# Supplementary material for: The UBP5 histone H2A deubiquitinase counteracts PRCs-mediated repression to regulate Arabidopsis development
Source: Nat Commun. 2024 Jan 22;15:667. doi: 10.1038/s41467-023-44546-8 (PMC10803359; doi:10.1038/s41467-023-44546-8)
Supplement: Supplementary file 4 — Supplementary Data 1 [file 41467_2023_44546_MOESM4_ESM.xlsx]

## Sheet: p<0.05 log2fc 1
	Supplementary List 1: RNA-seq data from ubp5 seedlings (DESeq2 output)
	baseMean	log2FoldChange	lfcSE	stat	pvalue	padj
AT1G76960	22.0883	-6.97422	1.51567	-4.60142	4.2e-06	0.00024743
AT5G05060	49.1525	-6.87338	0.894923	-7.68042	1.59e-14	6.82e-12
AT3G47350	19.2914	-6.77618	1.42367	-4.75967	1.94e-06	0.00013073
AT1G66100	11.5735	-6.77047	2.01203	-3.36499	0.00076545	0.015882
AT1G52347	6.96278	-6.03672	1.77369	-3.40348	0.00066533	0.0143152
AT1G68260	25.362	-5.89661	0.870924	-6.77052	1.28e-11	3.05e-09
AT3G21360	9.8268	-5.79853	1.08484	-5.34505	9.04e-08	9.33e-06
AT5G65080	5.70161	-5.74445	1.14978	-4.99613	5.85e-07	4.68e-05
AT5G57850	37.984	-5.71849	0.684714	-8.35165	6.73e-17	3.5e-14
AT1G44890	5.39135	-5.66974	1.17076	-4.84279	1.28e-06	9.21e-05
AT3G62970	20.6779	-5.57362	0.878801	-6.3423	2.26e-10	4.28e-08
AT5G08030	4.68993	-5.4614	1.25942	-4.33645	1.45e-05	0.00068265
AT4G09490	6.33677	-5.15014	1.13342	-4.54388	5.52e-06	0.00031376
AT1G52940	3.6008	-5.08198	1.42863	-3.55725	0.00037475	0.00925438
AT3G24927	3.57974	-5.07386	1.36962	-3.70459	0.00021173	0.00589042
AT5G51370	3.54184	-5.05815	1.2075	-4.18893	2.8e-05	0.00118976
AT2G25737	5.77666	-5.01551	1.12598	-4.45435	8.41e-06	0.00043848
AT3G06110	14.204	-5.00744	0.890823	-5.62114	1.9e-08	2.28e-06
AT4G01510	5.7566	-4.9872	1.1326	-4.40333	1.07e-05	0.00052715
AT5G45590	13.7724	-4.9868	0.894669	-5.5739	2.49e-08	2.96e-06
AT1G51430	3.36086	-4.98264	1.37326	-3.62834	0.00028525	0.00747313
AT1G14660	5.33794	-4.89269	1.16459	-4.2012	2.65e-05	0.00113765
AT1G18180	5.07034	-4.82001	1.17815	-4.09116	4.29e-05	0.00166622
AT2G32795	4.89208	-4.77322	1.14379	-4.17316	3e-05	0.00126315
AT1G58590	2.87426	-4.76074	1.41985	-3.35298	0.00079948	0.016449
AT3G44430	4.85248	-4.75424	1.31994	-3.60185	0.00031596	0.00809915
AT1G17710	56.6099	-4.74874	0.88996	-5.33591	9.51e-08	9.71e-06
AT3G43955	2.80902	-4.72347	1.33865	-3.52853	0.00041788	0.0100375
AT5G45275	2.79625	-4.71645	1.27082	-3.71136	0.00020615	0.00577477
AT1G30845	2.73867	-4.69351	1.27645	-3.677	0.00023599	0.00640669
AT2G45135	4.28412	-4.57465	1.19508	-3.8279	0.00012924	0.00395447
AT3G22235	2.53063	-4.56991	1.45007	-3.15152	0.00162425	0.0277706
AT3G23610	4.15099	-4.51077	1.18791	-3.79725	0.00014631	0.00438398
AT2G01090	2.40558	-4.49823	1.46822	-3.06372	0.00218603	0.034541
AT4G39235	13.2244	-4.46236	0.78817	-5.66168	1.5e-08	1.89e-06
AT3G19515	9.019	-4.36545	1.0135	-4.3073	1.65e-05	0.00076483
AT3G53090	3.69509	-4.35017	1.18445	-3.67274	0.00023997	0.00648841
AT5G50440	9.07086	-4.33449	0.934342	-4.63909	3.5e-06	0.00021191
AT1G24330	2.11968	-4.32216	1.29683	-3.33287	0.00085956	0.0174097
AT2G13130	2.11982	-4.32195	1.36295	-3.17102	0.00151903	0.0265357
AT1G56260	3.57458	-4.30708	1.19055	-3.61772	0.00029721	0.00770651
AT1G05780	5.78719	-4.30139	1.10128	-3.90582	9.39e-05	0.00311831
AT1G06770	8.61846	-4.2403	0.937722	-4.52192	6.13e-06	0.00033873
AT1G30835	3.3822	-4.20672	1.32671	-3.17079	0.00152025	0.0265357
AT5G53815	1.92018	-4.17685	1.31223	-3.18301	0.00145752	0.0257677
AT5G03050	20.9836	-4.1501	0.581395	-7.13817	9.46e-13	2.86e-10
AT1G24210	3.11988	-4.09345	1.20618	-3.39374	0.00068944	0.0147399
AT5G46871	3.04476	-4.07424	1.21453	-3.35459	0.00079483	0.0164371
AT4G15070	3.07419	-4.03743	1.23886	-3.259	0.00111807	0.0211138
AT1G34340	8.89431	-3.92845	0.863671	-4.54854	5.4e-06	0.00030862
AT1G63880	6.51363	-3.91601	1.18641	-3.30071	0.0009644	0.0190107
AT3G13420	2.75832	-3.91394	1.23346	-3.17313	0.00150805	0.0264301
AT3G20480	2.69172	-3.89411	1.27164	-3.06227	0.00219662	0.0346812
AT1G73010	91.9719	-3.87642	0.977696	-3.96485	7.34e-05	0.00256096
AT1G03020	6.6217	-3.86415	0.948081	-4.07576	4.59e-05	0.00174364
AT2G45870	2.64576	-3.85226	1.24388	-3.09696	0.00195514	0.0317867
AT3G61010	2.67373	-3.81765	1.29157	-2.95582	0.00311836	0.0449385
AT3G27997	4.22468	-3.78154	1.1232	-3.36675	0.0007606	0.0158101
AT4G16770	13.5009	-3.69826	0.646113	-5.72386	1.04e-08	1.38e-06
AT1G23970	7.71047	-3.6907	0.891171	-4.1414	3.45e-05	0.00140473
AT2G08820	50.0581	-3.61039	0.746914	-4.83375	1.34e-06	9.54e-05
AT5G59330	3.58598	-3.59105	1.17055	-3.06782	0.00215624	0.034221
AT3G25240	9.09932	-3.57728	0.876843	-4.07973	4.51e-05	0.00172112
AT3G11745	5.68165	-3.56872	0.963549	-3.70372	0.00021246	0.00590246
AT5G22140	58.9346	-3.55799	0.404564	-8.79462	1.44e-18	9.68e-16
AT5G20790	59.6062	-3.5226	0.870905	-4.04476	5.24e-05	0.00194378
AT5G14960	6.98579	-3.49534	0.841678	-4.15282	3.28e-05	0.00135824
AT1G07400	4.66987	-3.38437	1.01716	-3.32728	0.00087699	0.0177017
AT4G23000	8.09014	-3.37019	0.792529	-4.25245	2.11e-05	0.00094614
AT2G25950	30.5779	-3.36826	0.404252	-8.33208	7.94e-17	4.02e-14
AT3G58100	6.14852	-3.34835	0.880286	-3.80371	0.00014255	0.0042902
AT5G43210	4.76647	-3.29262	1.02807	-3.20271	0.00136139	0.0245402
AT3G51040	22.0866	-3.26822	0.456005	-7.16708	7.66e-13	2.38e-10
AT3G04040	4.34434	-3.24288	1.05284	-3.08012	0.00206916	0.0332133
AT2G46880	43.4759	-3.23632	0.696691	-4.64527	3.4e-06	0.00020816
AT1G07745	6.84433	-3.20309	0.820596	-3.90337	9.49e-05	0.00313497
AT1G49245	14.1236	-3.19668	0.555134	-5.7584	8.49e-09	1.16e-06
AT3G01850	47.6552	-3.17876	0.335903	-9.46334	2.98e-21	3.35e-18
AT1G35612	11.0291	-3.17225	0.819194	-3.87241	0.00010777	0.00346511
AT5G62165	5.58	-3.16345	0.903618	-3.50087	0.00046373	0.0108178
AT3G46580	4.20325	-3.1606	1.04106	-3.03594	0.00239787	0.0371788
AT1G47290	20.9645	-3.15389	0.451978	-6.97799	2.99e-12	7.97e-10
AT5G37290	8.60925	-3.14562	0.736351	-4.27191	1.94e-05	0.00087691
AT5G35935	5.48309	-3.13281	0.878932	-3.56434	0.00036478	0.00910823
AT4G24890	5.28033	-3.10572	1.00155	-3.10092	0.00192919	0.0314914
AT1G76260	11.9828	-3.09849	0.589585	-5.25537	1.48e-07	1.43e-05
AT1G29357	7.9674	-3.07628	0.748982	-4.10728	4e-05	0.00158225
AT3G50550	24.203	-3.07014	0.441324	-6.95665	3.48e-12	9.15e-10
AT4G28070	5.00088	-3.05887	0.940952	-3.25082	0.00115071	0.0215492
AT1G32310	18.4726	-3.03259	0.519342	-5.8393	5.24e-09	7.52e-07
AT3G57810	11.2613	-3.02643	0.609222	-4.9677	6.78e-07	5.29e-05
AT4G18975	28.8788	-3.02253	0.398191	-7.59064	3.18e-14	1.21e-11
AT2G11810	22.6086	-3.01994	0.667751	-4.52256	6.11e-06	0.00033873
AT5G14470	7.63961	-3.01635	0.809628	-3.72559	0.00019486	0.00552731
AT5G04360	30.7414	-3.00987	0.374121	-8.04519	8.61e-16	4.05e-13
AT4G17486	60.3637	-3.00324	0.271018	-11.0813	1.55e-28	3.47e-25
AT3G62800	15.1241	-3.00301	0.525502	-5.71456	1.1e-08	1.44e-06
AT2G05518	5.07127	-2.95376	0.87468	-3.37696	0.00073292	0.0154168
AT2G44798	4.79127	-2.92002	0.893798	-3.26698	0.00108702	0.0207641
AT1G57790	8.53009	-2.91312	0.718645	-4.05363	5.04e-05	0.00188529
AT4G38910	5.85231	-2.88365	0.8239	-3.5	0.00046525	0.0108407
AT2G23985	19.5295	-2.87534	0.458336	-6.27342	3.53e-10	6.27e-08
AT1G23960	74.8963	-2.87451	0.246565	-11.6582	2.08e-31	6.02e-28
AT5G47445	5.83039	-2.86484	0.817901	-3.50267	0.00046062	0.0107701
AT3G60480	12.2597	-2.85026	0.560286	-5.08715	3.63e-07	3.08e-05
AT1G72070	14.2627	-2.83114	0.620006	-4.56631	4.96e-06	0.00028832
AT1G23950	28.9064	-2.80212	0.375726	-7.45789	8.79e-14	3.12e-11
AT2G22830	11.5805	-2.78796	0.625424	-4.45771	8.28e-06	0.00043293
AT3G27470	8.78516	-2.77488	0.676752	-4.10029	4.13e-05	0.00162045
AT1G19200	22.0647	-2.77182	0.592832	-4.67556	2.93e-06	0.00018413
AT5G63135	8.79613	-2.76408	0.666408	-4.14773	3.36e-05	0.00137476
AT3G16650	5.40088	-2.76157	0.809358	-3.41205	0.00064476	0.0140369
AT1G08310	30.3498	-2.74435	0.466933	-5.8774	4.17e-09	6.2e-07
AT2G29525	7.44956	-2.73796	0.713991	-3.83473	0.0001257	0.00386478
AT5G43403	6.40795	-2.73685	0.776078	-3.52652	0.00042106	0.0100662
AT3G17350	10.4484	-2.69772	0.600565	-4.49197	7.06e-06	0.00037858
AT2G41230	8.9885	-2.69453	0.831239	-3.24158	0.0011887	0.0219757
AT1G29840	9.71991	-2.69068	0.629053	-4.27734	1.89e-05	0.00085769
AT5G35410	7.37315	-2.68629	0.691977	-3.88205	0.00010358	0.00335177
AT1G10230	5.0519	-2.67222	0.85122	-3.13928	0.00169364	0.0286165
AT5G64750	16.9332	-2.67032	0.521358	-5.12185	3.03e-07	2.68e-05
AT3G57157	5.3952	-2.66708	0.880993	-3.02735	0.00246706	0.0381112
AT5G48570	9.04316	-2.64809	0.62577	-4.23174	2.32e-05	0.00101298
AT1G09580	18.9854	-2.6409	0.46119	-5.72628	1.03e-08	1.38e-06
AT3G03530	19.1631	-2.63844	0.585935	-4.50295	6.7e-06	0.00036338
AT3G63280	6.01068	-2.60988	0.753578	-3.46332	0.00053356	0.0120977
AT2G22390	4.87733	-2.59768	0.863996	-3.00658	0.00264201	0.0398112
AT3G11750	9.34104	-2.5745	0.657621	-3.91487	9.05e-05	0.00302388
AT3G09922	232.28	-2.56244	0.653307	-3.92226	8.77e-05	0.00296685
AT2G14580	5.7545	-2.52139	0.755466	-3.33753	0.00084525	0.0172127
AT1G09500	100.81	-2.49552	0.365853	-6.8211	9.03e-12	2.18e-09
AT1G33615	4.79579	-2.4932	0.832506	-2.99481	0.00274616	0.0409294
AT5G02080	6.35759	-2.48368	0.720055	-3.44929	0.00056207	0.012603
AT1G73330	205.673	-2.48362	0.795503	-3.12208	0.00179579	0.029967
AT3G43110	8.77661	-2.48135	0.694303	-3.57387	0.00035174	0.00882624
AT4G35510	14.4856	-2.48032	0.488179	-5.08076	3.76e-07	3.17e-05
AT5G20150	150.168	-2.47816	0.599789	-4.13172	3.6e-05	0.00145354
AT5G09300	8.23482	-2.46606	0.652294	-3.7806	0.00015645	0.0046125
AT1G53030	38.4021	-2.46317	0.335894	-7.33317	2.25e-13	7.45e-11
AT1G17170	298.1	-2.46231	0.292034	-8.43158	3.41e-17	1.86e-14
AT5G52570	15.4474	-2.45786	0.482584	-5.09312	3.52e-07	3.01e-05
AT2G34840	9.96587	-2.44079	0.587375	-4.15543	3.25e-05	0.0013456
AT2G24390	11.0654	-2.42511	0.572703	-4.2345	2.29e-05	0.00100714
AT4G12110	32.8961	-2.41863	0.33589	-7.20066	5.99e-13	1.89e-10
AT1G58280	23.5376	-2.41151	0.495489	-4.86692	1.13e-06	8.28e-05
AT3G10440	5.05532	-2.40993	0.79767	-3.02122	0.00251761	0.0385456
AT4G01870	418.114	-2.40959	0.259667	-9.27956	1.7e-20	1.64e-17
AT5G62500	7.83128	-2.40692	0.690466	-3.48594	0.00049041	0.0113226
AT5G57000	15.0469	-2.40676	0.472519	-5.09347	3.52e-07	3.01e-05
AT1G12730	7.67683	-2.40067	0.674708	-3.55808	0.00037358	0.00925438
AT5G05760	19.2143	-2.39176	0.412873	-5.79296	6.92e-09	9.85e-07
AT4G01593	12.2943	-2.38933	0.537454	-4.44564	8.76e-06	0.00045212
AT5G55896	6.79548	-2.38064	0.690401	-3.44819	0.00056435	0.0126175
AT1G71750	11.8276	-2.37783	0.536478	-4.43229	9.32e-06	0.0004738
AT3G14210	129.537	-2.37283	0.682263	-3.47788	0.0005054	0.0116024
AT3G58090	6.24582	-2.36903	0.752086	-3.14994	0.00163304	0.0278954
AT2G45500	12.1033	-2.36615	0.512638	-4.61564	3.92e-06	0.00023311
AT1G09490	38.4627	-2.35049	0.314582	-7.47178	7.91e-14	2.86e-11
AT4G16765	15.7962	-2.34684	0.475131	-4.93936	7.84e-07	6e-05
AT4G09012	5.87952	-2.3391	0.739622	-3.16256	0.00156389	0.0270571
AT3G52535	5.72749	-2.32688	0.793701	-2.93168	0.00337129	0.0474161
AT4G08900	19.8545	-2.32257	0.419239	-5.53998	3.03e-08	3.5e-06
AT1G80800	12.0157	-2.30104	0.512519	-4.48967	7.13e-06	0.00038168
AT2G30580	10.5747	-2.2841	0.542248	-4.21227	2.53e-05	0.00109489
AT2G14050	4.82978	-2.2798	0.780076	-2.92253	0.00347197	0.0481953
AT1G68340	6.4964	-2.22905	0.729772	-3.05445	0.00225476	0.0354332
AT1G14530	7.52269	-2.2265	0.695746	-3.20017	0.00137349	0.0246773
AT4G00530	10.3699	-2.21722	0.536812	-4.13035	3.62e-05	0.00145934
AT3G02885	13.3939	-2.20748	0.493133	-4.47644	7.59e-06	0.00039993
AT2G44280	5.29951	-2.20722	0.744329	-2.96538	0.00302312	0.0439875
AT1G78960	7.68324	-2.20533	0.667477	-3.30398	0.00095321	0.0188637
AT3G60640	15.6447	-2.18872	0.482553	-4.53571	5.74e-06	0.00032434
AT1G62610	9.12613	-2.17776	0.611622	-3.56062	0.00036998	0.00921523
AT4G06701	9.46316	-2.17357	0.560999	-3.87446	0.00010686	0.00344155
AT1G60620	13.8938	-2.17039	0.464975	-4.66776	3.05e-06	0.00018999
AT1G23935	9.08314	-2.16091	0.613836	-3.52033	0.00043101	0.0102074
AT1G21790	13.5931	-2.15903	0.473611	-4.55866	5.15e-06	0.00029749
AT5G05435	12.7198	-2.15141	0.506926	-4.24404	2.2e-05	0.00097369
AT4G24630	17.5913	-2.15016	0.438213	-4.90665	9.26e-07	6.91e-05
AT1G19320	8.3717	-2.14325	0.587027	-3.65103	0.00026119	0.00697477
AT3G46845	11.8662	-2.135	0.670942	-3.18209	0.00146216	0.0258046
AT5G22210	39.629	-2.12888	0.322059	-6.61021	3.84e-11	8.29e-09
AT5G09630	9.84648	-2.11434	0.580684	-3.64113	0.00027145	0.00718593
AT2G39200	17.3724	-2.10755	0.703216	-2.99702	0.00272637	0.0408148
AT3G55490	7.61039	-2.10686	0.618545	-3.40615	0.00065886	0.014267
AT5G03545	400.247	-2.09424	0.47143	-4.44232	8.9e-06	0.00045799
AT2G05510	572.672	-2.09328	0.203894	-10.2665	9.98e-25	1.68e-21
AT5G51440	16.4177	-2.09308	0.501714	-4.17186	3.02e-05	0.00126771
AT1G01990	37.0595	-2.07959	0.292838	-7.10148	1.23e-12	3.57e-10
AT4G22490	111.031	-2.06931	0.189127	-10.9414	7.31e-28	1.48e-24
AT4G18440	49.1717	-2.0569	0.294425	-6.98617	2.83e-12	7.72e-10
AT4G37220	10.1135	-2.05266	0.5442	-3.77188	0.00016202	0.00473533
AT3G62920	18.0237	-2.04929	0.428721	-4.78001	1.75e-06	0.00011897
AT4G32770	16.588	-2.04484	0.412989	-4.95131	7.37e-07	5.71e-05
AT3G03180	8.77356	-2.04082	0.623822	-3.27148	0.00106987	0.020549
AT1G73120	76.542	-2.01998	0.389141	-5.19087	2.09e-07	1.91e-05
AT1G58520	20.0887	-2.01968	0.430864	-4.68751	2.77e-06	0.00017589
AT3G59140	38.7557	-2.01896	0.380738	-5.30276	1.14e-07	1.13e-05
AT1G23110	27.5752	-2.01357	0.526281	-3.82603	0.00013022	0.00397854
AT1G54570	36.0868	-2.00975	0.289909	-6.93235	4.14e-12	1.06e-09
AT5G40270	8.95347	-2.00825	0.566327	-3.54609	0.00039099	0.00951602
AT1G11940	11.4849	-1.99543	0.510364	-3.90982	9.24e-05	0.00308258
AT5G02540	20.6618	-1.99328	0.405918	-4.91054	9.08e-07	6.8e-05
AT3G16700	13.6747	-1.99181	0.548822	-3.62925	0.00028425	0.00745642
AT4G22517	89.4142	-1.98753	0.243745	-8.15415	3.52e-16	1.69e-13
AT4G13950	16.711	-1.98094	0.411514	-4.81378	1.48e-06	0.00010401
AT5G21900	6.9572	-1.9797	0.624419	-3.17047	0.00152195	0.0265357
AT3G04010	20.2466	-1.97772	0.437425	-4.52129	6.15e-06	0.00033873
AT2G23910	15.5113	-1.97658	0.447531	-4.41662	1e-05	0.00050315
AT4G18580	12.1003	-1.97248	0.512568	-3.84823	0.00011898	0.00372492
AT1G04310	17.9317	-1.95964	0.39448	-4.96765	6.78e-07	5.29e-05
AT1G54850	11.953	-1.95053	0.497728	-3.91887	8.9e-05	0.00300135
AT4G22520	9.51708	-1.94174	0.551553	-3.5205	0.00043073	0.0102074
AT5G13970	25.8762	-1.91981	0.337776	-5.68369	1.32e-08	1.68e-06
AT4G28860	39.8501	-1.91642	0.289944	-6.60963	3.85e-11	8.29e-09
AT1G23750	16.6148	-1.91533	0.422348	-4.53494	5.76e-06	0.00032461
AT5G23955	12.1812	-1.91266	0.492906	-3.88037	0.0001043	0.00336963
AT2G40770	12.5564	-1.91095	0.470569	-4.06093	4.89e-05	0.00183749
AT5G59980	8.82644	-1.90454	0.583874	-3.2619	0.00110669	0.0210514
AT1G77520	9.78134	-1.89994	0.599107	-3.17129	0.00151763	0.0265357
AT3G51010	44.1992	-1.88661	0.258938	-7.28594	3.19e-13	1.04e-10
AT1G16340	22.9448	-1.88201	0.383104	-4.91252	8.99e-07	6.76e-05
AT4G38020	17.2213	-1.88195	0.428314	-4.39386	1.11e-05	0.00054531
AT5G24120	10.2215	-1.8801	0.554322	-3.3917	0.0006946	0.0148345
AT3G58940	7.35208	-1.86931	0.640493	-2.91855	0.00351668	0.0485826
AT1G79470	10.9482	-1.86665	0.527045	-3.54172	0.00039752	0.0096517
AT4G22513	54.2049	-1.86548	0.296383	-6.29417	3.09e-10	5.68e-08
AT5G08565	11.8199	-1.85923	0.484265	-3.83928	0.00012339	0.0038218
AT5G14140	10.6471	-1.85284	0.554659	-3.34049	0.0008363	0.0171022
AT3G56330	9.99093	-1.84759	0.590711	-3.12774	0.00176153	0.029517
AT4G36910	27.3993	-1.84544	0.339848	-5.43019	5.63e-08	6.12e-06
AT2G19800	276.724	-1.84492	0.195858	-9.41972	4.52e-21	4.81e-18
AT5G58980	8.42434	-1.84267	0.580312	-3.17531	0.00149678	0.0262552
AT2G16530	9.05997	-1.84244	0.538756	-3.41981	0.00062664	0.013718
AT1G48420	75.2305	-1.84128	0.243253	-7.56941	3.75e-14	1.4e-11
AT4G23840	11.052	-1.84023	0.507837	-3.62367	0.00029046	0.00757018
AT1G77120	61.3989	-1.83696	0.406035	-4.52414	6.06e-06	0.00033787
AT3G07440	17.937	-1.83572	0.396488	-4.62996	3.66e-06	0.00022014
AT4G01710	23.4861	-1.83369	0.354418	-5.17381	2.29e-07	2.07e-05
AT1G68740	26.4524	-1.83031	0.385596	-4.74671	2.07e-06	0.00013755
AT3G11470	9.55327	-1.8255	0.544694	-3.35142	0.00080397	0.0165247
AT1G22170	11.8157	-1.8008	0.490102	-3.67433	0.00023848	0.00645672
AT2G25300	8.51074	-1.79824	0.570597	-3.1515	0.00162436	0.0277706
AT1G47270	13.4043	-1.79589	0.502852	-3.57141	0.00035507	0.00888774
AT3G09250	35.511	-1.7895	0.298829	-5.98838	2.12e-09	3.3e-07
AT1G15215	13.7703	-1.78643	0.463866	-3.85117	0.00011755	0.00369758
AT1G27921	14.2583	-1.77495	0.461609	-3.84513	0.00012049	0.00375475
AT1G02180	7.3611	-1.77252	0.59585	-2.97478	0.00293197	0.0430014
AT5G66850	30.1452	-1.77037	0.314612	-5.62714	1.83e-08	2.23e-06
AT5G14500	12.8312	-1.76844	0.491064	-3.60123	0.00031671	0.00810015
AT5G65790	7.35898	-1.76193	0.585504	-3.00925	0.00261894	0.0395875
AT1G03760	18.3715	-1.75116	0.377086	-4.64394	3.42e-06	0.00020887
AT4G22485	93.9895	-1.7473	0.292651	-5.97059	2.36e-09	3.62e-07
AT2G02590	10.0014	-1.74445	0.595454	-2.92961	0.0033939	0.0475909
AT5G51700	20.1509	-1.7431	0.372025	-4.68543	2.79e-06	0.00017712
AT3G13470	76.4823	-1.73263	0.226404	-7.6528	1.97e-14	8.12e-12
AT4G01060	9.53336	-1.72142	0.578438	-2.97597	0.0029206	0.0428969
AT1G20140	9.56343	-1.71927	0.5751	-2.98952	0.00279418	0.0413874
AT1G57590	14.8489	-1.70204	0.446961	-3.80803	0.00014008	0.00422216
AT3G05500	42.6029	-1.6966	0.267146	-6.35082	2.14e-10	4.13e-08
AT1G76680	428.011	-1.69563	0.187852	-9.02642	1.77e-19	1.44e-16
AT1G73250	23.9562	-1.69249	0.378027	-4.47716	7.56e-06	0.00039993
AT4G16870	42.6099	-1.68873	0.268864	-6.281	3.36e-10	6.02e-08
AT1G69840	136.558	-1.68616	0.220491	-7.64729	2.05e-14	8.3e-12
AT5G02020	41.9246	-1.68029	0.360736	-4.65794	3.19e-06	0.00019815
AT5G42770	12.0309	-1.67919	0.460703	-3.64485	0.00026755	0.00711068
AT5G01600	481.388	-1.67302	0.249276	-6.71149	1.93e-11	4.43e-09
AT5G17290	27.9365	-1.66007	0.3101	-5.35332	8.64e-08	9e-06
AT3G27890	85.181	-1.659	0.22369	-7.41649	1.2e-13	4.19e-11
AT2G46180	16.8473	-1.65727	0.393962	-4.20667	2.59e-05	0.00111287
AT2G18850	14.1095	-1.65723	0.438155	-3.7823	0.00015539	0.00459457
AT1G67550	11.0892	-1.65278	0.498536	-3.31527	0.00091554	0.0183515
AT1G62305	13.7389	-1.64721	0.453277	-3.634	0.00027906	0.00735845
AT2G27480	8.538	-1.64391	0.557099	-2.95084	0.00316911	0.0453933
AT4G33770	12.0113	-1.63801	0.465535	-3.51855	0.00043392	0.0102524
AT2G15000	27.1945	-1.63704	0.321139	-5.09762	3.44e-07	2.96e-05
AT1G31150	8.72573	-1.63601	0.558154	-2.93111	0.00337748	0.0474527
AT2G36750	10.9496	-1.63462	0.559855	-2.91973	0.00350336	0.048498
AT3G09800	25.3411	-1.63174	0.345081	-4.72857	2.26e-06	0.000148
AT5G27710	17.0087	-1.63166	0.390132	-4.18234	2.89e-05	0.00121827
AT3G15060	32.8636	-1.63034	0.318637	-5.1166	3.11e-07	2.75e-05
AT4G09810	15.3633	-1.62884	0.420684	-3.87189	0.000108	0.00346704
AT2G38730	13.3322	-1.62644	0.467282	-3.48064	0.00050022	0.0115095
AT1G69230	13.1365	-1.62403	0.471623	-3.4435	0.00057424	0.0127487
AT1G01010	14.2811	-1.62134	0.478493	-3.38844	0.00070291	0.0149962
AT3G05727	191.697	-1.61819	0.211193	-7.66215	1.83e-14	7.7e-12
AT5G28630	15.0969	-1.61324	0.477962	-3.37525	0.00073749	0.0154889
AT3G15780	42.2493	-1.61027	0.258729	-6.22377	4.85e-10	8.39e-08
AT3G02040	165.557	-1.60628	0.251864	-6.37757	1.8e-10	3.53e-08
AT2G43240	11.9042	-1.59754	0.473064	-3.377	0.00073281	0.0154168
AT5G24260	32.5161	-1.59388	0.30614	-5.2064	1.93e-07	1.8e-05
AT2G16390	11.7049	-1.58906	0.500426	-3.17541	0.00149624	0.0262552
AT5G47100	18.501	-1.58516	0.386959	-4.09646	4.2e-05	0.00164111
AT2G38940	99.0055	-1.58059	0.531931	-2.97142	0.00296426	0.0433807
AT5G64780	10.9476	-1.57086	0.495917	-3.16759	0.0015371	0.0267307
AT1G55280	11.5701	-1.56924	0.484955	-3.23584	0.00121285	0.0223504
AT1G29960	9.60972	-1.56401	0.525953	-2.97367	0.00294259	0.0430948
AT1G24450	34.596	-1.5581	0.275707	-5.6513	1.59e-08	1.98e-06
AT3G62880	15.8554	-1.55282	0.397348	-3.90795	9.31e-05	0.0030968
AT1G27385	43.0621	-1.54962	0.270913	-5.71998	1.07e-08	1.4e-06
AT2G40930	26.7058	-1.53225	0.338415	-4.52771	5.96e-06	0.00033313
AT3G09150	21.7896	-1.52736	0.360371	-4.23831	2.25e-05	0.00099451
AT4G09340	22.7135	-1.52591	0.339186	-4.49874	6.84e-06	0.00036867
AT3G06390	31.9106	-1.51725	0.312944	-4.84831	1.25e-06	9.06e-05
AT2G38180	18.2481	-1.51531	0.429491	-3.52815	0.00041847	0.0100398
AT5G44170	19.8235	-1.51463	0.379415	-3.99203	6.55e-05	0.00232857
AT1G12550	12.0063	-1.51214	0.458221	-3.30002	0.00096677	0.0190203
AT1G20630	196.813	-1.51076	0.148584	-10.1677	2.76e-24	4.3e-21
AT1G52710	23.1469	-1.51026	0.337552	-4.47415	7.67e-06	0.00040301
AT3G57760	13.2776	-1.50972	0.482922	-3.12622	0.00177069	0.0295968
AT1G67865	137.218	-1.50863	0.275448	-5.47702	4.33e-08	4.83e-06
AT1G75295	14.805	-1.50846	0.421876	-3.57559	0.00034944	0.00880117
AT5G53048	22.9164	-1.50494	0.421376	-3.57149	0.00035496	0.00888774
AT2G43400	62.9859	-1.4973	0.217167	-6.89471	5.4e-12	1.35e-09
AT2G47060	67.8968	-1.49608	0.211868	-7.06138	1.65e-12	4.63e-10
AT5G07590	12.3823	-1.49063	0.45931	-3.24536	0.001173	0.0218051
AT3G19790	28.7207	-1.4835	0.341504	-4.34401	1.4e-05	0.00066266
AT5G22875	36.4639	-1.48183	0.287258	-5.15854	2.49e-07	2.24e-05
AT1G21930	54.7122	-1.47934	0.247996	-5.96518	2.44e-09	3.7e-07
AT4G15670	14.7095	-1.47532	0.468897	-3.14636	0.00165314	0.02812
AT1G30070	13.2166	-1.47468	0.445497	-3.31018	0.00093236	0.0185441
AT4G33780	48.237	-1.47424	0.277256	-5.31724	1.05e-07	1.05e-05
AT3G24800	25.6239	-1.47392	0.327107	-4.50594	6.61e-06	0.00035926
AT2G29580	17.934	-1.47277	0.406285	-3.62496	0.000289	0.00754209
AT2G22240	15.0721	-1.46943	0.426524	-3.44514	0.00057077	0.0126947
AT5G11110	18.2405	-1.46124	0.446867	-3.26995	0.00107565	0.0206404
AT2G42130	74.4624	-1.45724	0.203425	-7.16349	7.86e-13	2.41e-10
AT3G07940	20.995	-1.45211	0.350517	-4.14277	3.43e-05	0.0013992
AT5G11030	12.4804	-1.45065	0.445941	-3.25301	0.00114191	0.0214241
AT5G41580	10.1729	-1.44227	0.490156	-2.94248	0.00325599	0.0462771
AT2G40340	22.2248	-1.44121	0.394715	-3.65127	0.00026095	0.00697477
AT5G50210	50.7709	-1.4347	0.248903	-5.76411	8.21e-09	1.14e-06
AT4G01900	39.9861	-1.42907	0.273301	-5.22893	1.7e-07	1.63e-05
AT3G47420	37.7502	-1.42368	0.430196	-3.30938	0.00093503	0.0185583
AT2G28570	17.4577	-1.41776	0.46674	-3.03757	0.00238491	0.0370752
AT1G26690	23.8693	-1.41422	0.3655	-3.86927	0.00010916	0.00348776
AT4G01020	16.4368	-1.41051	0.414428	-3.40352	0.00066523	0.0143152
AT3G09920	30.5011	-1.41025	0.362121	-3.89441	9.84e-05	0.00321117
AT4G19350	41.7641	-1.40512	0.254107	-5.52964	3.21e-08	3.69e-06
AT5G61880	14.8759	-1.40499	0.421722	-3.33155	0.00086365	0.0174672
AT5G05410	12.7806	-1.391	0.440743	-3.15605	0.00159924	0.0274806
AT3G20340	75.57	-1.38084	0.235491	-5.86365	4.53e-09	6.59e-07
AT4G32190	15.1819	-1.37577	0.405367	-3.3939	0.00068906	0.0147399
AT3G23325	26.5201	-1.37281	0.339714	-4.04108	5.32e-05	0.00196725
AT5G24170	16.9642	-1.36968	0.408761	-3.3508	0.00080577	0.0165449
AT5G01740	63.7308	-1.36838	0.2783	-4.91691	8.79e-07	6.63e-05
AT4G32840	12.4526	-1.36622	0.469187	-2.91189	0.00359252	0.0492936
AT2G40970	17.8581	-1.36553	0.401028	-3.40508	0.00066145	0.0143077
AT5G26200	30.4485	-1.36071	0.339276	-4.01063	6.06e-05	0.00217743
AT1G27150	40.7358	-1.35981	0.26807	-5.07259	3.92e-07	3.28e-05
AT3G20560	16.3423	-1.35123	0.386462	-3.4964	0.00047158	0.0109378
AT1G22590	41.0472	-1.35103	0.26419	-5.11386	3.16e-07	2.78e-05
AT4G31980	12.2916	-1.35093	0.449145	-3.00779	0.00263156	0.0397189
AT2G02360	25.4583	-1.34072	0.334037	-4.01367	5.98e-05	0.00215906
AT5G46340	33.2752	-1.33688	0.312433	-4.27895	1.88e-05	0.00085425
AT5G56020	19.7538	-1.33529	0.383804	-3.47909	0.00050312	0.0115633
AT3G05630	20.4368	-1.33117	0.415905	-3.20067	0.00137111	0.0246773
AT2G05440	1262.12	-1.32775	0.201213	-6.59871	4.15e-11	8.83e-09
AT1G20816	21.3208	-1.32085	0.405128	-3.26032	0.00111288	0.0210946
AT4G30140	61.814	-1.31473	0.290933	-4.51904	6.21e-06	0.00033957
AT1G03950	27.3173	-1.31048	0.335551	-3.90545	9.41e-05	0.00311831
AT5G16140	22.8975	-1.30945	0.353913	-3.69992	0.00021567	0.00597512
AT2G17880	77.186	-1.30375	0.270499	-4.81979	1.44e-06	0.00010163
AT5G57440	41.0322	-1.30176	0.301247	-4.32123	1.55e-05	0.00072642
AT1G04800	156.955	-1.29857	0.210497	-6.16908	6.87e-10	1.15e-07
AT3G62820	61.1834	-1.29829	0.249402	-5.20559	1.93e-07	1.8e-05
AT3G12580	32.133	-1.29516	0.295045	-4.38971	1.14e-05	0.00055449
AT1G54220	23.6621	-1.29401	0.343329	-3.769	0.00016391	0.00477663
AT1G76050	36.1425	-1.28568	0.267956	-4.79809	1.6e-06	0.0001102
AT3G44190	95.3082	-1.2855	0.255212	-5.03698	4.73e-07	3.84e-05
AT2G19450	82.7017	-1.28516	0.203811	-6.30564	2.87e-10	5.33e-08
AT1G70790	20.3949	-1.28376	0.342984	-3.74292	0.00018189	0.00521817
AT5G55640	21.8683	-1.27506	0.33723	-3.78098	0.00015621	0.00461222
AT1G77760	876.453	-1.27159	0.136193	-9.33667	9.94e-21	1.01e-17
AT5G14530	25.3642	-1.27144	0.326051	-3.89951	9.64e-05	0.00315949
AT5G20410	17.9353	-1.27132	0.396152	-3.20916	0.00133121	0.0241037
AT4G13345	21.6026	-1.26848	0.355594	-3.56721	0.00036081	0.00902019
AT5G57815	89.3702	-1.26667	0.190796	-6.63887	3.16e-11	6.95e-09
AT4G28710	31.2209	-1.26257	0.296742	-4.25479	2.09e-05	0.00094046
AT1G67860	104.763	-1.2622	0.273055	-4.62251	3.79e-06	0.00022619
AT2G05630	49.0504	-1.26214	0.255088	-4.94786	7.5e-07	5.77e-05
AT5G63560	27.3352	-1.25865	0.333248	-3.77691	0.00015878	0.0046652
AT2G21080	13.1603	-1.25712	0.432337	-2.90773	0.00364067	0.0497991
AT4G22505	150.551	-1.25645	0.228396	-5.50117	3.77e-08	4.24e-06
AT3G16670	68.0905	-1.24753	0.266404	-4.68284	2.83e-06	0.00017882
AT2G36490	25.8748	-1.24548	0.361311	-3.4471	0.00056664	0.0126353
AT1G14310	15.7814	-1.2443	0.406456	-3.06135	0.0022034	0.0347611
AT5G14680	52.0878	-1.24277	0.24365	-5.10064	3.39e-07	2.93e-05
AT5G45660	16.879	-1.24162	0.415231	-2.99019	0.00278804	0.0413707
AT5G12390	45.5516	-1.23711	0.280497	-4.41042	1.03e-05	0.00051521
AT3G52720	67.5191	-1.23652	0.245282	-5.04122	4.63e-07	3.79e-05
AT2G27200	30.6022	-1.23434	0.303736	-4.06387	4.83e-05	0.00181784
AT1G30120	147.121	-1.234	0.157541	-7.8329	4.77e-15	2.14e-12
AT1G76710	24.9862	-1.23352	0.317626	-3.88355	0.00010294	0.00333649
AT2G45330	36.2914	-1.22679	0.280776	-4.36929	1.25e-05	0.00060312
AT1G23140	25.0735	-1.22072	0.406636	-3.002	0.00268208	0.040271
AT3G24520	17.8564	-1.21743	0.403472	-3.01739	0.00254964	0.0389429
AT3G17668	17.7631	-1.21737	0.407804	-2.98519	0.00283402	0.0418248
AT1G05680	105.709	-1.21444	0.272705	-4.45332	8.46e-06	0.00043848
AT3G58570	59.8122	-1.21262	0.245028	-4.94888	7.46e-07	5.76e-05
AT3G26340	26.9831	-1.20604	0.308001	-3.91571	9.01e-05	0.00302088
AT5G53970	37.9941	-1.20535	0.287636	-4.19053	2.78e-05	0.00118497
AT3G47730	55.8747	-1.20327	0.303786	-3.96091	7.47e-05	0.00259461
AT5G11650	22.7545	-1.20305	0.405992	-2.96323	0.00304431	0.0441632
AT5G01220	174.591	-1.19949	0.224168	-5.35085	8.75e-08	9.08e-06
AT1G31600	18.7525	-1.19733	0.376843	-3.17726	0.00148672	0.0261242
AT4G15690	38.3156	-1.1938	0.265993	-4.48807	7.19e-06	0.00038353
AT2G40300	57.2494	-1.18986	0.29534	-4.02878	5.61e-05	0.00204686
AT4G14680	45.3054	-1.18951	0.274637	-4.33123	1.48e-05	0.00069743
AT1G70280	40.1527	-1.18743	0.40334	-2.94399	0.0032401	0.0460837
AT5G09995	23.4391	-1.18542	0.355375	-3.33568	0.00085091	0.0172961
AT3G27690	264.846	-1.18412	0.297711	-3.9774	6.97e-05	0.00245067
AT4G26240	29.7217	-1.18399	0.288502	-4.10393	4.06e-05	0.00159832
AT5G65040	18.1455	-1.17785	0.361375	-3.25937	0.0011166	0.021107
AT3G29180	67.5107	-1.17778	0.216855	-5.43121	5.6e-08	6.12e-06
AT2G18370	73.4845	-1.17699	0.298848	-3.93841	8.2e-05	0.00281651
AT5G08139	25.6926	-1.17685	0.330365	-3.56228	0.00036765	0.00916869
AT5G58860	29.8063	-1.17178	0.359438	-3.26003	0.00111399	0.021096
AT2G34355	20.7206	-1.17105	0.353777	-3.31015	0.00093248	0.0185441
AT1G11905	27.4118	-1.16925	0.309924	-3.77269	0.0001615	0.00472697
AT1G72090	27.1428	-1.16551	0.323839	-3.59904	0.00031939	0.00815614
AT1G30720	32.8942	-1.15862	0.355913	-3.25536	0.00113249	0.0212868
AT3G09455	18.5964	-1.15099	0.376075	-3.06053	0.00220944	0.0348293
AT4G19010	17.388	-1.14653	0.392765	-2.91911	0.00351029	0.0485606
AT5G44550	46.3911	-1.14251	0.312473	-3.65635	0.00025584	0.00686247
AT4G37020	23.1905	-1.13871	0.32825	-3.46903	0.00052233	0.0118832
AT3G53900	53.4172	-1.13	0.234869	-4.81119	1.5e-06	0.000105
AT2G21140	96.5599	-1.12983	0.216968	-5.20737	1.92e-07	1.8e-05
AT5G24270	18.3598	-1.12611	0.381026	-2.95548	0.00312181	0.0449385
AT5G43350	157.473	-1.12038	0.262591	-4.26664	1.98e-05	0.00089387
AT5G64580	25.8522	-1.11778	0.311326	-3.5904	0.00033018	0.00839733
AT4G15700	30.8516	-1.11134	0.34113	-3.25783	0.00112267	0.0211612
AT5G50100	30.0087	-1.10875	0.288223	-3.84685	0.00011964	0.00374004
AT2G05100	1006.49	-1.10695	0.206617	-5.35751	8.44e-08	8.84e-06
AT5G50350	16.8868	-1.10662	0.375167	-2.94968	0.00318101	0.0454671
AT3G10940	54.0831	-1.10355	0.252934	-4.363	1.28e-05	0.00061486
AT1G35670	39.1986	-1.10351	0.274978	-4.01308	5.99e-05	0.0021606
AT4G29940	17.6256	-1.094	0.365454	-2.99354	0.00275765	0.0410702
AT1G19450	52.4008	-1.09315	0.269375	-4.05807	4.95e-05	0.00185661
AT4G20390	36.0506	-1.09299	0.284663	-3.83961	0.00012323	0.0038218
AT5G60840	25.1271	-1.0913	0.369183	-2.95599	0.00311665	0.0449385
AT2G25920	19.2928	-1.08973	0.344059	-3.16729	0.00153867	0.0267351
AT4G38080	156.707	-1.08888	0.245302	-4.43893	9.04e-06	0.0004629
AT3G54500	24.332	-1.08565	0.33181	-3.27189	0.00106833	0.020549
AT1G21110	124.146	-1.0848	0.305687	-3.54872	0.00038711	0.00944419
AT5G20230	965.726	-1.08416	0.271844	-3.98817	6.66e-05	0.00235841
AT1G19270	31.1269	-1.08308	0.312603	-3.46471	0.0005308	0.0120622
AT1G78140	105.218	-1.08283	0.1776	-6.09701	1.08e-09	1.75e-07
AT1G34350	22.5921	-1.08242	0.334362	-3.23728	0.00120674	0.0222889
AT3G52905	20.8666	-1.08119	0.37044	-2.91867	0.00351528	0.0485826
AT5G02560	26.0725	-1.0776	0.316592	-3.40376	0.00066464	0.0143152
AT4G39800	105.465	-1.07405	0.206405	-5.20362	1.95e-07	1.8e-05
AT1G74410	20.9609	-1.073	0.333469	-3.21768	0.00129231	0.0235257
AT4G08330	27.9913	-1.07267	0.305061	-3.51625	0.00043769	0.0103293
AT3G14560	18.4194	-1.07259	0.359318	-2.98506	0.00283519	0.0418248
AT1G20880	24.9899	-1.06649	0.326345	-3.26798	0.00108319	0.0207349
AT1G13570	30.1594	-1.06164	0.311451	-3.40871	0.00065272	0.0141492
AT3G54830	59.9872	-1.05392	0.256151	-4.11443	3.88e-05	0.00154223
AT5G55000	30.7936	-1.05311	0.297759	-3.53678	0.00040504	0.00978736
AT1G09940	49.8009	-1.04322	0.243042	-4.29236	1.77e-05	0.00080892
AT3G10420	71.0953	-1.041	0.234904	-4.43158	9.35e-06	0.00047418
AT2G47730	1281.44	-1.03552	0.146058	-7.0898	1.34e-12	3.83e-10
AT1G24100	71.6809	-1.0351	0.294856	-3.51051	0.00044724	0.010518
AT2G30695	48.9023	-1.03234	0.252748	-4.08448	4.42e-05	0.00170121
AT2G28230	26.9024	-1.03028	0.322561	-3.19407	0.00140282	0.0250416
AT1G10900	28.7935	-1.03014	0.293945	-3.50453	0.00045741	0.0107073
AT2G02180	115.24	-1.02845	0.163521	-6.28939	3.19e-10	5.81e-08
AT2G26070	23.6709	-1.02693	0.340675	-3.01441	0.00257481	0.0392208
AT5G42810	21.5533	-1.02394	0.333474	-3.07053	0.00213677	0.0339749
AT4G31860	105.414	-1.02276	0.215879	-4.73767	2.16e-06	0.00014289
AT2G37620	23.2166	-1.01779	0.349078	-2.91565	0.00354944	0.0489015
AT2G38550	72.8718	-1.01699	0.200509	-5.07203	3.94e-07	3.28e-05
AT3G58550	78.7344	-1.01627	0.260531	-3.90077	9.59e-05	0.00315249
AT2G05070	809.654	-1.01571	0.234953	-4.32305	1.54e-05	0.00072212
AT1G34630	32.2268	-1.01337	0.2718	-3.72837	0.00019272	0.00548217
AT5G64100	177.725	-1.01294	0.298281	-3.39591	0.00068401	0.0146704
AT3G07720	41.9924	-1.01227	0.268504	-3.77005	0.00016322	0.0047634
AT3G20870	33.826	-1.00278	0.273256	-3.66973	0.00024281	0.00655653
AT1G18745	26.8658	1.00471	0.304817	3.29611	0.00098035	0.0191871
AT2G18193	58.5603	1.01153	0.238295	4.24484	2.19e-05	0.00097233
AT1G17510	66.6378	1.01257	0.20899	4.84506	1.27e-06	9.14e-05
AT2G36770	24.9543	1.01264	0.325795	3.10821	0.00188226	0.0309753
AT4G37240	22.2705	1.01335	0.346641	2.92334	0.00346302	0.0481831
AT5G60300	31.2397	1.0168	0.293566	3.46363	0.00053294	0.0120973
AT1G06620	34.0075	1.0199	0.288073	3.5404	0.00039952	0.00968423
AT3G23570	87.371	1.02076	0.25384	4.02127	5.79e-05	0.00210565
AT2G45510	66.1329	1.02547	0.239573	4.2804	1.87e-05	0.00085172
AT5G05320	22.915	1.02875	0.334245	3.07783	0.00208514	0.0333376
AT1G10370	39.2306	1.03238	0.274688	3.75839	0.00017101	0.00496228
AT4G13860	30.3429	1.03252	0.321114	3.21543	0.00130249	0.0236683
AT3G16450	852.892	1.03296	0.16879	6.11983	9.37e-10	1.54e-07
AT5G38020	34.4541	1.03547	0.309276	3.34803	0.00081387	0.0166773
AT3G56710	55.0956	1.03793	0.324408	3.19944	0.00137694	0.0247103
AT5G60800	40.6926	1.03985	0.250508	4.15096	3.31e-05	0.00136379
AT5G53880	271.247	1.04958	0.151213	6.94108	3.89e-12	1.01e-09
AT3G09162	26.9782	1.05483	0.296476	3.5579	0.00037383	0.00925438
ATCG00120	52.5886	1.05609	0.290552	3.63477	0.00027823	0.00734629
AT5G27850	1290.56	1.05798	0.126684	8.35133	6.75e-17	3.5e-14
AT3G50440	39.934	1.05893	0.31258	3.38771	0.0007048	0.0150206
AT5G23570	32.4572	1.06329	0.284647	3.73546	0.00018737	0.00535246
AT1G67750	30.0943	1.06423	0.333899	3.18728	0.00143619	0.0255246
AT2G44290	77.3789	1.06778	0.228533	4.67231	2.98e-06	0.00018649
AT1G03410	25.9726	1.07194	0.345266	3.10468	0.00190483	0.031245
AT5G60040	23.5349	1.09313	0.336514	3.24839	0.00116061	0.0216743
AT2G33770	131.779	1.09719	0.183944	5.9648	2.45e-09	3.7e-07
AT4G18170	28.1362	1.09942	0.333567	3.29594	0.00098094	0.0191871
AT3G20960	19.8655	1.10311	0.340917	3.23571	0.00121339	0.0223504
AT4G28190	58.1439	1.11576	0.312165	3.57428	0.00035119	0.00882349
AT2G39310	661.57	1.11928	0.23631	4.73646	2.17e-06	0.00014328
ATMG00660	36.5498	1.12106	0.287417	3.90044	9.6e-05	0.00315249
AT4G27560	29.0371	1.12189	0.280243	4.00327	6.25e-05	0.00223631
AT2G43200	21.9462	1.12693	0.354221	3.18142	0.00146553	0.0258417
AT1G52342	64.6755	1.12857	0.2478	4.55436	5.25e-06	0.00030277
AT1G45145	446.689	1.14242	0.205875	5.54909	2.87e-08	3.38e-06
AT5G60950	37.8452	1.14399	0.272568	4.19707	2.7e-05	0.00115371
AT1G14120	34.2439	1.14405	0.369911	3.09276	0.00198305	0.0321219
AT2G17040	30.517	1.15398	0.329528	3.5019	0.00046194	0.0107885
AT2G29170	22.4327	1.15991	0.361984	3.2043	0.00135392	0.0244273
ATMG01360	39.3409	1.16568	0.301095	3.87148	0.00010818	0.00346737
ATCG00200	25.4239	1.1682	0.349805	3.33958	0.00083906	0.0171413
AT5G24770	122.397	1.17035	0.189075	6.18987	6.02e-10	1.02e-07
AT2G04080	17.5987	1.17083	0.390064	3.00164	0.00268531	0.0402896
AT5G25040	31.3303	1.17479	0.326632	3.59669	0.0003223	0.00820959
AT2G38250	17.9962	1.17552	0.392751	2.99304	0.0027621	0.0410724
AT3G20120	31.3468	1.17933	0.28557	4.12975	3.63e-05	0.00146022
AT3G52630	24.4525	1.18433	0.351291	3.37135	0.000748	0.0156284
AT1G07440	107.415	1.1845	0.180836	6.55014	5.75e-11	1.21e-08
AT3G10190	22.3626	1.19143	0.322703	3.69203	0.00022247	0.00614686
AT1G78490	58.8457	1.19491	0.252484	4.73259	2.22e-06	0.00014556
AT3G44970	21.9362	1.20034	0.362602	3.31035	0.00093181	0.0185441
AT1G06160	49.3489	1.20248	0.284886	4.22092	2.43e-05	0.00105825
AT3G41768	36.6995	1.2142	0.403409	3.00985	0.00261379	0.0395392
AT4G02520	3519.49	1.22862	0.41355	2.97091	0.00296919	0.0434214
AT4G24350	167.637	1.23492	0.214455	5.75844	8.49e-09	1.16e-06
AT1G74300	18.697	1.23789	0.369174	3.35314	0.000799	0.016449
AT1G35310	23.9994	1.24492	0.322371	3.86178	0.00011256	0.00356833
AT2G21640	61.8813	1.24775	0.251837	4.95462	7.25e-07	5.64e-05
AT3G20935	17.5369	1.25182	0.358547	3.49137	0.00048054	0.0111329
AT3G26280	75.601	1.25813	0.200892	6.2627	3.78e-10	6.65e-08
AT1G12280	12.5488	1.26172	0.431614	2.92325	0.00346394	0.0481831
AT1G15310	22.3837	1.26355	0.340572	3.71008	0.00020719	0.00579336
AT4G36470	20.9875	1.269	0.349409	3.63185	0.00028139	0.00740073
AT3G26840	37.3573	1.2749	0.287288	4.43773	9.09e-06	0.00046432
AT1G33030	24.3948	1.2861	0.413681	3.10892	0.00187771	0.0309508
AT2G41780	35.0273	1.28929	0.293134	4.3983	1.09e-05	0.00053558
AT2G32680	19.2647	1.2897	0.358385	3.59865	0.00031987	0.00815807
AT5G35740	62.4637	1.29602	0.260145	4.98191	6.3e-07	4.97e-05
AT5G10380	109.645	1.30402	0.173371	7.52158	5.41e-14	1.99e-11
AT1G68620	43.3833	1.3153	0.400054	3.28781	0.0010097	0.0196736
AT5G59310	66.0094	1.31763	0.375564	3.5084	0.0004508	0.0105771
AT1G49700	12.651	1.32523	0.444492	2.98144	0.00286893	0.0421993
ATMG00690	14.9545	1.32986	0.403064	3.29938	0.00096898	0.0190438
AT5G23820	332.112	1.33002	0.170079	7.81997	5.28e-15	2.32e-12
AT5G49560	13.7101	1.33725	0.458776	2.91482	0.00355892	0.0489988
ATCG01080	37.1509	1.33948	0.440428	3.04132	0.00235546	0.0366737
AT4G10920	214.175	1.34454	0.154931	8.67827	4.02e-18	2.62e-15
AT3G42670	18.7064	1.35525	0.367293	3.68983	0.00022441	0.00618273
AT5G36220	33.9051	1.36009	0.365798	3.71813	0.0002007	0.00566137
AT2G27402	98.4163	1.36318	0.278624	4.89253	9.95e-07	7.34e-05
AT5G52070	21.3753	1.36414	0.344313	3.96192	7.43e-05	0.0025881
AT4G39510	15.1999	1.38007	0.391554	3.52459	0.00042415	0.010116
AT2G43530	223.308	1.38977	0.225219	6.17074	6.8e-10	1.15e-07
AT1G72140	32.4588	1.3975	0.309177	4.52006	6.18e-06	0.00033957
AT3G29250	81.0331	1.40971	0.222726	6.32932	2.46e-10	4.61e-08
AT3G25010	14.8543	1.41546	0.433592	3.26451	0.00109653	0.020922
AT5G02575	42.6827	1.41793	0.357201	3.96955	7.2e-05	0.002524
AT1G23730	25.5665	1.42496	0.417243	3.41518	0.00063739	0.0139064
AT5G39850	42.6838	1.42874	0.263918	5.41357	6.18e-08	6.68e-06
AT1G79360	13.5119	1.44626	0.454214	3.1841	0.00145205	0.0257386
AT3G20090	12.0955	1.45185	0.497867	2.91613	0.003544	0.0488791
AT2G17280	44.8284	1.45273	0.290483	5.0011	5.7e-07	4.57e-05
AT4G25580	17.6924	1.4546	0.409165	3.55504	0.00037793	0.00929873
AT4G12735	50.7572	1.45664	0.317091	4.59375	4.35e-06	0.00025596
AT5G52760	17.4304	1.47439	0.405616	3.63495	0.00027804	0.00734629
AT1G23840	25.4208	1.47658	0.348764	4.23374	2.3e-05	0.00100802
AT5G58670	33.4741	1.48085	0.289956	5.10715	3.27e-07	2.85e-05
AT4G08150	17.4935	1.48395	0.429223	3.45729	0.00054563	0.0123163
AT1G76955	63.8724	1.48598	0.293293	5.06654	4.05e-07	3.36e-05
AT5G02565	32.1756	1.48694	0.307187	4.84051	1.3e-06	9.29e-05
AT1G56120	37.7843	1.49305	0.386566	3.86235	0.0001123	0.00356567
AT4G22610	31.87	1.49314	0.314294	4.75076	2.03e-06	0.00013545
AT5G05365	15.1872	1.49393	0.4418	3.38147	0.000721	0.0152693
AT5G55450	210.212	1.49457	0.172604	8.65892	4.76e-18	3.01e-15
AT4G08870	142.877	1.50009	0.236473	6.34359	2.24e-10	4.28e-08
AT3G48640	69.4029	1.5015	0.340484	4.40988	1.03e-05	0.00051522
AT5G05250	38.9895	1.5026	0.411578	3.65082	0.0002614	0.00697477
AT1G14880	418.775	1.50407	0.445265	3.37793	0.00073033	0.0154025
AT1G78450	22.6318	1.50598	0.373334	4.03386	5.49e-05	0.0020137
AT1G06237	18.9789	1.50849	0.397666	3.79337	0.00014862	0.00443334
AT5G05600	183.48	1.50971	0.309349	4.88029	1.06e-06	7.76e-05
AT1G47400	17.4337	1.51866	0.502304	3.02339	0.00249958	0.0383566
AT2G31865	45.9337	1.51922	0.320316	4.74289	2.11e-06	0.00013972
AT2G47180	32.2622	1.52344	0.305416	4.98809	6.1e-07	4.86e-05
AT1G54040	5190.68	1.52545	0.372684	4.09315	4.26e-05	0.00165838
AT3G47540	44.1441	1.52835	0.267031	5.72348	1.04e-08	1.38e-06
AT5G23840	22.077	1.53055	0.434196	3.52502	0.00042345	0.0101113
AT4G25780	15.4025	1.53187	0.454452	3.3708	0.00074951	0.0156438
AT5G24780	65.8807	1.5464	0.287807	5.37305	7.74e-08	8.2e-06
AT5G06720	16.4547	1.5614	0.448365	3.48243	0.00049689	0.0114461
AT2G41260	45.7192	1.56555	0.333252	4.69779	2.63e-06	0.00016832
AT1G65250	35.8529	1.5668	0.301008	5.20519	1.94e-07	1.8e-05
AT3G50470	28.127	1.56967	0.300672	5.22054	1.78e-07	1.69e-05
AT5G41761	12.4415	1.59138	0.434952	3.65875	0.00025345	0.00681649
AT2G04110	30.3934	1.59486	0.292431	5.45382	4.93e-08	5.48e-06
AT4G01895	13.2931	1.60027	0.473898	3.37682	0.0007333	0.0154168
AT5G61160	41.0412	1.61653	0.454503	3.5567	0.00037554	0.00926265
AT4G18253	28.2168	1.62003	0.371092	4.36557	1.27e-05	0.00060911
AT2G23110	9.37706	1.62111	0.533982	3.03588	0.00239834	0.0371788
AT4G39364	8.5929	1.62565	0.539903	3.01101	0.00260379	0.0394589
AT3G22231	139.727	1.63236	0.316808	5.15253	2.57e-07	2.3e-05
AT5G24280	16.1943	1.63455	0.431885	3.7847	0.00015389	0.00455878
AT1G10340	16.4103	1.63834	0.380349	4.30746	1.65e-05	0.00076483
AT2G21820	15.78	1.63913	0.478544	3.42524	0.00061426	0.0135332
AT5G20240	8.7916	1.65048	0.556576	2.96542	0.00302265	0.0439875
AT3G57260	336.709	1.65239	0.270004	6.11986	9.37e-10	1.54e-07
AT5G24910	7.98997	1.66255	0.566389	2.93535	0.0033317	0.0472205
AT4G25810	199.159	1.66773	0.269286	6.19313	5.9e-10	1.01e-07
AT4G23130	13.0144	1.68089	0.463457	3.62685	0.0002869	0.00750658
AT3G45140	1112.4	1.68681	0.25064	6.73002	1.7e-11	3.94e-09
AT4G24000	15.6301	1.70022	0.409552	4.15142	3.3e-05	0.00136379
AT3G20470	350.175	1.71041	0.224354	7.62372	2.46e-14	9.77e-12
AT4G04223	32.2121	1.71365	0.304482	5.62807	1.82e-08	2.23e-06
AT3G50770	52.3523	1.71667	0.29258	5.86736	4.43e-09	6.49e-07
AT1G54010	288.489	1.7208	0.246395	6.9839	2.87e-12	7.74e-10
AT1G31580	1214.88	1.72113	0.504624	3.41071	0.00064793	0.0140908
AT3G61280	28.7978	1.72226	0.369903	4.65599	3.22e-06	0.00019942
AT1G52100	82.8709	1.72299	0.265113	6.49906	8.08e-11	1.69e-08
AT3G50930	40.4156	1.7305	0.325144	5.32224	1.02e-07	1.03e-05
AT2G24645	13.2325	1.74305	0.442477	3.9393	8.17e-05	0.00281091
AT3G10930	19.3787	1.76193	0.457663	3.84983	0.0001182	0.00371207
AT2G47010	8.37564	1.7662	0.541888	3.25935	0.00111666	0.021107
AT3G18320	10.6877	1.7822	0.512675	3.47628	0.00050843	0.0116238
AT1G23850	20.9364	1.78477	0.380237	4.69384	2.68e-06	0.00017106
AT3G04165	11.8393	1.78542	0.489221	3.64951	0.00026274	0.00700123
AT4G17470	41.1389	1.79102	0.349345	5.12679	2.95e-07	2.63e-05
AT2G41480	14.1745	1.79525	0.474148	3.78627	0.00015293	0.00454179
AT3G60290	8.07341	1.83486	0.612471	2.99583	0.00273695	0.0409126
AT1G17380	16.2238	1.83788	0.49465	3.7155	0.0002028	0.00570461
AT1G43910	38.0783	1.84168	0.318569	5.7811	7.42e-09	1.04e-06
AT5G03350	97.0414	1.84245	0.54536	3.3784	0.00072908	0.0154003
AT2G24545	7.35015	1.84453	0.58525	3.15169	0.00162329	0.0277706
AT5G04150	8.76568	1.84474	0.534503	3.45133	0.00055784	0.0125418
AT3G20100	100.368	1.8508	0.187116	9.8912	4.55e-23	5.75e-20
AT1G61120	28.675	1.8605	0.415991	4.47245	7.73e-06	0.00040517
AT4G37150	11.6835	1.86294	0.490716	3.79637	0.00014683	0.00438652
AT3G60540	11.2696	1.86887	0.493809	3.78461	0.00015395	0.00455878
AT3G56980	9.01515	1.87099	0.597711	3.13026	0.00174654	0.0293144
AT1G34315	12.3013	1.87386	0.4877	3.84225	0.00012191	0.00378756
AT3G18610	9.18686	1.88063	0.555756	3.38392	0.00071459	0.0151654
AT5G11410	7.47845	1.89093	0.568964	3.32346	0.00088907	0.0178741
AT5G52930	10.0384	1.89097	0.507619	3.72517	0.00019518	0.00552881
AT1G32960	18.5724	1.89277	0.459958	4.11509	3.87e-05	0.00154087
AT2G29470	21.897	1.89524	0.602025	3.1481	0.00164335	0.027977
AT5G35490	20.9796	1.89902	0.352708	5.38409	7.28e-08	7.75e-06
AT5G47590	47.3287	1.89956	0.292583	6.49239	8.45e-11	1.74e-08
AT5G52320	15.4269	1.90043	0.409549	4.64031	3.48e-06	0.00021191
AT3G46090	10.5586	1.90586	0.580115	3.28532	0.00101867	0.0197912
AT1G61580	56.8246	1.91968	0.231524	8.29149	1.12e-16	5.52e-14
AT3G56970	10.0143	1.95418	0.545489	3.58244	0.0003404	0.00861641
AT4G21840	22.2	1.95456	0.461519	4.23505	2.29e-05	0.00100686
AT1G19670	103.966	1.95526	0.312505	6.25674	3.93e-10	6.85e-08
AT5G53870	9.38844	1.96065	0.598203	3.27757	0.00104704	0.0201873
AT1G17610	16.2199	1.97395	0.419105	4.70993	2.48e-06	0.00016063
AT1G75830	54.4355	1.98372	0.325414	6.09597	1.09e-09	1.75e-07
AT5G22520	13.5762	1.98988	0.467743	4.25421	2.1e-05	0.00094079
AT4G22755	38.7678	1.99768	0.291578	6.85126	7.32e-12	1.78e-09
AT2G12190	11.7301	2.01245	0.489985	4.10716	4.01e-05	0.00158225
AT1G19960	134.348	2.01457	0.272752	7.3861	1.51e-13	5.1e-11
AT1G36180	27.3293	2.02243	0.34525	5.85787	4.69e-09	6.77e-07
AT2G16050	33.9695	2.03616	0.297082	6.85388	7.19e-12	1.77e-09
AT5G35660	14.3719	2.10523	0.596806	3.5275	0.00041951	0.0100408
AT5G20740	55.7607	2.10649	0.289966	7.26459	3.74e-13	1.2e-10
AT2G34655	9.60875	2.10818	0.524565	4.0189	5.85e-05	0.00211926
AT1G33960	67.8448	2.11438	0.297635	7.10395	1.21e-12	3.55e-10
AT2G14247	31.3306	2.11439	0.440046	4.80493	1.55e-06	0.00010722
AT4G21830	69.3445	2.11449	0.3155	6.70204	2.06e-11	4.67e-09
AT1G01390	9.09978	2.11885	0.600296	3.52967	0.00041608	0.0100061
AT5G59680	10.7559	2.11888	0.488189	4.34028	1.42e-05	0.00067243
AT3G49620	258.337	2.12114	0.645271	3.28721	0.00101185	0.0196965
AT2G35300	13.3787	2.12252	0.711576	2.98285	0.00285579	0.0420979
AT5G15500	13.7943	2.12785	0.464463	4.58132	4.62e-06	0.00027009
AT2G30766	29.6259	2.13402	0.400297	5.33109	9.76e-08	9.87e-06
AT5G55360	10.3566	2.13458	0.512558	4.16456	3.12e-05	0.00129823
AT5G06165	5.26062	2.15711	0.725292	2.97413	0.00293817	0.0430613
AT1G73040	12.8261	2.16498	0.457971	4.72733	2.27e-06	0.00014811
AT5G35480	96.2452	2.17003	0.245435	8.84158	9.44e-19	6.82e-16
AT1G58225	18.8895	2.17498	0.400529	5.43027	5.63e-08	6.12e-06
AT1G18710	12.3434	2.19274	0.466084	4.7046	2.54e-06	0.00016436
AT3G04960	6.64701	2.20538	0.668473	3.29913	0.00096984	0.0190438
AT1G06350	16.687	2.20774	0.418235	5.27871	1.3e-07	1.27e-05
AT4G14090	6.65143	2.21612	0.624477	3.54876	0.00038705	0.00944419
AT3G28540	38.9545	2.2205	0.33278	6.67256	2.51e-11	5.59e-09
AT2G38240	35.8319	2.22418	0.491879	4.5218	6.13e-06	0.00033873
AT3G21370	7.29176	2.22522	0.640135	3.47617	0.00050863	0.0116238
AT3G21720	31.7516	2.22748	0.486856	4.57524	4.76e-06	0.00027725
AT2G30770	34.3391	2.26972	0.770955	2.94404	0.00323962	0.0460837
AT3G21500	9.23883	2.2795	0.636787	3.57969	0.000344	0.00867516
AT1G03106	31.2829	2.28924	0.342575	6.68245	2.35e-11	5.28e-09
AT3G28500	5.61932	2.29206	0.692048	3.312	0.00092631	0.0185125
AT3G57240	17.3647	2.31588	0.554336	4.17775	2.94e-05	0.00124049
AT5G56810	5.98187	2.34017	0.726122	3.22283	0.00126931	0.0231695
AT1G47395	22.1163	2.34294	0.537345	4.36021	1.3e-05	0.00061981
AT1G04660	11.7512	2.34754	0.557661	4.20962	2.56e-05	0.00110311
AT5G10210	5.7515	2.35268	0.744676	3.15933	0.00158133	0.0272887
AT3G02832	5.77209	2.35739	0.736998	3.19863	0.0013808	0.0247388
AT4G23160	25.1429	2.3663	0.466346	5.07412	3.89e-07	3.27e-05
AT3G28220	66.2908	2.36716	0.247917	9.5482	1.32e-21	1.57e-18
ATMG00080	38.2609	2.37376	0.784151	3.02717	0.00246851	0.0381112
AT2G24850	105.316	2.37484	0.338513	7.0155	2.29e-12	6.35e-10
AT2G38530	1347.89	2.3792	0.26269	9.05704	1.34e-19	1.18e-16
AT1G80130	13.1325	2.38149	0.503795	4.72711	2.28e-06	0.00014811
AT4G02170	5.24115	2.38215	0.768024	3.10166	0.00192437	0.0314797
AT1G69930	16.2999	2.38344	0.531934	4.48071	7.44e-06	0.00039492
AT3G25180	17.7408	2.39122	0.450975	5.30233	1.14e-07	1.13e-05
AT1G01680	8.01462	2.39699	0.588809	4.07091	4.68e-05	0.00177566
AT1G69880	31.1784	2.42337	0.375742	6.44955	1.12e-10	2.25e-08
AT3G16040	4.84315	2.42666	0.787655	3.08087	0.00206398	0.033169
AT5G64060	11.5144	2.43109	0.50486	4.81538	1.47e-06	0.00010354
AT2G20800	8.64514	2.43652	0.601183	4.05288	5.06e-05	0.00188723
AT5G22570	7.37238	2.43957	0.660062	3.69596	0.00021905	0.0060607
AT3G26830	91.9519	2.44093	0.53698	4.54567	5.48e-06	0.00031198
AT4G23600	254.017	2.45144	0.245261	9.9952	1.6e-23	2.16e-20
AT1G52990	17.8561	2.46032	0.445967	5.51682	3.45e-08	3.92e-06
AT4G06795	6.82907	2.4689	0.637832	3.87076	0.0001085	0.00347204
AT5G10760	75.7542	2.47269	0.245719	10.0631	8.04e-24	1.16e-20
AT3G61930	5.61219	2.5286	0.855875	2.9544	0.00313275	0.0450318
AT1G05490	7.28003	2.54351	0.637505	3.98979	6.61e-05	0.00234648
AT2G33175	6.61565	2.57576	0.662843	3.88593	0.00010194	0.00330934
AT5G58310	62.5401	2.58408	0.292564	8.83253	1.02e-18	7.14e-16
AT2G14610	720.779	2.58809	0.550793	4.69884	2.62e-06	0.00016799
AT3G53310	39.4244	2.59291	0.303453	8.5447	1.29e-17	7.9e-15
AT1G52030	8.92248	2.59662	0.570792	4.54916	5.39e-06	0.00030859
AT1G52410	77.2036	2.63533	0.310367	8.491	2.05e-17	1.15e-14
AT5G33395	4.53086	2.64511	0.809074	3.2693	0.00107812	0.0206683
AT3G15720	12.404	2.657	0.498111	5.33416	9.6e-08	9.76e-06
AT4G09600	3.98363	2.66136	0.877091	3.0343	0.00241093	0.0373362
AT2G19910	3.90054	2.69047	0.898344	2.99492	0.00274518	0.0409294
AT3G01600	6.47073	2.71781	0.745978	3.64329	0.00026918	0.00714445
AT1G73190	7.48691	2.72951	0.751901	3.63015	0.00028326	0.00744019
AT3G44703	4.77847	2.73125	0.832018	3.28268	0.00102825	0.019939
AT1G09180	4.99485	2.7477	0.837591	3.28048	0.00103631	0.0200455
AT4G15280	6.44964	2.76387	0.736395	3.75324	0.00017456	0.00505805
AT3G28580	18.7798	2.80598	0.469916	5.97124	2.35e-09	3.62e-07
AT4G16215	14.3736	2.83298	0.513973	5.51192	3.55e-08	4.01e-06
AT5G26170	6.13596	2.84163	0.741038	3.83466	0.00012574	0.00386478
AT1G65150	12.4166	2.8619	0.551132	5.19277	2.07e-07	1.9e-05
AT5G13210	33.9063	2.87189	0.363474	7.90122	2.76e-15	1.27e-12
AT4G25140	4.52933	2.87724	0.937909	3.06772	0.00215697	0.034221
AT4G23680	778.222	2.91544	0.251597	11.5878	4.75e-31	1.2e-27
AT5G40420	5.56997	2.92276	0.858665	3.40385	0.00066444	0.0143152
AT1G52400	442.77	2.93832	0.212695	13.8147	2.08e-43	1.4e-39
AT3G26320	9.18523	2.94261	0.607304	4.84536	1.26e-06	9.14e-05
AT5G52940	15.5551	2.94793	0.524162	5.62408	1.86e-08	2.26e-06
AT3G13090	11.2327	2.96177	0.547611	5.40852	6.35e-08	6.84e-06
AT3G27250	5.64581	2.97619	0.856451	3.47503	0.00051079	0.0116338
AT3G61340	3.82354	2.99494	0.928519	3.2255	0.00125752	0.0230583
AT1G64795	11.3875	3.00933	0.56841	5.2943	1.19e-07	1.17e-05
AT5G61740	4.9481	3.04229	0.844302	3.60332	0.00031418	0.00807405
AT1G65370	27.1533	3.07633	0.47396	6.49069	8.54e-11	1.75e-08
AT3G55970	52.0353	3.10256	0.408455	7.59583	3.06e-14	1.19e-11
AT1G52040	44.0529	3.1342	0.338599	9.25636	2.12e-20	1.94e-17
AT4G07995	23.1388	3.16308	0.468728	6.74822	1.5e-11	3.52e-09
AT5G59590	5.3311	3.17239	0.85018	3.73143	0.00019039	0.00543115
AT5G60250	9.83721	3.23325	0.668615	4.83575	1.33e-06	9.48e-05
AT1G52000	157.182	3.28056	0.2191	14.9729	1.1e-50	2.23e-46
AT2G47780	11.6715	3.31212	0.622896	5.3173	1.05e-07	1.05e-05
AT5G54095	5.84579	3.33249	0.824831	4.04021	5.34e-05	0.00196734
AT3G15670	4.76078	3.34195	0.98022	3.40939	0.00065109	0.014129
AT4G05380	5.02447	3.43853	0.902258	3.81103	0.00013839	0.00417752
AT4G04465	5.11176	3.51775	0.912863	3.85353	0.00011643	0.00367349
AT1G33760	5.55022	3.58173	0.908666	3.94175	8.09e-05	0.00278707
AT5G54550	4.03598	3.58624	1.04757	3.42338	0.00061847	0.0135814
AT5G61070	7.02952	3.62142	0.859093	4.2154	2.49e-05	0.00108215
AT4G13680	4.51401	3.70062	1.05118	3.52044	0.00043084	0.0102074
AT2G04965	3.17454	3.74007	1.27557	2.93208	0.003367	0.0473886
AT1G21528	3.17304	3.76393	1.21358	3.10151	0.00192536	0.0314797
AT5G09710	3.25792	3.81885	1.2228	3.12305	0.00178988	0.0298929
AT1G76640	3.27427	3.89856	1.26656	3.07807	0.00208343	0.0333365
AT4G00250	12.1897	3.93964	0.645201	6.10607	1.02e-09	1.67e-07
AT4G16740	5.19251	3.98325	1.04288	3.81948	0.00013373	0.00406111
AT3G48840	2.12486	3.99687	1.32194	3.02348	0.00249886	0.0383566
AT5G40040	2.17763	4.04856	1.32624	3.05265	0.00226827	0.0355467
AT2G01020	46.308	4.05202	0.474805	8.53408	1.41e-17	8.4e-15
AT1G18830	11.8997	4.11812	0.700955	5.87501	4.23e-09	6.24e-07
AT2G33070	3.96377	4.12098	1.19525	3.44778	0.00056522	0.0126175
AT2G45930	2.38656	4.14347	1.2718	3.25796	0.00112217	0.0211612
AT5G66150	10.1998	4.19778	0.77248	5.43417	5.51e-08	6.08e-06
AT3G05845	2.63729	4.26662	1.26484	3.37325	0.00074287	0.0155696
AT5G44440	10.9471	4.2832	0.92931	4.60901	4.05e-06	0.00023996
AT2G28490	2.68386	4.29981	1.38255	3.11005	0.00187058	0.0308585
AT1G65050	1.60553	4.3005	1.46488	2.93573	0.00332762	0.0471957
AT3G17010	10.8309	4.30054	0.748108	5.74855	9e-09	1.22e-06
AT5G54560	6.80277	4.36049	0.958478	4.54939	5.38e-06	0.00030859
AT1G35735	2.79446	4.37863	1.29014	3.39393	0.00068896	0.0147399
AT4G25530	1.60612	4.38698	1.42121	3.08679	0.00202332	0.0326328
AT2G26020	224.966	4.38961	0.485363	9.04397	1.51e-19	1.27e-16
AT1G35730	14.2506	4.4244	0.682261	6.48491	8.88e-11	1.8e-08
AT5G61730	1.70036	4.43499	1.40987	3.14567	0.00165705	0.0281629
AT5G07550	1.6838	4.43754	1.46681	3.02529	0.00248392	0.0383197
AT3G29639	27.0087	4.49113	0.52723	8.51835	1.62e-17	9.35e-15
AT5G53240	7.86018	4.55381	0.951036	4.78826	1.68e-06	0.0001146
AT3G60120	1.90588	4.62434	1.35208	3.42016	0.00062584	0.013718
AT5G45990	10.917	4.6586	0.823873	5.65452	1.56e-08	1.95e-06
AT3G22860	2.03632	4.72155	1.34136	3.51996	0.0004316	0.0102096
AT2G16367	8.75567	4.73872	0.931414	5.08766	3.63e-07	3.08e-05
AT2G39030	211.213	4.77865	0.333439	14.3314	1.39e-46	1.41e-42
AT2G11780	2.1859	4.79261	1.47505	3.24911	0.00115768	0.0216396
AT2G15510	2.23573	4.84006	1.29868	3.72691	0.00019384	0.00550626
AT4G04293	68.7981	5.06719	0.427845	11.8435	2.33e-32	7.84e-29
AT5G44430	732.598	5.26247	0.588662	8.93971	3.9e-19	2.92e-16
AT5G53230	5.20388	5.29964	1.19802	4.42365	9.7e-06	0.00048824
AT1G72260	5.21078	5.332	1.15245	4.62668	3.72e-06	0.00022234
AT1G09080	31.2542	5.35808	0.595639	8.99551	2.35e-19	1.83e-16
AT5G44420	1424.36	5.39513	0.411552	13.1092	2.92e-39	1.47e-35
AT2G26010	883.755	5.42224	0.51361	10.5571	4.71e-26	8.66e-23
AT2G39330	14.5187	5.49439	0.914173	6.01023	1.85e-09	2.93e-07
AT2G17690	6.20041	5.53905	1.1479	4.8254	1.4e-06	9.92e-05
AT5G21150	6.80587	5.71659	1.12004	5.1039	3.33e-07	2.89e-05
AT2G27880	7.48968	5.84646	1.12161	5.21256	1.86e-07	1.76e-05
AT5G55270	4.57953	5.87988	1.16696	5.03863	4.69e-07	3.82e-05
AT1G06993	5.56743	6.16126	1.14791	5.36737	7.99e-08	8.42e-06
AT1G36630	7.13064	6.48526	1.13812	5.69824	1.21e-08	1.55e-06
AT3G29631	98.7285	6.53167	0.513572	12.7181	4.69e-37	1.9e-33
