# Supplementary material for: The UBP5 histone H2A deubiquitinase counteracts PRCs-mediated repression to regulate Arabidopsis development
Source: Nat Commun. 2024 Jan 22;15:667. doi: 10.1038/s41467-023-44546-8 (PMC10803359; doi:10.1038/s41467-023-44546-8)
Supplement: Supplementary file 5 — Supplementary Data 2 [file 41467_2023_44546_MOESM5_ESM.xlsx]

## Sheet: Misreg_Genes_ubp5_developmental
	Supplementary List 2: Misregulated genes in ubp5 falls under high level GO term: developmental process
AT1G05680	UGT74E2	Glycosyltransferase (Fragment) [Source:UniProtKB/TrEMBL;Acc:A0A0K1SBE8]
AT1G09080	MED37B	Probable mediator of RNA polymerase II transcription subunit 37b [Source:UniProtKB/Swiss-Prot;Acc:Q8H1B3]
AT1G09180	ATSAR1	Putative GTP-binding protein, SAR1B [Source:UniProtKB/TrEMBL;Acc:O80489]
AT1G10370	GSTU17	Glutathione S-transferase U17 [Source:UniProtKB/Swiss-Prot;Acc:Q9FUS8]
AT1G16340	ATKDSA2	Aldolase superfamily protein [Source:UniProtKB/TrEMBL;Acc:F4I2W6]
AT1G18710	AtMYB47	MYB transcription factor [Source:UniProtKB/TrEMBL;Acc:Q9M9U2]
AT1G19270	DA1	DA1 [Source:UniProtKB/TrEMBL;Acc:A0A178WC71]
AT1G20880	AT1G20880	RNA-binding (RRM/RBD/RNP motifs) family protein [Source:UniProtKB/TrEMBL;Acc:F4HUQ5]
AT1G24450	NFD2	Protein NUCLEAR FUSION DEFECTIVE 2 [Source:UniProtKB/Swiss-Prot;Acc:Q9FYL8]
AT1G32310	SAMBA	Protein SAMBA [Source:UniProtKB/Swiss-Prot;Acc:Q9C613]
AT1G34350	AT1G34350	unknown protein; Ha. [Source:TAIR;Acc:AT1G34350]
AT1G35670	CPK11	Calcium-dependent protein kinase 11 [Source:UniProtKB/Swiss-Prot;Acc:Q39016]
AT1G35730	APUM9	pumilio 9 [Source:TAIR;Acc:AT1G35730]
AT1G44890	AT1G44890	At1g44890 [Source:UniProtKB/TrEMBL;Acc:Q6ICW9]
AT1G47270	TULP6	Tubby-like F-box protein 6 [Source:UniProtKB/Swiss-Prot;Acc:Q0WPY0]
AT1G47290	3BETAHSD/D1	3beta-hydroxysteroid-dehydrogenase/decarboxylase isoform 1 [Source:UniProtKB/Swiss-Prot;Acc:Q9FX01]
AT1G52030	F-ATMBP	Myrosinase-binding protein 2 [Source:UniProtKB/Swiss-Prot;Acc:Q9SAV1]
AT1G52410	TSA1	TSK-associating protein 1 [Source:UniProtKB/Swiss-Prot;Acc:F4ICX9]
AT1G54040	ESP	Epithiospecifier protein [Source:UniProtKB/Swiss-Prot;Acc:Q8RY71]
AT1G56260	TEN1	CST complex subunit TEN1 [Source:UniProtKB/Swiss-Prot;Acc:Q6NME7]
AT1G71750	HGPT	Hypoxanthine phosphoribosyltransferase [Source:UniProtKB/TrEMBL;Acc:F4IA25]
AT1G76710	ASHH1	SET domain group 26 [Source:TAIR;Acc:AT1G76710]
AT1G78490	CYP708A3	CYP708A3 [Source:UniProtKB/TrEMBL;Acc:A0A178WMR8]
AT2G17040	anac036	NAC domain containing protein 36 [Source:UniProtKB/TrEMBL;Acc:F4IME8]
AT2G19450	DGAT1	Diacylglycerol O-acyltransferase 1 [Source:UniProtKB/Swiss-Prot;Acc:Q9SLD2]
AT2G22240	IPS2	Inositol-3-phosphate synthase isozyme 2 [Source:UniProtKB/Swiss-Prot;Acc:Q38862]
AT2G35300	LEA18	Late embryogenesis abundant protein 18 [Source:UniProtKB/Swiss-Prot;Acc:Q96273]
AT2G37620	ACT1	Actin-3 [Source:UniProtKB/Swiss-Prot;Acc:P0CJ47]
AT2G38530	LTP2	Non-specific lipid-transfer protein [Source:UniProtKB/TrEMBL;Acc:A0A178W063]
AT2G38550	FAX3	Protein FATTY ACID EXPORT 3, chloroplastic [Source:UniProtKB/Swiss-Prot;Acc:Q9ZVH7]
AT2G39200	MLO12	MLO-like protein [Source:UniProtKB/TrEMBL;Acc:A0A178VNS1]
AT2G40300	FER4	Ferritin-4, chloroplastic [Source:UniProtKB/Swiss-Prot;Acc:Q9S756]
AT2G41230	ORS1	Protein ORGAN SIZE RELATED 1 [Source:UniProtKB/Swiss-Prot;Acc:Q8RWS1]
AT2G41260	M17	M17 [Source:UniProtKB/TrEMBL;Acc:A0A178VR90]
AT2G47780	AT2G47780	REF/SRPP-like protein At2g47780 [Source:UniProtKB/Swiss-Prot;Acc:O82246]
AT3G05500	AT3G05500	REF/SRPP-like protein At3g05500 [Source:UniProtKB/Swiss-Prot;Acc:Q9MA63]
AT3G05630	PLPZETA2	Phospholipase D zeta 2 [Source:UniProtKB/Swiss-Prot;Acc:Q9M9W8]
AT3G10420	SPD1	P-loop containing nucleoside triphosphate hydrolases superfamily protein [Source:UniProtKB/TrEMBL;Acc:F4J3R7]
AT3G20470	GRP5	Glycine-rich protein 5 [Source:UniProtKB/Swiss-Prot;Acc:Q9LTP5]
AT3G22231	PCC1	Cysteine-rich and transmembrane domain-containing protein PCC1 [Source:UniProtKB/Swiss-Prot;Acc:Q94C26]
AT3G25010	AtRLP41	Receptor like protein 41 [Source:UniProtKB/TrEMBL;Acc:A0A1I9LTP5]
AT3G44970	AT3G44970	Cytochrome P450 superfamily protein [Source:UniProtKB/TrEMBL;Acc:F4J4C0]
AT3G52905	AT3G52905	Polynucleotidyl transferase, ribonuclease H-like superfamily protein [Source:UniProtKB/TrEMBL;Acc:Q8GYR7]
AT3G53310	REM20	B3 domain-containing protein REM20 [Source:UniProtKB/Swiss-Prot;Acc:Q8LAV5]
AT3G53900	UPP	Uracil phosphoribosyltransferase, chloroplastic [Source:UniProtKB/Swiss-Prot;Acc:Q9M336]
AT3G55490	AT3G55490	At1g19080 [Source:UniProtKB/TrEMBL;Acc:Q6NNH6]
AT4G01060	ETC3	CAPRICE-like MYB3 [Source:TAIR;Acc:AT4G01060]
AT4G01710	ARPC5A	Actin-related protein 2/3 complex subunit 5 [Source:UniProtKB/TrEMBL;Acc:A0A178UZC8]
AT4G08150	KNAT1	Homeobox protein knotted-1-like 1 [Source:UniProtKB/Swiss-Prot;Acc:P46639]
AT4G13345	MEE55	Serinc-domain containing serine and sphingolipid biosynthesis protein [Source:TAIR;Acc:AT4G13345]
AT4G18170	WRKY28	WRKY transcription factor [Source:UniProtKB/TrEMBL;Acc:A0A178V3M3]
AT4G25140	OLEO1	Oleosin [Source:UniProtKB/TrEMBL;Acc:A0A178V1V3]
AT4G25530	HDG6	Homeodomain-containing transcription factor FWA [Source:UniProtKB/TrEMBL;Acc:B5BPE6]
AT4G28190	ULT1	Developmental regulator, ULTRAPETALA [Source:UniProtKB/TrEMBL;Acc:F4JKJ1]
AT4G28710	XI-H	Myosin-14 [Source:UniProtKB/Swiss-Prot;Acc:F4JM19]
AT4G28860	CKL4	Casein kinase 1-like protein 4 [Source:UniProtKB/Swiss-Prot;Acc:Q8LPI7]
AT4G33770	ITPK2	Inositol-tetrakisphosphate 1-kinase 2 [Source:UniProtKB/Swiss-Prot;Acc:O81893]
AT4G33780	AT4G33780	ATP phosphoribosyltransferase regulatory subunit [Source:UniProtKB/TrEMBL;Acc:Q8LCF7]
AT4G39800	IPS1	Inositol-3-phosphate synthase isozyme 1 [Source:UniProtKB/Swiss-Prot;Acc:P42801]
AT5G01600	FER1	Ferritin-1, chloroplastic [Source:UniProtKB/Swiss-Prot;Acc:Q39101]
AT5G06720	PER53	Peroxidase 53 [Source:UniProtKB/Swiss-Prot;Acc:Q42578]
AT5G11030	ALF4	Aberrant root formation protein 4 [Source:UniProtKB/Swiss-Prot;Acc:Q84VX3]
AT5G11110	SPS2	Glycosyltransferase (Fragment) [Source:UniProtKB/TrEMBL;Acc:W8QNB0]
AT5G14530	APRF1	Protein ANTHESIS POMOTING FACTOR 1 [Source:UniProtKB/Swiss-Prot;Acc:Q9LYK6]
AT5G17290	ATG5	Autophagy protein 5 [Source:UniProtKB/Swiss-Prot;Acc:Q9FFI2]
AT5G20240	PI	Floral homeotic protein PISTILLATA [Source:UniProtKB/Swiss-Prot;Acc:P48007]
AT5G20740	AT5G20740	Plant invertase/pectin methylesterase inhibitor superfamily protein [Source:TAIR;Acc:AT5G20740]
AT5G21150	AGO9	Protein argonaute 9 [Source:UniProtKB/Swiss-Prot;Acc:Q84VQ0]
AT5G23570	SGS3	Protein SUPPRESSOR OF GENE SILENCING 3 [Source:UniProtKB/Swiss-Prot;Acc:Q9LDX1]
AT5G24120	SIGE	RNA polymerase sigma factor sigE, chloroplastic/mitochondrial [Source:UniProtKB/Swiss-Prot;Acc:Q9ZNX9]
AT5G40420	OLEO2	Oleosin 21.2 kDa [Source:UniProtKB/Swiss-Prot;Acc:Q39165]
AT5G42810	IPK1	Inositol-pentakisphosphate 2-kinase [Source:UniProtKB/Swiss-Prot;Acc:Q93YN9]
AT5G47100	CBL9	Calcineurin B-like protein 9 [Source:UniProtKB/Swiss-Prot;Acc:Q9LTB8]
AT5G50100	AT5G50100	Uncharacterized protein At5g50100, chloroplastic [Source:UniProtKB/Swiss-Prot;Acc:Q8W485]
AT5G59980	AT5G59980	Polymerase/histidinol phosphatase-like protein [Source:UniProtKB/TrEMBL;Acc:F4JXF0]
AT5G60800	AT5G60800	Heavy metal transport/detoxification superfamily protein [Source:UniProtKB/TrEMBL;Acc:F4K0H3]
AT5G61070	HDA18	Histone deacetylase 18 [Source:UniProtKB/Swiss-Prot;Acc:Q8LRK8]
AT5G61730	ABCA9	ABC transporter A family member 9 [Source:UniProtKB/Swiss-Prot;Acc:Q9FLT5]
AT5G62165	AGL42	MADS-box protein AGL42 [Source:UniProtKB/Swiss-Prot;Acc:Q9FIS1]
AT5G64580	FTSHI4	Probable inactive ATP-dependent zinc metalloprotease FTSHI 4, chloroplastic [Source:UniProtKB/Swiss-Prot;Acc:F4KF14]
AT5G64750	ABR1	Ethylene-responsive transcription factor ABR1 [Source:UniProtKB/Swiss-Prot;Acc:Q9FGF8]
AT5G65080	MAF 5.00	K-box region and MADS-box transcription factor family protein [Source:TAIR;Acc:AT5G65080]
