# Supplementary material for: The UBP5 histone H2A deubiquitinase counteracts PRCs-mediated repression to regulate Arabidopsis development
Source: Nat Commun. 2024 Jan 22;15:667. doi: 10.1038/s41467-023-44546-8 (PMC10803359; doi:10.1038/s41467-023-44546-8)
Supplement: Supplementary file 6 — Supplementary Data 3 [file 41467_2023_44546_MOESM6_ESM.xlsx]

## Sheet: H2Aub marked_Col
Supplementary List 3: H2Aub marked genes in Col-0 (12 DAG)
N. of genes = 15615
AT1G01030
AT1G01040
AT1G01060
AT1G01070
AT1G01090
AT1G01110
AT1G01120
AT1G01140
AT1G01180
AT1G01190
AT1G01200
AT1G01210
AT1G01220
AT1G01225
AT1G01230
AT1G01250
AT1G01260
AT1G01280
AT1G01290
AT1G01300
AT1G01305
AT1G01310
AT1G01320
AT1G01335
AT1G01340
AT1G01350
AT1G01355
AT1G01360
AT1G01370
AT1G01380
AT1G01390
AT1G01400
AT1G01410
AT1G01420
AT1G01453
AT1G01460
AT1G01470
AT1G01480
AT1G01490
AT1G01500
AT1G01510
AT1G01520
AT1G01540
AT1G01560
AT1G01570
AT1G01580
AT1G01590
AT1G01600
AT1G01610
AT1G01620
AT1G01630
AT1G01660
AT1G01670
AT1G01680
AT1G01690
AT1G01695
AT1G01720
AT1G01730
AT1G01740
AT1G01760
AT1G01770
AT1G01800
AT1G01810
AT1G01830
AT1G01840
AT1G01860
AT1G01870
AT1G01880
AT1G01890
AT1G01900
AT1G01960
AT1G01970
AT1G01980
AT1G01990
AT1G02000
AT1G02010
AT1G02020
AT1G02030
AT1G02040
AT1G02050
AT1G02060
AT1G02065
AT1G02067
AT1G02070
AT1G02100
AT1G02110
AT1G02120
AT1G02130
AT1G02140
AT1G02145
AT1G02150
AT1G02160
AT1G02170
AT1G02180
AT1G02190
AT1G02205
AT1G02220
AT1G02230
AT1G02250
AT1G02290
AT1G02300
AT1G02310
AT1G02330
AT1G02335
AT1G02340
AT1G02360
AT1G02370
AT1G02390
AT1G02400
AT1G02405
AT1G02410
AT1G02450
AT1G02460
AT1G02475
AT1G02480
AT1G02490
AT1G02510
AT1G02520
AT1G02530
AT1G02540
AT1G02550
AT1G02560
AT1G02570
AT1G02575
AT1G02610
AT1G02620
AT1G02630
AT1G02640
AT1G02650
AT1G02670
AT1G02690
AT1G02700
AT1G02705
AT1G02710
AT1G02720
AT1G02730
AT1G02740
AT1G02750
AT1G02770
AT1G02790
AT1G02800
AT1G02810
AT1G02813
AT1G02816
AT1G02820
AT1G02830
AT1G02850
AT1G02860
AT1G02870
AT1G02880
AT1G02890
AT1G02900
AT1G02930
AT1G02980
AT1G03010
AT1G03020
AT1G03040
AT1G03050
AT1G03055
AT1G03070
AT1G03090
AT1G03120
AT1G03130
AT1G03140
AT1G03170
AT1G03180
AT1G03200
AT1G03210
AT1G03220
AT1G03230
AT1G03260
AT1G03270
AT1G03290
AT1G03300
AT1G03310
AT1G03320
AT1G03330
AT1G03340
AT1G03350
AT1G03360
AT1G03400
AT1G03410
AT1G03430
AT1G03440
AT1G03445
AT1G03475
AT1G03490
AT1G03510
AT1G03515
AT1G03530
AT1G03540
AT1G03560
AT1G03570
AT1G03600
AT1G03620
AT1G03630
AT1G03660
AT1G03670
AT1G03680
AT1G03687
AT1G03700
AT1G03710
AT1G03720
AT1G03770
AT1G03790
AT1G03800
AT1G03810
AT1G03820
AT1G03830
AT1G03840
AT1G03850
AT1G03860
AT1G03870
AT1G03880
AT1G03890
AT1G03900
AT1G03905
AT1G03920
AT1G03980
AT1G03982
AT1G03990
AT1G03993
AT1G04000
AT1G04010
AT1G04020
AT1G04023
AT1G04030
AT1G04033
AT1G04040
AT1G04043
AT1G04067
AT1G04077
AT1G04087
AT1G04103
AT1G04110
AT1G04120
AT1G04127
AT1G04130
AT1G04133
AT1G04143
AT1G04147
AT1G04150
AT1G04153
AT1G04160
AT1G04180
AT1G04183
AT1G04203
AT1G04220
AT1G04230
AT1G04237
AT1G04240
AT1G04243
AT1G04247
AT1G04250
AT1G04280
AT1G04283
AT1G04290
AT1G04295
AT1G04307
AT1G04327
AT1G04330
AT1G04333
AT1G04340
AT1G04347
AT1G04350
AT1G04353
AT1G04360
AT1G04370
AT1G04380
AT1G04387
AT1G04390
AT1G04397
AT1G04410
AT1G04445
AT1G04450
AT1G04455
AT1G04463
AT1G04470
AT1G04473
AT1G04487
AT1G04493
AT1G04500
AT1G04513
AT1G04520
AT1G04533
AT1G04537
AT1G04540
AT1G04543
AT1G04547
AT1G04550
AT1G04560
AT1G04570
AT1G04573
AT1G04590
AT1G04593
AT1G04597
AT1G04600
AT1G04610
AT1G04613
AT1G04620
AT1G04625
AT1G04630
AT1G04635
AT1G04640
AT1G04645
AT1G04650
AT1G04660
AT1G04670
AT1G04677
AT1G04680
AT1G04683
AT1G04690
AT1G04697
AT1G04703
AT1G04710
AT1G04723
AT1G04760
AT1G04770
AT1G04778
AT1G04783
AT1G04787
AT1G04803
AT1G04820
AT1G04823
AT1G04830
AT1G04833
AT1G04837
AT1G04840
AT1G04850
AT1G04853
AT1G04863
AT1G04870
AT1G04873
AT1G04880
AT1G04883
AT1G04887
AT1G04910
AT1G04917
AT1G04920
AT1G04927
AT1G04940
AT1G04943
AT1G04945
AT1G04973
AT1G04990
AT1G04997
AT1G05000
AT1G05005
AT1G05010
AT1G05017
AT1G05020
AT1G05027
AT1G05033
AT1G05057
AT1G05063
AT1G05065
AT1G05067
AT1G05070
AT1G05073
AT1G05077
AT1G05080
AT1G05085
AT1G05093
AT1G05097
AT1G05100
AT1G05103
AT1G05107
AT1G05120
AT1G05136
AT1G05147
AT1G05157
AT1G05203
AT1G05205
AT1G05207
AT1G05210
AT1G05213
AT1G05220
AT1G05227
AT1G05230
AT1G05240
AT1G05247
AT1G05250
AT1G05253
AT1G05257
AT1G05260
AT1G05267
AT1G05273
AT1G05280
AT1G05283
AT1G05297
AT1G05300
AT1G05310
AT1G05317
AT1G05323
AT1G05327
AT1G05330
AT1G05337
AT1G05340
AT1G05357
AT1G05370
AT1G05383
AT1G05385
AT1G05390
AT1G05397
AT1G05400
AT1G05410
AT1G05420
AT1G05423
AT1G05427
AT1G05433
AT1G05450
AT1G05460
AT1G05470
AT1G05490
AT1G05497
AT1G05500
AT1G05510
AT1G05517
AT1G05520
AT1G05523
AT1G05527
AT1G05530
AT1G05540
AT1G05543
AT1G05547
AT1G05550
AT1G05557
AT1G05560
AT1G05562
AT1G05570
AT1G05575
AT1G05577
AT1G05580
AT1G05583
AT1G05587
AT1G05590
AT1G05593
AT1G05615
AT1G05620
AT1G05630
AT1G05640
AT1G05650
AT1G05657
AT1G05660
AT1G05670
AT1G05675
AT1G05680
AT1G05683
AT1G05687
AT1G05693
AT1G05697
AT1G05700
AT1G05710
AT1G05733
AT1G05753
AT1G05767
AT1G05780
AT1G05787
AT1G05800
AT1G05805
AT1G05810
AT1G05813
AT1G05820
AT1G05833
AT1G05837
AT1G05840
AT1G05870
AT1G05873
AT1G05880
AT1G05910
AT1G05920
AT1G05930
AT1G05940
AT1G05943
AT1G05950
AT1G05967
AT1G05993
AT1G05997
AT1G06000
AT1G06002
AT1G06017
AT1G06020
AT1G06023
AT1G06030
AT1G06040
AT1G06045
AT1G06057
AT1G06080
AT1G06087
AT1G06110
AT1G06120
AT1G06130
AT1G06135
AT1G06137
AT1G06140
AT1G06143
AT1G06148
AT1G06150
AT1G06153
AT1G06160
AT1G06163
AT1G06173
AT1G06177
AT1G06180
AT1G06190
AT1G06217
AT1G06225
AT1G06227
AT1G06230
AT1G06233
AT1G06237
AT1G06240
AT1G06243
AT1G06247
AT1G06253
AT1G06257
AT1G06263
AT1G06267
AT1G06270
AT1G06273
AT1G06277
AT1G06280
AT1G06283
AT1G06290
AT1G06310
AT1G06313
AT1G06317
AT1G06320
AT1G06330
AT1G06340
AT1G06350
AT1G06360
AT1G06390
AT1G06413
AT1G06430
AT1G06450
AT1G06470
AT1G06473
AT1G06475
AT1G06483
AT1G06490
AT1G06500
AT1G06520
AT1G06547
AT1G06550
AT1G06560
AT1G06567
AT1G06570
AT1G06610
AT1G06617
AT1G06620
AT1G06630
AT1G06637
AT1G06640
AT1G06645
AT1G06650
AT1G06660
AT1G06670
AT1G06680
AT1G06703
AT1G06707
AT1G06710
AT1G06717
AT1G06720
AT1G06730
AT1G06770
AT1G06780
AT1G06787
AT1G06800
AT1G06810
AT1G06820
AT1G06830
AT1G06840
AT1G06850
AT1G06870
AT1G06920
AT1G06923
AT1G06925
AT1G06930
AT1G06950
AT1G06960
AT1G06970
AT1G06980
AT1G06990
AT1G07000
AT1G07010
AT1G07020
AT1G07030
AT1G07040
AT1G07050
AT1G07070
AT1G07080
AT1G07090
AT1G07119
AT1G07128
AT1G07130
AT1G07135
AT1G07143
AT1G07150
AT1G07160
AT1G07167
AT1G07170
AT1G07173
AT1G07175
AT1G07177
AT1G07180
AT1G07200
AT1G07203
AT1G07210
AT1G07237
AT1G07240
AT1G07250
AT1G07260
AT1G07267
AT1G07270
AT1G07280
AT1G07310
AT1G07320
AT1G07340
AT1G07370
AT1G07380
AT1G07383
AT1G07390
AT1G07397
AT1G07400
AT1G07407
AT1G07410
AT1G07430
AT1G07440
AT1G07450
AT1G07460
AT1G07470
AT1G07477
AT1G07485
AT1G07490
AT1G07493
AT1G07497
AT1G07500
AT1G07507
AT1G07510
AT1G07513
AT1G07540
AT1G07550
AT1G07570
AT1G07590
AT1G07600
AT1G07603
AT1G07617
AT1G07630
AT1G07640
AT1G07645
AT1G07650
AT1G07660
AT1G07667
AT1G07690
AT1G07720
AT1G07733
AT1G07737
AT1G07740
AT1G07745
AT1G07770
AT1G07780
AT1G07790
AT1G07795
AT1G07803
AT1G07850
AT1G07857
AT1G07860
AT1G07863
AT1G07867
AT1G07870
AT1G07880
AT1G07885
AT1G07890
AT1G07893
AT1G07897
AT1G07900
AT1G07901
AT1G07902
AT1G07903
AT1G07910
AT1G07917
AT1G07937
AT1G07947
AT1G07970
AT1G07973
AT1G07980
AT1G07985
AT1G07993
AT1G08003
AT1G08037
AT1G08040
AT1G08043
AT1G08050
AT1G08057
AT1G08063
AT1G08070
AT1G08080
AT1G08087
AT1G08090
AT1G08100
AT1G08130
AT1G08135
AT1G08147
AT1G08150
AT1G08160
AT1G08165
AT1G08170
AT1G08173
AT1G08187
AT1G08200
AT1G08210
AT1G08230
AT1G08250
AT1G08260
AT1G08270
AT1G08280
AT1G08290
AT1G08297
AT1G08300
AT1G08320
AT1G08340
AT1G08350
AT1G08360
AT1G08387
AT1G08393
AT1G08400
AT1G08410
AT1G08420
AT1G08430
AT1G08440
AT1G08450
AT1G08460
AT1G08470
AT1G08480
AT1G08483
AT1G08487
AT1G08490
AT1G08500
AT1G08510
AT1G08520
AT1G08533
AT1G08547
AT1G08557
AT1G08583
AT1G08587
AT1G08607
AT1G08610
AT1G08613
AT1G08630
AT1G08645
AT1G08650
AT1G08657
AT1G08660
AT1G08670
AT1G08680
AT1G08687
AT1G08700
AT1G08707
AT1G08710
AT1G08733
AT1G08767
AT1G08775
AT1G08790
AT1G08805
AT1G08820
AT1G08825
AT1G08857
AT1G08875
AT1G08920
AT1G08925
AT1G08930
AT1G08940
AT1G08945
AT1G08957
AT1G08965
AT1G08975
AT1G08980
AT1G08983
AT1G08987
AT1G08990
AT1G09000
AT1G09010
AT1G09017
AT1G09025
AT1G09040
AT1G09050
AT1G09053
AT1G09063
AT1G09070
AT1G09073
AT1G09075
AT1G09080
AT1G09090
AT1G09097
AT1G09100
AT1G09105
AT1G09110
AT1G09130
AT1G09145
AT1G09147
AT1G09153
AT1G09155
AT1G09157
AT1G09163
AT1G09167
AT1G09176
AT1G09180
AT1G09183
AT1G09187
AT1G09195
AT1G09200
AT1G09203
AT1G09207
AT1G09210
AT1G09213
AT1G09217
AT1G09220
AT1G09240
AT1G09243
AT1G09247
AT1G09250
AT1G09280
AT1G09293
AT1G09320
AT1G09327
AT1G09333
AT1G09343
AT1G09350
AT1G09353
AT1G09370
AT1G09377
AT1G09380
AT1G09383
AT1G09390
AT1G09407
AT1G09420
AT1G09427
AT1G09430
AT1G09433
AT1G09437
AT1G09440
AT1G09443
AT1G09457
AT1G09460
AT1G09463
AT1G09470
AT1G09480
AT1G09483
AT1G09487
AT1G09490
AT1G09495
AT1G09500
AT1G09503
AT1G09507
AT1G09510
AT1G09520
AT1G09533
AT1G09540
AT1G09543
AT1G09557
AT1G09560
AT1G09570
AT1G09573
AT1G09575
AT1G09577
AT1G09580
AT1G09590
AT1G09620
AT1G09623
AT1G09625
AT1G09630
AT1G09637
AT1G09640
AT1G09647
AT1G09653
AT1G09660
AT1G09683
AT1G09697
AT1G09703
AT1G09710
AT1G09730
AT1G09740
AT1G09750
AT1G09753
AT1G09755
AT1G09767
AT1G09773
AT1G09777
AT1G09780
AT1G09783
AT1G09787
AT1G09790
AT1G09794
AT1G09795
AT1G09800
AT1G09812
AT1G09817
AT1G09823
AT1G09827
AT1G09843
AT1G09885
AT1G09903
AT1G09905
AT1G09913
AT1G09920
AT1G09923
AT1G09925
AT1G09927
AT1G09930
AT1G09945
AT1G09950
AT1G09953
AT1G09957
AT1G09960
AT1G09975
AT1G09977
AT1G09985
AT1G09987
AT1G10010
AT1G10020
AT1G10030
AT1G10040
AT1G10050
AT1G10060
AT1G10140
AT1G10200
AT1G10220
AT1G10225
AT1G10230
AT1G10240
AT1G10250
AT1G10270
AT1G10290
AT1G10350
AT1G10360
AT1G10370
AT1G10380
AT1G10385
AT1G10400
AT1G10410
AT1G10417
AT1G10430
AT1G10450
AT1G10460
AT1G10470
AT1G10480
AT1G10500
AT1G10510
AT1G10520
AT1G10530
AT1G10540
AT1G10550
AT1G10560
AT1G10580
AT1G10585
AT1G10590
AT1G10600
AT1G10610
AT1G10620
AT1G10640
AT1G10657
AT1G10660
AT1G10680
AT1G10682
AT1G10690
AT1G10710
AT1G10717
AT1G10730
AT1G10750
AT1G10760
AT1G10770
AT1G10780
AT1G10790
AT1G10830
AT1G10850
AT1G10870
AT1G10875
AT1G10880
AT1G10890
AT1G10900
AT1G10910
AT1G10950
AT1G10960
AT1G10970
AT1G10980
AT1G10990
AT1G11000
AT1G11010
AT1G11020
AT1G11040
AT1G11050
AT1G11060
AT1G11080
AT1G11090
AT1G11100
AT1G11112
AT1G11120
AT1G11125
AT1G11130
AT1G11160
AT1G11175
AT1G11180
AT1G11200
AT1G11210
AT1G11220
AT1G11230
AT1G11240
AT1G11250
AT1G11260
AT1G11270
AT1G11280
AT1G11290
AT1G11300
AT1G11303
AT1G11310
AT1G11330
AT1G11340
AT1G11360
AT1G11370
AT1G11420
AT1G11430
AT1G11440
AT1G11470
AT1G11475
AT1G11480
AT1G11490
AT1G11510
AT1G11520
AT1G11530
AT1G11545
AT1G11550
AT1G11560
AT1G11572
AT1G11580
AT1G11600
AT1G11608
AT1G11610
AT1G11655
AT1G11660
AT1G11670
AT1G11680
AT1G11700
AT1G11710
AT1G11720
AT1G11740
AT1G11750
AT1G11765
AT1G11770
AT1G11780
AT1G11790
AT1G11800
AT1G11810
AT1G11850
AT1G11860
AT1G11870
AT1G11900
AT1G11905
AT1G11915
AT1G11920
AT1G11925
AT1G11940
AT1G12000
AT1G12020
AT1G12030
AT1G12040
AT1G12050
AT1G12060
AT1G12064
AT1G12070
AT1G12080
AT1G12090
AT1G12100
AT1G12110
AT1G12130
AT1G12140
AT1G12200
AT1G12240
AT1G12270
AT1G12320
AT1G12330
AT1G12380
AT1G12530
AT1G12550
AT1G12560
AT1G12570
AT1G12610
AT1G12640
AT1G12650
AT1G12672
AT1G12680
AT1G12710
AT1G12800
AT1G12805
AT1G12810
AT1G12845
AT1G12855
AT1G12900
AT1G12940
AT1G12950
AT1G12980
AT1G13030
AT1G13040
AT1G13080
AT1G13090
AT1G13100
AT1G13110
AT1G13130
AT1G13170
AT1G13180
AT1G13210
AT1G13230
AT1G13245
AT1G13250
AT1G13260
AT1G13280
AT1G13290
AT1G13300
AT1G13370
AT1G13390
AT1G13440
AT1G13470
AT1G13520
AT1G13590
AT1G13600
AT1G13605
AT1G13607
AT1G13608
AT1G13609
AT1G13610
AT1G13640
AT1G13650
AT1G13670
AT1G13680
AT1G13690
AT1G13710
AT1G13740
AT1G13750
AT1G13755
AT1G13760
AT1G13800
AT1G13810
AT1G13820
AT1G13830
AT1G13860
AT1G13920
AT1G13930
AT1G13940
AT1G13950
AT1G14020
AT1G14030
AT1G14040
AT1G14100
AT1G14140
AT1G14150
AT1G14160
AT1G14170
AT1G14185
AT1G14190
AT1G14200
AT1G14205
AT1G14240
AT1G14260
AT1G14270
AT1G14280
AT1G14345
AT1G14350
AT1G14360
AT1G14370
AT1G14390
AT1G14410
AT1G14420
AT1G14430
AT1G14440
AT1G14460
AT1G14470
AT1G14490
AT1G14500
AT1G14520
AT1G14530
AT1G14540
AT1G14550
AT1G14560
AT1G14580
AT1G14600
AT1G14630
AT1G14686
AT1G14687
AT1G14690
AT1G14700
AT1G14720
AT1G14730
AT1G14750
AT1G14780
AT1G14790
AT1G14800
AT1G14810
AT1G14830
AT1G14840
AT1G14850
AT1G14860
AT1G14870
AT1G14900
AT1G14910
AT1G14920
AT1G14930
AT1G14940
AT1G14950
AT1G14960
AT1G14970
AT1G14980
AT1G14990
AT1G15000
AT1G15002
AT1G15010
AT1G15015
AT1G15020
AT1G15040
AT1G15050
AT1G15060
AT1G15080
AT1G15110
AT1G15125
AT1G15130
AT1G15140
AT1G15150
AT1G15165
AT1G15170
AT1G15175
AT1G15180
AT1G15190
AT1G15200
AT1G15210
AT1G15240
AT1G15250
AT1G15260
AT1G15290
AT1G15310
AT1G15320
AT1G15330
AT1G15350
AT1G15360
AT1G15370
AT1G15380
AT1G15385
AT1G15460
AT1G15470
AT1G15500
AT1G15510
AT1G15520
AT1G15530
AT1G15540
AT1G15550
AT1G15570
AT1G15580
AT1G15590
AT1G15640
AT1G15650
AT1G15660
AT1G15670
AT1G15690
AT1G15760
AT1G15770
AT1G15800
AT1G15810
AT1G15820
AT1G15825
AT1G15830
AT1G15840
AT1G15910
AT1G15940
AT1G15950
AT1G15960
AT1G15970
AT1G15980
AT1G16030
AT1G16040
AT1G16060
AT1G16070
AT1G16110
AT1G16120
AT1G16130
AT1G16150
AT1G16220
AT1G16260
AT1G16280
AT1G16290
AT1G16300
AT1G16310
AT1G16320
AT1G16340
AT1G16350
AT1G16370
AT1G16380
AT1G16390
AT1G16400
AT1G16410
AT1G16420
AT1G16430
AT1G16440
AT1G16445
AT1G16480
AT1G16489
AT1G16490
AT1G16500
AT1G16510
AT1G16515
AT1G16520
AT1G16530
AT1G16635
AT1G16640
AT1G16650
AT1G16700
AT1G16705
AT1G16710
AT1G16720
AT1G16730
AT1G16740
AT1G16760
AT1G16770
AT1G16820
AT1G16825
AT1G16830
AT1G16850
AT1G16870
AT1G16880
AT1G16900
AT1G16905
AT1G16910
AT1G16916
AT1G17010
AT1G17020
AT1G17030
AT1G17040
AT1G17050
AT1G17060
AT1G17065
AT1G17090
AT1G17100
AT1G17140
AT1G17147
AT1G17150
AT1G17180
AT1G17190
AT1G17280
AT1G17285
AT1G17300
AT1G17310
AT1G17330
AT1G17340
AT1G17345
AT1G17350
AT1G17370
AT1G17380
AT1G17420
AT1G17430
AT1G17450
AT1G17455
AT1G17500
AT1G17510
AT1G17520
AT1G17530
AT1G17540
AT1G17545
AT1G17590
AT1G17600
AT1G17610
AT1G17615
AT1G17620
AT1G17630
AT1G17665
AT1G17690
AT1G17700
AT1G17710
AT1G17744
AT1G17745
AT1G17750
AT1G17770
AT1G17840
AT1G17920
AT1G17960
AT1G17970
AT1G17980
AT1G17990
AT1G18000
AT1G18010
AT1G18020
AT1G18030
AT1G18040
AT1G18050
AT1G18075
AT1G18080
AT1G18100
AT1G18130
AT1G18140
AT1G18150
AT1G18160
AT1G18170
AT1G18180
AT1G18190
AT1G18193
AT1G18197
AT1G18200
AT1G18210
AT1G18250
AT1G18260
AT1G18265
AT1G18270
AT1G18280
AT1G18290
AT1G18300
AT1G18310
AT1G18320
AT1G18350
AT1G18360
AT1G18382
AT1G18390
AT1G18400
AT1G18410
AT1G18415
AT1G18420
AT1G18430
AT1G18440
AT1G18485
AT1G18500
AT1G18510
AT1G18520
AT1G18530
AT1G18540
AT1G18550
AT1G18570
AT1G18590
AT1G18600
AT1G18610
AT1G18620
AT1G18650
AT1G18660
AT1G18670
AT1G18710
AT1G18745
AT1G18750
AT1G18760
AT1G18770
AT1G18773
AT1G18810
AT1G18830
AT1G18835
AT1G18860
AT1G18870
AT1G18880
AT1G18890
AT1G18910
AT1G18940
AT1G18950
AT1G18970
AT1G18975
AT1G18980
AT1G19000
AT1G19020
AT1G19025
AT1G19050
AT1G19060
AT1G19070
AT1G19080
AT1G19140
AT1G19150
AT1G19160
AT1G19170
AT1G19180
AT1G19190
AT1G19200
AT1G19210
AT1G19220
AT1G19230
AT1G19240
AT1G19250
AT1G19270
AT1G19290
AT1G19300
AT1G19320
AT1G19330
AT1G19340
AT1G19350
AT1G19360
AT1G19370
AT1G19410
AT1G19440
AT1G19460
AT1G19464
AT1G19470
AT1G19510
AT1G19530
AT1G19540
AT1G19550
AT1G19600
AT1G19610
AT1G19620
AT1G19630
AT1G19640
AT1G19670
AT1G19680
AT1G19690
AT1G19700
AT1G19720
AT1G19730
AT1G19740
AT1G19780
AT1G19800
AT1G19830
AT1G19840
AT1G19850
AT1G19890
AT1G19900
AT1G19910
AT1G19920
AT1G19930
AT1G19960
AT1G19968
AT1G19970
AT1G19980
AT1G20010
AT1G20020
AT1G20030
AT1G20065
AT1G20070
AT1G20080
AT1G20120
AT1G20140
AT1G20170
AT1G20180
AT1G20190
AT1G20220
AT1G20240
AT1G20310
AT1G20320
AT1G20330
AT1G20340
AT1G20350
AT1G20360
AT1G20370
AT1G20375
AT1G20380
AT1G20410
AT1G20420
AT1G20430
AT1G20440
AT1G20450
AT1G20470
AT1G20480
AT1G20490
AT1G20500
AT1G20510
AT1G20530
AT1G20540
AT1G20560
AT1G20570
AT1G20575
AT1G20580
AT1G20640
AT1G20680
AT1G20683
AT1G20687
AT1G20735
AT1G20740
AT1G20770
AT1G20780
AT1G20790
AT1G20795
AT1G20800
AT1G20803
AT1G20810
AT1G20823
AT1G20850
AT1G20860
AT1G20870
AT1G20875
AT1G20900
AT1G20923
AT1G20925
AT1G20930
AT1G20940
AT1G20990
AT1G21010
AT1G21050
AT1G21060
AT1G21100
AT1G21110
AT1G21130
AT1G21140
AT1G21270
AT1G21280
AT1G21310
AT1G21313
AT1G21320
AT1G21326
AT1G21350
AT1G21360
AT1G21370
AT1G21390
AT1G21400
AT1G21410
AT1G21430
AT1G21440
AT1G21460
AT1G21475
AT1G21480
AT1G21520
AT1G21530
AT1G21540
AT1G21550
AT1G21580
AT1G21590
AT1G21600
AT1G21620
AT1G21640
AT1G21650
AT1G21651
AT1G21670
AT1G21680
AT1G21700
AT1G21710
AT1G21722
AT1G21730
AT1G21738
AT1G21740
AT1G21750
AT1G21770
AT1G21780
AT1G21830
AT1G21850
AT1G21860
AT1G21870
AT1G21880
AT1G21890
AT1G21910
AT1G21920
AT1G21930
AT1G21940
AT1G21950
AT1G21970
AT1G21980
AT1G21990
AT1G22030
AT1G22080
AT1G22110
AT1G22150
AT1G22160
AT1G22190
AT1G22220
AT1G22230
AT1G22250
AT1G22260
AT1G22270
AT1G22275
AT1G22310
AT1G22330
AT1G22340
AT1G22360
AT1G22370
AT1G22380
AT1G22400
AT1G22403
AT1G22410
AT1G22420
AT1G22430
AT1G22440
AT1G22460
AT1G22470
AT1G22480
AT1G22490
AT1G22500
AT1G22520
AT1G22530
AT1G22550
AT1G22570
AT1G22590
AT1G22600
AT1G22610
AT1G22620
AT1G22640
AT1G22650
AT1G22660
AT1G22680
AT1G22690
AT1G22710
AT1G22720
AT1G22730
AT1G22760
AT1G22800
AT1G22810
AT1G22860
AT1G22870
AT1G22882
AT1G22890
AT1G22900
AT1G22910
AT1G22920
AT1G22990
AT1G23000
AT1G23010
AT1G23030
AT1G23037
AT1G23040
AT1G23070
AT1G23080
AT1G23090
AT1G23110
AT1G23120
AT1G23130
AT1G23160
AT1G23170
AT1G23190
AT1G23200
AT1G23201
AT1G23205
AT1G23210
AT1G23240
AT1G23270
AT1G23300
AT1G23320
AT1G23330
AT1G23340
AT1G23350
AT1G23360
AT1G23380
AT1G23390
AT1G23400
AT1G23410
AT1G23540
AT1G23550
AT1G23560
AT1G23570
AT1G23700
AT1G23710
AT1G23730
AT1G23740
AT1G23750
AT1G23760
AT1G23790
AT1G23800
AT1G23810
AT1G23820
AT1G23830
AT1G23840
AT1G23850
AT1G23935
AT1G23960
AT1G23965
AT1G23970
AT1G24070
AT1G24080
AT1G24090
AT1G24095
AT1G24100
AT1G24110
AT1G24130
AT1G24140
AT1G24147
AT1G24148
AT1G24150
AT1G24170
AT1G24265
AT1G24267
AT1G24270
AT1G24280
AT1G24290
AT1G24300
AT1G24330
AT1G24340
AT1G24400
AT1G24470
AT1G24485
AT1G24510
AT1G24520
AT1G24530
AT1G24575
AT1G24577
AT1G24580
AT1G24590
AT1G24620
AT1G24625
AT1G24650
AT1G24764
AT1G25098
AT1G25112
AT1G25230
AT1G25240
AT1G25250
AT1G25260
AT1G25270
AT1G25275
AT1G25277
AT1G25300
AT1G25340
AT1G25350
AT1G25360
AT1G25370
AT1G25390
AT1G25400
AT1G25410
AT1G25420
AT1G25422
AT1G25425
AT1G25440
AT1G25450
AT1G25480
AT1G25500
AT1G25510
AT1G25530
AT1G25550
AT1G25560
AT1G25570
AT1G25988
AT1G26130
AT1G26140
AT1G26150
AT1G26160
AT1G26170
AT1G26180
AT1G26200
AT1G26208
AT1G26210
AT1G26218
AT1G26220
AT1G26230
AT1G26233
AT1G26235
AT1G26320
AT1G26330
AT1G26355
AT1G26360
AT1G26380
AT1G26390
AT1G26400
AT1G26410
AT1G26420
AT1G26450
AT1G26460
AT1G26515
AT1G26540
AT1G26550
AT1G26560
AT1G26570
AT1G26590
AT1G26600
AT1G26680
AT1G26690
AT1G26730
AT1G26740
AT1G26750
AT1G26761
AT1G26770
AT1G26790
AT1G26795
AT1G26800
AT1G26810
AT1G26870
AT1G26880
AT1G26890
AT1G26900
AT1G26910
AT1G26920
AT1G26921
AT1G26930
AT1G26945
AT1G26960
AT1G26970
AT1G27008
AT1G27020
AT1G27030
AT1G27040
AT1G27045
AT1G27050
AT1G27060
AT1G27080
AT1G27090
AT1G27100
AT1G27110
AT1G27120
AT1G27130
AT1G27135
AT1G27140
AT1G27160
AT1G27170
AT1G27200
AT1G27210
AT1G27220
AT1G27310
AT1G27320
AT1G27340
AT1G27360
AT1G27390
AT1G27400
AT1G27410
AT1G27461
AT1G27470
AT1G27480
AT1G27490
AT1G27540
AT1G27570
AT1G27620
AT1G27630
AT1G27670
AT1G27680
AT1G27690
AT1G27700
AT1G27710
AT1G27720
AT1G27730
AT1G27740
AT1G27750
AT1G27752
AT1G27760
AT1G27770
AT1G27820
AT1G27860
AT1G27880
AT1G27890
AT1G27930
AT1G27940
AT1G27950
AT1G27960
AT1G27970
AT1G27990
AT1G28010
AT1G28080
AT1G28090
AT1G28110
AT1G28130
AT1G28160
AT1G28170
AT1G28190
AT1G28230
AT1G28290
AT1G28310
AT1G28327
AT1G28330
AT1G28340
AT1G28360
AT1G28370
AT1G28375
AT1G28390
AT1G28395
AT1G28400
AT1G28430
AT1G28440
AT1G28470
AT1G28480
AT1G28520
AT1G28530
AT1G28540
AT1G28550
AT1G28570
AT1G28580
AT1G28590
AT1G28600
AT1G28610
AT1G28640
AT1G28650
AT1G28660
AT1G28670
AT1G28680
AT1G28685
AT1G28700
AT1G28960
AT1G29000
AT1G29050
AT1G29080
AT1G29090
AT1G29100
AT1G29110
AT1G29140
AT1G29160
AT1G29170
AT1G29179
AT1G29195
AT1G29230
AT1G29240
AT1G29280
AT1G29290
AT1G29300
AT1G29330
AT1G29350
AT1G29355
AT1G29357
AT1G29370
AT1G29390
AT1G29395
AT1G29400
AT1G29410
AT1G29418
AT1G29420
AT1G29430
AT1G29435
AT1G29440
AT1G29450
AT1G29460
AT1G29465
[truncated: 13,617 more rows]

## Sheet: H2Aub marked_ubp5
Supplementary List 3: H2Aub marked genes in ubp5 (12 DAG)
N. of genes = 21017
AT1G01010
AT1G01030
AT1G01040
AT1G01050
AT1G01060
AT1G01070
AT1G01080
AT1G01090
AT1G01110
AT1G01120
AT1G01130
AT1G01140
AT1G01150
AT1G01160
AT1G01180
AT1G01183
AT1G01190
AT1G01200
AT1G01210
AT1G01220
AT1G01225
AT1G01230
AT1G01240
AT1G01250
AT1G01260
AT1G01280
AT1G01290
AT1G01300
AT1G01305
AT1G01310
AT1G01320
AT1G01335
AT1G01340
AT1G01350
AT1G01355
AT1G01360
AT1G01370
AT1G01380
AT1G01390
AT1G01400
AT1G01410
AT1G01420
AT1G01430
AT1G01453
AT1G01460
AT1G01470
AT1G01480
AT1G01490
AT1G01500
AT1G01510
AT1G01520
AT1G01540
AT1G01560
AT1G01570
AT1G01580
AT1G01590
AT1G01600
AT1G01610
AT1G01620
AT1G01630
AT1G01660
AT1G01670
AT1G01680
AT1G01690
AT1G01695
AT1G01700
AT1G01710
AT1G01715
AT1G01720
AT1G01730
AT1G01740
AT1G01760
AT1G01770
AT1G01790
AT1G01800
AT1G01810
AT1G01830
AT1G01840
AT1G01860
AT1G01870
AT1G01880
AT1G01890
AT1G01900
AT1G01910
AT1G01920
AT1G01930
AT1G01940
AT1G01950
AT1G01960
AT1G01970
AT1G01980
AT1G01990
AT1G02000
AT1G02010
AT1G02020
AT1G02030
AT1G02040
AT1G02050
AT1G02060
AT1G02065
AT1G02067
AT1G02070
AT1G02090
AT1G02100
AT1G02110
AT1G02120
AT1G02130
AT1G02140
AT1G02145
AT1G02150
AT1G02160
AT1G02170
AT1G02180
AT1G02190
AT1G02205
AT1G02220
AT1G02230
AT1G02250
AT1G02260
AT1G02270
AT1G02280
AT1G02290
AT1G02300
AT1G02310
AT1G02330
AT1G02335
AT1G02340
AT1G02350
AT1G02360
AT1G02370
AT1G02380
AT1G02390
AT1G02400
AT1G02405
AT1G02410
AT1G02420
AT1G02450
AT1G02460
AT1G02475
AT1G02480
AT1G02490
AT1G02500
AT1G02510
AT1G02520
AT1G02530
AT1G02550
AT1G02560
AT1G02570
AT1G02575
AT1G02610
AT1G02620
AT1G02630
AT1G02640
AT1G02650
AT1G02660
AT1G02670
AT1G02680
AT1G02690
AT1G02700
AT1G02705
AT1G02710
AT1G02720
AT1G02730
AT1G02740
AT1G02750
AT1G02770
AT1G02790
AT1G02800
AT1G02810
AT1G02813
AT1G02816
AT1G02820
AT1G02830
AT1G02850
AT1G02860
AT1G02870
AT1G02880
AT1G02890
AT1G02900
AT1G02910
AT1G02920
AT1G02930
AT1G02960
AT1G02965
AT1G02970
AT1G02980
AT1G02990
AT1G03000
AT1G03010
AT1G03020
AT1G03030
AT1G03040
AT1G03055
AT1G03070
AT1G03080
AT1G03090
AT1G03100
AT1G03103
AT1G03106
AT1G03110
AT1G03120
AT1G03130
AT1G03140
AT1G03150
AT1G03160
AT1G03170
AT1G03180
AT1G03190
AT1G03200
AT1G03210
AT1G03220
AT1G03230
AT1G03250
AT1G03260
AT1G03270
AT1G03290
AT1G03300
AT1G03310
AT1G03330
AT1G03340
AT1G03350
AT1G03360
AT1G03365
AT1G03370
AT1G03380
AT1G03400
AT1G03410
AT1G03430
AT1G03440
AT1G03470
AT1G03475
AT1G03490
AT1G03510
AT1G03515
AT1G03530
AT1G03540
AT1G03560
AT1G03570
AT1G03590
AT1G03600
AT1G03610
AT1G03620
AT1G03630
AT1G03650
AT1G03660
AT1G03670
AT1G03680
AT1G03687
AT1G03700
AT1G03710
AT1G03720
AT1G03750
AT1G03760
AT1G03770
AT1G03780
AT1G03790
AT1G03800
AT1G03810
AT1G03820
AT1G03830
AT1G03840
AT1G03850
AT1G03860
AT1G03870
AT1G03880
AT1G03890
AT1G03900
AT1G03905
AT1G03920
AT1G03930
AT1G03950
AT1G03960
AT1G03970
AT1G03980
AT1G03982
AT1G03990
AT1G03993
AT1G03997
AT1G04000
AT1G04007
AT1G04010
AT1G04020
AT1G04023
AT1G04030
AT1G04033
AT1G04037
AT1G04040
AT1G04043
AT1G04050
AT1G04067
AT1G04070
AT1G04077
AT1G04080
AT1G04087
AT1G04090
AT1G04093
AT1G04100
AT1G04103
AT1G04105
AT1G04107
AT1G04110
AT1G04117
AT1G04120
AT1G04127
AT1G04130
AT1G04133
AT1G04143
AT1G04147
AT1G04150
AT1G04153
AT1G04160
AT1G04180
AT1G04183
AT1G04190
AT1G04200
AT1G04203
AT1G04210
AT1G04220
AT1G04230
AT1G04233
AT1G04237
AT1G04240
AT1G04243
AT1G04247
AT1G04250
AT1G04260
AT1G04267
AT1G04273
AT1G04280
AT1G04283
AT1G04290
AT1G04293
AT1G04295
AT1G04307
AT1G04310
AT1G04327
AT1G04330
AT1G04333
AT1G04340
AT1G04347
AT1G04350
AT1G04353
AT1G04360
AT1G04370
AT1G04380
AT1G04390
AT1G04397
AT1G04410
AT1G04417
AT1G04420
AT1G04427
AT1G04445
AT1G04450
AT1G04455
AT1G04463
AT1G04467
AT1G04470
AT1G04473
AT1G04477
AT1G04480
AT1G04487
AT1G04500
AT1G04503
AT1G04510
AT1G04513
AT1G04520
AT1G04533
AT1G04537
AT1G04540
AT1G04543
AT1G04547
AT1G04550
AT1G04557
AT1G04560
AT1G04570
AT1G04573
AT1G04580
AT1G04590
AT1G04593
AT1G04597
AT1G04600
AT1G04603
AT1G04610
AT1G04613
AT1G04620
AT1G04625
AT1G04630
AT1G04635
AT1G04640
AT1G04645
AT1G04650
AT1G04660
AT1G04670
AT1G04677
AT1G04680
AT1G04683
AT1G04690
AT1G04697
AT1G04700
AT1G04710
AT1G04713
AT1G04723
AT1G04730
AT1G04750
AT1G04760
AT1G04770
AT1G04778
AT1G04783
AT1G04787
AT1G04790
AT1G04797
AT1G04800
AT1G04803
AT1G04810
AT1G04820
AT1G04823
AT1G04830
AT1G04833
AT1G04837
AT1G04840
AT1G04850
AT1G04853
AT1G04863
AT1G04870
AT1G04873
AT1G04877
AT1G04880
AT1G04883
AT1G04887
AT1G04890
AT1G04895
AT1G04900
AT1G04910
AT1G04913
AT1G04917
AT1G04920
AT1G04927
AT1G04930
AT1G04940
AT1G04943
AT1G04945
AT1G04950
AT1G04970
AT1G04973
AT1G04980
AT1G04985
AT1G04987
AT1G04990
AT1G04997
AT1G05000
AT1G05005
AT1G05010
AT1G05017
AT1G05020
AT1G05023
AT1G05033
AT1G05043
AT1G05053
AT1G05055
AT1G05057
AT1G05060
AT1G05063
AT1G05065
AT1G05067
AT1G05070
AT1G05073
AT1G05077
AT1G05080
AT1G05085
AT1G05087
AT1G05093
AT1G05100
AT1G05103
AT1G05107
AT1G05113
AT1G05120
AT1G05136
AT1G05140
AT1G05147
AT1G05150
AT1G05157
AT1G05170
AT1G05180
AT1G05183
AT1G05190
AT1G05203
AT1G05205
AT1G05207
AT1G05210
AT1G05213
AT1G05220
AT1G05227
AT1G05230
AT1G05240
AT1G05247
AT1G05250
AT1G05253
AT1G05257
AT1G05260
AT1G05267
AT1G05270
AT1G05273
AT1G05277
AT1G05280
AT1G05283
AT1G05287
AT1G05297
AT1G05300
AT1G05303
AT1G05310
AT1G05317
AT1G05323
AT1G05327
AT1G05330
AT1G05333
AT1G05337
AT1G05357
AT1G05360
AT1G05370
AT1G05380
AT1G05383
AT1G05385
AT1G05390
AT1G05397
AT1G05400
AT1G05410
AT1G05420
AT1G05423
AT1G05427
AT1G05430
AT1G05433
AT1G05440
AT1G05450
AT1G05453
AT1G05460
AT1G05470
AT1G05490
AT1G05497
AT1G05500
AT1G05510
AT1G05517
AT1G05520
AT1G05523
AT1G05527
AT1G05530
AT1G05540
AT1G05543
AT1G05547
AT1G05550
AT1G05557
AT1G05560
AT1G05562
AT1G05563
AT1G05570
AT1G05575
AT1G05577
AT1G05580
AT1G05583
AT1G05587
AT1G05590
AT1G05593
AT1G05600
AT1G05615
AT1G05620
AT1G05630
AT1G05640
AT1G05650
AT1G05657
AT1G05660
AT1G05670
AT1G05675
AT1G05680
AT1G05683
AT1G05687
AT1G05690
AT1G05693
AT1G05697
AT1G05703
AT1G05710
AT1G05720
AT1G05723
AT1G05730
AT1G05733
AT1G05740
AT1G05750
AT1G05753
AT1G05757
AT1G05763
AT1G05767
AT1G05780
AT1G05783
AT1G05785
AT1G05787
AT1G05790
AT1G05800
AT1G05805
AT1G05810
AT1G05813
AT1G05820
AT1G05830
AT1G05833
AT1G05837
AT1G05840
AT1G05850
AT1G05860
AT1G05870
AT1G05880
AT1G05890
AT1G05910
AT1G05930
AT1G05933
AT1G05940
AT1G05943
AT1G05950
AT1G05967
AT1G05970
AT1G05973
AT1G05977
AT1G05993
AT1G05997
AT1G06000
AT1G06002
AT1G06003
AT1G06017
AT1G06020
AT1G06023
AT1G06030
AT1G06040
AT1G06045
AT1G06050
AT1G06057
AT1G06060
AT1G06063
AT1G06067
AT1G06080
AT1G06087
AT1G06110
AT1G06113
AT1G06120
AT1G06130
AT1G06135
AT1G06137
AT1G06140
AT1G06143
AT1G06148
AT1G06150
AT1G06153
AT1G06160
AT1G06163
AT1G06173
AT1G06177
AT1G06180
AT1G06190
AT1G06207
AT1G06213
AT1G06217
AT1G06225
AT1G06227
AT1G06230
AT1G06233
AT1G06237
AT1G06240
AT1G06243
AT1G06247
AT1G06253
AT1G06257
AT1G06263
AT1G06267
AT1G06270
AT1G06273
AT1G06277
AT1G06280
AT1G06283
AT1G06290
AT1G06310
AT1G06320
AT1G06330
AT1G06340
AT1G06350
AT1G06360
AT1G06380
AT1G06413
AT1G06430
AT1G06450
AT1G06460
AT1G06463
AT1G06467
AT1G06470
AT1G06473
AT1G06475
AT1G06483
AT1G06487
AT1G06490
AT1G06500
AT1G06510
AT1G06515
AT1G06520
AT1G06530
AT1G06540
AT1G06547
AT1G06550
AT1G06560
AT1G06570
AT1G06580
AT1G06590
AT1G06610
AT1G06613
AT1G06617
AT1G06620
AT1G06630
AT1G06637
AT1G06640
AT1G06643
AT1G06645
AT1G06647
AT1G06650
AT1G06660
AT1G06670
AT1G06680
AT1G06690
AT1G06710
AT1G06717
AT1G06720
AT1G06730
AT1G06740
AT1G06750
AT1G06760
AT1G06770
AT1G06780
AT1G06787
AT1G06790
AT1G06800
AT1G06810
AT1G06820
AT1G06830
AT1G06840
AT1G06850
AT1G06870
AT1G06890
AT1G06900
AT1G06910
AT1G06920
AT1G06923
AT1G06925
AT1G06930
AT1G06950
AT1G06960
AT1G06970
AT1G06980
AT1G06990
AT1G07000
AT1G07010
AT1G07020
AT1G07030
AT1G07040
AT1G07050
AT1G07060
AT1G07070
AT1G07080
AT1G07090
AT1G07110
AT1G07119
AT1G07120
AT1G07128
AT1G07130
AT1G07135
AT1G07143
AT1G07150
AT1G07160
AT1G07167
AT1G07170
AT1G07173
AT1G07175
AT1G07177
AT1G07180
AT1G07200
AT1G07203
AT1G07210
AT1G07230
AT1G07237
AT1G07240
AT1G07250
AT1G07260
AT1G07267
AT1G07270
AT1G07280
AT1G07290
AT1G07310
AT1G07320
AT1G07350
AT1G07357
AT1G07367
AT1G07370
AT1G07380
AT1G07383
AT1G07390
AT1G07397
AT1G07400
AT1G07407
AT1G07410
AT1G07413
AT1G07420
AT1G07430
AT1G07440
AT1G07450
AT1G07460
AT1G07467
AT1G07470
AT1G07477
AT1G07480
AT1G07485
AT1G07490
AT1G07493
AT1G07497
AT1G07500
AT1G07510
AT1G07513
AT1G07517
AT1G07520
AT1G07540
AT1G07543
AT1G07550
AT1G07570
AT1G07590
AT1G07600
AT1G07603
AT1G07610
AT1G07613
AT1G07615
AT1G07617
AT1G07620
AT1G07630
AT1G07640
AT1G07645
AT1G07650
AT1G07653
AT1G07660
AT1G07667
AT1G07670
AT1G07693
AT1G07700
AT1G07703
AT1G07720
AT1G07725
AT1G07728
AT1G07733
AT1G07737
AT1G07740
AT1G07745
AT1G07750
AT1G07770
AT1G07780
AT1G07790
AT1G07793
AT1G07795
AT1G07803
AT1G07820
AT1G07830
AT1G07840
AT1G07850
AT1G07860
AT1G07870
AT1G07880
AT1G07885
AT1G07887
AT1G07890
AT1G07893
AT1G07897
AT1G07900
AT1G07901
AT1G07902
AT1G07903
AT1G07910
AT1G07923
AT1G07927
AT1G07947
AT1G07950
AT1G07960
AT1G07970
AT1G07973
AT1G07980
AT1G07983
AT1G07985
AT1G07987
AT1G07990
AT1G07993
AT1G08003
AT1G08037
AT1G08040
AT1G08043
AT1G08050
AT1G08057
AT1G08060
AT1G08063
AT1G08065
AT1G08070
AT1G08080
AT1G08090
AT1G08100
AT1G08103
AT1G08110
AT1G08117
AT1G08123
AT1G08130
AT1G08135
AT1G08140
AT1G08147
AT1G08150
AT1G08160
AT1G08165
AT1G08170
AT1G08173
AT1G08180
AT1G08187
AT1G08190
AT1G08200
AT1G08210
AT1G08220
AT1G08230
AT1G08250
AT1G08257
AT1G08260
AT1G08270
AT1G08280
AT1G08290
AT1G08297
AT1G08300
AT1G08320
AT1G08340
AT1G08350
AT1G08357
AT1G08360
AT1G08380
AT1G08387
AT1G08390
AT1G08400
AT1G08410
AT1G08420
AT1G08430
AT1G08450
AT1G08460
AT1G08470
AT1G08480
AT1G08483
AT1G08487
AT1G08490
AT1G08500
AT1G08510
AT1G08520
AT1G08530
AT1G08543
AT1G08547
AT1G08557
AT1G08560
AT1G08580
AT1G08583
AT1G08587
AT1G08590
AT1G08592
AT1G08600
AT1G08607
AT1G08610
AT1G08613
AT1G08630
AT1G08645
AT1G08650
AT1G08657
AT1G08660
AT1G08667
AT1G08670
AT1G08680
AT1G08687
AT1G08700
AT1G08703
AT1G08710
AT1G08720
AT1G08723
AT1G08733
AT1G08747
AT1G08750
AT1G08760
AT1G08765
AT1G08767
AT1G08770
AT1G08775
AT1G08780
AT1G08785
AT1G08790
AT1G08805
AT1G08815
AT1G08820
AT1G08825
AT1G08840
AT1G08845
AT1G08855
AT1G08857
AT1G08860
AT1G08870
AT1G08875
AT1G08880
AT1G08890
AT1G08893
AT1G08897
AT1G08900
AT1G08910
AT1G08920
AT1G08930
AT1G08935
AT1G08940
AT1G08945
AT1G08960
AT1G08965
AT1G08975
AT1G08980
AT1G08983
AT1G08987
AT1G08990
AT1G09000
AT1G09010
AT1G09017
AT1G09025
AT1G09027
AT1G09040
AT1G09050
AT1G09053
AT1G09060
AT1G09070
AT1G09073
AT1G09075
AT1G09080
AT1G09090
AT1G09100
AT1G09105
AT1G09110
AT1G09130
AT1G09140
AT1G09143
AT1G09145
AT1G09150
AT1G09155
AT1G09157
AT1G09160
AT1G09163
AT1G09167
AT1G09176
AT1G09180
AT1G09183
AT1G09187
AT1G09190
AT1G09195
AT1G09200
AT1G09203
AT1G09210
AT1G09217
AT1G09220
AT1G09230
AT1G09240
AT1G09243
AT1G09247
AT1G09250
AT1G09270
AT1G09277
AT1G09280
AT1G09283
AT1G09290
AT1G09300
AT1G09320
AT1G09327
AT1G09330
AT1G09333
AT1G09340
AT1G09343
AT1G09350
AT1G09353
AT1G09367
AT1G09380
AT1G09383
AT1G09390
AT1G09407
AT1G09410
AT1G09420
AT1G09427
AT1G09430
AT1G09433
AT1G09437
AT1G09440
AT1G09443
AT1G09450
AT1G09457
AT1G09460
AT1G09463
AT1G09470
AT1G09480
AT1G09483
AT1G09487
AT1G09490
AT1G09495
AT1G09500
AT1G09510
AT1G09513
AT1G09517
AT1G09520
AT1G09533
AT1G09540
AT1G09543
AT1G09550
AT1G09557
AT1G09560
AT1G09565
AT1G09570
AT1G09573
AT1G09575
AT1G09577
AT1G09580
AT1G09585
AT1G09590
AT1G09600
AT1G09603
AT1G09620
AT1G09623
AT1G09625
AT1G09627
AT1G09630
AT1G09637
AT1G09640
AT1G09647
AT1G09650
AT1G09653
AT1G09655
AT1G09660
AT1G09663
AT1G09667
AT1G09677
AT1G09683
AT1G09690
AT1G09700
AT1G09710
AT1G09713
AT1G09723
AT1G09727
AT1G09730
AT1G09737
AT1G09740
AT1G09750
AT1G09753
AT1G09755
AT1G09767
AT1G09773
AT1G09777
AT1G09780
AT1G09783
AT1G09787
AT1G09790
AT1G09794
AT1G09795
AT1G09800
AT1G09812
AT1G09815
AT1G09817
AT1G09823
AT1G09827
AT1G09830
AT1G09843
AT1G09863
AT1G09885
AT1G09887
AT1G09897
AT1G09903
AT1G09905
AT1G09913
AT1G09920
AT1G09923
AT1G09925
AT1G09927
AT1G09930
AT1G09945
AT1G09950
AT1G09953
AT1G09957
AT1G09960
AT1G09975
AT1G09977
AT1G09985
AT1G09987
AT1G10010
AT1G10020
AT1G10030
AT1G10040
AT1G10050
AT1G10060
AT1G10140
AT1G10150
AT1G10155
AT1G10180
AT1G10200
AT1G10210
AT1G10220
AT1G10225
AT1G10230
AT1G10240
AT1G10250
AT1G10270
AT1G10280
AT1G10290
AT1G10310
AT1G10320
AT1G10330
AT1G10350
AT1G10360
AT1G10370
AT1G10380
AT1G10385
AT1G10390
AT1G10395
AT1G10400
AT1G10410
AT1G10417
AT1G10430
AT1G10450
AT1G10460
AT1G10470
AT1G10480
AT1G10500
AT1G10510
AT1G10520
AT1G10522
AT1G10530
AT1G10540
AT1G10550
AT1G10560
AT1G10570
AT1G10580
AT1G10585
AT1G10588
AT1G10590
AT1G10600
AT1G10610
AT1G10620
AT1G10640
AT1G10650
AT1G10657
AT1G10660
AT1G10680
AT1G10682
AT1G10690
AT1G10700
AT1G10710
AT1G10730
AT1G10740
AT1G10750
AT1G10760
AT1G10770
AT1G10780
AT1G10790
AT1G10820
AT1G10830
AT1G10850
AT1G10870
AT1G10875
AT1G10880
AT1G10890
AT1G10900
AT1G10910
AT1G10920
AT1G10930
AT1G10940
AT1G10950
AT1G10960
AT1G10970
AT1G10980
AT1G10990
AT1G11000
AT1G11010
AT1G11020
AT1G11040
AT1G11050
AT1G11060
AT1G11080
AT1G11090
AT1G11100
AT1G11110
AT1G11112
AT1G11120
AT1G11125
AT1G11130
AT1G11160
AT1G11175
AT1G11180
AT1G11200
AT1G11210
AT1G11230
AT1G11240
AT1G11250
AT1G11260
AT1G11270
AT1G11280
AT1G11290
AT1G11300
AT1G11303
AT1G11310
AT1G11320
AT1G11330
AT1G11360
AT1G11370
AT1G11380
AT1G11390
AT1G11400
AT1G11420
AT1G11430
AT1G11440
AT1G11470
AT1G11475
AT1G11480
AT1G11490
AT1G11510
AT1G11520
AT1G11530
AT1G11545
AT1G11550
AT1G11560
AT1G11572
AT1G11580
AT1G11591
AT1G11592
AT1G11600
AT1G11608
AT1G11610
AT1G11620
AT1G11630
AT1G11655
AT1G11660
AT1G11670
AT1G11680
AT1G11700
AT1G11710
AT1G11720
AT1G11735
AT1G11740
AT1G11750
AT1G11755
AT1G11765
AT1G11770
AT1G11780
AT1G11790
AT1G11800
AT1G11810
AT1G11820
AT1G11840
AT1G11850
AT1G11860
AT1G11870
AT1G11880
AT1G11890
AT1G11900
AT1G11905
AT1G11910
AT1G11915
AT1G11920
AT1G11925
AT1G11930
AT1G11940
AT1G11950
AT1G11960
AT1G11990
AT1G12000
AT1G12020
AT1G12030
AT1G12040
AT1G12050
AT1G12060
AT1G12064
AT1G12070
AT1G12080
AT1G12090
AT1G12100
AT1G12110
AT1G12120
AT1G12130
AT1G12140
AT1G12200
AT1G12240
AT1G12244
AT1G12250
AT1G12270
AT1G12280
AT1G12310
AT1G12320
AT1G12330
AT1G12350
AT1G12360
AT1G12370
AT1G12380
AT1G12420
AT1G12430
AT1G12450
AT1G12460
AT1G12470
AT1G12500
AT1G12520
AT1G12530
AT1G12550
AT1G12560
AT1G12570
AT1G12610
AT1G12620
AT1G12640
AT1G12650
AT1G12672
AT1G12680
AT1G12700
AT1G12710
AT1G12730
AT1G12750
AT1G12770
AT1G12775
AT1G12780
AT1G12790
AT1G12800
AT1G12805
AT1G12810
AT1G12820
AT1G12845
AT1G12850
AT1G12855
AT1G12860
AT1G12900
AT1G12910
AT1G12930
AT1G12940
AT1G12950
AT1G12960
AT1G12970
AT1G12980
AT1G12990
AT1G13000
AT1G13020
AT1G13030
AT1G13040
AT1G13080
AT1G13090
AT1G13100
AT1G13110
AT1G13120
AT1G13130
AT1G13140
AT1G13160
AT1G13170
AT1G13180
AT1G13210
AT1G13220
AT1G13230
AT1G13245
AT1G13250
AT1G13260
AT1G13270
AT1G13280
AT1G13300
AT1G13320
AT1G13330
AT1G13340
AT1G13350
AT1G13370
AT1G13390
AT1G13440
AT1G13470
AT1G13510
AT1G13520
AT1G13530
AT1G13540
AT1G13550
AT1G13560
AT1G13570
AT1G13590
AT1G13600
AT1G13605
AT1G13607
AT1G13608
AT1G13609
AT1G13610
AT1G13620
AT1G13630
AT1G13635
AT1G13640
AT1G13650
AT1G13670
AT1G13680
AT1G13690
AT1G13700
AT1G13710
AT1G13730
AT1G13740
AT1G13750
AT1G13755
AT1G13760
AT1G13770
AT1G13800
AT1G13810
AT1G13820
AT1G13830
AT1G13860
AT1G13900
AT1G13910
AT1G13920
AT1G13930
AT1G13940
AT1G13950
AT1G13980
AT1G13990
AT1G14010
AT1G14020
AT1G14030
AT1G14040
AT1G14060
AT1G14071
AT1G14080
AT1G14100
AT1G14120
AT1G14130
AT1G14140
AT1G14150
AT1G14160
AT1G14170
AT1G14180
AT1G14185
AT1G14190
AT1G14200
AT1G14205
AT1G14210
AT1G14220
AT1G14230
AT1G14240
AT1G14250
AT1G14260
AT1G14270
AT1G14280
AT1G14290
AT1G14300
AT1G14310
AT1G14315
AT1G14330
AT1G14340
AT1G14345
AT1G14360
AT1G14370
AT1G14390
AT1G14410
AT1G14420
AT1G14430
AT1G14440
AT1G14450
AT1G14453
AT1G14455
AT1G14460
AT1G14470
AT1G14490
AT1G14500
AT1G14520
AT1G14530
AT1G14540
AT1G14550
AT1G14560
AT1G14570
AT1G14580
AT1G14590
AT1G14600
AT1G14620
AT1G14630
AT1G14640
AT1G14642
AT1G14650
AT1G14660
AT1G14670
AT1G14680
AT1G14686
AT1G14687
AT1G14690
AT1G14700
AT1G14710
AT1G14720
AT1G14730
AT1G14750
AT1G14755
AT1G14760
AT1G14770
AT1G14780
AT1G14790
AT1G14800
AT1G14810
AT1G14820
AT1G14830
AT1G14840
AT1G14850
AT1G14860
AT1G14870
AT1G14880
AT1G14900
AT1G14910
AT1G14920
AT1G14930
AT1G14940
AT1G14950
AT1G14960
AT1G14970
AT1G14980
AT1G14990
AT1G15000
AT1G15002
AT1G15010
AT1G15015
AT1G15020
AT1G15030
AT1G15040
AT1G15050
AT1G15060
AT1G15080
AT1G15100
AT1G15110
AT1G15125
AT1G15130
AT1G15140
AT1G15150
AT1G15165
AT1G15170
AT1G15175
AT1G15180
AT1G15190
AT1G15200
AT1G15210
AT1G15215
AT1G15230
AT1G15240
AT1G15250
AT1G15260
AT1G15270
AT1G15280
AT1G15290
AT1G15310
AT1G15320
AT1G15330
AT1G15350
AT1G15360
AT1G15370
AT1G15380
AT1G15385
AT1G15390
AT1G15420
AT1G15440
AT1G15450
AT1G15460
AT1G15470
AT1G15480
AT1G15490
AT1G15500
AT1G15510
AT1G15520
AT1G15530
AT1G15540
AT1G15550
AT1G15570
AT1G15580
AT1G15590
AT1G15610
AT1G15620
AT1G15625
AT1G15630
AT1G15640
AT1G15650
AT1G15660
AT1G15670
AT1G15690
AT1G15700
AT1G15710
AT1G15730
AT1G15740
AT1G15760
AT1G15770
AT1G15780
AT1G15790
AT1G15800
AT1G15810
AT1G15820
AT1G15825
AT1G15830
AT1G15840
AT1G15910
AT1G15920
AT1G15940
AT1G15950
AT1G15970
AT1G15980
AT1G16010
AT1G16020
AT1G16030
AT1G16040
AT1G16060
AT1G16070
AT1G16080
AT1G16110
AT1G16120
AT1G16130
AT1G16150
AT1G16160
AT1G16170
AT1G16210
AT1G16220
AT1G16250
AT1G16260
AT1G16280
AT1G16290
AT1G16300
AT1G16310
AT1G16320
AT1G16330
AT1G16340
AT1G16350
AT1G16370
AT1G16380
AT1G16390
AT1G16410
AT1G16420
AT1G16430
AT1G16440
AT1G16445
AT1G16460
AT1G16470
AT1G16480
AT1G16489
AT1G16490
AT1G16500
AT1G16510
AT1G16515
AT1G16520
AT1G16530
AT1G16540
AT1G16570
AT1G16590
AT1G16610
AT1G16630
AT1G16635
AT1G16640
AT1G16650
AT1G16670
AT1G16680
AT1G16700
AT1G16705
AT1G16710
AT1G16720
AT1G16730
AT1G16740
AT1G16750
AT1G16760
AT1G16770
AT1G16780
AT1G16790
AT1G16800
AT1G16820
AT1G16825
AT1G16830
AT1G16840
AT1G16850
AT1G16870
AT1G16880
AT1G16890
AT1G16900
AT1G16905
AT1G16910
AT1G16916
AT1G16920
AT1G16930
AT1G16940
AT1G16970
AT1G17020
AT1G17030
AT1G17040
AT1G17050
AT1G17060
AT1G17065
AT1G17070
AT1G17090
AT1G17100
AT1G17120
AT1G17130
AT1G17140
AT1G17145
AT1G17180
AT1G17190
AT1G17210
AT1G17220
AT1G17230
AT1G17232
AT1G17235
AT1G17240
AT1G17250
AT1G17255
AT1G17260
AT1G17270
AT1G17280
AT1G17285
AT1G17300
AT1G17310
AT1G17330
AT1G17340
AT1G17345
AT1G17350
AT1G17360
AT1G17370
AT1G17380
AT1G17410
AT1G17420
AT1G17430
AT1G17440
AT1G17450
AT1G17455
AT1G17480
AT1G17490
AT1G17510
AT1G17520
AT1G17530
AT1G17540
AT1G17545
AT1G17580
AT1G17600
AT1G17610
AT1G17615
AT1G17620
AT1G17630
AT1G17640
AT1G17650
AT1G17665
AT1G17670
AT1G17680
AT1G17690
AT1G17700
AT1G17710
AT1G17730
AT1G17744
AT1G17745
AT1G17750
AT1G17760
AT1G17770
AT1G17790
AT1G17820
AT1G17830
AT1G17840
AT1G17850
AT1G17920
AT1G17960
AT1G17970
AT1G18000
AT1G18010
AT1G18020
AT1G18030
AT1G18040
AT1G18050
AT1G18060
AT1G18075
AT1G18080
AT1G18090
AT1G18100
AT1G18130
AT1G18140
AT1G18150
AT1G18160
AT1G18170
AT1G18180
AT1G18190
AT1G18193
AT1G18197
AT1G18200
AT1G18210
AT1G18250
AT1G18260
AT1G18265
AT1G18270
AT1G18280
AT1G18290
AT1G18300
AT1G18310
AT1G18320
AT1G18330
AT1G18335
AT1G18340
AT1G18350
AT1G18360
AT1G18382
AT1G18390
AT1G18400
AT1G18410
AT1G18415
AT1G18420
AT1G18430
AT1G18440
AT1G18450
AT1G18460
AT1G18470
AT1G18490
AT1G18500
AT1G18520
AT1G18530
AT1G18540
AT1G18550
AT1G18560
AT1G18570
AT1G18580
AT1G18590
AT1G18600
AT1G18610
AT1G18620
AT1G18630
AT1G18650
AT1G18660
AT1G18670
AT1G18680
AT1G18690
AT1G18700
AT1G18710
AT1G18720
AT1G18745
AT1G18750
AT1G18760
AT1G18770
AT1G18773
AT1G18780
AT1G18810
AT1G18835
AT1G18840
AT1G18870
AT1G18880
AT1G18890
AT1G18910
AT1G18940
AT1G18950
AT1G18970
AT1G18975
AT1G18980
AT1G19000
AT1G19010
AT1G19020
AT1G19025
AT1G19040
AT1G19050
AT1G19060
AT1G19070
AT1G19080
AT1G19100
AT1G19110
AT1G19140
AT1G19150
AT1G19160
AT1G19170
AT1G19180
AT1G19190
AT1G19200
AT1G19210
AT1G19220
AT1G19230
AT1G19240
AT1G19250
AT1G19270
AT1G19290
AT1G19300
AT1G19320
AT1G19330
AT1G19340
AT1G19350
AT1G19360
AT1G19370
AT1G19390
AT1G19400
AT1G19430
AT1G19440
AT1G19450
AT1G19460
AT1G19464
AT1G19470
AT1G19480
AT1G19490
AT1G19520
AT1G19530
AT1G19540
AT1G19550
AT1G19565
AT1G19570
AT1G19580
AT1G19600
AT1G19610
AT1G19620
AT1G19630
AT1G19640
AT1G19650
AT1G19670
AT1G19680
AT1G19690
AT1G19700
AT1G19710
AT1G19720
AT1G19730
AT1G19740
[truncated: 19,019 more rows]

## Sheet: H3K27me3 marked_Col
Supplementary List 3: H3K27me3 marked genes in Col-0 (12 DAG)
N. of genes = 7600
AT1G01020
AT1G01030
AT1G01183
AT1G01190
AT1G01200
AT1G01250
AT1G01340
AT1G01355
AT1G01390
AT1G01410
AT1G01453
AT1G01580
AT1G01670
AT1G01680
AT1G01900
AT1G02040
AT1G02065
AT1G02067
AT1G02070
AT1G02190
AT1G02205
AT1G02310
AT1G02335
AT1G02340
AT1G02360
AT1G02390
AT1G02400
AT1G02405
AT1G02450
AT1G02460
AT1G02550
AT1G02580
AT1G02620
AT1G02690
AT1G02770
AT1G02790
AT1G02810
AT1G02813
AT1G02816
AT1G02920
AT1G02940
AT1G02950
AT1G02952
AT1G02980
AT1G03020
AT1G03170
AT1G03340
AT1G03400
AT1G03445
AT1G03490
AT1G03710
AT1G03720
AT1G03790
AT1G03800
AT1G03810
AT1G03820
AT1G03840
AT1G03850
AT1G03880
AT1G03890
AT1G03920
AT1G03982
AT1G03987
AT1G04003
AT1G04077
AT1G04103
AT1G04127
AT1G04133
AT1G04143
AT1G04150
AT1G04180
AT1G04207
AT1G04220
AT1G04247
AT1G04250
AT1G04283
AT1G04330
AT1G04370
AT1G04373
AT1G04377
AT1G04383
AT1G04387
AT1G04443
AT1G04445
AT1G04450
AT1G04455
AT1G04500
AT1G04540
AT1G04560
AT1G04600
AT1G04613
AT1G04625
AT1G04660
AT1G04670
AT1G04677
AT1G04703
AT1G04783
AT1G04887
AT1G04923
AT1G04937
AT1G05053
AT1G05067
AT1G05073
AT1G05097
AT1G05103
AT1G05107
AT1G05153
AT1G05157
AT1G05230
AT1G05240
AT1G05250
AT1G05260
AT1G05280
AT1G05290
AT1G05291
AT1G05300
AT1G05310
AT1G05370
AT1G05383
AT1G05387
AT1G05397
AT1G05400
AT1G05407
AT1G05413
AT1G05420
AT1G05447
AT1G05450
AT1G05460
AT1G05487
AT1G05510
AT1G05523
AT1G05527
AT1G05533
AT1G05540
AT1G05550
AT1G05577
AT1G05580
AT1G05583
AT1G05587
AT1G05593
AT1G05597
AT1G05603
AT1G05650
AT1G05657
AT1G05660
AT1G05753
AT1G05797
AT1G05800
AT1G05803
AT1G05807
AT1G05813
AT1G05880
AT1G05937
AT1G05943
AT1G05947
AT1G05953
AT1G05957
AT1G06007
AT1G06020
AT1G06027
AT1G06080
AT1G06090
AT1G06100
AT1G06113
AT1G06135
AT1G06137
AT1G06153
AT1G06163
AT1G06217
AT1G06225
AT1G06280
AT1G06310
AT1G06320
AT1G06330
AT1G06340
AT1G06350
AT1G06357
AT1G06360
AT1G06363
AT1G06383
AT1G06387
AT1G06393
AT1G06507
AT1G06513
AT1G06517
AT1G06523
AT1G06603
AT1G06620
AT1G06640
AT1G06703
AT1G06707
AT1G06713
AT1G06757
AT1G06800
AT1G06810
AT1G06853
AT1G06933
AT1G06937
AT1G06980
AT1G06990
AT1G07090
AT1G07143
AT1G07147
AT1G07175
AT1G07237
AT1G07247
AT1G07253
AT1G07257
AT1G07263
AT1G07267
AT1G07357
AT1G07367
AT1G07373
AT1G07397
AT1G07407
AT1G07430
AT1G07433
AT1G07437
AT1G07443
AT1G07447
AT1G07460
AT1G07467
AT1G07485
AT1G07490
AT1G07497
AT1G07503
AT1G07533
AT1G07537
AT1G07597
AT1G07617
AT1G07640
AT1G07645
AT1G07673
AT1G07720
AT1G07777
AT1G07783
AT1G07850
AT1G07857
AT1G07860
AT1G07863
AT1G07867
AT1G07870
AT1G07900
AT1G07913
AT1G07917
AT1G07923
AT1G07927
AT1G07937
AT1G07985
AT1G08007
AT1G08013
AT1G08017
AT1G08023
AT1G08027
AT1G08063
AT1G08065
AT1G08070
AT1G08080
AT1G08090
AT1G08100
AT1G08135
AT1G08140
AT1G08150
AT1G08153
AT1G08157
AT1G08160
AT1G08163
AT1G08170
AT1G08183
AT1G08193
AT1G08237
AT1G08263
AT1G08283
AT1G08290
AT1G08303
AT1G08307
AT1G08313
AT1G08320
AT1G08340
AT1G08357
AT1G08397
AT1G08403
AT1G08413
AT1G08430
AT1G08440
AT1G08465
AT1G08483
AT1G08487
AT1G08493
AT1G08517
AT1G08553
AT1G08587
AT1G08623
AT1G08627
AT1G08670
AT1G08677
AT1G08683
AT1G08717
AT1G08757
AT1G08763
AT1G08765
AT1G08767
AT1G08773
AT1G08775
AT1G08805
AT1G08807
AT1G08823
AT1G08827
AT1G08833
AT1G08847
AT1G08853
AT1G08860
AT1G08865
AT1G08893
AT1G08897
AT1G08903
AT1G08917
AT1G08925
AT1G08927
AT1G08933
AT1G08945
AT1G08983
AT1G08990
AT1G09000
AT1G09013
AT1G09017
AT1G09030
AT1G09073
AT1G09080
AT1G09090
AT1G09093
AT1G09095
AT1G09103
AT1G09107
AT1G09113
AT1G09187
AT1G09203
AT1G09207
AT1G09213
AT1G09235
AT1G09240
AT1G09243
AT1G09273
AT1G09277
AT1G09283
AT1G09303
AT1G09350
AT1G09360
AT1G09380
AT1G09480
AT1G09483
AT1G09493
AT1G09495
AT1G09497
AT1G09500
AT1G09505
AT1G09510
AT1G09547
AT1G09550
AT1G09557
AT1G09563
AT1G09565
AT1G09567
AT1G09587
AT1G09593
AT1G09597
AT1G09605
AT1G09607
AT1G09613
AT1G09615
AT1G09625
AT1G09653
AT1G09773
AT1G09790
AT1G09805
AT1G09813
AT1G09817
AT1G09825
AT1G09845
AT1G09930
AT1G09932
AT1G09935
AT1G09953
AT1G09957
AT1G09960
AT1G10225
AT1G10230
AT1G10250
AT1G10380
AT1G10385
AT1G10400
AT1G10480
AT1G10585
AT1G10586
AT1G10620
AT1G10657
AT1G10680
AT1G10710
AT1G10715
AT1G10747
AT1G10875
AT1G10880
AT1G11070
AT1G11080
AT1G11190
AT1G11230
AT1G11240
AT1G11250
AT1G11370
AT1G11460
AT1G11470
AT1G11510
AT1G11520
AT1G11560
AT1G11572
AT1G11580
AT1G11600
AT1G11608
AT1G11610
AT1G11655
AT1G11670
AT1G11740
AT1G11765
AT1G11770
AT1G11780
AT1G11810
AT1G11850
AT1G11915
AT1G11920
AT1G11925
AT1G11990
AT1G12010
AT1G12030
AT1G12064
AT1G12070
AT1G12080
AT1G12090
AT1G12100
AT1G12110
AT1G12130
AT1G12160
AT1G12190
AT1G12200
AT1G12260
AT1G12540
AT1G12550
AT1G12560
AT1G12570
AT1G12600
AT1G12630
AT1G12660
AT1G12663
AT1G12805
AT1G12855
AT1G12940
AT1G12950
AT1G12960
AT1G12970
AT1G12980
AT1G13130
AT1G13290
AT1G13300
AT1G13370
AT1G13400
AT1G13590
AT1G13600
AT1G13605
AT1G13607
AT1G13608
AT1G13609
AT1G13610
AT1G13620
AT1G13630
AT1G13670
AT1G13680
AT1G13710
AT1G14040
AT1G14100
AT1G14110
AT1G14120
AT1G14130
AT1G14220
AT1G14240
AT1G14250
AT1G14440
AT1G14530
AT1G14540
AT1G14550
AT1G14580
AT1G14600
AT1G14630
AT1G14700
AT1G14730
AT1G14755
AT1G14760
AT1G14770
AT1G14780
AT1G14790
AT1G14870
AT1G14880
AT1G14930
AT1G14940
AT1G14950
AT1G14960
AT1G15010
AT1G15085
AT1G15320
AT1G15330
AT1G15360
AT1G15380
AT1G15385
AT1G15460
AT1G15540
AT1G15550
AT1G15590
AT1G15600
AT1G15610
AT1G15620
AT1G15625
AT1G15630
AT1G15640
AT1G15680
AT1G15840
AT1G16380
AT1G16390
AT1G16400
AT1G16410
AT1G16530
AT1G16905
AT1G16930
AT1G16940
AT1G16945
AT1G16950
AT1G16980
AT1G17000
AT1G17010
AT1G17060
AT1G17190
AT1G17300
AT1G17310
AT1G17345
AT1G17420
AT1G17700
AT1G17710
AT1G17770
AT1G17810
AT1G17950
AT1G17960
AT1G18050
AT1G18100
AT1G18140
AT1G18193
AT1G18197
AT1G18200
AT1G18210
AT1G18290
AT1G18310
AT1G18350
AT1G18400
AT1G18410
AT1G18570
AT1G18710
AT1G18760
AT1G18770
AT1G18773
AT1G18780
AT1G18790
AT1G18810
AT1G18835
AT1G18860
AT1G18960
AT1G18970
AT1G18975
AT1G19060
AT1G19160
AT1G19180
AT1G19190
AT1G19230
AT1G19250
AT1G19320
AT1G19390
AT1G19460
AT1G19464
AT1G19510
AT1G19530
AT1G19565
AT1G19610
AT1G19620
AT1G19630
AT1G19640
AT1G19670
AT1G19790
AT1G19830
AT1G19890
AT1G19900
AT1G19930
AT1G19940
AT1G19960
AT1G20070
AT1G20080
AT1G20130
AT1G20132
AT1G20135
AT1G20140
AT1G20180
AT1G20240
AT1G20360
AT1G20375
AT1G20500
AT1G20530
AT1G20683
AT1G20687
AT1G20735
AT1G20790
AT1G20795
AT1G20800
AT1G20803
AT1G20860
AT1G20900
AT1G20940
AT1G20990
AT1G21050
AT1G21110
AT1G21140
AT1G21150
AT1G21310
AT1G21313
AT1G21320
AT1G21323
AT1G21326
AT1G21360
AT1G21370
AT1G21470
AT1G21475
AT1G21530
AT1G21540
AT1G21550
AT1G21850
AT1G21860
AT1G21864
AT1G21866
AT1G21890
AT1G21910
AT1G21930
AT1G21940
AT1G21950
AT1G21960
AT1G21970
AT1G21990
AT1G22010
AT1G22015
AT1G22080
AT1G22090
AT1G22110
AT1G22120
AT1G22150
AT1G22210
AT1G22220
AT1G22340
AT1G22360
AT1G22380
AT1G22420
AT1G22440
AT1G22480
AT1G22490
AT1G22500
AT1G22600
AT1G22680
AT1G22710
AT1G22760
AT1G22900
AT1G22910
AT1G22990
AT1G23037
AT1G23070
AT1G23120
AT1G23130
AT1G23140
AT1G23160
AT1G23200
AT1G23201
AT1G23210
AT1G23240
AT1G23250
AT1G23300
AT1G23320
AT1G23340
AT1G23350
AT1G23380
AT1G23400
AT1G23410
AT1G23420
AT1G23520
AT1G23530
AT1G23540
AT1G23570
AT1G23580
AT1G23590
AT1G23600
AT1G23610
AT1G23660
AT1G23670
AT1G23680
AT1G23690
AT1G23700
AT1G23720
AT1G23730
AT1G23760
AT1G23770
AT1G23810
AT1G23910
AT1G24020
AT1G24070
AT1G24110
AT1G24130
AT1G24140
AT1G24147
AT1G24148
AT1G24260
AT1G24400
AT1G24470
AT1G24485
AT1G24520
AT1G24540
AT1G24545
AT1G24577
AT1G24590
AT1G24620
AT1G24650
AT1G24660
AT1G24735
AT1G25230
AT1G25240
AT1G25250
AT1G25270
AT1G25277
AT1G25300
AT1G25310
AT1G25330
AT1G25340
AT1G25400
AT1G25410
AT1G25422
AT1G25425
AT1G25450
AT1G25510
AT1G25988
AT1G26200
AT1G26250
AT1G26255
AT1G26310
AT1G26320
AT1G26330
AT1G26350
AT1G26355
AT1G26360
AT1G26380
AT1G26390
AT1G26400
AT1G26410
AT1G26420
AT1G26510
AT1G26515
AT1G26600
AT1G26690
AT1G26700
AT1G26710
AT1G26720
AT1G26773
AT1G26780
AT1G26795
AT1G26796
AT1G26797
AT1G26798
AT1G26799
AT1G26815
AT1G26820
AT1G26870
AT1G26880
AT1G26890
AT1G26945
AT1G26970
AT1G26973
AT1G27020
AT1G27030
AT1G27040
AT1G27220
AT1G27240
AT1G27461
AT1G27490
AT1G27570
AT1G27620
AT1G27660
AT1G27740
AT1G27860
AT1G27870
AT1G27990
AT1G28000
AT1G28005
AT1G28020
AT1G28030
AT1G28040
AT1G28080
AT1G28160
AT1G28170
AT1G28270
AT1G28290
AT1G28300
AT1G28305
AT1G28306
AT1G28310
AT1G28360
AT1G28375
AT1G28390
AT1G28400
AT1G28430
AT1G28470
AT1G28500
AT1G28590
AT1G28640
AT1G28650
AT1G28660
AT1G28695
AT1G28700
AT1G29000
AT1G29010
AT1G29050
AT1G29080
AT1G29090
AT1G29100
AT1G29110
AT1G29140
AT1G29160
AT1G29179
AT1G29180
AT1G29195
AT1G29280
AT1G29290
AT1G29660
AT1G29670
AT1G29860
AT1G29870
AT1G30040
AT1G30080
AT1G30100
AT1G30135
AT1G30140
AT1G30160
AT1G30170
AT1G30190
AT1G30350
AT1G30650
AT1G30660
AT1G30710
AT1G30720
AT1G30730
AT1G30740
AT1G30760
AT1G30780
AT1G30790
AT1G30795
AT1G30810
AT1G30814
AT1G30840
AT1G30920
AT1G30925
AT1G30930
AT1G30950
AT1G30990
AT1G31040
AT1G31050
AT1G31090
AT1G31140
AT1G31163
AT1G31173
AT1G31260
AT1G31270
AT1G31290
AT1G31310
AT1G31510
AT1G31520
AT1G31530
AT1G31630
AT1G31670
AT1G31690
AT1G31710
AT1G31720
AT1G31772
AT1G31885
AT1G32100
AT1G32140
AT1G32170
AT1G32240
AT1G32270
AT1G32350
AT1G32420
AT1G32430
AT1G32450
AT1G32560
AT1G32585
AT1G32660
AT1G32710
AT1G32713
AT1G32770
AT1G32780
AT1G32850
AT1G32910
AT1G32975
AT1G32980
AT1G33070
AT1G33080
AT1G33090
AT1G33100
AT1G33170
AT1G33220
AT1G33280
AT1G33320
AT1G33440
AT1G33540
AT1G33610
AT1G33670
AT1G33710
AT1G33720
AT1G33730
AT1G33750
AT1G33760
AT1G33790
AT1G33811
AT1G33820
AT1G33840
AT1G33850
AT1G33860
AT1G33900
AT1G33910
AT1G33920
AT1G33930
AT1G33940
AT1G33945
AT1G33950
AT1G34047
AT1G34049
AT1G34140
AT1G34460
AT1G34480
AT1G34490
AT1G34500
AT1G34510
AT1G34520
AT1G34540
AT1G34575
AT1G34580
AT1G34650
AT1G34670
AT1G34790
AT1G35140
AT1G35170
AT1G35183
AT1G35210
AT1G35230
AT1G35240
AT1G35242
AT1G35250
AT1G35255
AT1G35260
AT1G35290
AT1G35310
AT1G35330
AT1G35353
AT1G35365
AT1G35400
AT1G35440
AT1G35490
AT1G35540
AT1G35545
AT1G35550
AT1G35630
AT1G35750
AT1G35830
AT1G35880
AT1G35890
AT1G35895
AT1G35910
AT1G36150
AT1G36580
AT1G36940
AT1G36942
AT1G36950
AT1G37130
AT1G37140
AT1G42980
AT1G43005
AT1G43010
AT1G43020
AT1G43040
AT1G43140
AT1G43171
AT1G43630
AT1G43640
AT1G43790
AT1G43800
AT1G44010
AT1G44020
AT1G44050
AT1G44080
AT1G44090
AT1G44191
AT1G44224
AT1G44318
AT1G44350
AT1G44478
AT1G44542
AT1G44740
AT1G44800
AT1G44830
AT1G44895
AT1G45063
AT1G45100
AT1G45145
AT1G45191
AT1G45201
AT1G46264
AT1G46336
AT1G46408
AT1G46480
AT1G46840
AT1G46912
AT1G47290
AT1G47300
AT1G47350
AT1G47370
AT1G47389
AT1G47390
AT1G47395
AT1G47400
AT1G47410
AT1G47480
AT1G47485
AT1G47510
AT1G47540
AT1G47600
AT1G47603
AT1G47610
AT1G47670
AT1G47730
AT1G47765
AT1G47770
AT1G47780
AT1G47786
AT1G47790
AT1G47800
AT1G47810
AT1G47840
AT1G47885
AT1G47915
AT1G47920
AT1G47980
AT1G47990
AT1G48000
AT1G48070
AT1G48095
AT1G48130
AT1G48190
AT1G48325
AT1G48405
AT1G48500
AT1G48510
AT1G48530
AT1G48590
AT1G48640
AT1G48670
AT1G48698
AT1G48700
AT1G48725
AT1G48730
AT1G48740
AT1G48742
AT1G48800
AT1G48910
AT1G48980
AT1G48990
AT1G49030
AT1G49050
AT1G49100
AT1G49110
AT1G49190
AT1G49210
AT1G49220
AT1G49225
AT1G49245
AT1G49250
AT1G49260
AT1G49270
AT1G49290
AT1G49310
AT1G49320
AT1G49330
AT1G49430
AT1G49450
AT1G49470
AT1G49475
AT1G49570
AT1G49770
AT1G49790
AT1G49800
AT1G49810
AT1G49860
AT1G49930
AT1G49960
AT1G50050
AT1G50090
AT1G50190
AT1G50220
AT1G50310
AT1G50610
AT1G50650
AT1G50690
AT1G50870
AT1G50880
AT1G50960
AT1G50970
AT1G50980
AT1G50990
AT1G51000
AT1G51010
AT1G51020
AT1G51030
AT1G51035
AT1G51040
AT1G51150
AT1G51190
AT1G51210
AT1G51220
AT1G51230
AT1G51240
AT1G51250
AT1G51260
AT1G51270
AT1G51290
AT1G51300
AT1G51330
AT1G51355
AT1G51440
AT1G51460
AT1G51470
AT1G51480
AT1G51490
AT1G51805
AT1G51810
AT1G51830
AT1G51840
AT1G51850
AT1G51860
AT1G51880
AT1G51890
AT1G51900
AT1G51910
AT1G51913
AT1G51915
AT1G51920
AT1G51930
AT1G51990
AT1G52040
AT1G52050
AT1G52060
AT1G52070
AT1G52100
AT1G52110
AT1G52120
AT1G52130
AT1G52140
AT1G52150
AT1G52190
AT1G52191
AT1G52400
AT1G52410
AT1G52440
AT1G52460
AT1G52470
AT1G52490
AT1G52495
AT1G52680
AT1G52690
AT1G52695
AT1G52700
AT1G52800
AT1G52827
AT1G52830
AT1G52890
AT1G52900
AT1G52940
AT1G52970
AT1G53023
AT1G53080
AT1G53130
AT1G53160
AT1G53163
AT1G53260
AT1G53265
AT1G53325
AT1G53340
AT1G53350
AT1G53360
AT1G53366
AT1G53370
AT1G53420
AT1G53540
AT1G53610
AT1G53620
AT1G53625
AT1G53635
AT1G53640
AT1G53660
AT1G53683
AT1G53687
AT1G53690
AT1G53700
AT1G53790
AT1G53815
AT1G53820
AT1G53830
AT1G54000
AT1G54020
AT1G54040
AT1G54200
AT1G54230
AT1G54300
AT1G54330
AT1G54340
AT1G54400
AT1G54450
AT1G54470
AT1G54475
AT1G54530
AT1G54540
AT1G54550
AT1G54560
AT1G54575
AT1G54590
AT1G54620
AT1G54720
AT1G54840
AT1G54850
AT1G54860
AT1G54870
AT1G54890
AT1G54930
AT1G54940
AT1G54950
AT1G54953
AT1G54960
AT1G54970
AT1G54980
AT1G55010
AT1G55020
AT1G55030
AT1G55050
AT1G55110
AT1G55220
AT1G55230
AT1G55240
AT1G55260
AT1G55380
AT1G55390
AT1G55420
AT1G55440
AT1G55546
AT1G55550
AT1G55560
AT1G55570
AT1G55580
AT1G55591
AT1G55600
AT1G55650
AT1G55660
AT1G55700
AT1G55720
AT1G55790
AT1G56030
AT1G56040
AT1G56100
AT1G56105
AT1G56150
AT1G56160
AT1G56165
AT1G56240
AT1G56242
AT1G56345
AT1G56350
AT1G56360
AT1G56380
AT1G56385
AT1G56410
AT1G56415
AT1G56430
AT1G56510
AT1G56520
AT1G56540
AT1G56550
AT1G56553
AT1G56555
AT1G56560
AT1G56600
AT1G56620
AT1G56630
AT1G56650
AT1G56680
AT1G56710
AT1G57565
AT1G57570
AT1G57580
AT1G57670
AT1G57690
AT1G57750
AT1G57800
AT1G57830
AT1G57835
AT1G58007
AT1G58037
AT1G58050
AT1G58090
AT1G58160
AT1G58170
AT1G58190
AT1G58225
AT1G58260
AT1G58300
AT1G58310
AT1G58320
AT1G58330
AT1G58340
AT1G58420
AT1G58450
AT1G58460
AT1G58766
AT1G58807
AT1G58808
AT1G58848
AT1G58936
AT1G58983
AT1G59030
AT1G59077
AT1G59124
AT1G59171
AT1G59500
AT1G59530
AT1G59630
AT1G59670
AT1G59675
AT1G59680
AT1G59690
AT1G59700
AT1G59722
AT1G59723
AT1G59724
AT1G59725
AT1G59730
AT1G59740
AT1G59780
AT1G59790
AT1G59800
AT1G59810
AT1G59950
AT1G60040
AT1G60050
AT1G60060
AT1G60072
AT1G60073
AT1G60095
AT1G60110
AT1G60130
AT1G60240
AT1G60250
AT1G60280
AT1G60340
AT1G60350
AT1G60360
AT1G60370
AT1G60380
AT1G60400
AT1G60410
AT1G60450
AT1G60570
AT1G60787
AT1G60830
AT1G60980
AT1G60983
AT1G60985
AT1G60986
AT1G61060
AT1G61080
AT1G61095
AT1G61105
AT1G61110
AT1G61120
AT1G61130
AT1G61255
AT1G61270
AT1G61320
AT1G61330
AT1G61540
AT1G61563
AT1G61565
AT1G61590
AT1G61630
AT1G61660
AT1G61680
AT1G61688
AT1G61690
AT1G61700
AT1G61710
AT1G61750
AT1G61810
AT1G61820
AT1G62030
AT1G62035
AT1G62210
AT1G62220
AT1G62225
AT1G62262
AT1G62270
AT1G62280
AT1G62290
AT1G62300
AT1G62320
AT1G62340
AT1G62360
AT1G62410
AT1G62420
AT1G62440
AT1G62450
AT1G62500
AT1G62540
AT1G62560
AT1G62570
AT1G62610
AT1G62620
AT1G62700
AT1G62710
AT1G62770
AT1G62940
AT1G62980
AT1G62981
AT1G62990
AT1G63055
AT1G63057
AT1G63105
AT1G63140
AT1G63190
AT1G63200
AT1G63205
AT1G63206
AT1G63245
AT1G63350
AT1G63360
AT1G63410
AT1G63440
AT1G63450
AT1G63580
AT1G63590
AT1G63600
AT1G63615
AT1G63630
AT1G63710
AT1G63910
AT1G64000
AT1G64010
AT1G64030
AT1G64060
AT1G64070
AT1G64160
AT1G64255
AT1G64290
AT1G64295
AT1G64340
AT1G64370
AT1G64405
AT1G64480
AT1G64584
AT1G64585
AT1G64590
AT1G64620
AT1G64670
AT1G64780
AT1G64800
AT1G64870
AT1G64900
AT1G64910
AT1G64920
AT1G64930
AT1G64940
AT1G65050
AT1G65150
AT1G65160
AT1G65180
AT1G65200
AT1G65300
AT1G65310
AT1G65330
AT1G65340
AT1G65342
AT1G65349
AT1G65350
AT1G65352
AT1G65370
AT1G65450
AT1G65480
AT1G65481
AT1G65483
AT1G65484
AT1G65486
AT1G65500
AT1G65570
AT1G65620
AT1G65630
AT1G65640
AT1G65670
AT1G65680
AT1G65681
AT1G65690
AT1G65730
AT1G65735
AT1G65740
AT1G65760
AT1G65770
AT1G65780
AT1G65850
AT1G65860
AT1G65870
AT1G65880
AT1G65890
AT1G65910
AT1G65990
AT1G66000
AT1G66020
AT1G66030
AT1G66040
AT1G66045
AT1G66050
AT1G66060
AT1G66090
AT1G66120
AT1G66140
AT1G66210
AT1G66220
AT1G66270
AT1G66280
AT1G66290
AT1G66300
AT1G66310
AT1G66320
AT1G66360
AT1G66370
AT1G66380
AT1G66390
AT1G66400
AT1G66440
AT1G66450
AT1G66470
AT1G66480
AT1G66490
AT1G66540
AT1G66570
AT1G66630
AT1G66640
AT1G66650
AT1G66690
AT1G66700
AT1G66720
AT1G66725
AT1G66760
AT1G66770
AT1G66780
AT1G66783
AT1G66795
AT1G66800
AT1G66850
AT1G66852
AT1G66855
AT1G66860
AT1G66870
AT1G66880
AT1G66950
AT1G66960
AT1G67025
AT1G67030
AT1G67100
AT1G67110
AT1G67130
AT1G67150
AT1G67160
AT1G67170
AT1G67260
AT1G67270
AT1G67290
AT1G67328
AT1G67330
AT1G67390
AT1G67450
AT1G67455
AT1G67520
AT1G67640
AT1G67710
AT1G67750
AT1G67760
AT1G67770
AT1G67810
AT1G67820
AT1G67860
AT1G67865
AT1G67870
AT1G67980
AT1G67990
AT1G68040
AT1G68130
AT1G68150
AT1G68170
AT1G68180
AT1G68210
AT1G68240
AT1G68250
AT1G68260
AT1G68270
AT1G68280
AT1G68320
AT1G68330
AT1G68350
AT1G68360
AT1G68380
AT1G68390
AT1G68450
AT1G68460
AT1G68470
AT1G68480
AT1G68510
AT1G68520
AT1G68530
AT1G68568
AT1G68570
AT1G68630
AT1G68750
AT1G68795
AT1G68800
AT1G68810
AT1G68825
AT1G68850
AT1G68875
AT1G68877
AT1G68960
AT1G69080
AT1G69085
AT1G69100
AT1G69120
AT1G69150
AT1G69180
AT1G69190
AT1G69240
AT1G69310
AT1G69320
AT1G69470
AT1G69480
AT1G69560
AT1G69600
AT1G69630
AT1G69650
AT1G69660
AT1G69690
AT1G69790
AT1G69792
AT1G69795
AT1G69810
AT1G69850
AT1G69860
AT1G69870
AT1G69880
AT1G69890
AT1G69930
AT1G69940
AT1G69970
AT1G69980
AT1G69990
AT1G70020
AT1G70030
AT1G70080
AT1G70170
AT1G70175
AT1G70250
AT1G70260
AT1G70270
AT1G70380
AT1G70390
AT1G70440
AT1G70450
AT1G70500
AT1G70510
AT1G70540
AT1G70560
AT1G70640
AT1G70670
AT1G70680
AT1G70720
AT1G70830
AT1G70840
AT1G70850
AT1G70860
AT1G70880
AT1G70890
AT1G70895
AT1G70910
AT1G70920
AT1G70960
AT1G70970
AT1G70990
AT1G71002
AT1G71050
AT1G71150
AT1G71160
AT1G71280
AT1G71290
AT1G71390
AT1G71520
AT1G71680
AT1G71690
AT1G71691
AT1G71692
AT1G71695
AT1G71770
AT1G71880
AT1G71890
AT1G71930
AT1G71960
AT1G72000
AT1G72080
AT1G72100
AT1G72110
AT1G72120
AT1G72125
AT1G72140
AT1G72200
AT1G72210
AT1G72230
AT1G72290
AT1G72490
AT1G72570
AT1G72580
AT1G72590
AT1G72800
AT1G72810
AT1G72860
AT1G72870
AT1G73000
AT1G73010
AT1G73120
AT1G73220
AT1G73260
AT1G73270
AT1G73280
AT1G73325
AT1G73330
AT1G73410
AT1G73510
AT1G73580
AT1G73590
AT1G73610
AT1G73620
AT1G73630
AT1G73805
AT1G73810
AT1G73830
AT1G73850
AT1G73965
AT1G74000
AT1G74010
AT1G74080
AT1G74110
AT1G74140
AT1G74500
AT1G74620
AT1G74650
AT1G74660
AT1G74810
AT1G74820
AT1G74990
AT1G75040
AT1G75160
AT1G75240
AT1G75250
AT1G75390
AT1G75450
AT1G75470
AT1G75490
AT1G75500
AT1G75520
AT1G75620
AT1G75710
AT1G75717
AT1G75720
AT1G75750
AT1G75790
AT1G75830
AT1G75870
AT1G75880
AT1G75890
AT1G75891
AT1G75900
AT1G75910
AT1G75920
AT1G75930
AT1G75940
AT1G76135
AT1G76210
AT1G76220
AT1G76230
AT1G76240
AT1G76250
AT1G76260
AT1G76290
AT1G76420
AT1G76430
AT1G76500
AT1G76610
AT1G76800
AT1G76830
AT1G76930
AT1G76965
AT1G77100
AT1G77110
AT1G77145
AT1G77160
AT1G77200
AT1G77340
AT1G77520
AT1G77640
AT1G77650
AT1G77655
AT1G77690
AT1G77700
AT1G77780
AT1G77790
AT1G77830
AT1G77950
AT1G77990
AT1G77992
AT1G78030
AT1G78040
AT1G78090
AT1G78170
AT1G78400
AT1G78450
AT1G78460
AT1G78470
AT1G78476
AT1G78478
AT1G78480
AT1G78490
AT1G78500
AT1G78635
AT1G78640
AT1G78710
AT1G78720
AT1G78750
AT1G78760
AT1G78770
AT1G78810
AT1G78815
AT1G78820
AT1G78840
AT1G78860
AT1G78950
AT1G78955
AT1G78970
AT1G78980
AT1G78990
AT1G79130
AT1G79160
AT1G79250
AT1G79360
AT1G79370
AT1G79420
AT1G79430
AT1G79450
AT1G79580
AT1G79680
AT1G79760
AT1G79770
AT1G79800
AT1G79840
AT1G79860
AT1G80090
AT1G80100
AT1G80110
AT1G80130
AT1G80133
AT1G80140
AT1G80220
AT1G80240
AT1G80330
AT1G80340
AT1G80390
AT1G80450
AT1G80520
AT1G80540
AT1G80580
AT1G80730
AT1G80740
AT1G80760
AT2G00570
AT2G00590
AT2G00610
AT2G00630
AT2G00640
AT2G00660
AT2G00710
AT2G00730
AT2G00750
AT2G00760
AT2G00910
AT2G00920
AT2G00970
AT2G01240
AT2G01430
AT2G01500
AT2G01520
AT2G01530
AT2G01554
AT2G01560
AT2G01610
AT2G01660
AT2G01770
AT2G01780
AT2G01790
AT2G01800
AT2G01810
AT2G01830
AT2G01890
AT2G01900
AT2G01940
AT2G01960
AT2G01990
AT2G02000
AT2G02010
AT2G02060
AT2G02070
AT2G02080
AT2G02120
AT2G02130
AT2G02140
AT2G02240
AT2G02250
AT2G02300
AT2G02310
AT2G02320
AT2G02340
AT2G02350
AT2G02360
AT2G02450
AT2G02455
AT2G02540
AT2G02610
AT2G02620
AT2G02630
AT2G02635
AT2G02640
AT2G02650
AT2G02660
AT2G02690
AT2G02695
AT2G02700
AT2G02770
AT2G02930
AT2G02990
AT2G03000
AT2G03010
AT2G03020
AT2G03030
AT2G03040
AT2G03160
AT2G03170
AT2G03180
AT2G03190
AT2G03250
AT2G03260
AT2G03290
AT2G03300
AT2G03320
AT2G03330
AT2G03360
AT2G03370
AT2G03500
AT2G03560
AT2G03710
AT2G03720
AT2G03740
AT2G03830
AT2G03840
AT2G03850
AT2G03955
AT2G03965
AT2G04020
[truncated: 5,602 more rows]

## Sheet: H3K27me3_ubp5
Supplementary List 3: H3K27me3 marked genes in ubp5 (12 DAG)
N. of genes = 7867
AT1G01020
AT1G01030
AT1G01183
AT1G01190
AT1G01250
AT1G01355
AT1G01410
AT1G01453
AT1G01580
AT1G01670
AT1G01680
AT1G01990
AT1G02040
AT1G02065
AT1G02067
AT1G02070
AT1G02190
AT1G02205
AT1G02310
AT1G02335
AT1G02340
AT1G02360
AT1G02390
AT1G02400
AT1G02405
AT1G02450
AT1G02460
AT1G02550
AT1G02580
AT1G02620
AT1G02690
AT1G02770
AT1G02790
AT1G02810
AT1G02813
AT1G02816
AT1G02920
AT1G02950
AT1G02952
AT1G02965
AT1G02980
AT1G03020
AT1G03340
AT1G03400
AT1G03445
AT1G03490
AT1G03710
AT1G03720
AT1G03750
AT1G03760
AT1G03790
AT1G03800
AT1G03810
AT1G03820
AT1G03840
AT1G03880
AT1G03890
AT1G03905
AT1G03960
AT1G03982
AT1G03987
AT1G04003
AT1G04010
AT1G04070
AT1G04103
AT1G04127
AT1G04133
AT1G04143
AT1G04150
AT1G04180
AT1G04207
AT1G04220
AT1G04247
AT1G04250
AT1G04283
AT1G04310
AT1G04330
AT1G04370
AT1G04373
AT1G04377
AT1G04383
AT1G04387
AT1G04417
AT1G04423
AT1G04443
AT1G04445
AT1G04450
AT1G04455
AT1G04500
AT1G04540
AT1G04560
AT1G04580
AT1G04600
AT1G04613
AT1G04625
AT1G04660
AT1G04670
AT1G04703
AT1G04710
AT1G04783
AT1G04887
AT1G04923
AT1G04937
AT1G05053
AT1G05067
AT1G05073
AT1G05097
AT1G05103
AT1G05107
AT1G05113
AT1G05153
AT1G05157
AT1G05230
AT1G05240
AT1G05250
AT1G05260
AT1G05280
AT1G05290
AT1G05291
AT1G05300
AT1G05310
AT1G05383
AT1G05387
AT1G05397
AT1G05400
AT1G05407
AT1G05413
AT1G05420
AT1G05447
AT1G05487
AT1G05510
AT1G05523
AT1G05527
AT1G05533
AT1G05540
AT1G05550
AT1G05577
AT1G05580
AT1G05583
AT1G05587
AT1G05593
AT1G05597
AT1G05603
AT1G05650
AT1G05657
AT1G05660
AT1G05717
AT1G05730
AT1G05740
AT1G05780
AT1G05783
AT1G05797
AT1G05800
AT1G05803
AT1G05807
AT1G05813
AT1G05937
AT1G05943
AT1G05947
AT1G05953
AT1G05957
AT1G06007
AT1G06027
AT1G06080
AT1G06090
AT1G06113
AT1G06135
AT1G06137
AT1G06153
AT1G06163
AT1G06280
AT1G06310
AT1G06320
AT1G06330
AT1G06340
AT1G06350
AT1G06357
AT1G06360
AT1G06363
AT1G06377
AT1G06383
AT1G06387
AT1G06393
AT1G06403
AT1G06427
AT1G06490
AT1G06507
AT1G06513
AT1G06517
AT1G06523
AT1G06603
AT1G06620
AT1G06703
AT1G06707
AT1G06713
AT1G06757
AT1G06763
AT1G06770
AT1G06773
AT1G06817
AT1G06823
AT1G06853
AT1G06933
AT1G06937
AT1G06980
AT1G06990
AT1G07090
AT1G07143
AT1G07147
AT1G07175
AT1G07237
AT1G07247
AT1G07253
AT1G07257
AT1G07263
AT1G07267
AT1G07357
AT1G07367
AT1G07373
AT1G07397
AT1G07407
AT1G07430
AT1G07433
AT1G07437
AT1G07443
AT1G07447
AT1G07467
AT1G07493
AT1G07497
AT1G07503
AT1G07533
AT1G07537
AT1G07550
AT1G07597
AT1G07617
AT1G07640
AT1G07645
AT1G07673
AT1G07720
AT1G07745
AT1G07777
AT1G07783
AT1G07793
AT1G07850
AT1G07857
AT1G07860
AT1G07863
AT1G07867
AT1G07870
AT1G07913
AT1G07917
AT1G07923
AT1G07927
AT1G07937
AT1G07985
AT1G08007
AT1G08013
AT1G08017
AT1G08023
AT1G08027
AT1G08063
AT1G08065
AT1G08070
AT1G08080
AT1G08090
AT1G08100
AT1G08135
AT1G08140
AT1G08150
AT1G08153
AT1G08157
AT1G08160
AT1G08163
AT1G08183
AT1G08193
AT1G08237
AT1G08263
AT1G08283
AT1G08290
AT1G08303
AT1G08307
AT1G08313
AT1G08320
AT1G08357
AT1G08397
AT1G08403
AT1G08413
AT1G08430
AT1G08440
AT1G08465
AT1G08483
AT1G08487
AT1G08493
AT1G08517
AT1G08553
AT1G08587
AT1G08670
AT1G08677
AT1G08683
AT1G08717
AT1G08757
AT1G08763
AT1G08765
AT1G08767
AT1G08773
AT1G08775
AT1G08805
AT1G08807
AT1G08823
AT1G08827
AT1G08833
AT1G08843
AT1G08847
AT1G08853
AT1G08860
AT1G08865
AT1G08880
AT1G08893
AT1G08897
AT1G08903
AT1G08917
AT1G08927
AT1G08933
AT1G08945
AT1G08983
AT1G08990
AT1G09000
AT1G09013
AT1G09017
AT1G09030
AT1G09073
AT1G09075
AT1G09090
AT1G09093
AT1G09095
AT1G09103
AT1G09107
AT1G09113
AT1G09135
AT1G09187
AT1G09203
AT1G09207
AT1G09213
AT1G09235
AT1G09240
AT1G09243
AT1G09273
AT1G09277
AT1G09283
AT1G09303
AT1G09350
AT1G09360
AT1G09380
AT1G09480
AT1G09483
AT1G09490
AT1G09493
AT1G09495
AT1G09497
AT1G09500
AT1G09505
AT1G09510
AT1G09525
AT1G09535
AT1G09545
AT1G09547
AT1G09550
AT1G09557
AT1G09563
AT1G09565
AT1G09567
AT1G09580
AT1G09587
AT1G09593
AT1G09597
AT1G09600
AT1G09605
AT1G09607
AT1G09613
AT1G09615
AT1G09625
AT1G09653
AT1G09655
AT1G09740
AT1G09773
AT1G09785
AT1G09790
AT1G09805
AT1G09813
AT1G09817
AT1G09825
AT1G09845
AT1G09930
AT1G09932
AT1G09935
AT1G09953
AT1G09957
AT1G09960
AT1G10010
AT1G10225
AT1G10230
AT1G10250
AT1G10380
AT1G10385
AT1G10417
AT1G10480
AT1G10585
AT1G10586
AT1G10600
AT1G10620
AT1G10657
AT1G10680
AT1G10710
AT1G10715
AT1G10730
AT1G10875
AT1G10880
AT1G11070
AT1G11080
AT1G11110
AT1G11180
AT1G11190
AT1G11230
AT1G11240
AT1G11250
AT1G11370
AT1G11420
AT1G11460
AT1G11470
AT1G11560
AT1G11572
AT1G11580
AT1G11592
AT1G11600
AT1G11608
AT1G11610
AT1G11655
AT1G11670
AT1G11740
AT1G11765
AT1G11770
AT1G11780
AT1G11800
AT1G11850
AT1G11905
AT1G11915
AT1G11920
AT1G11925
AT1G11940
AT1G12010
AT1G12030
AT1G12064
AT1G12070
AT1G12080
AT1G12090
AT1G12100
AT1G12110
AT1G12130
AT1G12160
AT1G12190
AT1G12200
AT1G12260
AT1G12540
AT1G12550
AT1G12560
AT1G12570
AT1G12600
AT1G12630
AT1G12660
AT1G12663
AT1G12730
AT1G12805
AT1G12940
AT1G12950
AT1G12960
AT1G12970
AT1G12980
AT1G13130
AT1G13290
AT1G13300
AT1G13370
AT1G13400
AT1G13590
AT1G13600
AT1G13605
AT1G13607
AT1G13608
AT1G13609
AT1G13610
AT1G13620
AT1G13630
AT1G13635
AT1G13670
AT1G13680
AT1G13710
AT1G13760
AT1G14040
AT1G14100
AT1G14110
AT1G14120
AT1G14130
AT1G14170
AT1G14220
AT1G14240
AT1G14250
AT1G14440
AT1G14530
AT1G14540
AT1G14550
AT1G14580
AT1G14630
AT1G14660
AT1G14700
AT1G14755
AT1G14760
AT1G14770
AT1G14930
AT1G14940
AT1G14950
AT1G14960
AT1G15010
AT1G15085
AT1G15320
AT1G15330
AT1G15360
AT1G15380
AT1G15385
AT1G15540
AT1G15550
AT1G15590
AT1G15600
AT1G15610
AT1G15620
AT1G15625
AT1G15630
AT1G15640
AT1G15760
AT1G15840
AT1G16030
AT1G16040
AT1G16290
AT1G16340
AT1G16350
AT1G16380
AT1G16390
AT1G16400
AT1G16410
AT1G16445
AT1G16530
AT1G16905
AT1G16930
AT1G16940
AT1G16945
AT1G16950
AT1G16980
AT1G17000
AT1G17010
AT1G17060
AT1G17190
AT1G17300
AT1G17310
AT1G17345
AT1G17420
AT1G17450
AT1G17700
AT1G17710
AT1G17770
AT1G17810
AT1G17950
AT1G17960
AT1G18050
AT1G18100
AT1G18140
AT1G18193
AT1G18197
AT1G18200
AT1G18210
AT1G18290
AT1G18310
AT1G18350
AT1G18400
AT1G18410
AT1G18570
AT1G18710
AT1G18760
AT1G18770
AT1G18773
AT1G18780
AT1G18790
AT1G18810
AT1G18835
AT1G18860
AT1G18960
AT1G18970
AT1G18975
AT1G19060
AT1G19180
AT1G19190
AT1G19200
AT1G19230
AT1G19250
AT1G19320
AT1G19390
AT1G19530
AT1G19565
AT1G19610
AT1G19620
AT1G19630
AT1G19640
AT1G19670
AT1G19750
AT1G19790
AT1G19830
AT1G19890
AT1G19900
AT1G19930
AT1G19940
AT1G19968
AT1G19970
AT1G20070
AT1G20080
AT1G20120
AT1G20130
AT1G20132
AT1G20135
AT1G20140
AT1G20240
AT1G20375
AT1G20530
AT1G20575
AT1G20735
AT1G20795
AT1G20800
AT1G20803
AT1G20860
AT1G20870
AT1G20880
AT1G20900
AT1G20940
AT1G20990
AT1G21010
AT1G21050
AT1G21110
AT1G21140
AT1G21150
AT1G21310
AT1G21313
AT1G21320
AT1G21323
AT1G21326
AT1G21360
AT1G21370
AT1G21470
AT1G21475
AT1G21530
AT1G21540
AT1G21550
AT1G21850
AT1G21860
AT1G21864
AT1G21866
AT1G21890
AT1G21910
AT1G21930
AT1G21940
AT1G21950
AT1G21960
AT1G21970
AT1G21990
AT1G22010
AT1G22015
AT1G22065
AT1G22080
AT1G22090
AT1G22100
AT1G22110
AT1G22120
AT1G22130
AT1G22140
AT1G22150
AT1G22210
AT1G22220
AT1G22260
AT1G22270
AT1G22330
AT1G22340
AT1G22380
AT1G22400
AT1G22420
AT1G22440
AT1G22480
AT1G22490
AT1G22570
AT1G22590
AT1G22680
AT1G22910
AT1G22990
AT1G23037
AT1G23070
AT1G23120
AT1G23130
AT1G23140
AT1G23160
AT1G23200
AT1G23201
AT1G23240
AT1G23250
AT1G23300
AT1G23320
AT1G23340
AT1G23350
AT1G23380
AT1G23400
AT1G23410
AT1G23420
AT1G23500
AT1G23520
AT1G23540
AT1G23550
AT1G23570
AT1G23580
AT1G23590
AT1G23600
AT1G23610
AT1G23660
AT1G23670
AT1G23680
AT1G23690
AT1G23700
AT1G23720
AT1G23730
AT1G23750
AT1G23760
AT1G23770
AT1G23810
AT1G23910
AT1G23935
AT1G23950
AT1G23960
AT1G23965
AT1G23970
AT1G24020
AT1G24070
AT1G24100
AT1G24110
AT1G24148
AT1G24260
AT1G24400
AT1G24485
AT1G24520
AT1G24577
AT1G24590
AT1G24620
AT1G24650
AT1G24660
AT1G24735
AT1G24851
AT1G25054
AT1G25055
AT1G25097
AT1G25098
AT1G25112
AT1G25180
AT1G25230
AT1G25240
AT1G25250
AT1G25270
AT1G25300
AT1G25310
AT1G25330
AT1G25340
AT1G25370
AT1G25410
AT1G25440
AT1G25450
AT1G25988
AT1G26200
AT1G26250
AT1G26255
AT1G26310
AT1G26320
AT1G26330
AT1G26350
AT1G26355
AT1G26360
AT1G26380
AT1G26390
AT1G26410
AT1G26420
AT1G26510
AT1G26515
AT1G26558
AT1G26600
AT1G26690
AT1G26700
AT1G26710
AT1G26720
AT1G26773
AT1G26780
AT1G26795
AT1G26796
AT1G26797
AT1G26798
AT1G26799
AT1G26815
AT1G26820
AT1G26870
AT1G26945
AT1G26970
AT1G26973
AT1G26975
AT1G26976
AT1G27020
AT1G27030
AT1G27040
AT1G27220
AT1G27240
AT1G27385
AT1G27461
AT1G27490
AT1G27570
AT1G27620
AT1G27660
AT1G27670
AT1G27740
AT1G27860
AT1G27870
AT1G27950
AT1G28000
AT1G28005
AT1G28030
AT1G28040
AT1G28080
AT1G28160
AT1G28170
AT1G28270
AT1G28290
AT1G28300
AT1G28305
AT1G28306
AT1G28310
AT1G28360
AT1G28390
AT1G28400
AT1G28430
AT1G28470
AT1G28500
AT1G28590
AT1G28640
AT1G28650
AT1G28660
AT1G28695
AT1G28700
AT1G29000
AT1G29010
AT1G29020
AT1G29080
AT1G29090
AT1G29100
AT1G29110
AT1G29140
AT1G29160
AT1G29179
AT1G29180
AT1G29195
AT1G29280
AT1G29355
AT1G29357
AT1G29660
AT1G29670
AT1G29720
AT1G29830
AT1G29860
AT1G29870
AT1G30040
AT1G30080
AT1G30100
AT1G30135
AT1G30140
AT1G30160
AT1G30170
AT1G30190
AT1G30270
AT1G30350
AT1G30610
AT1G30650
AT1G30660
AT1G30700
AT1G30710
AT1G30720
AT1G30730
AT1G30760
AT1G30780
AT1G30790
AT1G30795
AT1G30810
AT1G30814
AT1G30840
AT1G30920
AT1G30925
AT1G30930
AT1G30950
AT1G30990
AT1G31040
AT1G31050
AT1G31090
AT1G31163
AT1G31255
AT1G31260
AT1G31270
AT1G31310
AT1G31510
AT1G31520
AT1G31530
AT1G31630
AT1G31670
AT1G31690
AT1G31710
AT1G31720
AT1G31772
AT1G31880
AT1G31885
AT1G32100
AT1G32140
AT1G32170
AT1G32240
AT1G32250
AT1G32270
AT1G32310
AT1G32320
AT1G32350
AT1G32380
AT1G32420
AT1G32430
AT1G32450
AT1G32560
AT1G32585
AT1G32660
AT1G32710
AT1G32713
AT1G32770
AT1G32780
AT1G32850
AT1G32975
AT1G32980
AT1G33010
AT1G33020
AT1G33070
AT1G33080
AT1G33090
AT1G33100
AT1G33102
AT1G33170
AT1G33280
AT1G33320
AT1G33440
AT1G33540
AT1G33610
AT1G33612
AT1G33670
AT1G33710
AT1G33720
AT1G33730
AT1G33750
AT1G33760
AT1G33790
AT1G33811
AT1G33820
AT1G33840
AT1G33850
AT1G33860
AT1G33870
AT1G33880
AT1G33890
AT1G33900
AT1G33910
AT1G33920
AT1G33930
AT1G33940
AT1G33945
AT1G33960
AT1G34047
AT1G34049
AT1G34140
AT1G34340
AT1G34350
AT1G34355
AT1G34440
AT1G34460
AT1G34480
AT1G34490
AT1G34500
AT1G34510
AT1G34520
AT1G34540
AT1G34575
AT1G34580
AT1G34630
AT1G34650
AT1G34670
AT1G34790
AT1G35140
AT1G35170
AT1G35183
AT1G35210
AT1G35230
AT1G35240
AT1G35242
AT1G35250
AT1G35255
AT1G35260
AT1G35290
AT1G35310
AT1G35330
AT1G35353
AT1G35365
AT1G35440
AT1G35490
AT1G35540
AT1G35545
AT1G35550
AT1G35630
AT1G35670
AT1G35830
AT1G35880
AT1G35890
AT1G35910
AT1G36150
AT1G36580
AT1G36940
AT1G36942
AT1G36950
AT1G37140
AT1G42980
AT1G43005
AT1G43010
AT1G43020
AT1G43040
AT1G43140
AT1G43630
AT1G43640
AT1G43765
AT1G43800
AT1G44010
AT1G44020
AT1G44050
AT1G44080
AT1G44090
AT1G44180
AT1G44191
AT1G44224
AT1G44318
AT1G44478
AT1G44542
AT1G44740
AT1G44800
AT1G44830
AT1G44890
AT1G44895
AT1G45063
AT1G45100
AT1G45191
AT1G45201
AT1G46264
AT1G46336
AT1G46408
AT1G46480
AT1G46554
AT1G46840
AT1G46912
AT1G47270
AT1G47290
AT1G47300
AT1G47350
AT1G47370
AT1G47389
AT1G47390
AT1G47395
AT1G47400
AT1G47410
AT1G47480
AT1G47510
AT1G47540
AT1G47560
AT1G47570
AT1G47600
AT1G47603
AT1G47610
AT1G47670
AT1G47730
AT1G47765
AT1G47770
AT1G47780
AT1G47786
AT1G47790
AT1G47800
AT1G47810
AT1G47813
AT1G47840
AT1G47885
AT1G47890
AT1G47915
AT1G47920
AT1G47980
AT1G47990
AT1G48000
AT1G48070
AT1G48095
AT1G48130
AT1G48325
AT1G48420
AT1G48490
AT1G48500
AT1G48510
AT1G48580
AT1G48590
AT1G48660
AT1G48670
AT1G48698
AT1G48700
AT1G48725
AT1G48730
AT1G48740
AT1G48742
AT1G48800
AT1G48870
AT1G48910
AT1G48980
AT1G48990
AT1G49005
AT1G49030
AT1G49050
AT1G49100
AT1G49110
AT1G49190
AT1G49210
AT1G49220
AT1G49225
AT1G49230
AT1G49245
AT1G49250
AT1G49260
AT1G49270
AT1G49290
AT1G49310
AT1G49320
AT1G49330
AT1G49430
AT1G49450
AT1G49470
AT1G49475
AT1G49570
AT1G49770
AT1G49790
AT1G49800
AT1G49810
AT1G49860
AT1G49910
AT1G49930
AT1G49938
AT1G49940
AT1G49960
AT1G50050
AT1G50090
AT1G50190
AT1G50220
AT1G50310
AT1G50610
AT1G50650
AT1G50690
AT1G50732
AT1G50870
AT1G50880
AT1G50950
AT1G50960
AT1G50970
AT1G50980
AT1G50990
AT1G51000
AT1G51010
AT1G51020
AT1G51030
AT1G51035
AT1G51040
AT1G51150
AT1G51190
AT1G51210
AT1G51220
AT1G51230
AT1G51240
AT1G51250
AT1G51260
AT1G51270
AT1G51290
AT1G51300
AT1G51310
AT1G51330
AT1G51355
AT1G51440
AT1G51460
AT1G51470
AT1G51480
AT1G51490
AT1G51805
AT1G51810
AT1G51830
AT1G51840
AT1G51850
AT1G51860
AT1G51880
AT1G51890
AT1G51900
AT1G51910
AT1G51913
AT1G51915
AT1G51920
AT1G51930
AT1G52040
AT1G52050
AT1G52060
AT1G52070
AT1G52100
AT1G52110
AT1G52120
AT1G52130
AT1G52140
AT1G52185
AT1G52190
AT1G52191
AT1G52400
AT1G52440
AT1G52460
AT1G52470
AT1G52490
AT1G52495
AT1G52680
AT1G52690
AT1G52695
AT1G52700
AT1G52800
AT1G52827
AT1G52830
AT1G52890
AT1G52900
AT1G52940
AT1G52970
AT1G53023
AT1G53080
AT1G53130
AT1G53140
AT1G53160
AT1G53163
AT1G53260
AT1G53265
AT1G53325
AT1G53340
AT1G53360
AT1G53366
AT1G53370
AT1G53420
AT1G53610
AT1G53620
AT1G53625
AT1G53635
AT1G53640
AT1G53660
AT1G53683
AT1G53687
AT1G53690
AT1G53700
AT1G53790
AT1G53815
AT1G53820
AT1G53830
AT1G54020
AT1G54040
AT1G54200
AT1G54217
AT1G54230
AT1G54240
AT1G54300
AT1G54330
AT1G54340
AT1G54450
AT1G54470
AT1G54475
AT1G54530
AT1G54540
AT1G54550
AT1G54560
AT1G54570
AT1G54575
AT1G54580
AT1G54590
AT1G54720
AT1G54840
AT1G54850
AT1G54860
AT1G54870
AT1G54890
AT1G54930
AT1G54940
AT1G54950
AT1G54953
AT1G54960
AT1G54970
AT1G54980
AT1G55010
AT1G55020
AT1G55030
AT1G55050
AT1G55110
AT1G55205
AT1G55207
AT1G55220
AT1G55230
AT1G55240
AT1G55260
AT1G55380
AT1G55390
AT1G55420
AT1G55440
AT1G55550
AT1G55560
AT1G55570
AT1G55580
AT1G55591
AT1G55600
AT1G55650
AT1G55660
AT1G55700
AT1G55720
AT1G55755
AT1G55760
AT1G55770
AT1G55980
AT1G56030
AT1G56040
AT1G56100
AT1G56105
AT1G56160
AT1G56165
AT1G56240
AT1G56242
AT1G56345
AT1G56350
AT1G56360
AT1G56380
AT1G56400
AT1G56410
AT1G56415
AT1G56430
AT1G56510
AT1G56520
AT1G56540
AT1G56550
AT1G56553
AT1G56555
AT1G56560
AT1G56600
AT1G56620
AT1G56630
AT1G56650
AT1G56670
AT1G56680
AT1G57565
AT1G57570
AT1G57580
AT1G57670
AT1G57690
AT1G57750
AT1G57790
AT1G57800
AT1G57830
AT1G57835
AT1G58007
AT1G58037
AT1G58050
AT1G58090
AT1G58160
AT1G58170
AT1G58190
AT1G58225
AT1G58260
AT1G58300
AT1G58310
AT1G58320
AT1G58330
AT1G58340
AT1G58390
AT1G58400
AT1G58450
AT1G58460
AT1G58520
AT1G58525
AT1G58766
AT1G58808
AT1G58848
AT1G58936
AT1G58983
AT1G59030
AT1G59077
AT1G59124
AT1G59171
AT1G59218
AT1G59510
AT1G59520
AT1G59530
AT1G59660
AT1G59670
AT1G59675
AT1G59680
AT1G59690
AT1G59700
AT1G59722
AT1G59723
AT1G59724
AT1G59725
AT1G59730
AT1G59740
AT1G59780
AT1G59790
AT1G59800
AT1G59810
AT1G59860
AT1G59950
AT1G60040
AT1G60050
AT1G60060
AT1G60072
AT1G60073
AT1G60095
AT1G60110
AT1G60130
AT1G60240
AT1G60250
AT1G60350
AT1G60360
AT1G60370
AT1G60400
AT1G60410
AT1G60450
AT1G60505
AT1G60525
AT1G60530
AT1G60570
AT1G60620
AT1G60700
AT1G60783
AT1G60830
AT1G60980
AT1G60983
AT1G60985
AT1G60986
AT1G61060
AT1G61080
AT1G61097
AT1G61105
AT1G61110
AT1G61120
AT1G61130
AT1G61320
AT1G61330
AT1G61540
AT1G61563
AT1G61565
AT1G61590
AT1G61630
AT1G61660
AT1G61680
AT1G61688
AT1G61690
AT1G61700
AT1G61710
AT1G61750
AT1G61810
AT1G61820
AT1G61980
AT1G62130
AT1G62210
AT1G62220
AT1G62225
AT1G62262
AT1G62270
AT1G62280
AT1G62290
AT1G62300
AT1G62305
AT1G62340
AT1G62360
AT1G62410
AT1G62440
AT1G62450
AT1G62500
AT1G62540
AT1G62560
AT1G62570
AT1G62590
AT1G62610
AT1G62620
AT1G62630
AT1G62660
AT1G62700
AT1G62710
AT1G62760
AT1G62770
AT1G62940
AT1G62975
AT1G62980
AT1G62981
AT1G62990
AT1G63057
AT1G63060
AT1G63105
AT1G63140
AT1G63190
AT1G63200
AT1G63205
AT1G63206
AT1G63210
AT1G63220
AT1G63230
AT1G63300
AT1G63320
AT1G63330
AT1G63350
AT1G63360
AT1G63370
AT1G63380
AT1G63400
AT1G63410
AT1G63440
AT1G63450
AT1G63580
AT1G63590
AT1G63600
AT1G63615
AT1G63630
AT1G63910
AT1G63930
AT1G64000
AT1G64010
AT1G64030
AT1G64060
AT1G64070
AT1G64255
AT1G64290
AT1G64295
AT1G64340
AT1G64405
AT1G64480
AT1G64584
AT1G64585
AT1G64590
AT1G64620
AT1G64780
AT1G64800
AT1G64870
AT1G64900
AT1G64910
AT1G64920
AT1G64930
AT1G64940
AT1G65050
AT1G65180
AT1G65200
AT1G65300
AT1G65310
AT1G65330
AT1G65340
AT1G65342
AT1G65349
AT1G65350
AT1G65352
AT1G65450
AT1G65480
AT1G65481
AT1G65483
AT1G65500
AT1G65550
AT1G65570
AT1G65620
AT1G65630
AT1G65640
AT1G65670
AT1G65680
AT1G65681
AT1G65690
AT1G65730
AT1G65735
AT1G65740
AT1G65760
AT1G65770
AT1G65780
AT1G65850
AT1G65860
AT1G65870
AT1G65880
AT1G65890
AT1G65910
AT1G65950
AT1G65990
AT1G66000
AT1G66020
AT1G66040
AT1G66045
AT1G66050
AT1G66060
AT1G66120
AT1G66140
AT1G66210
AT1G66220
AT1G66270
AT1G66280
AT1G66290
AT1G66300
AT1G66310
AT1G66320
AT1G66360
AT1G66370
AT1G66380
AT1G66390
AT1G66400
AT1G66440
AT1G66450
AT1G66470
AT1G66480
AT1G66490
AT1G66540
AT1G66630
AT1G66640
AT1G66650
AT1G66690
AT1G66700
AT1G66720
AT1G66760
AT1G66770
AT1G66780
AT1G66783
AT1G66795
AT1G66800
AT1G66850
AT1G66852
AT1G66855
AT1G66860
AT1G66870
AT1G66880
AT1G66950
AT1G66960
AT1G67025
AT1G67030
AT1G67100
AT1G67110
AT1G67130
AT1G67150
AT1G67160
AT1G67170
AT1G67260
AT1G67270
AT1G67290
AT1G67370
AT1G67390
AT1G67450
AT1G67455
AT1G67540
AT1G67550
AT1G67640
AT1G67710
AT1G67770
AT1G67810
AT1G67860
AT1G67865
AT1G67870
AT1G67980
AT1G67990
AT1G68040
AT1G68130
AT1G68150
AT1G68170
AT1G68180
AT1G68200
AT1G68210
AT1G68240
AT1G68250
AT1G68260
AT1G68270
AT1G68280
AT1G68340
AT1G68350
AT1G68360
AT1G68380
AT1G68390
AT1G68460
AT1G68480
AT1G68510
AT1G68520
AT1G68530
AT1G68750
AT1G68800
AT1G68810
AT1G68825
AT1G68850
AT1G68875
AT1G68877
AT1G69080
AT1G69085
AT1G69090
AT1G69100
AT1G69120
AT1G69150
AT1G69160
AT1G69180
AT1G69190
AT1G69240
AT1G69310
AT1G69320
AT1G69560
AT1G69600
AT1G69650
AT1G69660
AT1G69680
AT1G69690
AT1G69790
AT1G69792
AT1G69795
AT1G69810
AT1G69860
AT1G69870
AT1G69880
AT1G69890
AT1G69930
AT1G69940
AT1G69970
AT1G69980
AT1G69990
AT1G70020
AT1G70030
AT1G70080
AT1G70170
AT1G70175
AT1G70220
AT1G70250
AT1G70260
AT1G70270
AT1G70380
AT1G70390
AT1G70450
AT1G70500
AT1G70510
AT1G70540
AT1G70560
AT1G70670
AT1G70680
AT1G70720
AT1G70830
AT1G70840
AT1G70850
AT1G70860
AT1G70870
AT1G70880
AT1G70890
AT1G70895
AT1G70910
AT1G70920
AT1G70960
AT1G70970
AT1G70990
AT1G71000
AT1G71002
AT1G71050
AT1G71080
AT1G71150
AT1G71160
AT1G71280
AT1G71300
AT1G71380
AT1G71390
AT1G71520
AT1G71680
AT1G71690
AT1G71691
AT1G71692
AT1G71695
AT1G71740
AT1G71750
AT1G71770
AT1G71880
AT1G71890
AT1G71930
AT1G71960
AT1G72000
AT1G72080
AT1G72090
AT1G72100
AT1G72110
AT1G72125
AT1G72140
AT1G72200
AT1G72210
AT1G72230
AT1G72270
AT1G72275
AT1G72290
AT1G72490
AT1G72570
AT1G72580
AT1G72590
AT1G72800
AT1G72810
AT1G72840
AT1G72850
AT1G72852
AT1G72860
AT1G72870
AT1G72910
AT1G72920
AT1G72930
AT1G73000
AT1G73010
AT1G73120
AT1G73220
AT1G73250
AT1G73260
AT1G73270
AT1G73280
AT1G73325
AT1G73330
AT1G73410
AT1G73510
AT1G73550
AT1G73580
AT1G73590
AT1G73610
AT1G73620
AT1G73630
AT1G73805
AT1G73830
AT1G73850
AT1G73980
AT1G74000
AT1G74010
AT1G74080
AT1G74110
AT1G74140
AT1G74170
AT1G74410
AT1G74460
AT1G74500
AT1G74620
AT1G74650
AT1G74660
AT1G74810
AT1G74820
AT1G74870
AT1G74990
AT1G75040
AT1G75160
AT1G75240
AT1G75250
AT1G75390
AT1G75450
AT1G75470
AT1G75500
AT1G75520
AT1G75620
AT1G75710
AT1G75717
AT1G75720
AT1G75780
AT1G75790
AT1G75830
AT1G75870
AT1G75880
AT1G75890
AT1G75891
AT1G75900
AT1G75910
AT1G75920
AT1G75930
AT1G75940
AT1G76050
AT1G76130
AT1G76135
AT1G76210
AT1G76220
AT1G76230
AT1G76240
AT1G76250
AT1G76260
AT1G76290
AT1G76410
AT1G76420
AT1G76430
AT1G76500
AT1G76610
AT1G76720
AT1G76800
AT1G76830
AT1G76965
AT1G77100
AT1G77110
AT1G77145
AT1G77150
AT1G77160
AT1G77200
AT1G77390
AT1G77520
AT1G77610
AT1G77640
AT1G77650
AT1G77655
AT1G77690
AT1G77700
AT1G77760
AT1G77780
AT1G77790
AT1G77830
AT1G77950
AT1G77990
AT1G77992
AT1G78030
AT1G78040
AT1G78090
AT1G78170
AT1G78400
AT1G78450
AT1G78460
AT1G78470
AT1G78476
AT1G78478
AT1G78480
AT1G78490
AT1G78500
AT1G78635
AT1G78640
AT1G78710
AT1G78720
AT1G78740
AT1G78750
AT1G78760
AT1G78770
AT1G78790
AT1G78810
AT1G78815
AT1G78820
AT1G78840
AT1G78950
AT1G78955
AT1G78960
AT1G78970
AT1G78980
AT1G79130
AT1G79160
AT1G79250
AT1G79360
AT1G79370
AT1G79430
AT1G79450
AT1G79470
AT1G79480
AT1G79580
AT1G79610
AT1G79680
AT1G79760
AT1G79770
AT1G79800
AT1G79840
AT1G79860
AT1G79890
AT1G80060
AT1G80090
AT1G80100
AT1G80110
AT1G80130
AT1G80133
AT1G80140
AT1G80160
AT1G80220
AT1G80240
AT1G80330
AT1G80340
AT1G80390
AT1G80520
AT1G80540
AT1G80555
AT1G80580
AT1G80730
AT1G80740
AT1G80760
AT2G00550
AT2G00590
AT2G00610
AT2G00630
AT2G00640
AT2G00660
AT2G00680
AT2G00710
AT2G00730
[truncated: 5,869 more rows]
