# Supplementary material for: The UBP5 histone H2A deubiquitinase counteracts PRCs-mediated repression to regulate Arabidopsis development
Source: Nat Commun. 2024 Jan 22;15:667. doi: 10.1038/s41467-023-44546-8 (PMC10803359; doi:10.1038/s41467-023-44546-8)
Supplement: Supplementary file 7 — Supplementary Data 4 [file 41467_2023_44546_MOESM7_ESM.xlsx]

## Sheet: H2Aub-Hyper
	Supplementary List 4: Differential analysis of H2Aub marked genes in ubp5
H2Aub hypermarked genes
gene_id	baseMean	log2FoldChange	lfcSE	stat	pvalue	padj
AT5G52980	1106.47	1.5888	0.0856422	18.5516	7.91852e-77	5.54745e-73
AT5G52990	1106.47	1.5888	0.0856422	18.5516	7.91852e-77	5.54745e-73
AT4G11680	1632.51	1.38496	0.0794439	17.4332	4.61983e-68	1.9419e-64
AT4G11690	1632.51	1.38496	0.0794439	17.4332	4.61983e-68	1.9419e-64
AT4G08055	929.485	1.6779	0.104881	15.9981	1.31816e-57	1.02607e-54
AT4G29130	929.485	1.6779	0.104881	15.9981	1.31816e-57	1.02607e-54
AT5G66850	1521.65	1.26041	0.0821857	15.3361	4.38711e-53	2.3642e-50
AT3G61770	1248.62	1.47782	0.0963855	15.3324	4.64237e-53	2.43922e-50
AT1G09130	502.37	1.67431	0.111101	15.0702	2.5437e-51	1.24328e-48
AT3G09635	914.778	1.79442	0.119519	15.0137	5.97195e-51	2.69354e-48
AT3G61360	914.778	1.79442	0.119519	15.0137	5.97195e-51	2.69354e-48
AT3G61370	914.778	1.79442	0.119519	15.0137	5.97195e-51	2.69354e-48
AT4G04020	1105.64	1.42039	0.0946096	15.0131	6.02353e-51	2.69354e-48
AT1G04630	988.79	1.39465	0.093754	14.8757	4.74123e-50	1.88012e-47
AT1G04635	988.79	1.39465	0.093754	14.8757	4.74123e-50	1.88012e-47
AT1G04640	988.79	1.39465	0.093754	14.8757	4.74123e-50	1.88012e-47
AT5G44500	770.121	1.6331	0.110246	14.8132	1.20372e-49	4.59974e-47
AT2G02350	1169.07	1.48485	0.100971	14.7056	5.93282e-49	2.01113e-46
AT2G02360	1169.07	1.48485	0.100971	14.7056	5.93282e-49	2.01113e-46
AT2G02370	1169.07	1.48485	0.100971	14.7056	5.93282e-49	2.01113e-46
AT3G19220	776.827	1.46059	0.0997585	14.6413	1.53179e-48	4.87781e-46
AT3G18100	742.836	1.66674	0.114561	14.5489	5.93121e-48	1.83318e-45
AT4G13370	791.728	1.41407	0.0978221	14.4556	2.31239e-47	6.74992e-45
AT3G26600	1607.3	1.18731	0.0838583	14.1585	1.65419e-45	4.04257e-43
AT4G24630	903.787	1.33021	0.0953671	13.9483	3.21969e-44	7.12297e-42
AT5G43070	638.751	1.66739	0.119638	13.937	3.77679e-44	8.09968e-42
AT4G04200	587.318	1.67724	0.121045	13.8564	1.1633e-43	2.37369e-41
AT3G08225	616.466	1.59947	0.116949	13.6766	1.40001e-42	2.62714e-40
AT3G52040	616.466	1.59947	0.116949	13.6766	1.40001e-42	2.62714e-40
AT3G52050	616.466	1.59947	0.116949	13.6766	1.40001e-42	2.62714e-40
AT5G09845	1065.18	1.25032	0.0923059	13.5454	8.43024e-42	1.50151e-39
AT5G67220	1065.18	1.25032	0.0923059	13.5454	8.43024e-42	1.50151e-39
AT5G67230	1065.18	1.25032	0.0923059	13.5454	8.43024e-42	1.50151e-39
AT1G06017	862.742	1.26498	0.0936371	13.5094	1.377e-41	2.36327e-39
AT1G26740	862.742	1.26498	0.0936371	13.5094	1.377e-41	2.36327e-39
AT1G26750	862.742	1.26498	0.0936371	13.5094	1.377e-41	2.36327e-39
AT5G04600	1221.39	1.24457	0.0921287	13.509	1.38308e-41	2.36327e-39
AT5G63120	1425.53	1.32011	0.0980337	13.4659	2.48186e-41	4.13978e-39
AT5G63130	1425.53	1.32011	0.0980337	13.4659	2.48186e-41	4.13978e-39
AT5G17290	832.093	1.4754	0.11202	13.1709	1.29018e-39	1.74941e-37
AT1G62305	823.212	1.34369	0.102785	13.0729	4.7043e-39	6.1794e-37
AT3G00990	910.02	1.3277	0.101735	13.0507	6.29996e-39	7.69804e-37
AT3G01319	910.02	1.3277	0.101735	13.0507	6.29996e-39	7.69804e-37
AT3G01320	910.02	1.3277	0.101735	13.0507	6.29996e-39	7.69804e-37
AT5G27710	676.084	1.82502	0.139942	13.0413	7.12277e-39	8.65314e-37
AT3G08950	1149.12	1.15246	0.0884625	13.0277	8.51661e-39	1.02282e-36
AT5G10370	880.851	1.33898	0.10279	13.0264	8.66385e-39	1.03459e-36
AT5G04610	916.985	1.28249	0.0987268	12.9903	1.38937e-38	1.6313e-36
AT5G04620	916.985	1.28249	0.0987268	12.9903	1.38937e-38	1.6313e-36
AT3G08947	1424.14	1.03364	0.0803008	12.8722	6.45717e-38	7.25724e-36
AT5G14590	779.342	1.48934	0.116134	12.8243	1.19829e-37	1.28492e-35
AT5G14600	779.342	1.48934	0.116134	12.8243	1.19829e-37	1.28492e-35
AT5G20070	1527.66	1.00104	0.0791091	12.6539	1.0648e-36	1.04574e-34
AT1G07740	2437.95	0.847882	0.0679026	12.4867	8.82059e-36	8.02521e-34
AT3G61760	1487.13	1.12785	0.0909056	12.4068	2.39999e-35	2.00161e-33
AT3G12050	459.041	1.53254	0.123902	12.369	3.8453e-35	3.18175e-33
AT2G43240	1488.71	1.01456	0.0820592	12.3638	4.10414e-35	3.38261e-33
AT5G23070	571.536	1.40521	0.113933	12.3337	5.96568e-35	4.84095e-33
AT2G22140	1642.33	1.1038	0.0895002	12.3329	6.0238e-35	4.86932e-33
AT1G60545	494.126	1.43287	0.116486	12.3009	8.96232e-35	7.08124e-33
AT1G07745	1626.19	1.0234	0.0833738	12.2748	1.23623e-34	9.56718e-33
AT5G59960	1778.2	1.41084	0.115321	12.2341	2.0439e-34	1.52871e-32
AT5G59970	1778.2	1.41084	0.115321	12.2341	2.0439e-34	1.52871e-32
AT5G59980	1778.2	1.41084	0.115321	12.2341	2.0439e-34	1.52871e-32
AT4G33990	581.461	1.33702	0.109445	12.2163	2.544e-34	1.8893e-32
AT5G50210	757.144	1.25529	0.102812	12.2096	2.7621e-34	2.03688e-32
AT1G12680	546.33	1.36144	0.111784	12.1793	4.00871e-34	2.89523e-32
AT1G14750	1090.28	1.17981	0.0973679	12.1171	8.57646e-34	6.08958e-32
AT5G65450	536.788	1.31864	0.109041	12.093	1.14975e-33	8.02802e-32
AT1G48550	837.985	1.29496	0.107223	12.0772	1.39331e-33	9.53849e-32
AT1G48560	837.985	1.29496	0.107223	12.0772	1.39331e-33	9.53849e-32
AT1G04917	688.679	1.43273	0.118797	12.0603	1.71109e-33	1.15634e-31
AT1G11900	688.679	1.43273	0.118797	12.0603	1.71109e-33	1.15634e-31
AT1G11905	688.679	1.43273	0.118797	12.0603	1.71109e-33	1.15634e-31
AT4G13750	832.749	1.21013	0.10044	12.0483	1.98013e-33	1.32115e-31
AT1G01360	1308.1	0.976849	0.0816723	11.9606	5.71538e-33	3.629e-31
AT1G01370	1308.1	0.976849	0.0816723	11.9606	5.71538e-33	3.629e-31
AT1G54100	923.827	1.27531	0.10731	11.8844	1.42647e-32	8.65699e-31
AT3G54650	655.494	1.18355	0.0996639	11.8754	1.58941e-32	9.57155e-31
AT1G18430	799.388	1.1735	0.0990594	11.8464	2.2456e-32	1.33322e-30
AT1G18440	799.388	1.1735	0.0990594	11.8464	2.2456e-32	1.33322e-30
AT5G09820	1070.62	1.14409	0.0969175	11.8048	3.68591e-32	2.12238e-30
AT5G09830	1070.62	1.14409	0.0969175	11.8048	3.68591e-32	2.12238e-30
AT3G18310	958.615	1.27622	0.108245	11.7901	4.38831e-32	2.51306e-30
AT5G18810	842.296	1.39742	0.118637	11.779	5.00605e-32	2.85128e-30
AT5G18820	842.296	1.39742	0.118637	11.779	5.00605e-32	2.85128e-30
AT1G02690	1094.37	1.08245	0.091908	11.7775	5.0971e-32	2.89529e-30
AT2G36010	534.588	1.43382	0.122127	11.7404	7.91154e-32	4.43405e-30
AT1G11940	597.914	1.53068	0.130454	11.7335	8.58185e-32	4.78421e-30
AT5G26850	420.983	1.42517	0.121652	11.7151	1.06621e-31	5.83715e-30
AT5G26860	420.983	1.42517	0.121652	11.7151	1.06621e-31	5.83715e-30
AT2G25580	1049.96	1.2041	0.103106	11.6783	1.6457e-31	8.62538e-30
AT1G04143	1000.95	1.13427	0.0972578	11.6626	1.98011e-31	1.03522e-29
AT5G03160	592.155	1.37563	0.118096	11.6484	2.33818e-31	1.21638e-29
AT5G67330	783.386	1.301	0.111828	11.6339	2.7715e-31	1.41724e-29
AT3G09075	1758.21	0.879328	0.0756619	11.6218	3.1931e-31	1.61709e-29
AT3G58090	1758.21	0.879328	0.0756619	11.6218	3.1931e-31	1.61709e-29
AT3G58100	1758.21	0.879328	0.0756619	11.6218	3.1931e-31	1.61709e-29
AT3G58110	1758.21	0.879328	0.0756619	11.6218	3.1931e-31	1.61709e-29
AT2G25570	1213.3	1.08861	0.0937653	11.6099	3.67073e-31	1.85007e-29
AT3G02410	1931.67	0.89167	0.0774579	11.5117	1.15222e-30	5.45978e-29
AT4G25650	1128.78	1.13177	0.0984242	11.4989	1.33589e-30	6.24368e-29
AT4G25660	1128.78	1.13177	0.0984242	11.4989	1.33589e-30	6.24368e-29
AT4G22840	1648.19	1.02683	0.0893188	11.4962	1.3784e-30	6.40927e-29
AT4G22850	1648.19	1.02683	0.0893188	11.4962	1.3784e-30	6.40927e-29
AT4G10050	555.123	1.22008	0.106711	11.4334	2.84579e-30	1.30305e-28
AT3G19170	1020.72	1.04555	0.0915432	11.4214	3.26832e-30	1.49003e-28
AT3G19180	1020.72	1.04555	0.0915432	11.4214	3.26832e-30	1.49003e-28
AT1G05267	1201.02	1.02612	0.0901389	11.3838	5.03502e-30	2.21383e-28
AT1G05273	1201.02	1.02612	0.0901389	11.3838	5.03502e-30	2.21383e-28
AT1G16820	1201.02	1.02612	0.0901389	11.3838	5.03502e-30	2.21383e-28
AT1G16825	1201.02	1.02612	0.0901389	11.3838	5.03502e-30	2.21383e-28
AT1G16830	1201.02	1.02612	0.0901389	11.3838	5.03502e-30	2.21383e-28
AT5G48770	1880.39	0.800204	0.0704363	11.3607	6.56287e-30	2.86166e-28
AT5G48775	1880.39	0.800204	0.0704363	11.3607	6.56287e-30	2.86166e-28
AT5G15820	715.446	1.32295	0.116788	11.3278	9.55794e-30	4.09507e-28
AT1G60700	898.634	1.10746	0.0979205	11.3098	1.17415e-29	4.93541e-28
AT5G40940	1399.24	0.965357	0.085363	11.3088	1.18648e-29	4.9773e-28
AT4G12620	1026.94	1.13393	0.10063	11.2683	1.88105e-29	7.6765e-28
AT4G12640	1026.94	1.13393	0.10063	11.2683	1.88105e-29	7.6765e-28
AT5G63520	779.235	1.21302	0.107905	11.2415	2.54949e-29	1.03441e-27
AT1G54110	1171.49	1.10538	0.0986039	11.2103	3.62855e-29	1.46094e-27
AT1G30120	637.842	1.28776	0.115406	11.1586	6.50374e-29	2.55972e-27
AT3G19720	771.539	1.09202	0.0979111	11.1532	6.90921e-29	2.70916e-27
AT1G04940	813.906	1.02418	0.0922617	11.1008	1.24356e-28	4.75197e-27
AT1G04945	813.906	1.02418	0.0922617	11.1008	1.24356e-28	4.75197e-27
AT5G08139	746.62	1.24385	0.112171	11.0888	1.42133e-28	5.37267e-27
AT4G17650	533.775	1.52827	0.138247	11.0547	2.08088e-28	7.768e-27
AT1G07210	681.596	1.47371	0.133674	11.0246	2.90833e-28	1.07613e-26
AT4G10040	827.666	1.48756	0.135107	11.0102	3.41226e-28	1.25817e-26
AT4G02730	579.67	1.16631	0.106816	10.9189	9.36052e-28	3.30639e-26
AT2G39230	619.425	1.19065	0.109113	10.912	1.00975e-27	3.56074e-26
AT4G01883	888.066	1.05571	0.0967626	10.9103	1.02939e-27	3.62388e-26
AT1G10500	715.884	1.21465	0.111504	10.8934	1.23953e-27	4.32744e-26
AT5G11110	1032.25	1.01324	0.0931443	10.8782	1.46399e-27	5.08575e-26
AT3G58570	1203.36	0.994457	0.0915916	10.8575	1.83686e-27	6.29775e-26
AT1G64850	653.344	1.22872	0.113214	10.8531	1.92829e-27	6.57987e-26
AT1G64860	653.344	1.22872	0.113214	10.8531	1.92829e-27	6.57987e-26
AT2G38570	1237.88	1.0637	0.0982043	10.8315	2.44031e-27	8.16688e-26
AT2G38580	1237.88	1.0637	0.0982043	10.8315	2.44031e-27	8.16688e-26
AT5G41910	958.895	1.03637	0.0962413	10.7685	4.85088e-27	1.57332e-25
AT5G41920	958.895	1.03637	0.0962413	10.7685	4.85088e-27	1.57332e-25
AT1G21480	668.933	1.33384	0.123907	10.7648	5.04644e-27	1.63422e-25
AT2G17830	740.845	1.32083	0.122773	10.7583	5.41534e-27	1.74294e-25
AT1G09580	959.012	0.971111	0.0902704	10.7578	5.44549e-27	1.74729e-25
AT1G09590	959.012	0.971111	0.0902704	10.7578	5.44549e-27	1.74729e-25
AT2G40090	499.719	1.17761	0.109615	10.7432	6.37824e-27	2.02801e-25
AT1G26900	664.93	1.30272	0.121435	10.7278	7.54056e-27	2.38316e-25
AT1G26910	664.93	1.30272	0.121435	10.7278	7.54056e-27	2.38316e-25
AT1G11800	566.312	1.23967	0.115582	10.7255	7.72854e-27	2.4389e-25
AT1G16350	1487.2	0.947429	0.0884618	10.71	9.13312e-27	2.86494e-25
AT3G12520	1169.94	0.899201	0.084222	10.6766	1.31048e-26	4.06231e-25
AT5G03780	784.773	1.22189	0.114593	10.6628	1.51957e-26	4.63524e-25
AT1G09195	798.798	1.15619	0.108645	10.6419	1.90188e-26	5.75133e-25
AT1G09200	798.798	1.15619	0.108645	10.6419	1.90188e-26	5.75133e-25
AT1G16340	1874.06	0.848826	0.0799778	10.6133	2.58547e-26	7.69672e-25
AT1G73980	1013.29	1.06962	0.100837	10.6074	2.75262e-26	8.18272e-25
AT5G41960	735.536	1.03855	0.0980134	10.596	3.10975e-26	9.11541e-25
AT5G41970	735.536	1.03855	0.0980134	10.596	3.10975e-26	9.11541e-25
AT2G40290	1097.1	0.978876	0.092502	10.5822	3.60338e-26	1.04747e-24
AT2G40300	1097.1	0.978876	0.092502	10.5822	3.60338e-26	1.04747e-24
AT5G41120	677.729	1.09884	0.104126	10.553	4.92091e-26	1.40139e-24
AT1G50170	675.602	1.12305	0.106557	10.5394	5.68579e-26	1.60616e-24
AT2G30100	928.5	1.12331	0.10692	10.506	8.10389e-26	2.22931e-24
AT5G07725	1317.42	1.00204	0.0953835	10.5053	8.16338e-26	2.23398e-24
AT5G07735	1317.42	1.00204	0.0953835	10.5053	8.16338e-26	2.23398e-24
AT5G51170	1317.42	1.00204	0.0953835	10.5053	8.16338e-26	2.23398e-24
AT5G51174	1317.42	1.00204	0.0953835	10.5053	8.16338e-26	2.23398e-24
AT5G14520	1627.89	0.770516	0.0734844	10.4854	1.00771e-25	2.72573e-24
AT5G14530	1627.89	0.770516	0.0734844	10.4854	1.00771e-25	2.72573e-24
AT1G26170	819.222	1.38346	0.132116	10.4716	1.16694e-25	3.14432e-24
AT1G26180	819.222	1.38346	0.132116	10.4716	1.16694e-25	3.14432e-24
AT1G64150	360.323	1.43991	0.137983	10.4354	1.70866e-25	4.49449e-24
AT4G22860	636.648	1.14915	0.110265	10.4218	1.97204e-25	5.1295e-24
AT4G29070	586.979	1.12532	0.107998	10.4199	2.01209e-25	5.21432e-24
AT4G33400	1072.27	1.02718	0.0986769	10.4095	2.24338e-25	5.77808e-24
AT4G33410	1072.27	1.02718	0.0986769	10.4095	2.24338e-25	5.77808e-24
AT1G52510	676.211	1.05452	0.101387	10.401	2.4539e-25	6.2536e-24
AT1G52520	676.211	1.05452	0.101387	10.401	2.4539e-25	6.2536e-24
AT1G77510	570.687	1.30837	0.125821	10.3987	2.51425e-25	6.3896e-24
AT3G16890	605.728	1.32706	0.127686	10.3931	2.6643e-25	6.76276e-24
AT5G11340	1281.79	1.09977	0.105977	10.3775	3.13853e-25	7.94729e-24
AT1G17665	1093.73	0.979237	0.0945342	10.3586	3.82703e-25	9.59818e-24
AT1G44000	466.513	1.28406	0.12409	10.3479	4.27879e-25	1.06675e-23
AT2G35170	518.136	1.1854	0.11487	10.3195	5.75279e-25	1.39615e-23
AT2G19860	582.022	1.3231	0.12852	10.2949	7.42984e-25	1.79486e-23
AT3G12070	840.166	1.02362	0.0995448	10.283	8.40619e-25	2.02143e-23
AT3G62910	939.999	1.08082	0.105349	10.2594	1.07367e-24	2.55842e-23
AT3G62920	939.999	1.08082	0.105349	10.2594	1.07367e-24	2.55842e-23
AT3G62930	939.999	1.08082	0.105349	10.2594	1.07367e-24	2.55842e-23
AT3G58750	651.227	1.258	0.122631	10.2585	1.08432e-24	2.58087e-23
AT3G03795	753.701	1.07521	0.105069	10.2333	1.40656e-24	3.28828e-23
AT3G19050	753.701	1.07521	0.105069	10.2333	1.40656e-24	3.28828e-23
AT5G09800	1086.65	1.19614	0.117042	10.2197	1.61832e-24	3.76657e-23
AT3G57430	1175.1	1.06781	0.104552	10.2133	1.72911e-24	3.99787e-23
AT3G57440	1175.1	1.06781	0.104552	10.2133	1.72911e-24	3.99787e-23
AT3G09875	732.408	1.29371	0.126715	10.2096	1.79558e-24	4.13791e-23
AT3G62830	732.408	1.29371	0.126715	10.2096	1.79558e-24	4.13791e-23
AT1G62130	1114.18	0.918132	0.0900222	10.199	2.00408e-24	4.58322e-23
AT1G03360	959.124	1.05863	0.103852	10.1936	2.11777e-24	4.82224e-23
AT3G17830	738.113	1.12544	0.110489	10.1859	2.29122e-24	5.20029e-23
AT1G29330	577.278	1.47616	0.145384	10.1535	3.19714e-24	7.16358e-23
AT4G35080	1050.32	0.880133	0.0866903	10.1526	3.22622e-24	7.22103e-23
AT5G42920	632.463	1.24748	0.122891	10.1512	3.27441e-24	7.32109e-23
AT1G08470	901.813	0.994873	0.0981833	10.1328	3.95138e-24	8.76014e-23
AT1G08480	901.813	0.994873	0.0981833	10.1328	3.95138e-24	8.76014e-23
AT5G06180	581.285	1.23331	0.121934	10.1145	4.76266e-24	1.05144e-22
AT4G27350	1499.48	1.04419	0.10348	10.0907	6.07173e-24	1.32375e-22
AT4G17430	1859.16	0.932346	0.0929453	10.0311	1.11237e-23	2.37587e-22
AT3G07660	351.309	1.31334	0.131005	10.0251	1.18287e-23	2.51114e-22
AT4G31430	800.403	1.01858	0.101674	10.0182	1.26827e-23	2.68161e-22
AT5G49880	637.4	1.16626	0.116447	10.0154	1.30462e-23	2.75293e-22
AT5G09840	1183.42	0.973204	0.0972269	10.0096	1.38277e-23	2.91199e-22
AT3G19210	1102.64	0.887993	0.0887197	10.009	1.39205e-23	2.92861e-22
AT1G13800	1184.67	1.03828	0.104048	9.97883	1.8868e-23	3.87898e-22
AT1G13810	1184.67	1.03828	0.104048	9.97883	1.8868e-23	3.87898e-22
AT1G13820	1184.67	1.03828	0.104048	9.97883	1.8868e-23	3.87898e-22
AT2G29990	1012.76	0.883386	0.0885758	9.97322	1.99656e-23	4.08586e-22
AT3G47450	785.669	0.952799	0.0956278	9.96362	2.19904e-23	4.48712e-22
AT1G02720	983.646	1.00589	0.101155	9.94411	2.67544e-23	5.40152e-22
AT1G73990	945.907	1.07757	0.108394	9.9413	2.75201e-23	5.53483e-22
AT4G16500	1242.71	0.816541	0.0822055	9.93293	2.99316e-23	6.00833e-22
AT4G35870	1683.55	1.02921	0.104097	9.88695	4.74261e-23	9.29809e-22
AT3G03110	915.157	0.939495	0.0951616	9.87262	5.47171e-23	1.06284e-21
AT3G56630	1580.92	0.759241	0.0769397	9.868	5.72967e-23	1.10987e-21
AT1G02870	375.972	1.31903	0.133911	9.85011	6.84717e-23	1.30825e-21
AT1G04153	375.972	1.31903	0.133911	9.85011	6.84717e-23	1.30825e-21
AT3G51980	916.565	1.09031	0.110811	9.83943	7.61442e-23	1.4522e-21
AT3G51990	916.565	1.09031	0.110811	9.83943	7.61442e-23	1.4522e-21
AT1G80550	908.316	0.995353	0.101289	9.82684	8.62825e-23	1.6396e-21
AT1G80555	908.316	0.995353	0.101289	9.82684	8.62825e-23	1.6396e-21
AT1G80560	908.316	0.995353	0.101289	9.82684	8.62825e-23	1.6396e-21
AT1G60690	492.518	1.19937	0.122189	9.81572	9.63435e-23	1.82419e-21
AT3G03515	395.893	1.24381	0.127023	9.792	1.21864e-22	2.28883e-21
AT3G17626	395.893	1.24381	0.127023	9.792	1.21864e-22	2.28883e-21
AT3G60820	727.592	1.06175	0.108451	9.79015	1.24107e-22	2.32681e-21
AT3G60830	727.592	1.06175	0.108451	9.79015	1.24107e-22	2.32681e-21
AT2G28650	1205.14	0.942251	0.0963067	9.78385	1.32085e-22	2.47418e-21
AT1G51310	601.893	1.21919	0.124659	9.78023	1.36902e-22	2.55757e-21
AT4G22550	563.917	1.16865	0.119606	9.77083	1.5021e-22	2.78385e-21
AT1G07070	1448.79	0.801915	0.082241	9.75079	1.83034e-22	3.35674e-21
AT1G07080	1448.79	0.801915	0.082241	9.75079	1.83034e-22	3.35674e-21
AT3G13275	1112.98	0.97784	0.100498	9.72993	2.2474e-22	4.0895e-21
AT3G13277	1112.98	0.97784	0.100498	9.72993	2.2474e-22	4.0895e-21
AT1G09210	1928.4	0.766718	0.0788078	9.72897	2.26883e-22	4.12492e-21
AT2G25660	951.897	0.948495	0.0976789	9.71033	2.72447e-22	4.91503e-21
AT4G27380	718.758	1.05226	0.108409	9.70637	2.83233e-22	5.08343e-21
AT4G21430	421.077	1.20038	0.123765	9.69887	3.04856e-22	5.44827e-21
AT2G14740	402.259	1.27047	0.131167	9.68591	3.46112e-22	6.14249e-21
AT1G64430	469.45	1.11713	0.115337	9.68585	3.46331e-22	6.14249e-21
AT1G52870	774.698	1.32852	0.137617	9.65376	4.73842e-22	8.31281e-21
AT5G08495	781.305	0.901892	0.0935428	9.6415	5.34029e-22	9.31426e-21
AT5G08515	781.305	0.901892	0.0935428	9.6415	5.34029e-22	9.31426e-21
AT5G08525	781.305	0.901892	0.0935428	9.6415	5.34029e-22	9.31426e-21
AT5G56360	781.305	0.901892	0.0935428	9.6415	5.34029e-22	9.31426e-21
AT5G56365	781.305	0.901892	0.0935428	9.6415	5.34029e-22	9.31426e-21
AT4G17550	757.468	1.19516	0.124037	9.63552	5.66066e-22	9.80792e-21
AT4G17560	757.468	1.19516	0.124037	9.63552	5.66066e-22	9.80792e-21
AT5G58440	1108.86	0.818569	0.0852101	9.60649	7.50677e-22	1.28477e-20
AT5G58450	1108.86	0.818569	0.0852101	9.60649	7.50677e-22	1.28477e-20
AT5G48760	1157.72	0.902305	0.0939512	9.60397	7.69224e-22	1.31437e-20
AT1G22270	1170.13	1.04591	0.108987	9.5967	8.25447e-22	1.40246e-20
AT1G22275	1170.13	1.04591	0.108987	9.5967	8.25447e-22	1.40246e-20
AT4G18440	476.254	1.10244	0.114924	9.59274	8.57752e-22	1.45499e-20
AT1G14020	335.334	1.20166	0.125648	9.56373	1.13585e-21	1.89914e-20
AT5G41950	874.243	0.940315	0.0983947	9.55656	1.21734e-21	2.02893e-20
AT4G33210	493.776	1.2219	0.127948	9.54999	1.29707e-21	2.15499e-20
AT4G13460	623.492	1.04434	0.109396	9.54645	1.34216e-21	2.22638e-20
AT3G10605	1077.32	0.832307	0.0872573	9.53854	1.44855e-21	2.39342e-20
AT3G10610	1077.32	0.832307	0.0872573	9.53854	1.44855e-21	2.39342e-20
AT3G10620	1077.32	0.832307	0.0872573	9.53854	1.44855e-21	2.39342e-20
AT5G19660	893.203	0.897105	0.0943052	9.51278	1.85632e-21	3.048e-20
AT4G34730	1588.34	0.784296	0.0824617	9.51103	1.88776e-21	3.09478e-20
AT1G04625	1743.99	0.702311	0.0738446	9.51066	1.89453e-21	3.10104e-20
AT5G09355	1279.7	0.905664	0.0952898	9.50431	2.01381e-21	3.28349e-20
AT5G65350	1279.7	0.905664	0.0952898	9.50431	2.01381e-21	3.28349e-20
AT5G65360	1279.7	0.905664	0.0952898	9.50431	2.01381e-21	3.28349e-20
AT3G49660	1229.17	0.943565	0.0993514	9.49724	2.15524e-21	3.50594e-20
AT1G32760	652.678	1.36483	0.143752	9.49435	2.21592e-21	3.59907e-20
AT4G30935	1383.36	0.78544	0.0827922	9.48688	2.38046e-21	3.82786e-20
AT5G61460	704.398	1.09014	0.114987	9.48059	2.52839e-21	4.04407e-20
AT4G19900	1090.79	0.89371	0.0943846	9.46882	2.83033e-21	4.51671e-20
AT3G14200	661.496	1.02469	0.10822	9.46859	2.83639e-21	4.52295e-20
AT2G28450	1076.23	0.855277	0.090552	9.44515	3.54912e-21	5.59579e-20
AT2G28460	1076.23	0.855277	0.090552	9.44515	3.54912e-21	5.59579e-20
AT5G41130	1293.48	0.922897	0.0977676	9.4397	3.73837e-21	5.87215e-20
AT4G17440	1600.87	0.987977	0.10471	9.43533	3.89768e-21	6.11782e-20
AT1G55130	566.154	1.10983	0.117628	9.4351	3.90619e-21	6.12659e-20
AT3G04480	1231.31	0.821251	0.0871407	9.42443	4.32436e-21	6.71234e-20
AT3G04485	1231.31	0.821251	0.0871407	9.42443	4.32436e-21	6.71234e-20
AT1G02740	664.046	0.954092	0.10125	9.42311	4.37908e-21	6.78726e-20
AT1G02750	664.046	0.954092	0.10125	9.42311	4.37908e-21	6.78726e-20
AT5G54650	2062.45	0.743714	0.0792231	9.38759	6.13891e-21	9.38337e-20
AT2G30490	667.894	1.18605	0.126453	9.3794	6.6348e-21	1.00827e-19
AT5G56930	1380.17	0.854137	0.0912798	9.35735	8.17616e-21	1.22742e-19
AT1G31010	525.982	1.10868	0.118484	9.3572	8.18797e-21	1.22744e-19
AT1G31020	525.982	1.10868	0.118484	9.3572	8.18797e-21	1.22744e-19
AT4G26860	1394.81	0.859278	0.0919195	9.34815	8.91928e-21	1.33231e-19
AT1G74870	674.778	1.16925	0.125102	9.34638	9.07025e-21	1.3539e-19
AT3G11900	787.804	0.866068	0.0927641	9.33624	9.98134e-21	1.48884e-19
AT3G03905	850.753	0.950285	0.101902	9.32552	1.10443e-20	1.64041e-19
AT3G19830	850.753	0.950285	0.101902	9.32552	1.10443e-20	1.64041e-19
AT3G19840	850.753	0.950285	0.101902	9.32552	1.10443e-20	1.64041e-19
AT5G24300	592.935	1.35845	0.1457	9.32358	1.12481e-20	1.66715e-19
AT3G14920	454.667	1.04049	0.111665	9.31798	1.18575e-20	1.74761e-19
AT1G05283	527.878	1.06524	0.114386	9.31272	1.24602e-20	1.8313e-19
AT1G17050	527.878	1.06524	0.114386	9.31272	1.24602e-20	1.8313e-19
AT1G47710	569.671	1.00004	0.10775	9.28111	1.67716e-20	2.4226e-19
AT4G22350	1049.58	0.800252	0.0863539	9.26712	1.9124e-20	2.73422e-19
AT4G22360	1049.58	0.800252	0.0863539	9.26712	1.9124e-20	2.73422e-19
AT1G47270	684.569	1.04149	0.112685	9.24246	2.40898e-20	3.42322e-19
AT5G41870	1048.7	0.813994	0.0884632	9.2015	3.5298e-20	4.96226e-19
AT4G30940	1079.97	0.893859	0.0971734	9.19859	3.62663e-20	5.08139e-19
AT2G37650	597.578	1.06597	0.116048	9.1856	4.09257e-20	5.7076e-19
AT5G51690	1210.8	0.851405	0.0927209	9.18245	4.21409e-20	5.84071e-19
AT5G51700	1210.8	0.851405	0.0927209	9.18245	4.21409e-20	5.84071e-19
AT4G16120	399.574	1.17486	0.127968	9.18093	4.27365e-20	5.90916e-19
AT5G50350	882.881	1.18029	0.128626	9.17617	4.46696e-20	6.16024e-19
AT5G52550	907.732	1.09979	0.119881	9.17397	4.55932e-20	6.27526e-19
AT5G52560	907.732	1.09979	0.119881	9.17397	4.55932e-20	6.27526e-19
AT5G19380	1368.44	0.759928	0.0829553	9.16069	5.15666e-20	7.04665e-19
AT5G19390	1368.44	0.759928	0.0829553	9.16069	5.15666e-20	7.04665e-19
AT2G19450	1768.44	0.742307	0.0810444	9.15927	5.22491e-20	7.12602e-19
AT1G20575	717.803	0.981998	0.107515	9.13358	6.62721e-20	8.94568e-19
AT1G20580	717.803	0.981998	0.107515	9.13358	6.62721e-20	8.94568e-19
AT1G06720	1131.89	0.823616	0.0902175	9.12923	6.89887e-20	9.29446e-19
AT5G47870	465.18	1.13405	0.124307	9.12297	7.30955e-20	9.79125e-19
AT4G18300	463.419	1.09675	0.120425	9.10736	8.4411e-20	1.12354e-18
AT1G22800	601.527	1.03561	0.113734	9.10556	8.58258e-20	1.14165e-18
AT2G13690	616.753	0.943498	0.103636	9.10398	8.70824e-20	1.15609e-18
AT3G62499	1809.44	0.728042	0.0800966	9.08956	9.94444e-20	1.30872e-18
AT3G62500	1809.44	0.728042	0.0800966	9.08956	9.94444e-20	1.30872e-18
AT3G62510	1809.44	0.728042	0.0800966	9.08956	9.94444e-20	1.30872e-18
AT5G26570	469.957	1.18423	0.130329	9.0865	1.02274e-19	1.34512e-18
AT3G21700	649.95	1.20801	0.133326	9.06057	1.2977e-19	1.68357e-18
AT5G05980	911.209	0.96077	0.106047	9.05986	1.30614e-19	1.69034e-18
AT5G05985	911.209	0.96077	0.106047	9.05986	1.30614e-19	1.69034e-18
AT5G05987	911.209	0.96077	0.106047	9.05986	1.30614e-19	1.69034e-18
AT4G27230	830.54	0.964015	0.106757	9.03003	1.71624e-19	2.19006e-18
AT1G59980	409.909	1.31667	0.14631	8.99917	2.27435e-19	2.87606e-18
AT1G06730	1381.17	0.879592	0.0978482	8.98934	2.48709e-19	3.11509e-18
AT5G22280	1300.78	1.01786	0.113234	8.98901	2.49478e-19	3.121e-18
AT5G22290	1300.78	1.01786	0.113234	8.98901	2.49478e-19	3.121e-18
AT1G11860	649.713	0.899578	0.100112	8.98569	2.57118e-19	3.20893e-18
AT5G50390	665.316	1.27258	0.141835	8.97225	2.90529e-19	3.61732e-18
AT5G05470	664.411	1.01115	0.112975	8.95025	3.54665e-19	4.38212e-18
AT1G79880	1087.22	0.794706	0.0888335	8.94602	3.68528e-19	4.54273e-18
AT1G79890	1087.22	0.794706	0.0888335	8.94602	3.68528e-19	4.54273e-18
AT1G10600	889.156	0.925443	0.103452	8.94561	3.69912e-19	4.55079e-18
AT4G06340	591.181	0.982413	0.109821	8.94557	3.70048e-19	4.55079e-18
AT4G15810	591.181	0.982413	0.109821	8.94557	3.70048e-19	4.55079e-18
AT4G15820	591.181	0.982413	0.109821	8.94557	3.70048e-19	4.55079e-18
AT4G37000	536.875	0.933056	0.104333	8.94309	3.78449e-19	4.64866e-18
AT3G06310	1394.38	0.702922	0.078801	8.92022	4.65351e-19	5.66645e-18
AT3G06320	1394.38	0.702922	0.078801	8.92022	4.65351e-19	5.66645e-18
AT2G25110	614.922	1.18539	0.13307	8.90803	5.19475e-19	6.31086e-18
AT2G17670	418.756	1.15391	0.130063	8.87192	7.18924e-19	8.58014e-18
AT4G19510	464.888	1.10587	0.124885	8.85508	8.36236e-19	9.90709e-18
AT2G15860	501.994	1.11355	0.125894	8.84516	9.13937e-19	1.07911e-17
AT4G31420	607.015	0.923248	0.10463	8.82392	1.10525e-18	1.29771e-17
AT1G29350	2007.73	0.669726	0.0759051	8.82319	1.1124e-18	1.3032e-17
AT1G29355	2007.73	0.669726	0.0759051	8.82319	1.1124e-18	1.3032e-17
AT1G29357	2007.73	0.669726	0.0759051	8.82319	1.1124e-18	1.3032e-17
AT3G29230	391.761	1.11879	0.126944	8.81326	1.21559e-18	1.41855e-17
AT4G33700	591.644	0.940421	0.107052	8.78467	1.56818e-18	1.80462e-17
AT3G19895	826.974	0.916029	0.104332	8.77996	1.63534e-18	1.87405e-17
AT1G16030	2040.93	1.06183	0.121625	8.7304	2.53778e-18	2.86755e-17
AT1G16040	2040.93	1.06183	0.121625	8.7304	2.53778e-18	2.86755e-17
AT3G56270	737.533	1.18316	0.135628	8.72358	2.69533e-18	3.03254e-17
AT5G43680	552.591	1.0915	0.125275	8.71281	2.96431e-18	3.32449e-17
AT2G20900	559.546	0.97301	0.111767	8.7057	3.1563e-18	3.53226e-17
AT4G14170	1232.24	0.999703	0.114891	8.70128	3.2815e-18	3.66652e-17
AT4G14180	1232.24	0.999703	0.114891	8.70128	3.2815e-18	3.66652e-17
AT1G27120	899.003	1.03676	0.119241	8.69462	3.4799e-18	3.88613e-17
AT5G54960	1319.3	0.812589	0.0935017	8.69063	3.60441e-18	4.01027e-17
AT5G54970	1319.3	0.812589	0.0935017	8.69063	3.60441e-18	4.01027e-17
AT5G15050	1235.38	1.0159	0.116966	8.68546	3.77224e-18	4.19033e-17
AT1G29370	2181.4	0.63334	0.0729453	8.6824	3.87513e-18	4.30236e-17
AT2G45460	510.409	0.984276	0.11345	8.67582	4.10586e-18	4.55132e-17
AT5G02370	863.591	0.798669	0.0923121	8.65184	5.06747e-18	5.57315e-17
AT4G33870	1496.76	0.688101	0.0796712	8.63677	5.78257e-18	6.31665e-17
AT1G42430	626.795	1.28557	0.14887	8.63553	5.84579e-18	6.38238e-17
AT3G18000	405.794	1.3171	0.152955	8.61103	7.24053e-18	7.83952e-17
AT3G20930	846.318	0.913106	0.106173	8.60016	7.96064e-18	8.54488e-17
AT5G00905	769.122	0.900559	0.104769	8.5957	8.27618e-18	8.85644e-17
AT5G03190	769.122	0.900559	0.104769	8.5957	8.27618e-18	8.85644e-17
AT5G66470	642.589	0.919386	0.107079	8.58604	9.00214e-18	9.58935e-17
AT5G01135	1130.41	0.783442	0.0912496	8.58571	9.02772e-18	9.59229e-17
AT5G01145	1130.41	0.783442	0.0912496	8.58571	9.02772e-18	9.59229e-17
AT5G05990	1130.41	0.783442	0.0912496	8.58571	9.02772e-18	9.59229e-17
AT5G06000	1130.41	0.783442	0.0912496	8.58571	9.02772e-18	9.59229e-17
AT5G06010	1130.41	0.783442	0.0912496	8.58571	9.02772e-18	9.59229e-17
AT4G34340	338.56	1.13895	0.132719	8.58161	9.35579e-18	9.92583e-17
AT3G10040	517.06	0.982872	0.114588	8.57741	9.70325e-18	1.02784e-16
AT4G13050	422.274	1.01776	0.118657	8.57736	9.70765e-18	1.02784e-16
AT1G03350	723.266	0.95956	0.111964	8.57027	1.03238e-17	1.09033e-16
AT1G20140	304.445	1.47386	0.172155	8.56121	1.11686e-17	1.176e-16
AT2G41000	880.397	0.981444	0.114781	8.55056	1.22492e-17	1.28464e-16
AT1G11010	729.416	0.904803	0.105837	8.54903	1.24126e-17	1.30047e-16
AT1G11020	729.416	0.904803	0.105837	8.54903	1.24126e-17	1.30047e-16
AT2G41440	805.333	0.791846	0.0926438	8.5472	1.26107e-17	1.32057e-16
AT3G19515	1115.45	0.707631	0.082957	8.5301	1.46226e-17	1.51167e-16
AT5G64930	1242.55	0.777742	0.0911854	8.52924	1.47309e-17	1.52063e-16
AT5G05110	898.039	0.811485	0.0951775	8.52601	1.51478e-17	1.56059e-16
AT5G05113	898.039	0.811485	0.0951775	8.52601	1.51478e-17	1.56059e-16
AT2G45300	942.407	0.866924	0.101694	8.52481	1.53063e-17	1.57449e-16
AT3G53500	620.286	0.99591	0.116855	8.52263	1.55966e-17	1.60134e-16
AT3G53510	620.286	0.99591	0.116855	8.52263	1.55966e-17	1.60134e-16
AT1G04590	1330.32	0.947375	0.111297	8.51217	1.70712e-17	1.74677e-16
AT1G76050	1441.44	0.788117	0.0929277	8.48096	2.23334e-17	2.26208e-16
AT1G10450	549.795	1.09377	0.129227	8.46395	2.58469e-17	2.59543e-16
AT1G79550	1190.62	0.961007	0.113703	8.45193	2.86517e-17	2.8634e-16
AT1G79560	1190.62	0.961007	0.113703	8.45193	2.86517e-17	2.8634e-16
AT4G22300	1332.44	0.821481	0.0972643	8.44586	3.01805e-17	2.99907e-16
AT4G22305	1332.44	0.821481	0.0972643	8.44586	3.01805e-17	2.99907e-16
AT4G22310	1332.44	0.821481	0.0972643	8.44586	3.01805e-17	2.99907e-16
AT3G07940	1330.29	0.7006	0.0830982	8.43099	3.42739e-17	3.38344e-16
AT3G07950	1330.29	0.7006	0.0830982	8.43099	3.42739e-17	3.38344e-16
AT2G39280	988.035	1.27753	0.151658	8.42379	3.64499e-17	3.5831e-16
AT2G39290	988.035	1.27753	0.151658	8.42379	3.64499e-17	3.5831e-16
AT5G04740	716.179	0.932904	0.110969	8.40687	4.21097e-17	4.11063e-16
AT5G04750	716.179	0.932904	0.110969	8.40687	4.21097e-17	4.11063e-16
AT3G54470	586.975	1.12275	0.133946	8.38208	5.20006e-17	5.02944e-16
AT2G35240	421.512	1.07805	0.128626	8.38128	5.23573e-17	5.05695e-16
AT3G04680	711.49	0.866233	0.103385	8.37872	5.35046e-17	5.16302e-16
AT3G04690	711.49	0.866233	0.103385	8.37872	5.35046e-17	5.16302e-16
AT5G13740	1303.26	0.888353	0.106033	8.37805	5.38105e-17	5.18553e-16
AT5G43400	791.523	0.955153	0.114081	8.37259	5.63636e-17	5.42174e-16
AT2G40120	595.004	0.925431	0.110564	8.37007	5.75859e-17	5.5245e-16
AT5G50170	843.22	0.834074	0.0999891	8.34165	7.32613e-17	6.95139e-16
AT1G77260	1172.78	0.749259	0.0898998	8.33438	7.79063e-17	7.38213e-16
AT1G77270	1172.78	0.749259	0.0898998	8.33438	7.79063e-17	7.38213e-16
AT4G28640	541.403	1.2684	0.152212	8.3331	7.87522e-17	7.45556e-16
AT4G27910	1453.56	0.697654	0.0838238	8.32287	8.58608e-17	8.11028e-16
AT3G01005	1094.98	0.844593	0.101588	8.31391	9.26017e-17	8.70787e-16
AT3G01360	1094.98	0.844593	0.101588	8.31391	9.26017e-17	8.70787e-16
AT3G01370	1094.98	0.844593	0.101588	8.31391	9.26017e-17	8.70787e-16
AT5G24010	635.67	0.910754	0.109655	8.30565	9.92753e-17	9.31875e-16
AT1G10510	1146.38	0.743249	0.0895572	8.29916	1.04853e-16	9.82479e-16
AT1G18190	1189.61	0.828821	0.0999835	8.28958	1.1365e-16	1.05971e-15
AT1G18193	1189.61	0.828821	0.0999835	8.28958	1.1365e-16	1.05971e-15
AT2G47470	503.263	0.997177	0.120294	8.28952	1.13705e-16	1.05975e-15
AT2G31320	1183.13	0.797837	0.0962648	8.28794	1.15231e-16	1.07255e-15
AT2G31335	1183.13	0.797837	0.0962648	8.28794	1.15231e-16	1.07255e-15
AT4G37630	483.504	1.14928	0.13868	8.28727	1.15877e-16	1.07808e-15
AT3G51000	1405.24	0.837396	0.101243	8.27119	1.32633e-16	1.22746e-15
AT3G51010	1405.24	0.837396	0.101243	8.27119	1.32633e-16	1.22746e-15
AT3G18380	567.238	0.903782	0.109454	8.25719	1.49139e-16	1.37295e-15
AT3G18390	567.238	0.903782	0.109454	8.25719	1.49139e-16	1.37295e-15
AT1G10590	781.321	0.915101	0.111018	8.24279	1.68241e-16	1.53535e-15
AT1G67390	871.551	0.930536	0.113532	8.19624	2.48028e-16	2.23438e-15
AT1G78560	1640.75	0.780213	0.0953562	8.1821	2.78944e-16	2.50216e-15
AT4G04695	443.946	0.994281	0.121785	8.16426	3.23408e-16	2.88011e-15
AT3G52090	608.758	0.883012	0.108284	8.15458	3.50409e-16	3.09956e-15
AT3G52100	608.758	0.883012	0.108284	8.15458	3.50409e-16	3.09956e-15
AT5G22790	414.37	0.999464	0.123034	8.12348	4.52986e-16	3.9422e-15
AT3G09410	939.006	0.947569	0.116978	8.10041	5.47746e-16	4.71996e-15
AT3G09430	939.006	0.947569	0.116978	8.10041	5.47746e-16	4.71996e-15
AT5G63100	399.803	1.1161	0.138011	8.08708	6.11114e-16	5.25093e-15
AT5G08170	836.118	0.854534	0.105677	8.08632	6.14957e-16	5.28179e-15
AT5G63420	614.038	0.820964	0.101534	8.0856	6.18607e-16	5.30231e-15
AT2G20680	1052.29	0.802465	0.0992883	8.08217	6.36257e-16	5.4425e-15
AT5G05130	1238.18	0.706664	0.0875065	8.07555	6.71704e-16	5.73171e-15
AT1G09823	1401.19	0.794655	0.0984317	8.07316	6.85042e-16	5.84078e-15
AT1G78570	1401.19	0.794655	0.0984317	8.07316	6.85042e-16	5.84078e-15
AT5G09185	869.169	1.02287	0.126793	8.06724	7.19063e-16	6.10115e-15
AT5G64150	869.169	1.02287	0.126793	8.06724	7.19063e-16	6.10115e-15
AT5G64160	869.169	1.02287	0.126793	8.06724	7.19063e-16	6.10115e-15
AT4G38960	542.375	0.856252	0.10624	8.0596	7.65437e-16	6.47633e-15
AT5G24630	820.916	0.804236	0.0998539	8.05413	8.00468e-16	6.75098e-15
AT5G24640	820.916	0.804236	0.0998539	8.05413	8.00468e-16	6.75098e-15
AT5G24650	820.916	0.804236	0.0998539	8.05413	8.00468e-16	6.75098e-15
AT5G10910	1422.57	0.833874	0.103556	8.05243	8.11684e-16	6.84282e-15
AT5G28442	482.964	1.02434	0.127541	8.03147	9.63153e-16	8.03596e-15
AT4G11980	388.545	1.08059	0.134639	8.02586	1.0082e-15	8.39518e-15
AT4G11985	388.545	1.08059	0.134639	8.02586	1.0082e-15	8.39518e-15
AT2G19240	626.266	0.834314	0.10409	8.0153	1.09867e-15	9.098e-15
AT2G04230	902.661	0.754018	0.0940736	8.0152	1.09961e-15	9.0986e-15
AT2G04235	902.661	0.754018	0.0940736	8.0152	1.09961e-15	9.0986e-15
AT3G44690	983.233	0.783836	0.098023	7.99645	1.28061e-15	1.05423e-14
AT1G72840	2498.9	0.825529	0.103408	7.98325	1.42528e-15	1.16784e-14
AT1G72850	2498.9	0.825529	0.103408	7.98325	1.42528e-15	1.16784e-14
AT1G72852	2498.9	0.825529	0.103408	7.98325	1.42528e-15	1.16784e-14
AT5G49960	1080.27	0.703533	0.0881458	7.98147	1.44605e-15	1.1821e-14
AT5G49970	1080.27	0.703533	0.0881458	7.98147	1.44605e-15	1.1821e-14
AT2G19570	988.186	0.845979	0.106149	7.96974	1.59005e-15	1.29327e-14
AT2G19572	988.186	0.845979	0.106149	7.96974	1.59005e-15	1.29327e-14
AT2G23790	558.264	0.97408	0.122347	7.96164	1.69774e-15	1.375e-14
AT5G01410	800.555	1.07686	0.135301	7.95897	1.73471e-15	1.40333e-14
AT1G47240	541.037	1.10284	0.138592	7.95744	1.75636e-15	1.41995e-14
AT5G46290	610.144	0.927889	0.116643	7.95494	1.79214e-15	1.44589e-14
AT5G11780	909.164	0.838716	0.105531	7.94754	1.90245e-15	1.53078e-14
AT5G41140	510.208	1.04562	0.131593	7.9459	1.92791e-15	1.54889e-14
AT1G10417	390.718	0.947978	0.119595	7.92654	2.25338e-15	1.79256e-14
AT5G63110	788.607	0.875698	0.110527	7.92294	2.31951e-15	1.83959e-14
AT3G05230	628.247	1.01155	0.127693	7.92172	2.34248e-15	1.85641e-14
AT4G16070	1172.88	0.762515	0.0963178	7.91666	2.43968e-15	1.9298e-14
AT4G16080	1172.88	0.762515	0.0963178	7.91666	2.43968e-15	1.9298e-14
AT2G04530	543.577	0.95672	0.1209	7.91334	2.50578e-15	1.97762e-14
AT1G28570	645.717	1.09075	0.138036	7.90187	2.74741e-15	2.14736e-14
AT5G47400	436.046	1.17284	0.148785	7.88282	3.20082e-15	2.49062e-14
AT3G13780	366.544	1.06751	0.135605	7.8722	3.48462e-15	2.69946e-14
AT5G19060	1284.08	0.752811	0.0957294	7.86394	3.72228e-15	2.87298e-14
AT5G19070	1284.08	0.752811	0.0957294	7.86394	3.72228e-15	2.87298e-14
AT5G58530	587.729	1.19227	0.151868	7.85072	4.1367e-15	3.18582e-14
AT5G10900	966.481	0.891893	0.113718	7.84305	4.39748e-15	3.37799e-14
AT5G16880	482.41	0.938126	0.119628	7.84199	4.43447e-15	3.40019e-14
AT5G16890	482.41	0.938126	0.119628	7.84199	4.43447e-15	3.40019e-14
AT3G52280	434.723	0.983006	0.125734	7.81816	5.36023e-15	4.08174e-14
AT1G11790	585.494	0.996046	0.127433	7.81624	5.44241e-15	4.14282e-14
AT4G10950	490.271	0.959938	0.122984	7.80538	5.93235e-15	4.50597e-14
AT2G08145	633.443	0.998091	0.127922	7.80237	6.07567e-15	4.60817e-14
AT2G26230	633.443	0.998091	0.127922	7.80237	6.07567e-15	4.60817e-14
AT3G04035	506.633	0.855568	0.109669	7.80139	6.12268e-15	4.63546e-14
AT3G20780	506.633	0.855568	0.109669	7.80139	6.12268e-15	4.63546e-14
AT3G20790	506.633	0.855568	0.109669	7.80139	6.12268e-15	4.63546e-14
AT5G54100	1152	0.671731	0.0861342	7.79866	6.25681e-15	4.7302e-14
AT3G48420	1334.93	0.663468	0.0853742	7.77129	7.76927e-15	5.80679e-14
AT3G48425	1334.93	0.663468	0.0853742	7.77129	7.76927e-15	5.80679e-14
AT1G50260	577.432	0.821328	0.105732	7.76798	7.97472e-15	5.94554e-14
AT5G08175	411.451	0.92154	0.118733	7.76147	8.39521e-15	6.24574e-14
AT5G54300	411.451	0.92154	0.118733	7.76147	8.39521e-15	6.24574e-14
AT2G47330	1615.88	0.745214	0.0962606	7.74163	9.8147e-15	7.24028e-14
AT2G47340	1615.88	0.745214	0.0962606	7.74163	9.8147e-15	7.24028e-14
AT2G47350	1615.88	0.745214	0.0962606	7.74163	9.8147e-15	7.24028e-14
AT5G11350	437.926	1.10112	0.142534	7.72535	1.11544e-14	8.19692e-14
AT4G27370	992.883	0.718397	0.0930882	7.71738	1.18746e-14	8.70186e-14
AT1G11060	402.339	0.990009	0.128338	7.71406	1.21881e-14	8.92226e-14
AT2G09495	413.638	0.95257	0.123506	7.71271	1.23171e-14	9.00725e-14
AT2G43640	413.638	0.95257	0.123506	7.71271	1.23171e-14	9.00725e-14
AT2G43650	413.638	0.95257	0.123506	7.71271	1.23171e-14	9.00725e-14
AT5G67520	660.948	0.938941	0.121773	7.71056	1.25272e-14	9.1545e-14
AT5G49020	527.562	1.19579	0.155152	7.70722	1.28588e-14	9.38704e-14
AT1G09320	481.75	0.859341	0.111592	7.70077	1.35246e-14	9.856e-14
AT3G12340	1246.51	0.737811	0.0958309	7.6991	1.37032e-14	9.97232e-14
AT3G12345	1246.51	0.737811	0.0958309	7.6991	1.37032e-14	9.97232e-14
AT3G12350	1246.51	0.737811	0.0958309	7.6991	1.37032e-14	9.97232e-14
AT3G61740	3318.73	0.560812	0.0728452	7.69868	1.37482e-14	1.00016e-13
AT5G18570	674.028	0.791102	0.102868	7.69045	1.46617e-14	1.06111e-13
AT5G18580	674.028	0.791102	0.102868	7.69045	1.46617e-14	1.06111e-13
AT4G19130	1211.62	0.779359	0.101347	7.69	1.47133e-14	1.06374e-13
AT4G19140	1211.62	0.779359	0.101347	7.69	1.47133e-14	1.06374e-13
AT1G74780	1396.34	0.624383	0.0813244	7.67768	1.61991e-14	1.16755e-13
AT1G50250	1085.36	0.764852	0.0998377	7.66095	1.8456e-14	1.32115e-13
AT4G29380	1148.63	0.739814	0.096601	7.65845	1.88196e-14	1.34626e-13
AT5G08160	564.787	0.952351	0.124364	7.65776	1.892e-14	1.35207e-13
AT4G02425	784.01	1.00853	0.131792	7.65243	1.97215e-14	1.40742e-13
AT4G02430	784.01	1.00853	0.131792	7.65243	1.97215e-14	1.40742e-13
AT3G49650	961.137	0.690618	0.0902926	7.64866	2.03086e-14	1.44883e-13
AT1G11870	370.847	1.05826	0.138423	7.64514	2.08726e-14	1.48604e-13
AT5G14500	1708.92	0.729571	0.0954434	7.64401	2.10559e-14	1.49655e-13
AT3G16260	392.304	0.947656	0.123992	7.64288	2.12413e-14	1.50872e-13
AT5G60930	1029.51	0.75758	0.099128	7.64244	2.13142e-14	1.51338e-13
AT1G11175	993.104	0.806553	0.105537	7.64234	2.13307e-14	1.51353e-13
AT1G11180	993.104	0.806553	0.105537	7.64234	2.13307e-14	1.51353e-13
AT3G10420	836.47	0.853506	0.111734	7.63876	2.19324e-14	1.55517e-13
AT5G08440	396.19	1.02176	0.133805	7.63614	2.23834e-14	1.58608e-13
AT3G09470	1617.44	0.677968	0.0888487	7.63059	2.33677e-14	1.65082e-13
AT3G09480	1617.44	0.677968	0.0888487	7.63059	2.33677e-14	1.65082e-13
AT3G09490	1617.44	0.677968	0.0888487	7.63059	2.33677e-14	1.65082e-13
AT3G09500	1617.44	0.677968	0.0888487	7.63059	2.33677e-14	1.65082e-13
AT1G63730	584.103	0.938523	0.123138	7.62171	2.50332e-14	1.76492e-13
AT3G44050	971.433	0.708185	0.0930439	7.6113	2.71357e-14	1.90421e-13
AT1G66170	453.754	1.08678	0.14283	7.60891	2.7642e-14	1.93845e-13
AT1G19690	429.728	0.967633	0.127194	7.60756	2.79311e-14	1.95741e-13
AT1G60190	340.102	1.01321	0.13327	7.60266	2.901e-14	2.03167e-13
AT3G53940	722.164	0.771547	0.101541	7.59836	2.99916e-14	2.09971e-13
AT4G09405	832.774	0.835277	0.109963	7.59599	3.05451e-14	2.1342e-13
AT4G36910	832.774	0.835277	0.109963	7.59599	3.05451e-14	2.1342e-13
AT5G06410	1210.71	0.882144	0.116367	7.58072	3.43633e-14	2.39028e-13
AT5G06420	1210.71	0.882144	0.116367	7.58072	3.43633e-14	2.39028e-13
AT5G49390	1370.36	1.00548	0.132776	7.57276	3.65376e-14	2.53269e-13
AT5G64940	1569.22	0.632585	0.0836094	7.56595	3.8504e-14	2.66197e-13
AT1G15500	1412.46	0.784831	0.103954	7.54976	4.36068e-14	2.99799e-13
AT1G76040	1487.62	0.75819	0.10046	7.54716	4.44867e-14	3.05648e-13
AT2G38420	660.666	0.870139	0.115516	7.5326	4.97414e-14	3.40083e-13
AT3G20270	1058.13	0.770831	0.102342	7.53195	4.99891e-14	3.41443e-13
AT4G23930	760.135	0.854715	0.113513	7.52965	5.08777e-14	3.47287e-13
AT4G36090	870.16	0.707614	0.0939917	7.52848	5.13345e-14	3.50291e-13
AT2G35155	434.982	1.12027	0.148921	7.52256	5.37157e-14	3.65827e-13
AT4G02750	850.948	0.795933	0.105926	7.51404	5.73286e-14	3.88795e-13
AT4G16760	639.617	0.929376	0.123879	7.50228	6.27166e-14	4.23695e-13
AT4G37280	1211.78	0.719511	0.0959498	7.49883	6.43909e-14	4.34866e-13
AT2G43250	902.659	0.80854	0.107915	7.49235	6.76488e-14	4.55989e-13
AT5G01535	358.724	0.976889	0.130555	7.48256	7.28872e-14	4.89572e-13
AT5G08230	358.724	0.976889	0.130555	7.48256	7.28872e-14	4.89572e-13
AT5G05820	501.122	0.858639	0.11477	7.48139	7.35392e-14	4.93321e-13
AT5G13550	594.393	0.869071	0.116194	7.47949	7.46127e-14	4.99725e-13
AT3G07955	1618.78	0.604205	0.0808191	7.47601	7.66112e-14	5.11317e-13
AT3G07965	1618.78	0.604205	0.0808191	7.47601	7.66112e-14	5.11317e-13
AT3G48480	1618.78	0.604205	0.0808191	7.47601	7.66112e-14	5.11317e-13
AT3G48490	1618.78	0.604205	0.0808191	7.47601	7.66112e-14	5.11317e-13
AT5G08400	925.141	0.936442	0.125476	7.46309	8.45141e-14	5.59091e-13
AT5G08410	925.141	0.936442	0.125476	7.46309	8.45141e-14	5.59091e-13
AT1G55980	1294.38	0.783059	0.105033	7.45537	8.96144e-14	5.91157e-13
AT5G64580	1341.93	0.644521	0.0865237	7.44907	9.40014e-14	6.18543e-13
AT3G19570	550.764	0.868637	0.116779	7.43832	1.01972e-13	6.69732e-13
AT5G53850	805.341	0.733252	0.0987581	7.42472	1.13018e-13	7.3767e-13
AT4G15930	301.812	1.01328	0.1366	7.41788	1.19013e-13	7.74155e-13
AT3G10310	641.302	0.868551	0.11722	7.40957	1.26709e-13	8.20913e-13
AT1G22260	1627.23	0.673165	0.0908734	7.40772	1.2849e-13	8.32196e-13
AT5G07975	506.404	0.953811	0.128878	7.40088	1.35283e-13	8.72964e-13
AT5G53360	506.404	0.953811	0.128878	7.40088	1.35283e-13	8.72964e-13
AT4G11670	395.818	0.883661	0.119579	7.38977	1.47086e-13	9.45062e-13
AT5G00895	819.958	0.741224	0.100402	7.38255	1.55292e-13	9.93536e-13
AT5G03020	819.958	0.741224	0.100402	7.38255	1.55292e-13	9.93536e-13
AT4G32900	896.068	0.826712	0.111989	7.3821	1.55808e-13	9.96538e-13
AT3G03980	403.651	1.14434	0.155088	7.37864	1.59915e-13	1.02218e-12
AT5G19670	1396.28	0.6552	0.0889016	7.36995	1.70691e-13	1.08709e-12
AT2G20585	354.88	1.03629	0.14083	7.35841	1.86116e-13	1.17997e-12
AT2G21690	978.611	0.701497	0.0953402	7.35783	1.86923e-13	1.18437e-12
AT2G21700	978.611	0.701497	0.0953402	7.35783	1.86923e-13	1.18437e-12
AT1G78620	1040.9	0.715818	0.0973054	7.3564	1.8893e-13	1.19601e-12
AT1G78630	1040.9	0.715818	0.0973054	7.3564	1.8893e-13	1.19601e-12
AT3G11670	827.511	1.02446	0.139324	7.35307	1.9371e-13	1.22487e-12
AT3G53780	451.141	0.928859	0.126421	7.34734	2.02197e-13	1.27577e-12
AT3G08480	590.659	0.835068	0.113774	7.33972	2.14037e-13	1.34482e-12
AT3G55390	590.659	0.835068	0.113774	7.33972	2.14037e-13	1.34482e-12
AT3G19990	552.673	0.915162	0.124819	7.3319	2.26909e-13	1.42187e-12
AT2G46820	1298.23	0.678276	0.0925141	7.3316	2.27429e-13	1.42385e-12
AT2G46830	1298.23	0.678276	0.0925141	7.3316	2.27429e-13	1.42385e-12
AT2G41250	1488.45	0.748517	0.102119	7.32985	2.30416e-13	1.44126e-12
AT4G11080	579.632	0.868266	0.118459	7.32967	2.30727e-13	1.44278e-12
AT1G73430	496.041	0.996963	0.136038	7.32856	2.32638e-13	1.45387e-12
AT3G07180	381.559	0.971329	0.132865	7.31062	2.65909e-13	1.64905e-12
AT5G64590	1163.01	0.681799	0.0933038	7.3073	2.72556e-13	1.68877e-12
AT1G17450	1687.61	0.752503	0.103323	7.28299	3.26508e-13	2.00474e-12
AT1G17455	1687.61	0.752503	0.103323	7.28299	3.26508e-13	2.00474e-12
AT3G46930	831.514	0.828657	0.114054	7.26549	3.71676e-13	2.26815e-12
AT3G56570	374.333	0.968322	0.133344	7.26186	3.81816e-13	2.32665e-12
AT5G11030	966.911	0.709918	0.0981074	7.23613	4.61683e-13	2.79068e-12
AT5G11040	966.911	0.709918	0.0981074	7.23613	4.61683e-13	2.79068e-12
AT4G14905	1129.69	0.621109	0.0859447	7.22684	4.94349e-13	2.97785e-12
AT4G14910	1129.69	0.621109	0.0859447	7.22684	4.94349e-13	2.97785e-12
AT1G78915	545.771	0.766977	0.106392	7.20896	5.63798e-13	3.37877e-12
AT1G78920	545.771	0.766977	0.106392	7.20896	5.63798e-13	3.37877e-12
AT2G05895	801.249	0.813949	0.113011	7.20235	5.91814e-13	3.54162e-12
AT2G13422	801.249	0.813949	0.113011	7.20235	5.91814e-13	3.54162e-12
AT1G59760	293.955	1.01327	0.140772	7.19793	6.11323e-13	3.65524e-12
AT4G36940	527.905	0.978483	0.135984	7.19557	6.22012e-13	3.71704e-12
AT3G08505	535.96	0.880355	0.122353	7.19522	6.2361e-13	3.72553e-12
AT5G58470	1522.35	0.665596	0.0925514	7.19163	6.40207e-13	3.81926e-12
AT5G58480	1522.35	0.665596	0.0925514	7.19163	6.40207e-13	3.81926e-12
AT5G58490	1522.35	0.665596	0.0925514	7.19163	6.40207e-13	3.81926e-12
AT1G12710	467.993	0.843066	0.117275	7.18883	6.53504e-13	3.88864e-12
AT5G01815	1144.4	0.789679	0.109908	7.18491	6.72502e-13	3.99152e-12
AT5G10690	1144.4	0.789679	0.109908	7.18491	6.72502e-13	3.99152e-12
AT5G10695	1144.4	0.789679	0.109908	7.18491	6.72502e-13	3.99152e-12
AT5G10700	1144.4	0.789679	0.109908	7.18491	6.72502e-13	3.99152e-12
AT5G10710	1144.4	0.789679	0.109908	7.18491	6.72502e-13	3.99152e-12
AT3G18090	2004.55	0.635588	0.0884661	7.18453	6.74375e-13	4.00038e-12
AT2G25640	698.917	0.831997	0.115822	7.18339	6.80036e-13	4.03054e-12
AT4G32010	561.232	0.876086	0.122066	7.17713	7.11879e-13	4.20387e-12
AT5G27000	440.765	1.10581	0.154242	7.16932	7.53685e-13	4.43579e-12
AT1G09620	1511.01	0.617819	0.0862038	7.16695	7.66866e-13	4.50831e-12
AT1G09625	1511.01	0.617819	0.0862038	7.16695	7.66866e-13	4.50831e-12
AT1G09630	1511.01	0.617819	0.0862038	7.16695	7.66866e-13	4.50831e-12
AT1G09640	1511.01	0.617819	0.0862038	7.16695	7.66866e-13	4.50831e-12
AT3G59660	622.693	0.763007	0.10674	7.1483	8.78563e-13	5.13195e-12
AT1G74270	526.446	0.821315	0.114985	7.14282	9.14334e-13	5.32757e-12
AT1G74280	526.446	0.821315	0.114985	7.14282	9.14334e-13	5.32757e-12
AT5G44230	948.186	0.724514	0.101479	7.13956	9.36305e-13	5.45106e-12
AT3G17350	1223.82	0.704208	0.0986692	7.13706	9.53506e-13	5.54813e-12
AT3G17360	1223.82	0.704208	0.0986692	7.13706	9.53506e-13	5.54813e-12
AT5G19630	646.003	0.876631	0.122852	7.13564	9.63372e-13	5.59933e-12
AT5G16590	856.564	0.681771	0.0956478	7.12793	1.01888e-12	5.904e-12
AT1G72275	1519.53	0.623738	0.0876649	7.11503	1.11887e-12	6.46913e-12
AT5G04270	301.255	1.14377	0.16099	7.10459	1.20679e-12	6.95835e-12
AT4G18230	683.243	0.889878	0.125373	7.09783	1.26732e-12	7.28737e-12
AT4G18240	683.243	0.889878	0.125373	7.09783	1.26732e-12	7.28737e-12
AT4G34350	815.872	0.695406	0.0980601	7.09163	1.3254e-12	7.60468e-12
AT4G34360	815.872	0.695406	0.0980601	7.09163	1.3254e-12	7.60468e-12
AT2G40690	637.417	0.930379	0.131296	7.08611	1.37934e-12	7.90553e-12
AT5G09495	2987.01	0.579734	0.0818295	7.08466	1.39391e-12	7.96513e-12
AT5G09505	2987.01	0.579734	0.0818295	7.08466	1.39391e-12	7.96513e-12
AT5G09515	2987.01	0.579734	0.0818295	7.08466	1.39391e-12	7.96513e-12
AT5G65820	2987.01	0.579734	0.0818295	7.08466	1.39391e-12	7.96513e-12
AT5G65830	2987.01	0.579734	0.0818295	7.08466	1.39391e-12	7.96513e-12
AT5G65840	2987.01	0.579734	0.0818295	7.08466	1.39391e-12	7.96513e-12
AT5G65850	2987.01	0.579734	0.0818295	7.08466	1.39391e-12	7.96513e-12
AT5G65860	2987.01	0.579734	0.0818295	7.08466	1.39391e-12	7.96513e-12
AT2G42170	1673.34	0.544892	0.0769439	7.08167	1.42427e-12	8.1241e-12
AT5G19310	497.982	0.879793	0.124285	7.07882	1.45392e-12	8.28553e-12
AT5G25910	1249.96	0.729994	0.103233	7.07133	1.53461e-12	8.72642e-12
AT5G01640	732.594	0.755595	0.10688	7.06958	1.55409e-12	8.82525e-12
AT2G46700	425.902	0.802926	0.113723	7.06034	1.661e-12	9.39746e-12
AT5G49830	690.807	0.731618	0.103681	7.05645	1.70807e-12	9.64493e-12
AT5G49840	690.807	0.731618	0.103681	7.05645	1.70807e-12	9.64493e-12
AT4G35780	769.808	0.93414	0.132446	7.053	1.75101e-12	9.87944e-12
AT2G25650	590.893	0.863864	0.122517	7.05094	1.77708e-12	1.00131e-11
AT4G38350	680.425	0.827907	0.117466	7.04805	1.81448e-12	1.02183e-11
AT4G38360	680.425	0.827907	0.117466	7.04805	1.81448e-12	1.02183e-11
AT5G17250	359.35	1.02783	0.146119	7.03423	2.00365e-12	1.12656e-11
AT1G50450	485.958	0.84901	0.120854	7.02507	2.13964e-12	1.19981e-11
AT4G27870	756.146	0.68576	0.0976417	7.02324	2.16785e-12	1.2153e-11
AT1G74850	791.015	0.686971	0.0978401	7.02136	2.19716e-12	1.23108e-11
AT3G05500	1418.71	0.696211	0.0991698	7.02039	2.21246e-12	1.23899e-11
AT3G05510	1418.71	0.696211	0.0991698	7.02039	2.21246e-12	1.23899e-11
AT1G18610	451.757	0.820437	0.117006	7.01192	2.35069e-12	1.31535e-11
AT5G09590	937.499	0.711288	0.10163	6.99878	2.58205e-12	1.43944e-11
AT4G19010	1434.19	0.6402	0.0914994	6.99677	2.61926e-12	1.45902e-11
AT4G19020	1434.19	0.6402	0.0914994	6.99677	2.61926e-12	1.45902e-11
AT5G45275	1234.07	0.689352	0.0986405	6.98853	2.77775e-12	1.54159e-11
AT4G08635	340.412	0.962991	0.138387	6.95869	3.43452e-12	1.88468e-11
AT5G33320	643.942	0.775561	0.111541	6.95314	3.57232e-12	1.95467e-11
AT1G19968	1260.17	0.563476	0.0810785	6.94975	3.65923e-12	1.996e-11
AT1G19970	1260.17	0.563476	0.0810785	6.94975	3.65923e-12	1.996e-11
AT1G19980	1260.17	0.563476	0.0810785	6.94975	3.65923e-12	1.996e-11
AT4G32910	1237.37	0.692628	0.0997926	6.94067	3.90239e-12	2.12313e-11
AT1G26690	1132.34	0.644585	0.0928849	6.93961	3.93183e-12	2.13804e-11
AT3G07800	276.942	1.00193	0.144419	6.93767	3.98608e-12	2.16642e-11
AT3G22425	1222.94	0.592117	0.0853518	6.93736	3.99489e-12	2.17065e-11
AT3G60380	450.914	1.08834	0.15694	6.93472	4.07025e-12	2.20874e-11
AT5G47100	905.916	0.73497	0.106115	6.92618	4.3235e-12	2.34133e-11
AT1G06950	568.634	0.724267	0.104604	6.92389	4.39421e-12	2.37717e-11
AT5G11520	383.726	1.09056	0.157676	6.91646	4.63072e-12	2.49741e-11
AT2G30460	706.269	0.72947	0.105519	6.91316	4.73977e-12	2.55164e-11
AT5G51570	244.969	1.11576	0.161637	6.90286	5.09671e-12	2.73608e-11
AT1G72855	3918.6	0.502223	0.0728007	6.8986	5.25186e-12	2.81577e-11
AT1G72860	3918.6	0.502223	0.0728007	6.8986	5.25186e-12	2.81577e-11
AT3G11240	591.685	0.795781	0.115472	6.89154	5.51913e-12	2.9448e-11
AT3G11250	591.685	0.795781	0.115472	6.89154	5.51913e-12	2.9448e-11
AT5G50780	550.597	0.859531	0.124781	6.88831	5.64586e-12	3.00783e-11
AT2G19940	756.655	0.810044	0.117606	6.88775	5.66807e-12	3.0189e-11
AT5G06240	338.05	0.966842	0.140554	6.87878	6.03657e-12	3.2038e-11
AT2G35110	756.611	0.751306	0.109253	6.87678	6.12226e-12	3.24355e-11
AT4G03635	289.911	0.982584	0.142952	6.87353	6.26334e-12	3.31245e-11
AT5G63910	733.431	0.784577	0.114184	6.87117	6.3678e-12	3.36177e-11
AT1G18415	1929.49	0.499336	0.0727141	6.86711	6.55145e-12	3.45006e-11
AT1G18420	1929.49	0.499336	0.0727141	6.86711	6.55145e-12	3.45006e-11
AT5G51030	2600.1	0.560191	0.0816134	6.86396	6.69794e-12	3.52014e-11
AT5G51040	2600.1	0.560191	0.0816134	6.86396	6.69794e-12	3.52014e-11
AT1G19270	802.829	0.720052	0.105275	6.83971	7.93517e-12	4.15272e-11
AT3G58140	1200.08	0.554024	0.081043	6.83617	8.13403e-12	4.2515e-11
AT3G58150	1200.08	0.554024	0.081043	6.83617	8.13403e-12	4.2515e-11
AT3G58160	1200.08	0.554024	0.081043	6.83617	8.13403e-12	4.2515e-11
AT2G25350	723.168	0.725465	0.106147	6.8345	8.22916e-12	4.29695e-11
AT3G07400	380.221	0.949384	0.139105	6.82496	8.79508e-12	4.57767e-11
AT4G24610	1005.5	0.647335	0.0949187	6.81989	9.11123e-12	4.73753e-11
AT5G00870	411.974	0.950828	0.139483	6.8168	9.30878e-12	4.83137e-11
AT5G02590	411.974	0.950828	0.139483	6.8168	9.30878e-12	4.83137e-11
AT3G20280	956.203	0.721838	0.106064	6.80565	1.00593e-11	5.19452e-11
AT2G35100	497.832	0.862461	0.126731	6.80543	1.00749e-11	5.2013e-11
AT5G10070	660.624	0.77933	0.114563	6.80264	1.02723e-11	5.29537e-11
AT1G03260	1171.97	0.730564	0.107429	6.80046	1.04287e-11	5.36418e-11
AT1G03270	1171.97	0.730564	0.107429	6.80046	1.04287e-11	5.36418e-11
AT5G36950	565.077	0.756304	0.111431	6.78721	1.14322e-11	5.86454e-11
AT3G23990	489.967	0.747992	0.110229	6.78581	1.15438e-11	5.9189e-11
AT1G04620	667.769	0.825505	0.121676	6.78448	1.16509e-11	5.97236e-11
AT5G01630	812	0.694859	0.102539	6.77654	1.2309e-11	6.29742e-11
AT1G07667	570.248	0.873129	0.128881	6.77469	1.24676e-11	6.37544e-11
AT1G50700	570.248	0.873129	0.128881	6.77469	1.24676e-11	6.37544e-11
AT3G60080	796.759	0.994293	0.146844	6.77106	1.2784e-11	6.52612e-11
AT3G57560	748.447	0.644093	0.095148	6.76938	1.29333e-11	6.58798e-11
AT3G57570	748.447	0.644093	0.095148	6.76938	1.29333e-11	6.58798e-11
AT2G08480	753.27	0.812098	0.120075	6.76327	1.34916e-11	6.85739e-11
AT2G31890	753.27	0.812098	0.120075	6.76327	1.34916e-11	6.85739e-11
AT3G15130	2247	0.57716	0.0853628	6.76127	1.36792e-11	6.94432e-11
AT3G15140	2247	0.57716	0.0853628	6.76127	1.36792e-11	6.94432e-11
AT3G15150	2247	0.57716	0.0853628	6.76127	1.36792e-11	6.94432e-11
AT5G23400	737.42	0.80335	0.118888	6.7572	1.40686e-11	7.13684e-11
AT2G41510	823.375	0.660152	0.0977103	6.75621	1.41646e-11	7.17863e-11
AT2G41515	823.375	0.660152	0.0977103	6.75621	1.41646e-11	7.17863e-11
AT5G14870	928.646	0.629761	0.0935474	6.732	1.67351e-11	8.43458e-11
AT2G17975	940.833	0.668125	0.0992829	6.72951	1.70233e-11	8.57569e-11
AT1G74770	1520.55	0.520136	0.077503	6.71116	1.93079e-11	9.66405e-11
AT2G37240	1068.03	0.675318	0.100705	6.70588	2.00197e-11	1.00013e-10
AT2G37250	1068.03	0.675318	0.100705	6.70588	2.00197e-11	1.00013e-10
AT3G11880	830.816	0.738698	0.110185	6.70415	2.02582e-11	1.0118e-10
AT5G42020	837.545	0.640215	0.0956669	6.69212	2.19957e-11	1.09676e-10
AT1G62870	685.25	0.672686	0.100755	6.67643	2.44831e-11	1.21388e-10
AT4G35880	912.056	0.909486	0.136286	6.67338	2.49977e-11	1.23839e-10
AT2G47160	2260.04	0.455169	0.0682318	6.67092	2.54198e-11	1.25794e-10
AT4G36390	466.97	0.929518	0.139416	6.66721	2.60704e-11	1.28802e-10
AT4G36400	466.97	0.929518	0.139416	6.66721	2.60704e-11	1.28802e-10
AT3G11330	381.891	0.799171	0.119963	6.66183	2.70437e-11	1.33297e-10
AT3G58010	1427.11	0.550406	0.0826414	6.66018	2.73496e-11	1.3471e-10
AT3G58020	1427.11	0.550406	0.0826414	6.66018	2.73496e-11	1.3471e-10
AT1G71790	1056.55	0.567656	0.0854045	6.64668	2.99784e-11	1.46832e-10
AT2G43190	847.862	0.702415	0.105692	6.64588	3.01406e-11	1.47592e-10
AT3G20040	562.416	0.851506	0.128136	6.64535	3.02501e-11	1.48094e-10
AT4G30500	458.76	0.874287	0.131608	6.64311	3.07142e-11	1.50331e-10
AT2G30060	447.157	0.735008	0.110906	6.62729	3.41904e-11	1.66338e-10
AT1G77420	1604.85	0.556979	0.0841597	6.61812	3.638e-11	1.76419e-10
AT2G38700	485.671	1.01283	0.153233	6.60972	3.8505e-11	1.86509e-10
AT4G31390	1687.02	0.600507	0.090894	6.60667	3.9306e-11	1.89994e-10
AT4G23940	1118.97	0.641937	0.0971754	6.60597	3.94926e-11	1.90808e-10
AT4G33760	556.435	0.886181	0.134231	6.60189	4.05952e-11	1.95775e-10
AT5G01945	631.235	0.74197	0.112413	6.60039	4.10065e-11	1.97623e-10
AT5G12390	631.235	0.74197	0.112413	6.60039	4.10065e-11	1.97623e-10
AT5G63790	668.9	0.888283	0.134614	6.59875	4.14639e-11	1.99736e-10
AT1G08700	2007.05	0.516743	0.078357	6.59473	4.26017e-11	2.04747e-10
AT1G08710	2007.05	0.516743	0.078357	6.59473	4.26017e-11	2.04747e-10
AT1G60890	315.493	1.1026	0.167205	6.59429	4.27306e-11	2.0532e-10
AT1G78680	1200.51	0.711269	0.108041	6.58331	4.60098e-11	2.2012e-10
AT2G46915	519.665	0.763581	0.11603	6.58087	4.67702e-11	2.23554e-10
AT5G56600	527.901	0.791426	0.120407	6.57293	4.93363e-11	2.35178e-10
AT4G27845	1520.59	0.675367	0.102835	6.56749	5.11699e-11	2.43037e-10
AT1G27690	661.318	0.746949	0.113768	6.56554	5.18462e-11	2.46042e-10
AT4G28068	832.38	0.709427	0.108242	6.55407	5.59904e-11	2.64855e-10
AT4G28070	832.38	0.709427	0.108242	6.55407	5.59904e-11	2.64855e-10
AT1G54150	318.542	0.96766	0.147675	6.55264	5.65296e-11	2.67345e-10
AT4G24970	643.278	0.724726	0.110603	6.55248	5.65875e-11	2.67559e-10
AT4G11220	735.95	0.917166	0.140291	6.53761	6.25095e-11	2.93972e-10
AT5G52030	1274.13	0.533668	0.081659	6.53531	6.3476e-11	2.98384e-10
AT4G01990	568.31	0.814954	0.124765	6.5319	6.49392e-11	3.05057e-10
AT4G01995	568.31	0.814954	0.124765	6.5319	6.49392e-11	3.05057e-10
AT5G17310	565.059	0.69448	0.106332	6.53123	6.52334e-11	3.06371e-10
AT5G19930	1428.89	0.589262	0.0902904	6.5263	6.74141e-11	3.16118e-10
AT5G19940	1428.89	0.589262	0.0902904	6.5263	6.74141e-11	3.16118e-10
AT1G76270	590.959	0.69157	0.106018	6.52314	6.88523e-11	3.22359e-10
AT1G63250	326.133	0.819909	0.12573	6.52121	6.97426e-11	3.26407e-10
AT2G40480	1520.6	0.616568	0.0945612	6.5203	7.0166e-11	3.28217e-10
AT4G15940	308.534	1.0953	0.168124	6.51484	7.27655e-11	3.39621e-10
AT4G26310	581.485	0.794278	0.121956	6.51285	7.37366e-11	3.44077e-10
AT3G08790	1114.13	0.578506	0.0888514	6.51094	7.46823e-11	3.48258e-10
AT2G08035	711.729	0.659133	0.101269	6.50871	7.58013e-11	3.53241e-10
AT2G24500	711.729	0.659133	0.101269	6.50871	7.58013e-11	3.53241e-10
AT1G09730	965.382	0.671138	0.103122	6.50819	7.60593e-11	3.54286e-10
AT1G09740	965.382	0.671138	0.103122	6.50819	7.60593e-11	3.54286e-10
AT5G51350	2627.69	0.421471	0.0647813	6.50605	7.71529e-11	3.58903e-10
AT5G51360	2627.69	0.421471	0.0647813	6.50605	7.71529e-11	3.58903e-10
AT5G51370	2627.69	0.421471	0.0647813	6.50605	7.71529e-11	3.58903e-10
AT5G51380	2627.69	0.421471	0.0647813	6.50605	7.71529e-11	3.58903e-10
AT5G05510	942.643	0.711731	0.109405	6.50547	7.74508e-11	3.60129e-10
AT5G21160	657.294	0.783591	0.120458	6.50509	7.76493e-11	3.60972e-10
AT5G06350	413.212	0.88863	0.137108	6.48124	9.09708e-11	4.19744e-10
AT5G61000	862.463	0.669186	0.103506	6.46521	1.01158e-10	4.65113e-10
AT4G14680	1076.15	0.746712	0.115708	6.45342	1.09355e-10	5.00942e-10
AT5G58280	1238.34	0.574345	0.0891177	6.44479	1.15758e-10	5.28431e-10
AT5G46150	713.058	0.69718	0.108324	6.43608	1.22596e-10	5.57707e-10
AT5G46160	713.058	0.69718	0.108324	6.43608	1.22596e-10	5.57707e-10
AT4G09975	593.685	0.74225	0.115397	6.43212	1.25839e-10	5.71963e-10
AT4G39970	593.685	0.74225	0.115397	6.43212	1.25839e-10	5.71963e-10
AT3G54100	901.747	0.745835	0.116017	6.42866	1.28733e-10	5.83223e-10
AT3G54110	901.747	0.745835	0.116017	6.42866	1.28733e-10	5.83223e-10
AT4G24880	1107.28	0.591873	0.0920877	6.42727	1.29913e-10	5.88443e-10
AT5G08580	969.319	0.773394	0.120489	6.41881	1.37347e-10	6.21314e-10
AT5G08590	969.319	0.773394	0.120489	6.41881	1.37347e-10	6.21314e-10
AT3G09135	606.981	0.808441	0.126184	6.40683	1.48572e-10	6.67495e-10
AT3G58540	606.981	0.808441	0.126184	6.40683	1.48572e-10	6.67495e-10
AT3G58550	606.981	0.808441	0.126184	6.40683	1.48572e-10	6.67495e-10
AT2G22650	927.478	0.780217	0.121796	6.40595	1.49439e-10	6.71104e-10
AT2G22660	927.478	0.780217	0.121796	6.40595	1.49439e-10	6.71104e-10
AT2G17130	949.116	0.634809	0.0993696	6.38836	1.67677e-10	7.49165e-10
AT2G17140	949.116	0.634809	0.0993696	6.38836	1.67677e-10	7.49165e-10
AT3G11730	1742.13	0.581529	0.0910401	6.38762	1.68492e-10	7.52167e-10
AT3G11740	1742.13	0.581529	0.0910401	6.38762	1.68492e-10	7.52167e-10
AT3G11745	1742.13	0.581529	0.0910401	6.38762	1.68492e-10	7.52167e-10
AT3G11750	1742.13	0.581529	0.0910401	6.38762	1.68492e-10	7.52167e-10
AT3G62970	638.638	0.69692	0.109201	6.382	1.7479e-10	7.78627e-10
AT3G05240	378.074	0.976798	0.153188	6.37646	1.81234e-10	8.05283e-10
AT4G26060	506.531	0.707299	0.110957	6.37453	1.8353e-10	8.15312e-10
AT5G58090	606.294	0.661134	0.103844	6.36659	1.93281e-10	8.56277e-10
AT5G58100	606.294	0.661134	0.103844	6.36659	1.93281e-10	8.56277e-10
AT1G26230	1323.35	0.617088	0.0969753	6.36335	1.97395e-10	8.73768e-10
AT3G53690	929.851	0.759314	0.119347	6.36224	1.98829e-10	8.79747e-10
AT3G53700	929.851	0.759314	0.119347	6.36224	1.98829e-10	8.79747e-10
AT1G29890	1449.24	0.516082	0.0811277	6.36135	1.99985e-10	8.84675e-10
AT4G00955	824.735	0.645767	0.10153	6.36035	2.01295e-10	8.90281e-10
AT1G08680	3264.64	0.442326	0.0695522	6.35962	2.02254e-10	8.94148e-10
AT3G00390	754.545	0.662495	0.104206	6.35757	2.04966e-10	9.04613e-10
AT3G21360	754.545	0.662495	0.104206	6.35757	2.04966e-10	9.04613e-10
AT4G26500	719.966	0.764168	0.120242	6.35527	2.08065e-10	9.17327e-10
AT5G54130	1767.19	0.531427	0.0836282	6.35464	2.08911e-10	9.20477e-10
AT5G61390	924.942	0.622931	0.098104	6.3497	2.15729e-10	9.48532e-10
AT5G61400	924.942	0.622931	0.098104	6.3497	2.15729e-10	9.48532e-10
AT5G11800	690.991	0.712975	0.112568	6.33375	2.39274e-10	1.04614e-09
AT5G04290	497.948	0.676622	0.106926	6.32793	2.48465e-10	1.0843e-09
AT5G65000	375.58	0.876689	0.138811	6.31571	2.68928e-10	1.16827e-09
AT1G70190	473.099	0.688293	0.109115	6.30794	2.82775e-10	1.22487e-09
AT2G41050	885.957	0.588876	0.0933762	6.30649	2.85429e-10	1.23586e-09
AT2G41060	885.957	0.588876	0.0933762	6.30649	2.85429e-10	1.23586e-09
AT3G02535	470.101	0.739228	0.117322	6.30082	2.96068e-10	1.27824e-09
AT3G12510	470.101	0.739228	0.117322	6.30082	2.96068e-10	1.27824e-09
AT4G28210	1663.06	0.504625	0.0801232	6.29812	3.01285e-10	1.29982e-09
AT4G28220	1663.06	0.504625	0.0801232	6.29812	3.01285e-10	1.29982e-09
AT4G13040	730.392	0.598989	0.0951447	6.29555	3.06307e-10	1.31919e-09
AT2G46920	1146.64	0.55593	0.0883424	6.2929	3.11582e-10	1.34136e-09
AT1G65070	845.94	0.611859	0.0972603	6.29095	3.15536e-10	1.35755e-09
AT1G65080	845.94	0.611859	0.0972603	6.29095	3.15536e-10	1.35755e-09
AT5G48880	1050.2	0.823476	0.13102	6.28512	3.2761e-10	1.40633e-09
AT1G04760	1169.01	0.653141	0.103938	6.28398	3.30018e-10	1.41638e-09
AT5G52520	398.185	0.800404	0.127435	6.28088	3.36664e-10	1.44284e-09
AT1G10830	331.208	0.830766	0.132496	6.27014	3.60718e-10	1.54341e-09
AT4G04910	339.034	0.90019	0.143604	6.26856	3.64409e-10	1.55856e-09
AT5G01420	962.373	0.694814	0.110895	6.26552	3.71582e-10	1.5886e-09
AT4G14713	779.772	0.611194	0.0975811	6.26344	3.76565e-10	1.60946e-09
AT1G34355	1410.35	0.498414	0.0795753	6.26342	3.76616e-10	1.60946e-09
AT2G30320	1153.35	0.571645	0.0913305	6.25908	3.87262e-10	1.65395e-09
AT2G30330	1153.35	0.571645	0.0913305	6.25908	3.87262e-10	1.65395e-09
AT4G35300	910.828	0.661449	0.106106	6.23384	4.55146e-10	1.9317e-09
AT4G24460	1285.28	0.514223	0.0825483	6.22936	4.68342e-10	1.98611e-09
AT4G35440	795.953	0.692353	0.111305	6.22033	4.9611e-10	2.09836e-09
AT3G10370	446.251	0.888481	0.142929	6.21623	5.09234e-10	2.1517e-09
AT3G03945	1054.52	0.535428	0.086214	6.21045	5.28322e-10	2.22654e-09
AT3G20020	1054.52	0.535428	0.086214	6.21045	5.28322e-10	2.22654e-09
AT3G56290	829.5	0.609261	0.0981799	6.20556	5.45023e-10	2.29141e-09
AT3G56300	829.5	0.609261	0.0981799	6.20556	5.45023e-10	2.29141e-09
AT4G13520	294.396	1.07365	0.17307	6.20355	5.5204e-10	2.31813e-09
AT1G13760	770.608	0.672961	0.108545	6.19983	5.65245e-10	2.36979e-09
AT1G78670	1992.74	0.620579	0.100119	6.1984	5.70391e-10	2.38946e-09
AT5G49890	415.356	0.788847	0.127502	6.18691	6.13546e-10	2.56207e-09
AT3G07670	744.574	0.804244	0.130154	6.17919	6.44317e-10	2.68576e-09
AT5G47435	641	0.805373	0.130368	6.17769	6.50444e-10	2.70969e-09
AT2G35470	730.321	0.74339	0.120398	6.17444	6.63997e-10	2.76123e-09
AT2G35480	730.321	0.74339	0.120398	6.17444	6.63997e-10	2.76123e-09
AT2G16500	872.382	0.640462	0.104089	6.15302	7.60218e-10	3.1458e-09
AT4G38905	2243.41	0.445509	0.0724126	6.15237	7.63357e-10	3.15568e-09
AT4G38910	2243.41	0.445509	0.0724126	6.15237	7.63357e-10	3.15568e-09
AT4G38920	2243.41	0.445509	0.0724126	6.15237	7.63357e-10	3.15568e-09
AT5G07870	480.956	0.686773	0.111633	6.15206	7.64816e-10	3.16109e-09
AT5G58290	1400.46	0.520714	0.0846544	6.15106	7.69661e-10	3.18049e-09
AT5G19980	606.316	0.725764	0.118032	6.1489	7.80246e-10	3.22169e-09
AT3G58930	617.69	0.61752	0.10046	6.14693	7.89962e-10	3.26117e-09
AT3G27020	539.325	0.892624	0.145282	6.1441	8.04186e-10	3.31469e-09
AT2G44690	1330.95	0.525346	0.0855667	6.1396	8.2729e-10	3.40457e-09
AT2G44700	1330.95	0.525346	0.0855667	6.1396	8.2729e-10	3.40457e-09
AT2G44710	1330.95	0.525346	0.0855667	6.1396	8.2729e-10	3.40457e-09
AT5G62370	456.483	0.851544	0.138705	6.13926	8.29051e-10	3.41115e-09
AT1G51940	496.374	0.748723	0.122052	6.13446	8.545e-10	3.50899e-09
AT2G38740	1471.45	0.514288	0.0839211	6.12823	8.88604e-10	3.64192e-09
AT2G38750	1471.45	0.514288	0.0839211	6.12823	8.88604e-10	3.64192e-09
AT4G28730	573.361	0.94164	0.153677	6.1274	8.93249e-10	3.65954e-09
AT2G39050	669.219	0.645053	0.105368	6.12191	9.24612e-10	3.78581e-09
AT2G25080	545.923	0.932139	0.152354	6.11823	9.46187e-10	3.87264e-09
AT1G04840	1157.54	0.504871	0.0826692	6.10712	1.01442e-09	4.14386e-09
AT3G53520	706.387	0.692922	0.113534	6.10323	1.03948e-09	4.24292e-09
AT4G29720	700.392	0.596865	0.0978104	6.10226	1.04577e-09	4.26527e-09
AT1G08270	1630.22	0.530175	0.0869635	6.09652	1.08399e-09	4.41431e-09
AT1G08280	1630.22	0.530175	0.0869635	6.09652	1.08399e-09	4.41431e-09
AT3G54320	579.586	0.829266	0.136134	6.09154	1.11828e-09	4.55042e-09
AT3G53810	560.739	0.622885	0.102296	6.08903	1.13599e-09	4.61801e-09
AT1G27200	459.35	0.796554	0.130897	6.08536	1.16228e-09	4.71486e-09
AT5G57320	1895.15	0.55877	0.0919796	6.07493	1.24042e-09	5.01054e-09
AT2G20130	551.577	0.674857	0.111108	6.07387	1.24863e-09	5.03984e-09
AT2G20140	551.577	0.674857	0.111108	6.07387	1.24863e-09	5.03984e-09
AT5G20580	872.246	0.562453	0.092642	6.07126	1.26913e-09	5.11769e-09
AT5G20590	872.246	0.562453	0.092642	6.07126	1.26913e-09	5.11769e-09
AT2G28470	605.885	0.763407	0.12576	6.07034	1.27643e-09	5.14318e-09
AT1G60525	780.243	0.727025	0.119776	6.06985	1.2803e-09	5.15579e-09
AT1G60530	780.243	0.727025	0.119776	6.06985	1.2803e-09	5.15579e-09
AT3G19910	485.349	0.794734	0.131222	6.05641	1.39195e-09	5.58615e-09
AT1G55865	1134.08	0.539541	0.0891319	6.05328	1.41922e-09	5.6934e-09
AT2G26140	779.662	0.552911	0.091607	6.03568	1.5829e-09	6.31267e-09
AT2G26150	779.662	0.552911	0.091607	6.03568	1.5829e-09	6.31267e-09
AT2G45243	1027.69	0.716126	0.118732	6.03145	1.62493e-09	6.47048e-09
AT2G45245	1027.69	0.716126	0.118732	6.03145	1.62493e-09	6.47048e-09
AT2G45250	1027.69	0.716126	0.118732	6.03145	1.62493e-09	6.47048e-09
AT5G62440	242.473	0.861326	0.1429	6.02748	1.66541e-09	6.62788e-09
AT5G03810	3367.84	0.407765	0.0676882	6.02417	1.69977e-09	6.75697e-09
AT5G03820	3367.84	0.407765	0.0676882	6.02417	1.69977e-09	6.75697e-09
AT5G03830	3367.84	0.407765	0.0676882	6.02417	1.69977e-09	6.75697e-09
AT2G44160	664.269	0.772301	0.128426	6.01359	1.81462e-09	7.17013e-09
AT1G71780	713.99	0.616642	0.102855	5.99525	2.0317e-09	7.97985e-09
AT5G48720	344.55	0.736452	0.12293	5.99083	2.08778e-09	8.19245e-09
AT2G30820	389.374	0.84126	0.140497	5.98775	2.1277e-09	8.346e-09
AT1G05227	877.054	0.641445	0.107209	5.98314	2.1887e-09	8.57247e-09
AT1G16480	877.054	0.641445	0.107209	5.98314	2.1887e-09	8.57247e-09
AT1G16489	877.054	0.641445	0.107209	5.98314	2.1887e-09	8.57247e-09
AT1G16490	877.054	0.641445	0.107209	5.98314	2.1887e-09	8.57247e-09
AT3G13740	533.409	0.65132	0.108961	5.97755	2.26524e-09	8.85248e-09
AT5G46720	489.875	0.754991	0.126315	5.97704	2.27225e-09	8.8782e-09
AT2G38670	660.013	0.593975	0.0995901	5.9642	2.45843e-09	9.57007e-09
AT5G18620	826.585	0.545897	0.0915897	5.96025	2.51856e-09	9.78964e-09
AT5G18630	826.585	0.545897	0.0915897	5.96025	2.51856e-09	9.78964e-09
AT1G05460	661.57	0.635174	0.106598	5.9586	2.54401e-09	9.88526e-09
AT2G09345	889.088	0.724413	0.121616	5.95655	2.57623e-09	1.00009e-08
AT2G42230	889.088	0.724413	0.121616	5.95655	2.57623e-09	1.00009e-08
AT1G48030	619.823	0.638667	0.107262	5.95428	2.61217e-09	1.01235e-08
AT5G33280	618.264	0.710646	0.119529	5.94536	2.75845e-09	1.06629e-08
AT5G55480	1372.6	0.483951	0.0814182	5.94401	2.78125e-09	1.07451e-08
AT1G77550	421.34	0.731545	0.123191	5.93829	2.88018e-09	1.11008e-08
AT1G77560	421.34	0.731545	0.123191	5.93829	2.88018e-09	1.11008e-08
AT1G77570	421.34	0.731545	0.123191	5.93829	2.88018e-09	1.11008e-08
AT3G48440	466.223	0.694423	0.117124	5.92898	3.04818e-09	1.17097e-08
AT2G24240	832.91	0.69559	0.117369	5.9265	3.09465e-09	1.18752e-08
AT5G10040	602.071	0.652521	0.110132	5.92488	3.1253e-09	1.19884e-08
AT5G10050	602.071	0.652521	0.110132	5.92488	3.1253e-09	1.19884e-08
AT4G10890	401.856	0.749627	0.12653	5.92451	3.13233e-09	1.20132e-08
AT2G42950	642.428	0.731139	0.123523	5.91906	3.23788e-09	1.23886e-08
AT1G26218	593.213	0.627608	0.106039	5.91863	3.2463e-09	1.24163e-08
AT1G26220	593.213	0.627608	0.106039	5.91863	3.2463e-09	1.24163e-08
AT5G17300	580.992	0.894716	0.151299	5.91357	3.34772e-09	1.27763e-08
AT5G17305	580.992	0.894716	0.151299	5.91357	3.34772e-09	1.27763e-08
AT5G28830	363.821	0.844266	0.14277	5.91346	3.35001e-09	1.27827e-08
AT1G20803	505.196	0.660077	0.111724	5.9081	3.46066e-09	1.31906e-08
AT1G03830	396.099	0.755036	0.127845	5.90586	3.50808e-09	1.33592e-08
AT4G37100	408.932	0.684268	0.115986	5.89958	3.64427e-09	1.38327e-08
AT2G33240	1577.33	0.572184	0.0970626	5.895	3.74672e-09	1.42062e-08
AT2G33250	1577.33	0.572184	0.0970626	5.895	3.74672e-09	1.42062e-08
AT2G33255	1577.33	0.572184	0.0970626	5.895	3.74672e-09	1.42062e-08
AT3G15090	349.324	0.879742	0.14925	5.8944	3.76035e-09	1.42527e-08
AT1G47560	834.557	0.5907	0.10022	5.89403	3.76897e-09	1.42828e-08
AT4G22260	1157.82	0.524018	0.0891579	5.87741	4.16733e-09	1.57131e-08
AT4G22265	1157.82	0.524018	0.0891579	5.87741	4.16733e-09	1.57131e-08
AT4G22270	1157.82	0.524018	0.0891579	5.87741	4.16733e-09	1.57131e-08
AT2G26840	800.344	0.60927	0.103843	5.86723	4.43143e-09	1.66611e-08
AT2G26850	800.344	0.60927	0.103843	5.86723	4.43143e-09	1.66611e-08
AT2G06225	572.339	0.719501	0.122765	5.86077	4.60715e-09	1.72816e-08
AT2G14775	572.339	0.719501	0.122765	5.86077	4.60715e-09	1.72816e-08
AT5G14460	1300.36	0.4817	0.0822352	5.8576	4.69616e-09	1.75903e-08
AT5G14470	1300.36	0.4817	0.0822352	5.8576	4.69616e-09	1.75903e-08
AT1G48760	911.809	0.646624	0.110423	5.8559	4.74429e-09	1.77611e-08
AT4G34740	1574.66	0.81665	0.139464	5.85565	4.75147e-09	1.77816e-08
AT4G34750	1574.66	0.81665	0.139464	5.85565	4.75147e-09	1.77816e-08
AT3G08800	714.747	0.585879	0.100067	5.85484	4.77461e-09	1.7865e-08
AT1G12640	539.181	0.822936	0.140724	5.84786	4.97933e-09	1.85913e-08
AT1G12650	539.181	0.822936	0.140724	5.84786	4.97933e-09	1.85913e-08
AT3G00910	699.878	0.579814	0.0991512	5.84778	4.98174e-09	1.85937e-08
AT3G53920	699.878	0.579814	0.0991512	5.84778	4.98174e-09	1.85937e-08
AT4G25540	1974.57	0.436077	0.0746135	5.84448	5.08146e-09	1.89457e-08
AT4G25550	1974.57	0.436077	0.0746135	5.84448	5.08146e-09	1.89457e-08
AT5G46390	1414.73	0.500188	0.0855901	5.844	5.09633e-09	1.89944e-08
AT3G61530	1182.84	0.598995	0.102529	5.84218	5.15206e-09	1.91749e-08
AT1G77410	1199.46	0.546753	0.0936169	5.84032	5.20994e-09	1.93869e-08
AT1G75210	901.392	0.580193	0.0994843	5.832	5.47665e-09	2.03362e-08
AT5G43910	714.435	0.739072	0.126755	5.83073	5.51846e-09	2.04806e-08
AT5G18190	1397.4	0.489175	0.0842748	5.80453	6.45481e-09	2.37626e-08
AT5G18200	1397.4	0.489175	0.0842748	5.80453	6.45481e-09	2.37626e-08
AT5G18210	1397.4	0.489175	0.0842748	5.80453	6.45481e-09	2.37626e-08
AT4G35733	1121.2	0.567054	0.0978451	5.79542	6.81487e-09	2.50049e-08
AT5G24120	1687.98	0.60167	0.103874	5.79228	6.94366e-09	2.54725e-08
AT5G58270	3592.42	0.499297	0.0862331	5.79009	7.03503e-09	2.57992e-08
AT4G31150	1003.39	0.604102	0.104538	5.77876	7.52523e-09	2.75105e-08
AT4G31160	1003.39	0.604102	0.104538	5.77876	7.52523e-09	2.75105e-08
AT4G10925	366.064	0.789071	0.136686	5.77287	7.79319e-09	2.84258e-08
AT2G35780	799.385	0.554278	0.0960235	5.77232	7.81879e-09	2.85142e-08
AT5G14760	776.568	0.56317	0.0977044	5.76402	8.21333e-09	2.9865e-08
AT2G31340	2691.86	0.429701	0.0745574	5.76336	8.24553e-09	2.99769e-08
AT2G39750	1585.96	0.561728	0.0974692	5.76314	8.25654e-09	3.00117e-08
AT4G25440	402.145	0.899528	0.156206	5.7586	8.48141e-09	3.08078e-08
AT3G13210	1200.11	0.468538	0.0813757	5.75772	8.52589e-09	3.09266e-08
AT2G26910	582.142	0.841369	0.146178	5.75578	8.62438e-09	3.12676e-08
AT1G74860	858.609	0.548722	0.0953847	5.75272	8.78179e-09	3.18054e-08
AT3G17668	1060.84	0.540781	0.0942311	5.73888	9.53066e-09	3.43932e-08
AT3G17670	1060.84	0.540781	0.0942311	5.73888	9.53066e-09	3.43932e-08
AT4G02340	557.418	0.766984	0.13365	5.73875	9.53788e-09	3.44126e-08
AT4G16510	1759.95	0.415086	0.0723934	5.73376	9.82298e-09	3.53449e-08
AT2G29690	445.947	0.689349	0.120289	5.73078	9.99687e-09	3.5903e-08
AT2G29890	620.235	0.606242	0.105905	5.72437	1.03821e-08	3.71847e-08
AT1G04020	2047.49	0.497056	0.0868647	5.72218	1.05164e-08	3.76081e-08
AT3G61750	2713.54	0.516517	0.0902698	5.72193	1.05319e-08	3.76381e-08
AT3G61220	934.889	0.631252	0.110358	5.72002	1.06512e-08	3.80449e-08
AT3G53760	291.49	0.781093	0.136663	5.71548	1.09395e-08	3.9015e-08
AT4G12700	355.079	0.747771	0.130842	5.71508	1.09653e-08	3.91004e-08
AT1G09800	275.538	0.763395	0.133578	5.71496	1.09729e-08	3.91182e-08
AT1G24100	2117.91	0.501617	0.0878188	5.71195	1.11688e-08	3.97922e-08
AT1G24110	2117.91	0.501617	0.0878188	5.71195	1.11688e-08	3.97922e-08
AT1G71730	1284.34	0.584707	0.102385	5.71087	1.124e-08	4.00122e-08
AT1G71740	1284.34	0.584707	0.102385	5.71087	1.124e-08	4.00122e-08
AT1G71750	1284.34	0.584707	0.102385	5.71087	1.124e-08	4.00122e-08
AT1G71760	1284.34	0.584707	0.102385	5.71087	1.124e-08	4.00122e-08
AT2G37470	1177.11	0.608322	0.106615	5.70579	1.15806e-08	4.11826e-08
AT4G17880	1030.66	0.79119	0.138763	5.70173	1.18601e-08	4.21266e-08
AT1G16870	759.706	0.764488	0.134089	5.70135	1.18866e-08	4.22064e-08
AT1G16880	759.706	0.764488	0.134089	5.70135	1.18866e-08	4.22064e-08
AT3G53380	1513.88	0.636866	0.111769	5.69806	1.21177e-08	4.29909e-08
AT3G53390	1513.88	0.636866	0.111769	5.69806	1.21177e-08	4.29909e-08
AT3G02875	1291.07	0.466114	0.0818341	5.69584	1.22763e-08	4.34873e-08
AT4G35740	1211.11	0.512363	0.0900136	5.69207	1.25511e-08	4.44085e-08
AT5G51020	2872.15	0.440134	0.0773728	5.68849	1.28171e-08	4.52736e-08
AT1G77610	362.04	0.784422	0.137918	5.68758	1.28851e-08	4.55059e-08
AT5G03070	747.248	0.576507	0.101394	5.68583	1.30179e-08	4.59365e-08
AT5G03080	747.248	0.576507	0.101394	5.68583	1.30179e-08	4.59365e-08
AT4G00270	603.979	0.617692	0.108845	5.67499	1.38696e-08	4.88189e-08
AT3G02920	532.093	0.616227	0.108667	5.6708	1.42128e-08	4.99768e-08
AT5G16520	3281.46	0.389652	0.0687928	5.66413	1.47768e-08	5.18385e-08
AT5G16530	3281.46	0.389652	0.0687928	5.66413	1.47768e-08	5.18385e-08
AT5G16540	3281.46	0.389652	0.0687928	5.66413	1.47768e-08	5.18385e-08
AT5G16550	3281.46	0.389652	0.0687928	5.66413	1.47768e-08	5.18385e-08
AT3G04854	500.883	0.851745	0.150395	5.66337	1.48426e-08	5.20257e-08
AT3G04855	500.883	0.851745	0.150395	5.66337	1.48426e-08	5.20257e-08
AT3G46870	957.574	0.495953	0.0876718	5.65693	1.54106e-08	5.38818e-08
AT1G19700	1044.8	0.498221	0.0881054	5.65483	1.56e-08	5.45171e-08
AT3G19740	479.093	0.691182	0.122233	5.65464	1.56177e-08	5.45515e-08
AT3G19760	479.093	0.691182	0.122233	5.65464	1.56177e-08	5.45515e-08
AT2G30580	1434.47	0.553116	0.0978193	5.65447	1.56329e-08	5.45866e-08
AT3G19260	752.745	0.529231	0.0937505	5.6451	1.65089e-08	5.74736e-08
AT3G50210	365.218	0.833628	0.147854	5.63819	1.71852e-08	5.97574e-08
AT5G52970	489.707	0.752308	0.133575	5.63209	1.78042e-08	6.17681e-08
AT1G34430	822.453	0.749377	0.133116	5.6295	1.80735e-08	6.26507e-08
AT1G34440	822.453	0.749377	0.133116	5.6295	1.80735e-08	6.26507e-08
AT1G07310	1406.31	0.581786	0.103406	5.62622	1.84204e-08	6.3769e-08
AT1G07320	1406.31	0.581786	0.103406	5.62622	1.84204e-08	6.3769e-08
AT5G22820	796.273	0.577379	0.10267	5.62363	1.86986e-08	6.4647e-08
AT5G22830	796.273	0.577379	0.10267	5.62363	1.86986e-08	6.4647e-08
AT3G06483	305.235	0.939865	0.167145	5.62305	1.87614e-08	6.48534e-08
AT3G14330	899.103	0.594316	0.105696	5.62287	1.87815e-08	6.49123e-08
AT2G13840	561.895	0.679753	0.120897	5.62259	1.88118e-08	6.49956e-08
AT5G42000	329.682	0.716761	0.127493	5.62199	1.88775e-08	6.52119e-08
AT4G29860	2115.54	0.48921	0.0870188	5.6219	1.88874e-08	6.52244e-08
AT3G58170	571.317	0.613494	0.109341	5.61084	2.01351e-08	6.93167e-08
AT3G58180	571.317	0.613494	0.109341	5.61084	2.01351e-08	6.93167e-08
AT5G61790	1480.99	0.442341	0.0788482	5.61004	2.02278e-08	6.96131e-08
AT5G61800	1480.99	0.442341	0.0788482	5.61004	2.02278e-08	6.96131e-08
AT4G26960	546.52	0.76002	0.135656	5.60257	2.11194e-08	7.24797e-08
AT4G26965	546.52	0.76002	0.135656	5.60257	2.11194e-08	7.24797e-08
AT5G46520	952.153	0.54338	0.0970067	5.60147	2.12542e-08	7.29185e-08
AT3G47930	442.725	0.838926	0.149795	5.60048	2.13762e-08	7.32775e-08
AT3G60800	527.194	0.62021	0.110748	5.60021	2.14098e-08	7.33805e-08
AT2G19430	327.743	0.688622	0.123131	5.59259	2.2371e-08	7.64505e-08
AT1G75010	459.777	0.96842	0.173356	5.58632	2.31935e-08	7.91327e-08
AT4G24690	2794.24	0.383366	0.0686417	5.58503	2.33666e-08	7.96716e-08
AT5G15450	373.001	0.913914	0.163728	5.58192	2.37884e-08	8.10703e-08
AT5G17160	1009.17	0.667045	0.119523	5.58088	2.39301e-08	8.154e-08
AT1G06560	640.44	0.633263	0.113495	5.57965	2.40999e-08	8.20786e-08
AT4G28590	765.874	0.635552	0.11396	5.57699	2.44716e-08	8.32366e-08
AT1G55803	567.466	0.620037	0.111232	5.57426	2.48589e-08	8.44585e-08
AT1G55805	567.466	0.620037	0.111232	5.57426	2.48589e-08	8.44585e-08
AT2G32235	655.056	0.690968	0.123978	5.57331	2.49941e-08	8.48627e-08
AT4G11230	1135.11	0.556321	0.0998659	5.57068	2.53745e-08	8.60964e-08
AT3G47890	730.771	0.666136	0.119588	5.57026	2.54354e-08	8.62359e-08
AT5G11650	964.179	0.760021	0.136473	5.569	2.56199e-08	8.68054e-08
AT3G16970	1402.95	0.548459	0.0986965	5.55703	2.74405e-08	9.24224e-08
AT3G16980	1402.95	0.548459	0.0986965	5.55703	2.74405e-08	9.24224e-08
AT3G16990	1402.95	0.548459	0.0986965	5.55703	2.74405e-08	9.24224e-08
AT3G17000	1402.95	0.548459	0.0986965	5.55703	2.74405e-08	9.24224e-08
AT1G79690	675.881	0.592413	0.106722	5.55097	2.84081e-08	9.55591e-08
AT2G41950	729.594	0.685201	0.123555	5.54574	2.9272e-08	9.82762e-08
AT5G62310	789.793	0.588511	0.106121	5.54564	2.92884e-08	9.83155e-08
AT1G28090	359.977	0.781682	0.141003	5.54372	2.96104e-08	9.9349e-08
AT5G56160	722.407	0.71695	0.129336	5.54332	2.96785e-08	9.95457e-08
AT3G16310	1577	0.449331	0.0812362	5.53116	3.18112e-08	1.06359e-07
AT4G32920	1562.62	0.465988	0.084262	5.53023	3.19817e-08	1.06777e-07
AT5G23700	974.454	0.553588	0.100151	5.52754	3.24754e-08	1.08305e-07
AT5G41030	833.49	0.520813	0.0943719	5.51873	3.41467e-08	1.13698e-07
AT2G32240	863.671	0.619354	0.112244	5.51794	3.4299e-08	1.14187e-07
AT1G06473	495.492	0.682673	0.123752	5.51646	3.45905e-08	1.1503e-07
AT1G06483	495.492	0.682673	0.123752	5.51646	3.45905e-08	1.1503e-07
AT1G25370	1078.98	0.770124	0.139622	5.51578	3.47239e-08	1.15437e-07
AT2G34840	499.514	0.663615	0.120448	5.50956	3.59739e-08	1.19347e-07
AT1G06610	1585.34	0.501551	0.0910962	5.50573	3.67648e-08	1.21836e-07
AT1G06620	1585.34	0.501551	0.0910962	5.50573	3.67648e-08	1.21836e-07
AT1G06630	1585.34	0.501551	0.0910962	5.50573	3.67648e-08	1.21836e-07
AT5G09420	1090.07	0.558202	0.101393	5.50532	3.68488e-08	1.22095e-07
AT1G22920	513.177	0.680756	0.123795	5.49908	3.81788e-08	1.26343e-07
AT3G04820	470.865	0.605624	0.110178	5.49679	3.86773e-08	1.27812e-07
AT3G04830	470.865	0.605624	0.110178	5.49679	3.86773e-08	1.27812e-07
AT1G20810	658.191	0.554304	0.101048	5.48554	4.12212e-08	1.35897e-07
AT2G35020	663.457	0.559867	0.102065	5.48541	4.12517e-08	1.35977e-07
AT5G17600	595.162	0.604165	0.110146	5.48512	4.1318e-08	1.36174e-07
AT4G02482	549.728	0.569187	0.104045	5.4706	4.48506e-08	1.47147e-07
AT4G02485	549.728	0.569187	0.104045	5.4706	4.48506e-08	1.47147e-07
AT2G21340	1001.84	0.538968	0.098677	5.46194	4.70949e-08	1.5391e-07
AT3G02690	640.366	0.663833	0.1216	5.45914	4.78447e-08	1.56239e-07
AT1G68220	290.16	1.04233	0.191507	5.44279	5.24528e-08	1.70624e-07
AT2G36895	463.573	0.64778	0.119029	5.44219	5.26281e-08	1.71167e-07
AT5G15022	2271	0.378639	0.0695933	5.44074	5.30602e-08	1.72413e-07
AT5G15025	2271	0.378639	0.0695933	5.44074	5.30602e-08	1.72413e-07
AT5G15030	2271	0.378639	0.0695933	5.44074	5.30602e-08	1.72413e-07
AT5G15040	2271	0.378639	0.0695933	5.44074	5.30602e-08	1.72413e-07
AT4G18460	665.959	0.732809	0.134695	5.44051	5.31269e-08	1.72576e-07
AT4G18465	665.959	0.732809	0.134695	5.44051	5.31269e-08	1.72576e-07
AT3G53120	551.383	0.611334	0.112441	5.43692	5.42091e-08	1.75956e-07
AT2G09795	1589.87	0.469508	0.0864642	5.43009	5.63256e-08	1.82515e-07
AT1G24764	362.612	0.711571	0.131055	5.42954	5.6498e-08	1.8299e-07
AT5G01205	1721.77	0.51244	0.0944095	5.42785	5.7037e-08	1.84536e-07
AT5G06190	1721.77	0.51244	0.0944095	5.42785	5.7037e-08	1.84536e-07
AT5G06200	1721.77	0.51244	0.0944095	5.42785	5.7037e-08	1.84536e-07
AT5G06210	1721.77	0.51244	0.0944095	5.42785	5.7037e-08	1.84536e-07
AT5G06220	1721.77	0.51244	0.0944095	5.42785	5.7037e-08	1.84536e-07
AT3G56160	730.837	0.559598	0.103106	5.42742	5.71737e-08	1.8495e-07
AT2G31960	1112.65	0.497054	0.0916566	5.423	5.86066e-08	1.8941e-07
AT1G12550	480.006	0.642432	0.118492	5.42173	5.90249e-08	1.90616e-07
AT2G24410	690.089	0.545514	0.100651	5.41986	5.96442e-08	1.92497e-07
AT2G24420	690.089	0.545514	0.100651	5.41986	5.96442e-08	1.92497e-07
AT3G50050	681.663	0.64346	0.118937	5.41009	6.29918e-08	2.02679e-07
AT4G33625	965.244	0.604852	0.111828	5.40874	6.34683e-08	2.04118e-07
AT4G33630	965.244	0.604852	0.111828	5.40874	6.34683e-08	2.04118e-07
AT1G76720	1292.29	0.580019	0.107343	5.4034	6.5391e-08	2.10077e-07
AT5G37710	391.59	0.780009	0.144383	5.40235	6.57747e-08	2.11245e-07
AT5G37715	391.59	0.780009	0.144383	5.40235	6.57747e-08	2.11245e-07
AT1G09383	529.171	0.719897	0.133262	5.40211	6.58632e-08	2.11464e-07
AT1G73440	529.171	0.719897	0.133262	5.40211	6.58632e-08	2.11464e-07
AT5G11460	566.009	0.552136	0.102275	5.39855	6.7183e-08	2.15439e-07
AT2G41310	448.925	0.676651	0.125499	5.39169	6.97989e-08	2.23214e-07
AT5G06440	1030.43	0.511894	0.0949601	5.39062	7.02156e-08	2.2441e-07
AT5G06450	1030.43	0.511894	0.0949601	5.39062	7.02156e-08	2.2441e-07
AT5G06460	1030.43	0.511894	0.0949601	5.39062	7.02156e-08	2.2441e-07
AT5G59010	399.782	0.708764	0.131564	5.38724	7.15486e-08	2.28531e-07
AT1G04010	1546.32	0.544636	0.101108	5.38666	7.17799e-08	2.29235e-07
AT5G50530	1110.51	0.611414	0.113538	5.38509	7.24078e-08	2.31206e-07
AT5G02850	1160.89	0.662152	0.123056	5.38091	7.41106e-08	2.36427e-07
AT5G02860	1160.89	0.662152	0.123056	5.38091	7.41106e-08	2.36427e-07
AT5G19490	2009.05	0.494572	0.0919796	5.37697	7.57503e-08	2.41438e-07
AT5G35170	992.784	0.512677	0.0954314	5.3722	7.77801e-08	2.47682e-07
AT4G09785	851.33	0.747462	0.139153	5.37152	7.80765e-08	2.48551e-07
AT4G39040	851.33	0.747462	0.139153	5.37152	7.80765e-08	2.48551e-07
AT1G08290	2743.59	0.468693	0.0873588	5.36515	8.08811e-08	2.57206e-07
AT2G40570	858.468	0.524238	0.0977238	5.36449	8.11797e-08	2.58078e-07
AT5G07810	517.073	0.672079	0.125582	5.35171	8.71279e-08	2.76236e-07
AT1G21350	422.809	0.854623	0.15975	5.34974	8.80789e-08	2.79082e-07
AT2G43360	819.159	0.567974	0.106201	5.34808	8.88927e-08	2.81449e-07
AT2G43370	819.159	0.567974	0.106201	5.34808	8.88927e-08	2.81449e-07
AT2G02740	486.155	0.736567	0.137811	5.34478	9.05274e-08	2.86237e-07
AT5G49810	617.186	0.54611	0.102195	5.34383	9.10045e-08	2.87702e-07
AT5G64840	776.095	0.657628	0.123084	5.34294	9.14524e-08	2.89074e-07
AT5G10920	456.087	0.709397	0.132835	5.34044	9.27203e-08	2.9295e-07
AT4G35850	475.69	0.725957	0.136021	5.3371	9.44472e-08	2.98137e-07
AT3G06350	282.877	0.688813	0.12908	5.33634	9.48435e-08	2.99343e-07
AT5G01390	358.269	0.832593	0.156079	5.33444	9.58402e-08	3.02262e-07
AT2G02480	911.5	0.587405	0.110205	5.33014	9.81381e-08	3.09092e-07
AT4G09365	1409.4	0.534558	0.100317	5.32867	9.89362e-08	3.11372e-07
AT4G36710	1409.4	0.534558	0.100317	5.32867	9.89362e-08	3.11372e-07
AT4G36720	1409.4	0.534558	0.100317	5.32867	9.89362e-08	3.11372e-07
AT1G78370	1281.06	0.443936	0.083384	5.324	1.01511e-07	3.19285e-07
AT1G78380	1281.06	0.443936	0.083384	5.324	1.01511e-07	3.19285e-07
AT2G40280	353.848	0.718927	0.135068	5.32271	1.02233e-07	3.21314e-07
AT2G42790	802.956	0.63515	0.119444	5.31756	1.05167e-07	3.30092e-07
AT4G38430	419.106	0.679304	0.127769	5.31668	1.0568e-07	3.31603e-07
AT1G25230	1622	0.42632	0.0801872	5.31656	1.05749e-07	3.3167e-07
AT1G20770	586.504	0.597603	0.112498	5.31214	1.08348e-07	3.39366e-07
AT5G66710	1210.34	0.434232	0.0817634	5.31084	1.09121e-07	3.41686e-07
AT4G32390	443.092	0.605658	0.114043	5.31078	1.09155e-07	3.417e-07
AT2G08000	563.616	0.569976	0.107399	5.30707	1.11402e-07	3.48309e-07
AT2G24310	563.616	0.569976	0.107399	5.30707	1.11402e-07	3.48309e-07
AT1G49520	274.431	0.78114	0.147468	5.29703	1.17703e-07	3.67353e-07
AT3G10430	1229.65	0.464113	0.0876243	5.29662	1.17966e-07	3.68011e-07
AT3G10439	1229.65	0.464113	0.0876243	5.29662	1.17966e-07	3.68011e-07
AT3G10440	1229.65	0.464113	0.0876243	5.29662	1.17966e-07	3.68011e-07
AT1G17520	702.96	0.578536	0.109353	5.29055	1.21947e-07	3.79755e-07
AT1G17530	702.96	0.578536	0.109353	5.29055	1.21947e-07	3.79755e-07
AT4G14340	533.638	0.576175	0.108929	5.28945	1.22686e-07	3.81887e-07
AT4G25320	850.513	0.489326	0.0925668	5.28619	1.24888e-07	3.88339e-07
AT5G01260	738.748	0.643596	0.121762	5.28569	1.25234e-07	3.89356e-07
AT5G58760	854.865	0.52225	0.0988134	5.28521	1.25559e-07	3.9025e-07
AT5G58770	854.865	0.52225	0.0988134	5.28521	1.25559e-07	3.9025e-07
AT5G07820	649.536	0.625683	0.118409	5.28409	1.26332e-07	3.9248e-07
AT4G22830	642.029	0.547492	0.103651	5.28206	1.27736e-07	3.96256e-07
AT2G19270	505.261	0.677663	0.128327	5.28074	1.28661e-07	3.9889e-07
AT2G19280	505.261	0.677663	0.128327	5.28074	1.28661e-07	3.9889e-07
AT5G05730	973.829	0.547231	0.103666	5.27877	1.30052e-07	4.02964e-07
AT2G38660	1090.52	0.458146	0.086834	5.27611	1.31954e-07	4.08677e-07
AT3G02640	1433.89	0.518188	0.0983441	5.26913	1.37071e-07	4.23899e-07
AT3G02645	1433.89	0.518188	0.0983441	5.26913	1.37071e-07	4.23899e-07
AT3G02650	1433.89	0.518188	0.0983441	5.26913	1.37071e-07	4.23899e-07
AT1G67370	1131.01	0.554948	0.105345	5.26789	1.37999e-07	4.26519e-07
AT5G53120	1475.16	0.483272	0.0917706	5.26609	1.39361e-07	4.30096e-07
AT4G33460	1495.88	0.401365	0.0763548	5.25658	1.46761e-07	4.51209e-07
AT4G33465	1495.88	0.401365	0.0763548	5.25658	1.46761e-07	4.51209e-07
AT4G33467	1495.88	0.401365	0.0763548	5.25658	1.46761e-07	4.51209e-07
AT1G05410	294.801	0.833193	0.158599	5.25347	1.49258e-07	4.58484e-07
AT5G45450	1308.89	0.449581	0.0857025	5.24583	1.55583e-07	4.76868e-07
AT5G45455	1308.89	0.449581	0.0857025	5.24583	1.55583e-07	4.76868e-07
AT5G45460	1308.89	0.449581	0.0857025	5.24583	1.55583e-07	4.76868e-07
AT5G63063	1324.31	0.531166	0.101307	5.24315	1.57859e-07	4.8307e-07
AT5G63070	1324.31	0.531166	0.101307	5.24315	1.57859e-07	4.8307e-07
AT3G02330	653.784	0.550881	0.105069	5.24304	1.57952e-07	4.83142e-07
AT3G02335	653.784	0.550881	0.105069	5.24304	1.57952e-07	4.83142e-07
AT3G02340	653.784	0.550881	0.105069	5.24304	1.57952e-07	4.83142e-07
AT2G26260	778.95	0.633446	0.120875	5.2405	1.60142e-07	4.89558e-07
AT1G01350	360.477	0.692471	0.132326	5.23306	1.6673e-07	5.08808e-07
AT2G43390	1363.06	0.410641	0.0785635	5.22687	1.72404e-07	5.25209e-07
AT2G43400	1363.06	0.410641	0.0785635	5.22687	1.72404e-07	5.25209e-07
AT4G29390	784.227	0.582008	0.111358	5.22646	1.7279e-07	5.26231e-07
AT4G29400	784.227	0.582008	0.111358	5.22646	1.7279e-07	5.26231e-07
AT3G24150	1619.55	0.420605	0.080525	5.22329	1.75775e-07	5.34624e-07
AT3G24160	1619.55	0.420605	0.080525	5.22329	1.75775e-07	5.34624e-07
AT1G01760	1530.05	0.604541	0.115897	5.21621	1.82622e-07	5.54248e-07
AT1G01770	1530.05	0.604541	0.115897	5.21621	1.82622e-07	5.54248e-07
AT3G12160	1393.73	0.442084	0.0848916	5.20763	1.91269e-07	5.79152e-07
AT2G41700	630.815	0.61347	0.117926	5.20216	1.96981e-07	5.95649e-07
AT5G48670	418.546	0.596053	0.114671	5.19793	2.01518e-07	6.07835e-07
AT4G23540	618.385	0.613146	0.118033	5.19468	2.05072e-07	6.18011e-07
AT5G16850	700.61	0.560517	0.107904	5.19461	2.05154e-07	6.18078e-07
AT5G16860	700.61	0.560517	0.107904	5.19461	2.05154e-07	6.18078e-07
AT1G03290	891.924	0.582738	0.112352	5.18672	2.14033e-07	6.43813e-07
AT2G45023	985.525	0.668415	0.128945	5.18371	2.17516e-07	6.53358e-07
AT2G45030	985.525	0.668415	0.128945	5.18371	2.17516e-07	6.53358e-07
AT4G28320	432.96	0.649949	0.125386	5.18359	2.17653e-07	6.53674e-07
AT5G14970	462.424	0.669449	0.129191	5.18187	2.19671e-07	6.59357e-07
AT4G22758	1236.7	0.473248	0.0913849	5.17863	2.23524e-07	6.70349e-07
AT4G22760	1236.7	0.473248	0.0913849	5.17863	2.23524e-07	6.70349e-07
AT1G54220	2064.46	0.484562	0.0935893	5.17753	2.24839e-07	6.73598e-07
AT1G54230	2064.46	0.484562	0.0935893	5.17753	2.24839e-07	6.73598e-07
AT1G54240	2064.46	0.484562	0.0935893	5.17753	2.24839e-07	6.73598e-07
AT1G54250	2064.46	0.484562	0.0935893	5.17753	2.24839e-07	6.73598e-07
AT2G21860	342.447	0.786693	0.151944	5.17752	2.24861e-07	6.73598e-07
AT3G49310	2582.31	0.417992	0.0807331	5.17746	2.24928e-07	6.73598e-07
AT3G49320	2582.31	0.417992	0.0807331	5.17746	2.24928e-07	6.73598e-07
AT3G49330	2582.31	0.417992	0.0807331	5.17746	2.24928e-07	6.73598e-07
AT3G49340	2582.31	0.417992	0.0807331	5.17746	2.24928e-07	6.73598e-07
AT3G50070	524.51	0.670872	0.12959	5.17689	2.25621e-07	6.75341e-07
AT3G32940	347.033	0.741912	0.143369	5.17485	2.28094e-07	6.82302e-07
AT2G45500	1687.42	0.477181	0.0922879	5.17057	2.33378e-07	6.96226e-07
AT5G52920	1538.18	0.519493	0.100514	5.16836	2.36154e-07	7.03807e-07
AT3G47290	1147.97	0.468302	0.0906546	5.16578	2.39441e-07	7.13096e-07
AT1G06780	1503.38	0.415381	0.0804476	5.16337	2.4254e-07	7.21919e-07
AT4G39920	479.46	0.649386	0.126072	5.15093	2.59195e-07	7.69857e-07
AT4G16442	2001.52	0.367437	0.071363	5.14884	2.62098e-07	7.77489e-07
AT4G16444	2001.52	0.367437	0.071363	5.14884	2.62098e-07	7.77489e-07
AT5G17010	597.78	0.542618	0.10539	5.14869	2.62315e-07	7.77913e-07
AT2G45820	406.092	0.761047	0.148061	5.14007	2.74633e-07	8.12838e-07
AT2G20610	1122.96	0.531798	0.103539	5.1362	2.80352e-07	8.29063e-07
AT1G07493	929.758	0.549711	0.107029	5.1361	2.80499e-07	8.29264e-07
AT1G48580	929.758	0.549711	0.107029	5.1361	2.80499e-07	8.29264e-07
AT1G02890	636.214	0.666368	0.129857	5.13154	2.87383e-07	8.48782e-07
AT2G19600	329.866	0.666796	0.13002	5.12841	2.92204e-07	8.62534e-07
AT5G35180	353.309	0.64003	0.124819	5.12768	2.9333e-07	8.65373e-07
AT1G48870	1092.99	0.442214	0.0862511	5.12705	2.94319e-07	8.67778e-07
AT1G77480	916.841	0.554788	0.108257	5.12474	2.97943e-07	8.77896e-07
AT1G13860	319.305	0.849045	0.165676	5.12474	2.97951e-07	8.77896e-07
AT4G26640	624.142	0.514972	0.100499	5.12414	2.98902e-07	8.80329e-07
AT1G08210	670.035	0.560849	0.109537	5.12016	3.05281e-07	8.98108e-07
AT5G16140	862.472	0.708017	0.138301	5.11941	3.06497e-07	9.01416e-07
AT5G16150	862.472	0.708017	0.138301	5.11941	3.06497e-07	9.01416e-07
AT4G14970	595.659	0.62308	0.121917	5.1107	3.20975e-07	9.40593e-07
AT5G52800	1740.39	0.437537	0.0857567	5.10208	3.35947e-07	9.82002e-07
AT4G29670	519.916	0.626679	0.122881	5.0999	3.39841e-07	9.91316e-07
AT3G11080	1363.4	0.450301	0.0884095	5.09336	3.51775e-07	1.02471e-06
AT5G58000	896.827	0.495406	0.097345	5.08918	3.59618e-07	1.04683e-06
AT5G61190	1662.18	0.387526	0.0761545	5.08868	3.60565e-07	1.04944e-06
AT4G17830	1172.83	0.510121	0.100276	5.08719	3.63413e-07	1.05743e-06
AT1G09220	1297.74	0.436668	0.0859315	5.08158	3.74315e-07	1.08765e-06
AT2G40650	1108.44	0.485557	0.0955968	5.07922	3.7899e-07	1.10085e-06
AT4G20910	867.384	0.530861	0.104525	5.07882	3.79793e-07	1.10296e-06
AT1G35510	349.787	0.663739	0.131123	5.06196	4.14972e-07	1.1985e-06
AT4G33470	1571.95	0.385793	0.0762574	5.05909	4.21251e-07	1.21513e-06
AT5G42310	557.369	0.52445	0.103699	5.05744	4.24923e-07	1.22505e-06
AT5G14140	1581.98	0.450175	0.0890854	5.0533	4.34233e-07	1.25035e-06
AT5G17570	438.628	0.75154	0.148745	5.05254	4.35983e-07	1.25521e-06
AT3G17810	655.065	0.761127	0.150752	5.04888	4.44403e-07	1.27893e-06
AT1G09100	354.321	0.663125	0.131411	5.0462	4.50677e-07	1.29556e-06
AT1G09110	354.321	0.663125	0.131411	5.0462	4.50677e-07	1.29556e-06
AT4G02530	461.866	0.652472	0.129307	5.04591	4.51371e-07	1.29721e-06
AT5G50240	690.192	0.50404	0.100035	5.03862	4.68899e-07	1.34537e-06
AT5G66120	1144.91	0.492666	0.0977875	5.03813	4.70106e-07	1.34828e-06
AT5G66130	1144.91	0.492666	0.0977875	5.03813	4.70106e-07	1.34828e-06
AT1G48630	682.802	0.62638	0.124335	5.03784	4.70822e-07	1.3496e-06
AT1G48635	682.802	0.62638	0.124335	5.03784	4.70822e-07	1.3496e-06
AT5G08380	782.854	0.503329	0.0999504	5.03579	4.75883e-07	1.36355e-06
AT5G24330	491.312	0.565691	0.112376	5.03391	4.80569e-07	1.37604e-06
AT5G24340	491.312	0.565691	0.112376	5.03391	4.80569e-07	1.37604e-06
AT3G03965	468.611	0.650456	0.129309	5.03023	4.89884e-07	1.40137e-06
AT3G20230	468.611	0.650456	0.129309	5.03023	4.89884e-07	1.40137e-06
AT3G20240	468.611	0.650456	0.129309	5.03023	4.89884e-07	1.40137e-06
AT1G19220	671.489	0.598679	0.119163	5.02405	5.05928e-07	1.4453e-06
AT1G45332	498.974	0.61636	0.122809	5.01884	5.19851e-07	1.48246e-06
AT2G44090	883.077	0.534854	0.106594	5.01765	5.23062e-07	1.49141e-06
AT4G26790	1171.05	0.489217	0.0975893	5.01302	5.35815e-07	1.52426e-06
AT4G26795	1171.05	0.489217	0.0975893	5.01302	5.35815e-07	1.52426e-06
AT4G26800	1171.05	0.489217	0.0975893	5.01302	5.35815e-07	1.52426e-06
AT3G01225	1190.68	0.422572	0.0843142	5.01187	5.39029e-07	1.53195e-06
AT3G02980	1190.68	0.422572	0.0843142	5.01187	5.39029e-07	1.53195e-06
AT3G02990	1190.68	0.422572	0.0843142	5.01187	5.39029e-07	1.53195e-06
AT1G06870	452.899	0.634769	0.126655	5.01179	5.39258e-07	1.53239e-06
AT2G20270	303.746	0.805013	0.160652	5.01091	5.41729e-07	1.53921e-06
AT4G02110	1361.61	0.429227	0.0856745	5.00998	5.44354e-07	1.54625e-06
AT3G04080	775.95	0.584725	0.116752	5.00826	5.49231e-07	1.55989e-06
AT3G48110	342.447	0.863158	0.172434	5.00572	5.56541e-07	1.57937e-06
AT3G06790	873.522	0.59829	0.119561	5.00408	5.61307e-07	1.59139e-06
AT3G06810	873.522	0.59829	0.119561	5.00408	5.61307e-07	1.59139e-06
AT5G23110	344.895	0.714276	0.142872	4.9994	5.75096e-07	1.62917e-06
AT3G61590	695.423	0.558104	0.111654	4.9985	5.77776e-07	1.63654e-06
AT5G43130	535.314	0.710553	0.1423	4.99335	5.93418e-07	1.6779e-06
AT5G43140	535.314	0.710553	0.1423	4.99335	5.93418e-07	1.6779e-06
AT2G09235	1120.39	0.448735	0.0898759	4.99283	5.95017e-07	1.68175e-06
AT2G41140	1120.39	0.448735	0.0898759	4.99283	5.95017e-07	1.68175e-06
AT3G04685	962.089	0.56191	0.112555	4.99233	5.96544e-07	1.68516e-06
AT3G24495	962.089	0.56191	0.112555	4.99233	5.96544e-07	1.68516e-06
AT3G24500	962.089	0.56191	0.112555	4.99233	5.96544e-07	1.68516e-06
AT1G48530	1268.72	0.485914	0.0976697	4.97507	6.52245e-07	1.83094e-06
AT1G48540	1268.72	0.485914	0.0976697	4.97507	6.52245e-07	1.83094e-06
AT3G55400	619.944	0.609108	0.122469	4.97355	6.5739e-07	1.84489e-06
AT3G18140	452.457	0.573917	0.115407	4.97299	6.59266e-07	1.84991e-06
AT4G14720	520.712	0.678527	0.13657	4.96835	6.75257e-07	1.89351e-06
AT1G19210	440.657	0.654063	0.131658	4.9679	6.76819e-07	1.89764e-06
AT1G18940	451.725	0.589386	0.118681	4.96614	6.82993e-07	1.91418e-06
AT3G05285	407.81	0.628043	0.126577	4.96173	6.98678e-07	1.95553e-06
AT3G27750	407.81	0.628043	0.126577	4.96173	6.98678e-07	1.95553e-06
AT1G34110	880.485	0.488136	0.0983859	4.96144	6.9971e-07	1.95764e-06
AT3G51870	497.477	0.621759	0.125374	4.95922	7.07752e-07	1.97911e-06
AT5G09790	812.9	0.650444	0.13116	4.95916	7.07982e-07	1.97947e-06
AT1G05993	730.133	0.607865	0.122678	4.95498	7.2338e-07	2.01849e-06
AT1G05997	730.133	0.607865	0.122678	4.95498	7.2338e-07	2.01849e-06
AT1G26233	730.133	0.607865	0.122678	4.95498	7.2338e-07	2.01849e-06
AT1G26235	730.133	0.607865	0.122678	4.95498	7.2338e-07	2.01849e-06
AT1G55475	1497.52	0.488628	0.0987163	4.94982	7.42828e-07	2.06946e-06
AT5G03910	366.755	0.614358	0.124199	4.94654	7.55432e-07	2.1029e-06
AT5G14240	560.967	0.628432	0.127076	4.94534	7.60126e-07	2.11485e-06
AT5G14250	560.967	0.628432	0.127076	4.94534	7.60126e-07	2.11485e-06
AT2G31190	757.664	0.631146	0.127689	4.94283	7.69983e-07	2.14029e-06
AT2G31200	757.664	0.631146	0.127689	4.94283	7.69983e-07	2.14029e-06
AT5G43720	757.757	0.528628	0.1072	4.93125	8.17035e-07	2.2627e-06
AT5G43725	757.757	0.528628	0.1072	4.93125	8.17035e-07	2.2627e-06
AT5G43730	757.757	0.528628	0.1072	4.93125	8.17035e-07	2.2627e-06
AT3G51440	2171.03	0.395166	0.0801864	4.92809	8.30387e-07	2.29695e-06
AT3G51450	2171.03	0.395166	0.0801864	4.92809	8.30387e-07	2.29695e-06
AT3G51460	2171.03	0.395166	0.0801864	4.92809	8.30387e-07	2.29695e-06
AT2G23840	817.025	0.509993	0.103615	4.92202	8.56558e-07	2.36374e-06
AT5G43260	522.286	0.571761	0.116181	4.9213	8.59695e-07	2.37178e-06
AT5G04130	529.596	0.707234	0.143947	4.91315	8.96232e-07	2.46481e-06
AT5G06060	747.75	0.479736	0.0976517	4.91272	8.98196e-07	2.46989e-06
AT5G11810	928.816	0.48921	0.0995996	4.91177	9.02599e-07	2.4811e-06
AT1G22310	353.135	0.644456	0.131221	4.91124	9.05045e-07	2.48742e-06
AT5G63460	938.199	0.645555	0.131551	4.90725	9.23609e-07	2.53579e-06
AT5G63470	938.199	0.645555	0.131551	4.90725	9.23609e-07	2.53579e-06
AT5G63480	938.199	0.645555	0.131551	4.90725	9.23609e-07	2.53579e-06
AT4G22920	745.751	0.508747	0.103701	4.90588	9.30099e-07	2.55194e-06
AT4G22930	745.751	0.508747	0.103701	4.90588	9.30099e-07	2.55194e-06
AT3G46320	263.983	0.766878	0.156401	4.90329	9.42453e-07	2.5855e-06
AT1G50380	663.806	0.602144	0.122972	4.89658	9.75199e-07	2.67289e-06
AT1G08003	1048.6	0.535891	0.109481	4.89484	9.83864e-07	2.69383e-06
AT1G54830	1048.6	0.535891	0.109481	4.89484	9.83864e-07	2.69383e-06
AT1G54840	1048.6	0.535891	0.109481	4.89484	9.83864e-07	2.69383e-06
AT1G54850	1048.6	0.535891	0.109481	4.89484	9.83864e-07	2.69383e-06
AT5G08560	1778.05	0.408288	0.0834189	4.89443	9.85916e-07	2.69805e-06
AT5G08565	1778.05	0.408288	0.0834189	4.89443	9.85916e-07	2.69805e-06
AT5G08570	1778.05	0.408288	0.0834189	4.89443	9.85916e-07	2.69805e-06
AT3G53620	1367.93	0.468472	0.0957203	4.89418	9.87181e-07	2.70045e-06
AT5G16380	783.395	0.792161	0.161935	4.89183	9.99027e-07	2.73144e-06
AT4G28706	751.211	0.552004	0.112947	4.88729	1.02235e-06	2.7923e-06
AT2G28600	2033.35	0.367193	0.0751876	4.88369	1.04119e-06	2.84153e-06
AT5G46380	1515.71	0.402088	0.0824226	4.87837	1.06968e-06	2.91701e-06
AT2G45000	790.945	0.535197	0.109734	4.87722	1.07593e-06	2.93369e-06
AT3G42660	1007.28	0.48386	0.0992141	4.87693	1.07751e-06	2.9376e-06
AT5G14270	970.083	0.485568	0.099574	4.87646	1.08008e-06	2.94348e-06
AT5G14280	970.083	0.485568	0.099574	4.87646	1.08008e-06	2.94348e-06
AT5G14285	970.083	0.485568	0.099574	4.87646	1.08008e-06	2.94348e-06
AT3G07440	1866.31	0.502515	0.103093	4.8744	1.09141e-06	2.96974e-06
AT3G07450	1866.31	0.502515	0.103093	4.8744	1.09141e-06	2.96974e-06
AT3G07460	1866.31	0.502515	0.103093	4.8744	1.09141e-06	2.96974e-06
AT3G11490	570.297	0.626602	0.12865	4.8706	1.11259e-06	3.02461e-06
AT5G05610	651.66	0.553963	0.113815	4.86721	1.13182e-06	3.07371e-06
AT1G47570	1064.88	0.589205	0.12111	4.86506	1.14423e-06	3.10702e-06
AT5G49470	473.054	0.596911	0.12273	4.86361	1.15262e-06	3.12818e-06
AT5G58003	1553.26	0.42542	0.0875507	4.85913	1.17904e-06	3.19698e-06
AT5G07470	763.455	0.519218	0.106907	4.85672	1.19347e-06	3.23486e-06
AT5G07475	763.455	0.519218	0.106907	4.85672	1.19347e-06	3.23486e-06
AT3G19510	810.524	0.453294	0.0933629	4.85518	1.20275e-06	3.25835e-06
AT5G58240	2354.08	0.459594	0.0947295	4.85165	1.22439e-06	3.31355e-06
AT5G58250	2354.08	0.459594	0.0947295	4.85165	1.22439e-06	3.31355e-06
AT5G58260	2354.08	0.459594	0.0947295	4.85165	1.22439e-06	3.31355e-06
AT5G23890	449.296	0.591255	0.12192	4.84955	1.23744e-06	3.34799e-06
AT1G71230	521.923	0.522387	0.107769	4.84727	1.25174e-06	3.38276e-06
AT1G20570	901.202	0.460374	0.0950026	4.84591	1.26032e-06	3.40377e-06
AT4G00240	626.324	0.593676	0.12254	4.84475	1.26771e-06	3.4233e-06
AT1G68690	629.334	0.582899	0.120329	4.84422	1.27108e-06	3.43195e-06
AT1G79190	326.783	0.643752	0.133015	4.83971	1.30028e-06	3.50855e-06
AT2G39880	2105.83	0.337418	0.0697864	4.83501	1.33137e-06	3.58828e-06
AT2G39885	2105.83	0.337418	0.0697864	4.83501	1.33137e-06	3.58828e-06
AT3G18750	1453.29	0.507804	0.105115	4.83092	1.35905e-06	3.65867e-06
AT3G18760	1453.29	0.507804	0.105115	4.83092	1.35905e-06	3.65867e-06
AT4G37290	650.555	0.585331	0.12119	4.82988	1.36618e-06	3.6755e-06
AT2G40660	597.243	0.511543	0.105937	4.82874	1.37401e-06	3.69514e-06
AT1G06550	760.002	0.547795	0.11352	4.82553	1.39628e-06	3.7512e-06
AT3G52190	602.923	0.729403	0.151235	4.82296	1.41441e-06	3.79698e-06
AT1G56190	1263.82	0.430702	0.0893566	4.82003	1.43537e-06	3.84735e-06
AT1G63390	653.463	0.52804	0.109569	4.81927	1.44084e-06	3.86104e-06
AT1G63400	653.463	0.52804	0.109569	4.81927	1.44084e-06	3.86104e-06
AT5G42370	327.334	0.599087	0.124369	4.817	1.45733e-06	3.90174e-06
AT4G30825	623.636	0.534273	0.11095	4.81543	1.46887e-06	3.93113e-06
AT2G17265	1252.27	0.405112	0.0841577	4.81373	1.48141e-06	3.96219e-06
AT2G17270	1252.27	0.405112	0.0841577	4.81373	1.48141e-06	3.96219e-06
AT5G55900	345.41	0.739411	0.154014	4.80092	1.57939e-06	4.21458e-06
AT1G47900	283.77	0.629612	0.131175	4.7998	1.58824e-06	4.23765e-06
AT5G63920	1054.84	0.467519	0.0974131	4.79934	1.59186e-06	4.24623e-06
AT5G49910	986.417	0.500843	0.104388	4.79789	1.60348e-06	4.27507e-06
AT3G06570	690.842	0.570558	0.118925	4.79764	1.60547e-06	4.27982e-06
AT1G76020	754.955	0.45935	0.0957742	4.79617	1.61724e-06	4.30957e-06
AT1G76030	754.955	0.45935	0.0957742	4.79617	1.61724e-06	4.30957e-06
AT5G65010	864.884	0.481968	0.100492	4.79606	1.61814e-06	4.31141e-06
AT4G18375	1491.31	0.422765	0.0881777	4.79446	1.63112e-06	4.34325e-06
AT4G14110	655.721	0.56382	0.117599	4.79443	1.63138e-06	4.34339e-06
AT5G49300	1126.33	0.420624	0.0879516	4.78244	1.73176e-06	4.59782e-06
AT5G13820	586.941	0.547206	0.114591	4.7753	1.79442e-06	4.75877e-06
AT4G34840	708.826	0.550531	0.115311	4.77432	1.80317e-06	4.78077e-06
AT1G76560	1094.7	0.467205	0.0978726	4.7736	1.80963e-06	4.79669e-06
AT1G76570	1094.7	0.467205	0.0978726	4.7736	1.80963e-06	4.79669e-06
AT3G44020	278.129	0.68837	0.144383	4.76765	1.86387e-06	4.93361e-06
AT5G65200	1353.81	0.395867	0.083158	4.76041	1.93198e-06	5.10684e-06
AT5G09165	290.753	0.672389	0.141541	4.75049	2.02923e-06	5.34641e-06
AT5G63490	290.753	0.672389	0.141541	4.75049	2.02923e-06	5.34641e-06
AT1G08387	655.532	0.538191	0.113336	4.74862	2.04813e-06	5.39214e-06
AT1G61420	655.532	0.538191	0.113336	4.74862	2.04813e-06	5.39214e-06
AT1G11420	713.848	0.447975	0.0943681	4.7471	2.06354e-06	5.43067e-06
AT1G11430	713.848	0.447975	0.0943681	4.7471	2.06354e-06	5.43067e-06
AT5G17710	423.763	0.676362	0.142603	4.74296	2.10618e-06	5.53665e-06
AT4G18700	724.661	0.577819	0.121879	4.74094	2.1273e-06	5.59008e-06
AT5G65710	1552.47	0.504694	0.106529	4.73764	2.16226e-06	5.67414e-06
AT5G65720	1552.47	0.504694	0.106529	4.73764	2.16226e-06	5.67414e-06
AT3G10915	355.712	0.597848	0.126429	4.72874	2.2592e-06	5.91687e-06
AT3G10920	355.712	0.597848	0.126429	4.72874	2.2592e-06	5.91687e-06
AT4G06745	1370.28	0.427215	0.0903449	4.72871	2.25954e-06	5.91687e-06
AT4G17840	1370.28	0.427215	0.0903449	4.72871	2.25954e-06	5.91687e-06
AT1G72170	1247.64	0.512583	0.108422	4.72769	2.27091e-06	5.94441e-06
AT5G43080	821.958	0.602459	0.127497	4.72527	2.29806e-06	6.01174e-06
AT2G39435	573.875	0.513998	0.1088	4.72424	2.30978e-06	6.04164e-06
AT4G29520	904.753	0.492433	0.104326	4.72012	2.35707e-06	6.16125e-06
AT4G29530	904.753	0.492433	0.104326	4.72012	2.35707e-06	6.16125e-06
AT3G49400	259.533	0.692539	0.146721	4.7201	2.35726e-06	6.16125e-06
AT5G39980	439.764	0.552284	0.117184	4.71297	2.44136e-06	6.36918e-06
AT5G17170	1411.43	0.41092	0.0872312	4.7107	2.46869e-06	6.43727e-06
AT4G07645	1074.75	0.489324	0.103921	4.70862	2.49403e-06	6.49817e-06
AT4G26430	1074.75	0.489324	0.103921	4.70862	2.49403e-06	6.49817e-06
AT1G14360	1209.79	0.526392	0.11194	4.70245	2.57056e-06	6.68467e-06
AT1G02880	375.74	0.691911	0.14716	4.70176	2.57927e-06	6.70634e-06
AT4G35550	473.31	0.65307	0.13894	4.70038	2.59674e-06	6.7469e-06
AT3G03090	741.998	0.522112	0.111098	4.69957	2.60712e-06	6.77137e-06
AT4G01880	3089.08	0.474806	0.101125	4.69523	2.66313e-06	6.91341e-06
AT3G59630	1112.55	0.521742	0.111165	4.69341	2.6869e-06	6.97255e-06
AT3G59640	1112.55	0.521742	0.111165	4.69341	2.6869e-06	6.97255e-06
AT1G74920	841.611	0.523626	0.111579	4.69288	2.69389e-06	6.98724e-06
AT5G05465	268.411	0.666993	0.142233	4.68943	2.73961e-06	7.0953e-06
AT5G50520	621.007	0.539039	0.115011	4.68684	2.77461e-06	7.18241e-06
AT2G38350	1602.14	0.505316	0.107878	4.68413	2.81151e-06	7.26719e-06
AT2G38360	1602.14	0.505316	0.107878	4.68413	2.81151e-06	7.26719e-06
AT2G38365	1602.14	0.505316	0.107878	4.68413	2.81151e-06	7.26719e-06
AT2G24020	1224.38	0.501851	0.107159	4.68322	2.82402e-06	7.29592e-06
AT2G24030	1224.38	0.501851	0.107159	4.68322	2.82402e-06	7.29592e-06
AT1G73600	895.926	0.497219	0.106191	4.68232	2.83648e-06	7.32273e-06
AT1G11710	1009.1	0.524051	0.112259	4.66825	3.03779e-06	7.80982e-06
AT1G78810	2317.28	0.386989	0.0829382	4.666	3.07122e-06	7.88998e-06
AT1G78815	2317.28	0.386989	0.0829382	4.666	3.07122e-06	7.88998e-06
AT1G74970	1139.31	0.467542	0.100265	4.66305	3.11561e-06	7.99813e-06
AT1G74990	1139.31	0.467542	0.100265	4.66305	3.11561e-06	7.99813e-06
AT1G45231	238.448	0.882344	0.189291	4.66131	3.14206e-06	8.06408e-06
AT5G17000	1703.29	0.380279	0.08159	4.66085	3.14904e-06	8.08099e-06
AT2G38000	1194.15	0.529333	0.113629	4.65844	3.1862e-06	8.17137e-06
AT2G38010	1194.15	0.529333	0.113629	4.65844	3.1862e-06	8.17137e-06
AT5G24260	1279.28	0.381721	0.0819515	4.65789	3.19475e-06	8.19228e-06
AT2G20250	579.898	0.626411	0.134716	4.64988	3.32133e-06	8.49512e-06
AT2G20260	579.898	0.626411	0.134716	4.64988	3.32133e-06	8.49512e-06
AT3G62300	415.84	0.669176	0.143946	4.64878	3.33898e-06	8.53818e-06
AT1G66670	618.164	0.515955	0.111115	4.64342	3.42684e-06	8.75541e-06
AT4G34050	728.201	0.584784	0.126022	4.64032	3.47875e-06	8.87723e-06
AT4G19500	684.054	0.637895	0.137612	4.63545	3.56156e-06	9.07532e-06
AT3G24715	1467.66	0.430806	0.0930836	4.62816	3.68934e-06	9.38614e-06
AT1G60505	2112.05	0.351161	0.0759506	4.62354	3.77242e-06	9.58359e-06
AT5G62820	751.111	0.449308	0.0972018	4.62243	3.79276e-06	9.62944e-06
AT4G39210	798.519	0.656361	0.142066	4.62011	3.83534e-06	9.73284e-06
AT1G07030	1498.82	0.43856	0.0950503	4.61398	3.95038e-06	1.00091e-05
AT1G07040	1498.82	0.43856	0.0950503	4.61398	3.95038e-06	1.00091e-05
AT3G11720	682.641	0.537944	0.116671	4.61078	4.01167e-06	1.01545e-05
AT3G55820	564.907	0.579062	0.125647	4.60864	4.05306e-06	1.02556e-05
AT3G55830	564.907	0.579062	0.125647	4.60864	4.05306e-06	1.02556e-05
AT2G31170	1260.25	0.443525	0.0962636	4.6074	4.07726e-06	1.0314e-05
AT1G53280	479.537	0.532959	0.115702	4.60631	4.09877e-06	1.036e-05
AT1G11100	1713.99	0.39703	0.0863458	4.59814	4.26279e-06	1.07694e-05
AT5G63220	892.316	0.584894	0.127336	4.59332	4.36243e-06	1.10106e-05
AT5G63225	892.316	0.584894	0.127336	4.59332	4.36243e-06	1.10106e-05
AT5G63230	892.316	0.584894	0.127336	4.59332	4.36243e-06	1.10106e-05
AT3G23660	1183.41	0.523083	0.113894	4.59272	4.37503e-06	1.10397e-05
AT4G01660	751.544	0.467373	0.101855	4.5886	4.46238e-06	1.12548e-05
AT1G55870	1326.56	0.383274	0.0835647	4.58655	4.50636e-06	1.13561e-05
AT4G19860	344.386	0.559011	0.121979	4.58285	4.58681e-06	1.15409e-05
AT2G44670	452.177	0.54128	0.118204	4.57919	4.6677e-06	1.17262e-05
AT2G24170	1627.1	0.451392	0.0986037	4.57784	4.69791e-06	1.17992e-05
AT1G57770	403.957	0.684989	0.149633	4.57779	4.69908e-06	1.18008e-05
AT1G33360	995.858	0.442236	0.0966647	4.57495	4.76335e-06	1.1955e-05
AT2G31740	486.827	0.570364	0.124675	4.57481	4.76647e-06	1.19614e-05
AT3G61070	1351.38	0.423561	0.0926781	4.57024	4.87175e-06	1.2211e-05
AT5G18245	1233.53	0.399898	0.0875179	4.56932	4.893e-06	1.22614e-05
AT1G48370	633.944	0.500627	0.109591	4.56814	4.92066e-06	1.23292e-05
AT2G33585	701.636	0.474824	0.103973	4.56679	4.95252e-06	1.2402e-05
AT2G33590	701.636	0.474824	0.103973	4.56679	4.95252e-06	1.2402e-05
AT1G15510	460.485	0.639023	0.139937	4.56652	4.95887e-06	1.24161e-05
AT3G12170	1467.01	0.38297	0.0838682	4.56633	4.9633e-06	1.24257e-05
AT5G52910	1789.02	0.398861	0.0873565	4.5659	4.9735e-06	1.24498e-05
AT2G44860	1279.12	0.462693	0.101379	4.56401	5.01853e-06	1.25505e-05
AT2G44870	1279.12	0.462693	0.101379	4.56401	5.01853e-06	1.25505e-05
AT2G44880	1279.12	0.462693	0.101379	4.56401	5.01853e-06	1.25505e-05
AT4G33060	514.782	0.512436	0.112305	4.56291	5.04495e-06	1.2613e-05
AT2G39670	504.71	0.51071	0.111927	4.5629	5.0453e-06	1.2613e-05
AT1G07780	1636.11	0.396604	0.0869442	4.5616	5.07652e-06	1.26804e-05
AT1G07790	1636.11	0.396604	0.0869442	4.5616	5.07652e-06	1.26804e-05
AT1G07795	1636.11	0.396604	0.0869442	4.5616	5.07652e-06	1.26804e-05
AT1G51140	791.372	0.497914	0.109297	4.55559	5.22379e-06	1.30328e-05
AT5G15330	602.602	0.514363	0.112918	4.5552	5.23348e-06	1.30554e-05
AT1G29170	426.688	0.673614	0.147933	4.5535	5.27598e-06	1.31599e-05
AT3G55760	361.037	0.676991	0.148981	4.54414	5.51591e-06	1.37258e-05
AT4G22820	509.142	0.598123	0.131688	4.54198	5.57271e-06	1.38622e-05
AT2G21300	326.637	0.681218	0.150148	4.53698	5.70664e-06	1.41886e-05
AT1G21360	1808.62	0.391672	0.0864283	4.53175	5.84974e-06	1.45272e-05
AT1G21370	1808.62	0.391672	0.0864283	4.53175	5.84974e-06	1.45272e-05
AT4G24860	2397.4	0.34968	0.0771705	4.53126	5.86335e-06	1.45542e-05
AT5G44410	516.114	0.5297	0.116914	4.53067	5.87975e-06	1.45932e-05
AT1G30540	454.779	0.511734	0.113009	4.52826	5.94714e-06	1.47534e-05
AT4G15240	480.537	0.634455	0.140165	4.52648	5.99755e-06	1.48732e-05
AT1G26160	294.181	0.640726	0.14161	4.52458	6.05161e-06	1.4994e-05
AT3G19230	772.679	0.435585	0.0962715	4.52454	6.05266e-06	1.4994e-05
AT3G19235	772.679	0.435585	0.0962715	4.52454	6.05266e-06	1.4994e-05
AT1G43710	433.229	0.586881	0.129741	4.5235	6.08257e-06	1.50609e-05
AT4G34620	1687	0.439042	0.0970919	4.52192	6.12809e-06	1.51683e-05
AT4G34630	1687	0.439042	0.0970919	4.52192	6.12809e-06	1.51683e-05
AT4G34640	1687	0.439042	0.0970919	4.52192	6.12809e-06	1.51683e-05
AT1G01220	347.633	0.604913	0.134102	4.51086	6.45664e-06	1.5944e-05
AT1G04023	347.633	0.604913	0.134102	4.51086	6.45664e-06	1.5944e-05
AT5G61040	832.423	0.562428	0.12475	4.50845	6.5303e-06	1.61126e-05
AT5G61050	832.423	0.562428	0.12475	4.50845	6.5303e-06	1.61126e-05
AT4G23620	1134.07	0.501901	0.111341	4.50777	6.55127e-06	1.61568e-05
AT4G23630	1134.07	0.501901	0.111341	4.50777	6.55127e-06	1.61568e-05
AT5G56920	462.824	0.53639	0.11903	4.50634	6.59553e-06	1.62564e-05
AT2G21070	277.344	0.66168	0.146839	4.50617	6.60088e-06	1.62677e-05
AT1G18590	1503.24	0.397732	0.0882874	4.50497	6.63826e-06	1.63483e-05
AT1G18600	1503.24	0.397732	0.0882874	4.50497	6.63826e-06	1.63483e-05
AT4G12010	1068.21	0.410631	0.0911985	4.50261	6.71254e-06	1.65254e-05
AT1G04600	2148.16	0.350087	0.0777686	4.50166	6.74263e-06	1.65956e-05
AT2G28380	617.304	0.538044	0.119531	4.50129	6.75414e-06	1.6622e-05
AT1G19340	297.216	0.662284	0.147319	4.49558	6.93795e-06	1.70643e-05
AT5G11490	954.85	0.502329	0.111751	4.49506	6.95499e-06	1.71043e-05
AT5G19290	1307.72	0.577243	0.128468	4.49328	7.01336e-06	1.72297e-05
AT5G19300	1307.72	0.577243	0.128468	4.49328	7.01336e-06	1.72297e-05
AT2G19930	1305.72	0.45619	0.101731	4.48425	7.31693e-06	1.79335e-05
AT1G49890	393.308	0.630331	0.140597	4.48325	7.35154e-06	1.80092e-05
AT2G30920	524.909	0.554233	0.124009	4.46928	7.84827e-06	1.91821e-05
AT2G40700	335.267	0.556431	0.124523	4.46851	7.87666e-06	1.92493e-05
AT5G12190	387.22	0.613026	0.137435	4.46047	8.17803e-06	1.99602e-05
AT5G24270	1203.08	0.373151	0.0836893	4.45877	8.24332e-06	2.01056e-05
AT4G00230	964.554	0.466421	0.104853	4.44834	8.65351e-06	2.10547e-05
AT2G41830	709.521	0.477975	0.107518	4.44554	8.76715e-06	2.13115e-05
AT5G51830	1401.19	0.507433	0.114182	4.44407	8.82711e-06	2.14498e-05
AT4G16570	617.878	0.497631	0.112026	4.44212	8.90775e-06	2.16283e-05
AT1G13170	489.43	0.519418	0.117004	4.4393	9.02524e-06	2.18857e-05
AT4G12250	548.881	0.576578	0.129998	4.43527	9.19565e-06	2.22784e-05
AT1G06770	1413.48	0.340981	0.0768907	4.43461	9.22372e-06	2.23438e-05
AT2G24120	458.587	0.566474	0.127794	4.43273	9.30476e-06	2.25246e-05
AT1G31170	562.341	0.525736	0.118722	4.4283	9.49792e-06	2.29631e-05
AT5G16690	4083.31	0.278418	0.0629416	4.42343	9.7144e-06	2.34702e-05
AT1G75770	1654.51	0.349548	0.0790533	4.42167	9.79403e-06	2.36517e-05
AT1G75780	1654.51	0.349548	0.0790533	4.42167	9.79403e-06	2.36517e-05
AT1G75785	1654.51	0.349548	0.0790533	4.42167	9.79403e-06	2.36517e-05
AT5G08610	647.386	0.612414	0.13854	4.42047	9.8485e-06	2.37751e-05
AT5G01500	745.42	0.5046	0.114179	4.41936	9.89923e-06	2.38893e-05
AT5G37340	470.851	0.544426	0.123335	4.4142	1.01382e-05	2.441e-05
AT5G37350	470.851	0.544426	0.123335	4.4142	1.01382e-05	2.441e-05
AT1G74030	1382.36	0.502066	0.113828	4.41075	1.03013e-05	2.47886e-05
AT1G74040	1382.36	0.502066	0.113828	4.41075	1.03013e-05	2.47886e-05
AT5G53490	642.248	0.55789	0.126645	4.40516	1.05707e-05	2.54163e-05
AT1G72270	2768.87	0.424551	0.0966551	4.39243	1.12092e-05	2.69116e-05
AT5G06310	838.057	0.507138	0.115531	4.38961	1.13552e-05	2.72435e-05
AT4G11820	493.663	0.698957	0.159604	4.37933	1.19046e-05	2.85354e-05
AT5G57880	1111.57	0.361044	0.0824736	4.37769	1.19941e-05	2.86977e-05
AT5G57885	1111.57	0.361044	0.0824736	4.37769	1.19941e-05	2.86977e-05
AT5G57887	1111.57	0.361044	0.0824736	4.37769	1.19941e-05	2.86977e-05
AT5G57250	2280.17	0.321507	0.0734784	4.37554	1.21133e-05	2.89729e-05
AT3G23210	754.832	0.445464	0.101994	4.36756	1.25642e-05	2.9997e-05
AT5G41750	938.36	0.527539	0.121056	4.35781	1.3137e-05	3.13216e-05
AT4G28660	1811.95	0.340749	0.0782204	4.35626	1.32302e-05	3.15223e-05
AT4G28670	1811.95	0.340749	0.0782204	4.35626	1.32302e-05	3.15223e-05
AT2G06085	421.707	0.682224	0.156809	4.35068	1.35719e-05	3.22853e-05
AT2G14247	421.707	0.682224	0.156809	4.35068	1.35719e-05	3.22853e-05
AT4G17020	821.765	0.49745	0.114613	4.34025	1.42319e-05	3.37904e-05
AT4G17030	821.765	0.49745	0.114613	4.34025	1.42319e-05	3.37904e-05
AT1G76540	379.901	0.587147	0.135352	4.33793	1.43832e-05	3.41225e-05
AT2G46880	1219.75	0.354428	0.0818383	4.33083	1.48547e-05	3.51974e-05
AT2G46890	1219.75	0.354428	0.0818383	4.33083	1.48547e-05	3.51974e-05
AT2G35790	1066.02	0.368836	0.0852802	4.32499	1.52537e-05	3.60736e-05
AT4G34490	537.639	0.505669	0.116934	4.3244	1.52949e-05	3.61672e-05
AT3G47460	1623.05	0.384488	0.0889459	4.32272	1.54118e-05	3.64189e-05
AT4G17300	326.318	0.682251	0.157972	4.3188	1.56877e-05	3.70167e-05
AT5G63135	1457.82	0.325773	0.0754945	4.31519	1.59464e-05	3.75639e-05
AT5G63140	1457.82	0.325773	0.0754945	4.31519	1.59464e-05	3.75639e-05
AT3G13190	819.409	0.50328	0.116672	4.31365	1.60584e-05	3.78144e-05
AT1G07590	402.164	0.499162	0.115718	4.3136	1.60617e-05	3.78144e-05
AT1G07600	402.164	0.499162	0.115718	4.3136	1.60617e-05	3.78144e-05
AT4G25890	419.121	0.689853	0.16002	4.31105	1.6248e-05	3.82187e-05
AT1G72160	1042.71	0.511501	0.118733	4.30799	1.64745e-05	3.87298e-05
AT2G23390	706.908	0.488412	0.11353	4.30204	1.69232e-05	3.97181e-05
AT4G01840	602.662	0.563449	0.131031	4.30011	1.70715e-05	4.00616e-05
AT4G24960	358.818	0.53377	0.124136	4.2999	1.70879e-05	4.00907e-05
AT5G28840	631.437	0.558642	0.129937	4.29932	1.71321e-05	4.01723e-05
AT3G03890	420.642	0.561936	0.130815	4.29565	1.74182e-05	4.08205e-05
AT4G24930	938.234	0.398656	0.0928067	4.29555	1.7426e-05	4.08298e-05
AT1G14840	882.322	0.389587	0.09073	4.29391	1.75551e-05	4.11257e-05
AT4G24170	836.313	0.405061	0.0943628	4.2926	1.76596e-05	4.13586e-05
AT4G24175	836.313	0.405061	0.0943628	4.2926	1.76596e-05	4.13586e-05
AT1G02000	1177.89	0.42401	0.0988487	4.28948	1.79091e-05	4.19008e-05
AT1G02010	1177.89	0.42401	0.0988487	4.28948	1.79091e-05	4.19008e-05
AT5G00780	862.702	0.441591	0.102964	4.28877	1.79666e-05	4.20167e-05
AT5G01580	862.702	0.441591	0.102964	4.28877	1.79666e-05	4.20167e-05
AT5G01590	862.702	0.441591	0.102964	4.28877	1.79666e-05	4.20167e-05
AT5G09315	1587.39	0.332896	0.0776281	4.28834	1.80013e-05	4.20838e-05
AT5G09320	1587.39	0.332896	0.0776281	4.28834	1.80013e-05	4.20838e-05
AT3G21400	1205.51	0.403028	0.0941412	4.2811	1.8597e-05	4.3404e-05
AT3G21405	1205.51	0.403028	0.0941412	4.2811	1.8597e-05	4.3404e-05
AT3G21410	1205.51	0.403028	0.0941412	4.2811	1.8597e-05	4.3404e-05
AT5G03630	659.456	0.54915	0.128487	4.27397	1.92024e-05	4.47374e-05
AT2G18730	283.502	0.584295	0.136743	4.27296	1.92897e-05	4.49282e-05
AT3G45230	357.687	0.698421	0.163452	4.27295	1.92907e-05	4.49282e-05
AT5G60030	426.354	0.54442	0.127467	4.27106	1.94542e-05	4.52439e-05
AT5G60040	426.354	0.54442	0.127467	4.27106	1.94542e-05	4.52439e-05
AT4G12020	888.314	0.414906	0.0971695	4.26992	1.95542e-05	4.54513e-05
AT5G02105	607.478	0.435621	0.102099	4.26667	1.98409e-05	4.60821e-05
AT5G13840	607.478	0.435621	0.102099	4.26667	1.98409e-05	4.60821e-05
AT4G20780	722.096	0.502689	0.117834	4.26606	1.98952e-05	4.61877e-05
AT5G56610	1503.87	0.352023	0.0825857	4.26251	2.02144e-05	4.6882e-05
AT5G56620	1503.87	0.352023	0.0825857	4.26251	2.02144e-05	4.6882e-05
AT4G11990	533.372	0.476379	0.111767	4.26224	2.02388e-05	4.69336e-05
AT3G57200	608.49	0.593998	0.139415	4.26064	2.0384e-05	4.72338e-05
AT4G32770	1048.28	0.53461	0.125609	4.25616	2.07968e-05	4.81478e-05
AT3G21100	997.389	0.511393	0.120172	4.2555	2.08586e-05	4.8275e-05
AT5G28320	439.319	0.553095	0.130148	4.24974	2.14017e-05	4.94448e-05
AT2G42290	1183.88	0.391229	0.0920601	4.24971	2.14044e-05	4.94456e-05
AT2G17640	683.55	0.443451	0.104411	4.24716	2.16495e-05	4.99898e-05
AT2G17650	683.55	0.443451	0.104411	4.24716	2.16495e-05	4.99898e-05
AT1G54355	1028.17	0.365892	0.0862348	4.24297	2.20581e-05	5.09108e-05
AT1G54360	1028.17	0.365892	0.0862348	4.24297	2.20581e-05	5.09108e-05
AT1G77590	461.492	0.576202	0.135975	4.23756	2.25962e-05	5.20672e-05
AT3G53030	389.258	0.513607	0.121255	4.23575	2.27795e-05	5.2478e-05
AT2G39760	1822.23	0.378492	0.089385	4.2344	2.29159e-05	5.27748e-05
AT1G01870	528.7	0.464075	0.109673	4.23145	2.3219e-05	5.34495e-05
AT2G42730	1377.63	0.407749	0.0963748	4.23087	2.32789e-05	5.35522e-05
AT2G42740	1377.63	0.407749	0.0963748	4.23087	2.32789e-05	5.35522e-05
AT2G42750	1377.63	0.407749	0.0963748	4.23087	2.32789e-05	5.35522e-05
AT4G39230	3605.05	0.400128	0.0945846	4.23037	2.33306e-05	5.36242e-05
AT4G39235	3605.05	0.400128	0.0945846	4.23037	2.33306e-05	5.36242e-05
AT4G39240	3605.05	0.400128	0.0945846	4.23037	2.33306e-05	5.36242e-05
AT4G39250	3605.05	0.400128	0.0945846	4.23037	2.33306e-05	5.36242e-05
AT4G39260	3605.05	0.400128	0.0945846	4.23037	2.33306e-05	5.36242e-05
AT1G77490	768.11	0.488916	0.115581	4.23008	2.33606e-05	5.36872e-05
AT3G24430	388.291	0.625036	0.147833	4.22798	2.35796e-05	5.41609e-05
AT2G01330	715.149	0.489408	0.115784	4.2269	2.36933e-05	5.43984e-05
AT4G15180	670.592	0.568864	0.134696	4.22331	2.40735e-05	5.52291e-05
AT2G39180	673.33	0.528159	0.125143	4.22043	2.43841e-05	5.5905e-05
AT1G53580	505.725	0.555045	0.131564	4.21881	2.45593e-05	5.62697e-05
AT3G15020	563.283	0.530921	0.125872	4.21793	2.46554e-05	5.64776e-05
AT5G23430	1049.52	0.388855	0.0922448	4.21546	2.49266e-05	5.70553e-05
AT3G06930	762.467	0.446137	0.105858	4.21447	2.50364e-05	5.72942e-05
AT1G74390	1310.75	0.398569	0.0946477	4.21108	2.54156e-05	5.80861e-05
AT1G74400	1310.75	0.398569	0.0946477	4.21108	2.54156e-05	5.80861e-05
AT1G74410	1310.75	0.398569	0.0946477	4.21108	2.54156e-05	5.80861e-05
AT5G11480	671.394	0.603322	0.143286	4.21062	2.54676e-05	5.81986e-05
AT2G34400	509.16	0.553616	0.131512	4.20961	2.55807e-05	5.84444e-05
AT3G23805	305.32	0.595746	0.14169	4.20458	2.61573e-05	5.96773e-05
AT3G14570	2429.6	0.307885	0.0732292	4.20439	2.61784e-05	5.97125e-05
AT2G24640	225.946	0.588588	0.140074	4.20198	2.6459e-05	6.03121e-05
AT4G12460	295.004	0.669749	0.15939	4.20196	2.64613e-05	6.03121e-05
AT3G01555	1195.65	0.521007	0.12406	4.19962	2.67367e-05	6.08868e-05
AT1G27400	759.011	0.473143	0.112681	4.19897	2.68137e-05	6.10425e-05
AT1G21700	474.049	0.530942	0.126464	4.19837	2.68844e-05	6.11835e-05
AT1G21710	474.049	0.530942	0.126464	4.19837	2.68844e-05	6.11835e-05
AT1G80060	887.385	0.467072	0.111367	4.194	2.74075e-05	6.22661e-05
AT1G44170	304.699	0.687704	0.164302	4.1856	2.84413e-05	6.44406e-05
AT5G63940	274.739	0.598675	0.143048	4.18515	2.84978e-05	6.45548e-05
AT2G45290	2719.64	0.276093	0.0660971	4.17708	2.9527e-05	6.68283e-05
AT2G41451	707.735	0.504323	0.120772	4.17584	2.96889e-05	6.71516e-05
AT3G15470	701.759	0.409064	0.0979637	4.17567	2.97107e-05	6.71864e-05
AT3G28930	297.266	0.616003	0.147547	4.17497	2.98023e-05	6.73862e-05
AT1G01740	492.879	0.470838	0.112845	4.17243	3.0137e-05	6.80698e-05
AT5G19370	347.092	0.62777	0.150475	4.17191	3.02052e-05	6.82165e-05
AT3G22370	824.199	0.398789	0.0956164	4.17072	3.03641e-05	6.85534e-05
AT5G51110	562.095	0.426505	0.102349	4.16714	3.08442e-05	6.95773e-05
AT5G51120	562.095	0.426505	0.102349	4.16714	3.08442e-05	6.95773e-05
AT3G02810	1102.96	0.455294	0.109411	4.16131	3.16428e-05	7.12566e-05
AT3G02820	1102.96	0.455294	0.109411	4.16131	3.16428e-05	7.12566e-05
AT3G03175	572.845	0.486487	0.116938	4.1602	3.17965e-05	7.15566e-05
AT3G15920	572.845	0.486487	0.116938	4.1602	3.17965e-05	7.15566e-05
AT3G15930	572.845	0.486487	0.116938	4.1602	3.17965e-05	7.15566e-05
AT3G07420	435.564	0.506343	0.121905	4.15358	3.27316e-05	7.3535e-05
AT2G38770	1331.6	0.408845	0.0985047	4.15051	3.31735e-05	7.44721e-05
AT3G23120	901.984	0.43731	0.105393	4.14932	3.33457e-05	7.48507e-05
AT5G62700	740.453	0.519974	0.125383	4.14709	3.36731e-05	7.55694e-05
AT4G26620	575.951	0.586472	0.141474	4.14544	3.39159e-05	7.61062e-05
AT1G71110	745.275	0.392449	0.0949451	4.13343	3.57394e-05	7.99591e-05
AT1G03680	2363.5	0.302777	0.0732703	4.13233	3.59107e-05	8.02909e-05
AT1G03687	2363.5	0.302777	0.0732703	4.13233	3.59107e-05	8.02909e-05
AT1G03700	2363.5	0.302777	0.0732703	4.13233	3.59107e-05	8.02909e-05
AT1G03710	2363.5	0.302777	0.0732703	4.13233	3.59107e-05	8.02909e-05
AT1G03720	2363.5	0.302777	0.0732703	4.13233	3.59107e-05	8.02909e-05
AT4G30920	336.357	0.502108	0.121533	4.13145	3.6048e-05	8.05895e-05
AT2G28590	1332.09	0.390062	0.0946832	4.11965	3.79446e-05	8.46493e-05
AT5G13260	476.788	0.527118	0.127978	4.11881	3.80837e-05	8.49416e-05
AT1G71020	285.698	0.754194	0.183145	4.11801	3.82163e-05	8.52012e-05
AT3G54680	286.851	0.589858	0.143278	4.11688	3.8404e-05	8.55835e-05
AT5G07740	517.13	0.457651	0.11126	4.11334	3.89975e-05	8.68232e-05
AT2G41190	969.463	0.454684	0.110565	4.11237	3.9161e-05	8.71779e-05
AT3G55350	287.259	0.654755	0.159325	4.10955	3.96427e-05	8.81755e-05
AT1G18950	380.77	0.560394	0.136388	4.10882	3.97688e-05	8.84466e-05
AT5G01645	1937.41	0.391242	0.0952464	4.10768	3.9965e-05	8.88077e-05
AT5G09980	1937.41	0.391242	0.0952464	4.10768	3.9965e-05	8.88077e-05
AT5G09990	1937.41	0.391242	0.0952464	4.10768	3.9965e-05	8.88077e-05
AT5G09995	1937.41	0.391242	0.0952464	4.10768	3.9965e-05	8.88077e-05
AT5G10000	1937.41	0.391242	0.0952464	4.10768	3.9965e-05	8.88077e-05
AT5G10010	1937.41	0.391242	0.0952464	4.10768	3.9965e-05	8.88077e-05
AT5G02430	1935.63	0.286008	0.0696799	4.1046	4.05023e-05	8.99542e-05
AT5G00595	2815.88	0.304966	0.0743257	4.1031	4.07646e-05	9.04889e-05
AT5G47440	2815.88	0.304966	0.0743257	4.1031	4.07646e-05	9.04889e-05
AT5G47450	2815.88	0.304966	0.0743257	4.1031	4.07646e-05	9.04889e-05
AT5G47455	2815.88	0.304966	0.0743257	4.1031	4.07646e-05	9.04889e-05
AT1G14830	357.506	0.568118	0.138479	4.10255	4.08615e-05	9.06744e-05
AT5G14880	795.081	0.454759	0.110851	4.10242	4.08856e-05	9.06905e-05
AT5G20040	2223.84	0.336378	0.0820725	4.09855	4.15753e-05	9.21135e-05
AT5G20045	2223.84	0.336378	0.0820725	4.09855	4.15753e-05	9.21135e-05
AT5G20050	2223.84	0.336378	0.0820725	4.09855	4.15753e-05	9.21135e-05
AT2G33360	291.868	0.584304	0.142588	4.09783	4.17034e-05	9.23875e-05
AT2G13440	269.42	0.560151	0.136868	4.09263	4.26514e-05	9.44279e-05
AT5G04590	749.951	0.456393	0.111765	4.0835	4.43616e-05	9.80181e-05
AT2G30170	476.866	0.513164	0.125876	4.07674	4.5672e-05	0.000100818
AT2G30180	476.866	0.513164	0.125876	4.07674	4.5672e-05	0.000100818
AT3G04860	625.385	0.463818	0.11385	4.07394	4.62239e-05	0.000101972
AT4G36360	815.81	0.404972	0.0994459	4.07228	4.65543e-05	0.000102658
AT2G33570	846.284	0.507402	0.124729	4.06805	4.74079e-05	0.000104409
AT5G65940	1540.79	0.318101	0.0782685	4.06423	4.81912e-05	0.000106056
AT3G03630	713.862	0.443187	0.109111	4.0618	4.86965e-05	0.000107145
AT5G56270	461.685	0.5855	0.144151	4.0617	4.87166e-05	0.000107179
AT1G48280	555.387	0.44045	0.108491	4.05978	4.91188e-05	0.000108018
AT1G19720	1295.53	0.450363	0.111048	4.05557	5.00118e-05	0.00010989
AT1G19730	1295.53	0.450363	0.111048	4.05557	5.00118e-05	0.00010989
AT1G19740	1295.53	0.450363	0.111048	4.05557	5.00118e-05	0.00010989
AT3G02115	791.442	0.407642	0.100541	4.05449	5.02449e-05	0.000110356
AT3G09240	791.442	0.407642	0.100541	4.05449	5.02449e-05	0.000110356
AT3G09250	791.442	0.407642	0.100541	4.05449	5.02449e-05	0.000110356
AT4G02860	247.141	0.592524	0.146569	4.04263	5.28558e-05	0.000115776
AT3G17609	1130.69	0.406276	0.100633	4.0372	5.40928e-05	0.000118375
AT3G17611	1130.69	0.406276	0.100633	4.0372	5.40928e-05	0.000118375
AT1G63240	602.92	0.442848	0.109706	4.03668	5.42122e-05	0.000118624
AT3G54150	1264.51	0.355997	0.0882335	4.03472	5.46673e-05	0.000119557
AT3G54160	1264.51	0.355997	0.0882335	4.03472	5.46673e-05	0.000119557
AT1G16515	936.224	0.393025	0.0974236	4.03419	5.47915e-05	0.000119791
AT1G16520	936.224	0.393025	0.0974236	4.03419	5.47915e-05	0.000119791
AT2G42500	744.885	0.390867	0.0970857	4.026	5.67328e-05	0.000123868
AT3G24810	376.766	0.571729	0.142123	4.02277	5.75185e-05	0.000125492
AT3G26240	1580.96	0.336078	0.0836128	4.01945	5.83335e-05	0.000127165
AT5G23395	749.299	0.448877	0.111726	4.01767	5.87761e-05	0.00012801
AT3G05340	717.298	0.411584	0.102463	4.01691	5.8966e-05	0.00012841
AT1G05840	426.913	0.468067	0.116576	4.01512	5.94155e-05	0.000129282
AT2G16365	1424.37	0.333329	0.0831029	4.01103	6.04533e-05	0.000131445
AT2G20020	610.614	0.579116	0.14459	4.00523	6.19581e-05	0.00013455
AT5G08040	686.005	0.525693	0.131448	3.99925	6.35423e-05	0.000137819
AT5G08050	686.005	0.525693	0.131448	3.99925	6.35423e-05	0.000137819
AT3G04590	318.967	0.593175	0.148352	3.99842	6.37672e-05	0.000138279
AT5G16700	3653.84	0.256832	0.064301	3.99421	6.4909e-05	0.000140638
AT5G16710	3653.84	0.256832	0.064301	3.99421	6.4909e-05	0.000140638
AT5G16820	1313.78	0.540138	0.135277	3.99282	6.52933e-05	0.000141413
AT1G05470	281.124	0.532615	0.133462	3.99076	6.58626e-05	0.000142558
AT3G09650	510.91	0.48709	0.122129	3.98834	6.65378e-05	0.00014393
AT2G39140	341.323	0.550359	0.138051	3.98663	6.7018e-05	0.000144849
AT1G56000	652.363	0.469068	0.117754	3.98345	6.7921e-05	0.000146741
AT4G08390	347.234	0.586503	0.147266	3.9826	6.81651e-05	0.000147253
AT3G12530	2231.36	0.332531	0.0835932	3.97796	6.95082e-05	0.00015
AT3G03785	1535.78	0.332826	0.0836814	3.9773	6.97015e-05	0.00015034
AT3G18870	1535.78	0.332826	0.0836814	3.9773	6.97015e-05	0.00015034
AT3G18880	1535.78	0.332826	0.0836814	3.9773	6.97015e-05	0.00015034
AT3G18890	1535.78	0.332826	0.0836814	3.9773	6.97015e-05	0.00015034
AT2G42770	439.381	0.475637	0.119668	3.97463	7.04899e-05	0.000151947
AT2G42780	439.381	0.475637	0.119668	3.97463	7.04899e-05	0.000151947
AT1G63300	533.894	0.466676	0.117461	3.97303	7.0965e-05	0.00015294
AT1G30270	796.216	0.408968	0.102972	3.97163	7.13814e-05	0.000153822
AT3G54860	702.415	0.399001	0.100529	3.96902	7.217e-05	0.000155426
AT3G54870	702.415	0.399001	0.100529	3.96902	7.217e-05	0.000155426
AT5G05220	704.555	0.409665	0.103236	3.96823	7.24073e-05	0.000155889
AT5G05230	704.555	0.409665	0.103236	3.96823	7.24073e-05	0.000155889
AT2G35733	507.21	0.50028	0.126142	3.96602	7.30834e-05	0.000157248
AT2G35736	507.21	0.50028	0.126142	3.96602	7.30834e-05	0.000157248
AT2G35738	507.21	0.50028	0.126142	3.96602	7.30834e-05	0.000157248
AT4G18790	914.74	0.351753	0.088709	3.96524	7.33216e-05	0.000157712
AT4G18800	914.74	0.351753	0.088709	3.96524	7.33216e-05	0.000157712
AT5G19440	313.957	0.537153	0.135471	3.96509	7.33691e-05	0.000157798
AT5G64720	822.182	0.388288	0.0979629	3.96362	7.38217e-05	0.000158657
AT5G64730	822.182	0.388288	0.0979629	3.96362	7.38217e-05	0.000158657
AT5G08760	1057.27	0.407007	0.102749	3.96115	7.45885e-05	0.000160207
AT5G08770	1057.27	0.407007	0.102749	3.96115	7.45885e-05	0.000160207
AT1G55480	1300.41	0.426673	0.107744	3.96006	7.49308e-05	0.000160909
AT4G30800	531.933	0.478059	0.120784	3.95798	7.55869e-05	0.000162302
AT3G02195	1261.74	0.31244	0.0790567	3.9521	7.74671e-05	0.000166068
AT3G09340	1261.74	0.31244	0.0790567	3.9521	7.74671e-05	0.000166068
AT3G09350	1261.74	0.31244	0.0790567	3.9521	7.74671e-05	0.000166068
AT4G14620	838.53	0.630701	0.1597	3.94928	7.83856e-05	0.000167985
AT5G16810	1590.57	0.496657	0.125843	3.94665	7.92516e-05	0.000169754
AT5G48465	346.441	0.628268	0.159428	3.94076	8.12242e-05	0.000173679
AT5G48470	346.441	0.628268	0.159428	3.94076	8.12242e-05	0.000173679
AT3G62000	615.467	0.536477	0.136156	3.94018	8.14216e-05	0.000174012
AT5G09430	709.038	0.456882	0.115999	3.93866	8.19371e-05	0.000175046
AT1G27760	1253.65	0.418984	0.106574	3.93138	8.44592e-05	0.000180229
AT1G04850	266.098	0.610346	0.155291	3.93035	8.4823e-05	0.000180987
AT1G01060	1199.82	0.49088	0.124907	3.92996	8.49596e-05	0.000181242
AT1G01070	1199.82	0.49088	0.124907	3.92996	8.49596e-05	0.000181242
AT5G52000	1418.8	0.310419	0.0790009	3.92931	8.51894e-05	0.000181658
AT5G52010	1418.8	0.310419	0.0790009	3.92931	8.51894e-05	0.000181658
AT3G08840	825.832	0.533197	0.135981	3.92112	8.81391e-05	0.000187606
AT2G12550	345.044	0.551632	0.140704	3.92053	8.83562e-05	0.000187992
AT1G09925	730.309	0.497245	0.126913	3.918	8.92885e-05	0.000189783
AT1G76994	730.309	0.497245	0.126913	3.918	8.92885e-05	0.000189783
AT5G04840	375.603	0.463685	0.118428	3.91534	9.02775e-05	0.000191788
AT5G43200	1511.56	0.346313	0.0885605	3.91047	9.21151e-05	0.000195376
AT5G43210	1511.56	0.346313	0.0885605	3.91047	9.21151e-05	0.000195376
AT5G43211	1511.56	0.346313	0.0885605	3.91047	9.21151e-05	0.000195376
AT5G43230	1511.56	0.346313	0.0885605	3.91047	9.21151e-05	0.000195376
AT4G32840	411.449	0.60604	0.155146	3.90626	9.3737e-05	0.000198636
AT4G14150	1385.73	0.379394	0.0971897	3.90364	9.47566e-05	0.000200695
AT3G27000	402.906	0.546706	0.140138	3.90119	9.57221e-05	0.000202434
AT1G47290	344.898	0.589598	0.151168	3.90028	9.60818e-05	0.000203154
AT5G65110	995.299	0.35937	0.0921525	3.89974	9.6298e-05	0.00020355
AT5G65120	995.299	0.35937	0.0921525	3.89974	9.6298e-05	0.00020355
AT4G13930	1254.16	0.340202	0.0872867	3.89752	9.71824e-05	0.000205316
AT2G04270	402.574	0.481322	0.123508	3.8971	9.73507e-05	0.000205589
AT5G23580	639.929	0.390091	0.100195	3.89333	9.88779e-05	0.000208583
AT5G53060	1266.43	0.394005	0.101204	3.89318	9.8937e-05	0.000208687
AT3G49370	472.33	0.484377	0.124426	3.89289	9.90559e-05	0.000208917
AT5G48450	610.875	0.447527	0.115006	3.89134	9.96914e-05	0.000210194
AT4G09730	327.23	0.49779	0.127926	3.89123	9.97362e-05	0.000210267
AT3G18440	488.246	0.499043	0.12829	3.88995	0.000100264	0.000211295
AT2G17260	1504.32	0.325285	0.0836301	3.88956	0.000100425	0.000211602
AT5G20870	1972.87	0.340079	0.0874588	3.88844	0.000100889	0.000212526
AT5G20885	1972.87	0.340079	0.0874588	3.88844	0.000100889	0.000212526
AT1G64100	585.651	0.428923	0.110533	3.88049	0.000104245	0.000219267
AT1G64105	585.651	0.428923	0.110533	3.88049	0.000104245	0.000219267
AT1G64107	585.651	0.428923	0.110533	3.88049	0.000104245	0.000219267
AT1G28530	952.329	0.396988	0.102354	3.87859	0.000105062	0.000220896
AT1G28540	952.329	0.396988	0.102354	3.87859	0.000105062	0.000220896
AT1G28550	952.329	0.396988	0.102354	3.87859	0.000105062	0.000220896
AT2G38070	926.554	0.485409	0.125233	3.87605	0.000106167	0.000223108
AT2G16780	838.658	0.396482	0.102356	3.87357	0.000107253	0.000225255
AT2G16790	838.658	0.396482	0.102356	3.87357	0.000107253	0.000225255
AT3G25400	245.395	0.634257	0.163792	3.87233	0.000107798	0.000226334
AT4G30810	460.723	0.472559	0.122119	3.86965	0.000108992	0.000228771
AT4G00231	353.083	0.584352	0.151032	3.86905	0.000109259	0.000229285
AT1G63050	569.02	0.521296	0.13477	3.86805	0.00010971	0.000230117
AT1G60790	539.043	0.411993	0.106538	3.8671	0.000110139	0.000230856
AT1G72300	958.24	0.429685	0.111118	3.8669	0.000110226	0.000231015
AT2G24230	675.753	0.376662	0.0974681	3.86446	0.000111333	0.000233056
AT5G04860	453.096	0.567867	0.147137	3.85944	0.000113648	0.000237476
AT2G39540	555.994	0.45641	0.118331	3.85707	0.000114755	0.00023967
AT2G39550	555.994	0.45641	0.118331	3.85707	0.000114755	0.00023967
AT3G09770	742.292	0.499571	0.129623	3.85404	0.000116185	0.000242513
AT4G12120	1390.52	0.31863	0.0827327	3.85132	0.000117481	0.000245096
AT3G61890	1096.18	0.368583	0.0958303	3.84621	0.00011996	0.000249871
AT4G27750	497.819	0.430489	0.111949	3.8454	0.000120354	0.000250642
AT1G05910	326.718	0.506214	0.131981	3.83551	0.000125303	0.000260459
AT3G59300	357.051	0.489209	0.127646	3.83256	0.000126816	0.000263369
AT3G10500	485.028	0.417064	0.108877	3.8306	0.000127829	0.000265314
AT1G02290	1421.26	0.322476	0.0841958	3.83007	0.000128109	0.000265817
AT1G20560	737.221	0.434936	0.11357	3.82969	0.000128306	0.0002662
AT2G35360	416.097	0.495097	0.129545	3.82182	0.000132472	0.000274518
AT2G35370	416.097	0.495097	0.129545	3.82182	0.000132472	0.000274518
AT1G10225	1964.61	0.39621	0.103784	3.81763	0.000134738	0.000278801
AT1G10230	1964.61	0.39621	0.103784	3.81763	0.000134738	0.000278801
AT3G05030	1801.24	0.388624	0.101856	3.81542	0.000135954	0.000281207
AT1G77850	656.495	0.466964	0.122488	3.81231	0.000137674	0.000284457
AT3G08590	2053.83	0.456993	0.120018	3.80768	0.000140274	0.000289715
AT1G71710	258.126	0.55073	0.14474	3.80497	0.000141824	0.000292801
AT4G23230	777.796	0.399295	0.104983	3.80344	0.000142702	0.000294506
AT4G36150	992.128	0.380865	0.100148	3.803	0.000142952	0.000294898
AT1G45170	393.55	0.481888	0.126723	3.80268	0.000143139	0.000295204
AT1G45180	393.55	0.481888	0.126723	3.80268	0.000143139	0.000295204
AT1G09817	889.761	0.448596	0.117971	3.8026	0.000143185	0.000295204
AT1G78476	889.761	0.448596	0.117971	3.8026	0.000143185	0.000295204
AT1G78478	889.761	0.448596	0.117971	3.8026	0.000143185	0.000295204
AT1G78480	889.761	0.448596	0.117971	3.8026	0.000143185	0.000295204
AT4G16700	487.207	0.463939	0.122043	3.80146	0.000143849	0.000296462
AT4G16710	487.207	0.463939	0.122043	3.80146	0.000143849	0.000296462
AT2G03410	1121.04	0.31555	0.0831165	3.79648	0.000146765	0.000302172
AT2G03420	1121.04	0.31555	0.0831165	3.79648	0.000146765	0.000302172
AT5G19460	384.489	0.502613	0.132392	3.79639	0.000146821	0.000302256
AT3G22421	898.918	0.378265	0.0996597	3.79557	0.000147305	0.000303223
AT4G25700	2236.18	0.274011	0.0722194	3.79415	0.00014815	0.000304932
AT3G07570	470	0.516637	0.136476	3.78555	0.000153367	0.000314961
AT1G14530	1279.67	0.363509	0.0960355	3.78515	0.000153613	0.000315406
AT1G14540	1279.67	0.363509	0.0960355	3.78515	0.000153613	0.000315406
AT5G07660	1565.94	0.34747	0.09185	3.78302	0.000154937	0.00031803
AT1G05423	541.224	0.413614	0.109353	3.78236	0.000155349	0.000318628
AT1G05427	541.224	0.413614	0.109353	3.78236	0.000155349	0.000318628
AT1G05433	541.224	0.413614	0.109353	3.78236	0.000155349	0.000318628
AT1G18745	541.224	0.413614	0.109353	3.78236	0.000155349	0.000318628
AT1G18750	541.224	0.413614	0.109353	3.78236	0.000155349	0.000318628
AT5G61350	1280.99	0.31587	0.0835964	3.77851	0.000157766	0.000323364
AT5G01660	1345.87	0.311745	0.0825282	3.77743	0.000158452	0.000324643
AT1G62880	410.524	0.446624	0.118287	3.77578	0.000159511	0.000326652
AT2G29900	429.813	0.43134	0.11437	3.77146	0.000162297	0.00033197
AT3G10070	1138.67	0.340775	0.0904385	3.76803	0.000164542	0.000336169
AT3G10080	1138.67	0.340775	0.0904385	3.76803	0.000164542	0.000336169
AT5G12100	496.143	0.498667	0.132434	3.76539	0.00016629	0.000339313
AT2G11035	1168.75	0.400311	0.106433	3.76114	0.000169139	0.000344924
AT3G22910	720.265	0.368566	0.0980735	3.75806	0.000171237	0.000349102
AT3G56080	761.763	0.344496	0.0916843	3.75741	0.000171681	0.000349906
AT5G15860	1977.76	0.32012	0.0852238	3.75623	0.000172491	0.000351454
AT5G15870	1977.76	0.32012	0.0852238	3.75623	0.000172491	0.000351454
AT5G15950	2239.24	0.343056	0.091331	3.75619	0.00017252	0.00035148
AT5G07280	824.466	0.446459	0.118889	3.75525	0.00017317	0.000352665
AT1G05767	861.635	0.417606	0.111321	3.75137	0.000175869	0.000357954
AT3G55680	1055.37	0.314246	0.0837859	3.75058	0.000176424	0.000358981
AT3G55690	1055.37	0.314246	0.0837859	3.75058	0.000176424	0.000358981
AT2G32450	633.429	0.418113	0.111623	3.74577	0.000179842	0.000365439
AT5G18748	830.779	0.386394	0.103245	3.74249	0.000182203	0.000369844
AT5G18750	830.779	0.386394	0.103245	3.74249	0.000182203	0.000369844
AT5G13270	1013.38	0.337498	0.090196	3.74183	0.000182687	0.000370682
AT5G13280	1013.38	0.337498	0.090196	3.74183	0.000182687	0.000370682
AT3G55080	1184.52	0.323529	0.0865522	3.73797	0.000185513	0.000376059
AT3G55090	1184.52	0.323529	0.0865522	3.73797	0.000185513	0.000376059
AT2G38970	615.777	0.401077	0.107298	3.73797	0.000185515	0.000376059
AT3G44880	627.689	0.378258	0.101258	3.73558	0.000187284	0.000379387
AT4G35450	1089.13	0.370942	0.0993919	3.73211	0.000189881	0.000384575
AT5G49710	633.85	0.508676	0.136374	3.73	0.000191482	0.000387743
AT5G09650	361.085	0.524536	0.140643	3.72955	0.00019182	0.00038839
AT3G03340	1672.64	0.3052	0.0818407	3.7292	0.000192087	0.00038878
AT5G60840	895.402	0.462492	0.124156	3.72509	0.000195243	0.000394597
AT1G10730	797.823	0.410335	0.110284	3.72073	0.000198647	0.000401053
AT5G25010	683.688	0.543187	0.146012	3.72014	0.00019911	0.000401912
AT4G33780	753.158	0.3911	0.105217	3.71709	0.000201529	0.000406676
AT5G60540	650.93	0.430654	0.115875	3.71653	0.000201981	0.00040747
AT5G60550	650.93	0.430654	0.115875	3.71653	0.000201981	0.00040747
AT4G35985	1017.64	0.527095	0.141842	3.71608	0.00020234	0.000408079
AT2G42130	2007.34	0.32931	0.0888134	3.70788	0.000208999	0.00042058
AT2G42140	2007.34	0.32931	0.0888134	3.70788	0.000208999	0.00042058
AT3G56250	1300.91	0.362597	0.0978215	3.70672	0.00020996	0.000422391
[truncated: 1,058 more rows]

## Sheet: H2Aub-Hypo
Supplementary List 4: Differential analysis of H2Aub marked genes in ubp5
H2Aub hypormarked genes
gene_id	baseMean	log2FoldChange	lfcSE	stat	pvalue	padj
AT4G03425	891.024	-1.51976	0.0947239	-16.0441	6.28613e-58	5.50482e-55
AT4G37840	891.024	-1.51976	0.0947239	-16.0441	6.28613e-58	5.50482e-55
AT1G30840	1606.52	-1.31497	0.0819738	-16.0413	6.57753e-58	5.5296e-55
AT1G32910	964.02	-1.47293	0.093356	-15.7776	4.4381e-56	3.2164e-53
AT2G23690	1022.29	-1.8406	0.121721	-15.1214	1.17078e-51	5.85862e-49
AT1G28360	1843.9	-1.30028	0.0873316	-14.8891	3.88235e-50	1.63191e-47
AT5G19340	1598.62	-1.19385	0.0814791	-14.6522	1.30421e-48	4.22943e-46
AT2G48121	709.361	-1.4119	0.0979857	-14.4092	4.526e-47	1.23536e-44
AT3G50870	1171.66	-1.19985	0.0838563	-14.3084	1.93892e-46	5.03091e-44
AT4G06965	2821.81	-1.30804	0.0922757	-14.1753	1.30232e-45	3.2201e-43
AT4G00150	2666.23	-1.70458	0.120463	-14.1503	1.86012e-45	4.49357e-43
AT3G08090	1680.09	-1.08357	0.076667	-14.1335	2.36098e-45	5.57536e-43
AT3G49950	1680.09	-1.08357	0.076667	-14.1335	2.36098e-45	5.57536e-43
AT2G32510	1313.02	-1.49214	0.10718	-13.9219	4.6658e-44	9.80611e-42
AT1G22600	2083.87	-1.19778	0.0890122	-13.4564	2.82387e-41	4.67317e-39
AT1G02640	1485.54	-1.43069	0.106421	-13.4437	3.3531e-41	5.46296e-39
AT4G37580	1481.87	-1.25477	0.093874	-13.3665	9.48419e-41	1.5333e-38
AT2G29220	1052.78	-1.23184	0.0922191	-13.3577	1.06785e-40	1.70022e-38
AT4G34380	2006.23	-1.25735	0.094246	-13.3411	1.33405e-40	2.06159e-38
AT3G10710	3772.98	-1.17177	0.0896471	-13.0709	4.83102e-39	6.22905e-37
AT3G10720	3772.98	-1.17177	0.0896471	-13.0709	4.83102e-39	6.22905e-37
AT5G04680	2776.18	-0.836619	0.0640569	-13.0606	5.5326e-39	7.00474e-37
AT5G04690	2776.18	-0.836619	0.0640569	-13.0606	5.5326e-39	7.00474e-37
AT3G17640	1932.3	-1.09066	0.0835256	-13.0578	5.735e-39	7.13209e-37
AT3G17650	1932.3	-1.09066	0.0835256	-13.0578	5.735e-39	7.13209e-37
AT3G17655	1932.3	-1.09066	0.0835256	-13.0578	5.735e-39	7.13209e-37
AT4G27970	1591.91	-0.9721	0.0753395	-12.9029	4.33375e-38	4.95014e-36
AT3G26120	2212.43	-0.953892	0.0742603	-12.8452	9.14624e-38	1.00642e-35
AT1G31290	2722.24	-1.25848	0.0980228	-12.8387	9.95818e-38	1.09006e-35
AT3G59030	1113.28	-1.08358	0.0853347	-12.698	6.06703e-37	6.18984e-35
AT2G41990	4283.51	-1.08552	0.0857109	-12.6649	9.25233e-37	9.21593e-35
AT2G42000	4283.51	-1.08552	0.0857109	-12.6649	9.25233e-37	9.21593e-35
AT2G42005	4283.51	-1.08552	0.0857109	-12.6649	9.25233e-37	9.21593e-35
AT3G29590	1963.94	-1.02831	0.0812275	-12.6596	9.90111e-37	9.76956e-35
AT4G36240	1279.56	-1.45159	0.11487	-12.6368	1.32368e-36	1.29395e-34
AT5G59990	1178.63	-1.50659	0.120094	-12.5451	4.22705e-36	3.93023e-34
AT1G30040	1560.74	-1.14982	0.0918347	-12.5205	5.76743e-36	5.29319e-34
AT2G42520	3959.07	-0.842879	0.0675528	-12.4773	9.92627e-36	8.80255e-34
AT2G42530	3959.07	-0.842879	0.0675528	-12.4773	9.92627e-36	8.80255e-34
AT2G42540	3959.07	-0.842879	0.0675528	-12.4773	9.92627e-36	8.80255e-34
AT2G42550	3959.07	-0.842879	0.0675528	-12.4773	9.92627e-36	8.80255e-34
AT2G42560	3959.07	-0.842879	0.0675528	-12.4773	9.92627e-36	8.80255e-34
AT2G09290	3586.61	-0.999456	0.0802219	-12.4586	1.25479e-35	1.0764e-33
AT2G41640	3586.61	-0.999456	0.0802219	-12.4586	1.25479e-35	1.0764e-33
AT2G41650	3586.61	-0.999456	0.0802219	-12.4586	1.25479e-35	1.0764e-33
AT2G41660	3586.61	-0.999456	0.0802219	-12.4586	1.25479e-35	1.0764e-33
AT4G28250	2735.91	-1.2528	0.101334	-12.363	4.14284e-35	3.40117e-33
AT4G30230	1313.14	-1.44384	0.117122	-12.3277	6.42774e-35	5.17593e-33
AT2G27880	1983.49	-1.01666	0.0825037	-12.3226	6.84345e-35	5.48964e-33
AT3G21330	1070.27	-1.24914	0.101645	-12.2893	1.0343e-34	8.11112e-33
AT5G60110	912.168	-1.12383	0.0916779	-12.2584	1.51379e-34	1.16539e-32
AT5G49130	2577.79	-1.08412	0.0885041	-12.2494	1.69254e-34	1.29353e-32
AT5G49138	2577.79	-1.08412	0.0885041	-12.2494	1.69254e-34	1.29353e-32
AT4G02670	1041.53	-1.14105	0.0931972	-12.2433	1.82364e-34	1.37869e-32
AT5G25330	1154.63	-1.00893	0.0826333	-12.2097	2.75811e-34	2.03688e-32
AT1G35730	1283.7	-1.15016	0.0943709	-12.1877	3.6163e-34	2.64822e-32
AT5G41780	1068.09	-1.24658	0.102303	-12.1852	3.72731e-34	2.72003e-32
AT4G06425	822.473	-1.16505	0.0956414	-12.1814	3.9033e-34	2.82882e-32
AT4G16745	822.473	-1.16505	0.0956414	-12.1814	3.9033e-34	2.82882e-32
AT1G04150	3393.53	-0.806747	0.0666393	-12.1062	9.7939e-34	6.88423e-32
AT2G20750	1672.58	-1.42614	0.11872	-12.0127	3.04838e-33	2.0084e-31
AT5G53210	1043.4	-1.24808	0.104101	-11.9891	4.05312e-33	2.62915e-31
AT5G35770	2560.33	-1.01737	0.0850025	-11.9688	5.1798e-33	3.30893e-31
AT1G06970	1709.61	-0.972163	0.0813772	-11.9464	6.78175e-33	4.26743e-31
AT3G15170	3273.86	-0.911307	0.0763235	-11.9401	7.31754e-33	4.59083e-31
AT1G07167	1434.03	-1.11068	0.0931114	-11.9286	8.40183e-33	5.19812e-31
AT1G07173	1434.03	-1.11068	0.0931114	-11.9286	8.40183e-33	5.19812e-31
AT1G43600	1434.03	-1.11068	0.0931114	-11.9286	8.40183e-33	5.19812e-31
AT1G43605	1434.03	-1.11068	0.0931114	-11.9286	8.40183e-33	5.19812e-31
AT2G35940	1872.44	-1.29885	0.109609	-11.8499	2.15533e-32	1.28689e-30
AT2G35945	1872.44	-1.29885	0.109609	-11.8499	2.15533e-32	1.28689e-30
AT3G48520	1769.46	-1.44197	0.121725	-11.8462	2.25231e-32	1.33343e-30
AT1G02110	1329.87	-1.34247	0.113675	-11.8097	3.47815e-32	2.01934e-30
AT1G02120	1329.87	-1.34247	0.113675	-11.8097	3.47815e-32	2.01934e-30
AT2G26440	2888.92	-0.800185	0.0682635	-11.722	9.83267e-32	5.42397e-30
AT2G26450	2888.92	-0.800185	0.0682635	-11.722	9.83267e-32	5.42397e-30
AT3G24220	2086.91	-0.836054	0.0714575	-11.7	1.27427e-31	6.9024e-30
AT1G02180	7885.45	-0.953575	0.0815562	-11.6922	1.39648e-31	7.4872e-30
AT1G02190	7885.45	-0.953575	0.0815562	-11.6922	1.39648e-31	7.4872e-30
AT1G02205	7885.45	-0.953575	0.0815562	-11.6922	1.39648e-31	7.4872e-30
AT4G33550	1044.19	-1.13789	0.0973899	-11.6838	1.54209e-31	8.16376e-30
AT4G33560	1044.19	-1.13789	0.0973899	-11.6838	1.54209e-31	8.16376e-30
AT5G20635	1159.16	-1.08625	0.0932108	-11.6537	2.19596e-31	1.14522e-29
AT5G00395	3551.59	-1.37269	0.117908	-11.6421	2.51836e-31	1.30366e-29
AT5G14820	3551.59	-1.37269	0.117908	-11.6421	2.51836e-31	1.30366e-29
AT4G05710	888.92	-1.38475	0.119012	-11.6354	2.72375e-31	1.39622e-29
AT2G01810	1693.7	-0.959486	0.0827138	-11.6001	4.11751e-31	2.05553e-29
AT3G22410	2942.63	-1.08485	0.0935824	-11.5925	4.49919e-31	2.21451e-29
AT1G23000	3323.04	-0.983234	0.0850443	-11.5614	6.46205e-31	3.15844e-29
AT1G23010	3323.04	-0.983234	0.0850443	-11.5614	6.46205e-31	3.15844e-29
AT5G60780	947.013	-1.14996	0.0994976	-11.5576	6.75532e-31	3.2865e-29
AT1G59870	1350.51	-1.39134	0.121454	-11.4557	2.20218e-30	1.01722e-28
AT1G58340	1108.01	-1.01129	0.0886298	-11.4102	3.71672e-30	1.68713e-28
AT4G28775	4201.04	-0.779077	0.0684196	-11.3868	4.86748e-30	2.16737e-28
AT4G28780	4201.04	-0.779077	0.0684196	-11.3868	4.86748e-30	2.16737e-28
AT4G28790	4201.04	-0.779077	0.0684196	-11.3868	4.86748e-30	2.16737e-28
AT4G28800	4201.04	-0.779077	0.0684196	-11.3868	4.86748e-30	2.16737e-28
AT1G10400	815.191	-1.10627	0.0975322	-11.3426	8.07116e-30	3.48319e-28
AT2G26250	1278.5	-0.990994	0.0873834	-11.3408	8.24171e-30	3.54951e-28
AT5G11160	987.77	-1.03386	0.0912681	-11.3277	9.56692e-30	4.09507e-28
AT5G25620	1056.42	-1.23554	0.109367	-11.2973	1.35388e-29	5.64575e-28
AT1G02065	3115.76	-0.910054	0.0806034	-11.2905	1.46178e-29	6.04769e-28
AT1G02067	3115.76	-0.910054	0.0806034	-11.2905	1.46178e-29	6.04769e-28
AT1G02070	3115.76	-0.910054	0.0806034	-11.2905	1.46178e-29	6.04769e-28
AT1G72100	2246.18	-1.24143	0.11002	-11.2837	1.57929e-29	6.52102e-28
AT1G78430	1597.66	-1.0164	0.0901507	-11.2744	1.75513e-29	7.20459e-28
AT1G78440	1597.66	-1.0164	0.0901507	-11.2744	1.75513e-29	7.20459e-28
AT2G22470	1420.19	-1.17062	0.104063	-11.2491	2.33901e-29	9.52694e-28
AT3G12970	2718.02	-1.43295	0.127407	-11.247	2.39576e-29	9.7392e-28
AT1G04160	3590.79	-0.72882	0.0649933	-11.2138	3.4895e-29	1.40765e-27
AT5G43340	1311.07	-1.12369	0.100419	-11.19	4.56411e-29	1.83061e-27
AT4G09525	2290.01	-0.960909	0.0859251	-11.1831	4.93326e-29	1.95997e-27
AT4G37650	2290.01	-0.960909	0.0859251	-11.1831	4.93326e-29	1.95997e-27
AT3G14370	2068.1	-1.02821	0.0919839	-11.1782	5.21379e-29	2.06751e-27
AT5G63450	858.112	-1.25278	0.112125	-11.1731	5.52459e-29	2.18664e-27
AT3G21230	684.91	-1.39615	0.125129	-11.1577	6.56772e-29	2.58007e-27
AT2G08285	840.588	-1.0605	0.095439	-11.1118	1.09958e-28	4.22483e-27
AT2G28625	840.588	-1.0605	0.095439	-11.1118	1.09958e-28	4.22483e-27
AT2G42570	4554.45	-0.746687	0.0673067	-11.0938	1.34464e-28	5.10636e-27
AT1G06000	1961.09	-1.23423	0.111512	-11.0681	1.79186e-28	6.72493e-27
AT1G06002	1961.09	-1.23423	0.111512	-11.0681	1.79186e-28	6.72493e-27
AT1G25425	706.897	-1.18429	0.107357	-11.0313	2.7001e-28	1.00261e-26
AT3G22400	2613.19	-1.09826	0.0995631	-11.0307	2.71617e-28	1.0068e-26
AT5G03395	2170.95	-0.795105	0.0722909	-10.9987	3.87749e-28	1.42471e-26
AT5G22390	2170.95	-0.795105	0.0722909	-10.9987	3.87749e-28	1.42471e-26
AT5G49360	2985.85	-1.34893	0.122733	-10.9908	4.23046e-28	1.55169e-26
AT2G14960	2091.13	-0.839351	0.0765397	-10.9662	5.55489e-28	2.02335e-26
AT1G29230	1043.07	-1.06561	0.0973154	-10.9501	6.64092e-28	2.39403e-26
AT2G43800	2030.4	-0.938279	0.0858031	-10.9353	7.8178e-28	2.79909e-26
AT2G43810	2030.4	-0.938279	0.0858031	-10.9353	7.8178e-28	2.79909e-26
AT3G00320	2706.8	-0.825593	0.0755969	-10.921	9.14916e-28	3.23717e-26
AT3G13400	2706.8	-0.825593	0.0755969	-10.921	9.14916e-28	3.23717e-26
AT3G13403	2706.8	-0.825593	0.0755969	-10.921	9.14916e-28	3.23717e-26
AT3G13404	2706.8	-0.825593	0.0755969	-10.921	9.14916e-28	3.23717e-26
AT1G01660	699.144	-1.09314	0.100272	-10.9017	1.13098e-27	3.96165e-26
AT5G52860	1078.57	-0.989322	0.0907913	-10.8967	1.19562e-27	4.18108e-26
AT5G02260	1068.33	-1.11101	0.102022	-10.8899	1.28825e-27	4.49006e-26
AT3G08155	2407.45	-1.00341	0.0922447	-10.8777	1.47292e-27	5.09149e-26
AT3G08160	2407.45	-1.00341	0.0922447	-10.8777	1.47292e-27	5.09149e-26
AT3G50760	2407.45	-1.00341	0.0922447	-10.8777	1.47292e-27	5.09149e-26
AT2G45040	1302.31	-1.26448	0.116547	-10.8495	2.00415e-27	6.82678e-26
AT4G13770	1098.34	-0.912061	0.084087	-10.8466	2.06884e-27	7.03573e-26
AT3G50560	580.618	-1.19883	0.110562	-10.843	2.1522e-27	7.27214e-26
AT1G56210	893.632	-1.57027	0.144912	-10.8361	2.32236e-27	7.82197e-26
AT2G16850	1735.37	-1.04739	0.0966608	-10.8357	2.33131e-27	7.83956e-26
AT5G40800	2022.06	-0.918739	0.0848028	-10.8338	2.37992e-27	7.99024e-26
AT5G14010	2434.77	-0.978492	0.0903425	-10.8309	2.45677e-27	8.20888e-26
AT5G25600	2449.34	-0.848419	0.0784205	-10.8188	2.80314e-27	9.32178e-26
AT5G25610	2449.34	-0.848419	0.0784205	-10.8188	2.80314e-27	9.32178e-26
AT4G12290	2315.82	-1.34848	0.124655	-10.8177	2.83782e-27	9.42219e-26
AT3G54700	950.836	-0.959839	0.0888407	-10.804	3.29362e-27	1.08329e-25
AT4G00820	1267.64	-0.942654	0.0873736	-10.7888	3.88898e-27	1.27511e-25
AT3G15180	3454.91	-0.812154	0.0754533	-10.7637	5.11032e-27	1.64983e-25
AT1G16150	1057.92	-0.903184	0.0839248	-10.7618	5.21289e-27	1.68036e-25
AT4G14730	1146.59	-0.899925	0.0838277	-10.7354	6.94077e-27	2.20021e-25
AT3G61680	1697.92	-0.803532	0.0752516	-10.6779	1.29116e-26	4.00831e-25
AT3G23800	634.415	-1.16458	0.109084	-10.6759	1.31933e-26	4.0837e-25
AT1G64660	2400.97	-0.958021	0.0897739	-10.6715	1.38397e-26	4.2712e-25
AT1G64670	2400.97	-0.958021	0.0897739	-10.6715	1.38397e-26	4.2712e-25
AT1G71520	1588.18	-1.09913	0.103014	-10.6698	1.40967e-26	4.32511e-25
AT2G37870	1236.14	-0.899265	0.084296	-10.6679	1.43764e-26	4.39808e-25
AT2G37880	1236.14	-0.899265	0.084296	-10.6679	1.43764e-26	4.39808e-25
AT2G28790	2357.02	-1.01416	0.0951023	-10.6639	1.50186e-26	4.58786e-25
AT1G10060	1512.68	-0.962084	0.0903698	-10.6461	1.81867e-26	5.51559e-25
AT1G78860	1794.72	-1.40104	0.131843	-10.6266	2.24083e-26	6.71852e-25
AT2G47180	1386.8	-1.30503	0.122923	-10.6166	2.49372e-26	7.4341e-25
AT5G67430	1132.45	-1.20423	0.113565	-10.6038	2.85989e-26	8.47137e-25
AT1G76250	1280.54	-0.945052	0.0891684	-10.5985	3.02798e-26	8.92837e-25
AT4G01023	913.025	-0.951667	0.0899524	-10.5797	3.70225e-26	1.06882e-24
AT4G01026	913.025	-0.951667	0.0899524	-10.5797	3.70225e-26	1.06882e-24
AT4G03845	913.025	-0.951667	0.0899524	-10.5797	3.70225e-26	1.06882e-24
AT1G28290	1098.78	-0.975328	0.0922683	-10.5706	4.08057e-26	1.17481e-24
AT5G06250	1540.42	-1.18333	0.112028	-10.5628	4.43092e-26	1.27393e-24
AT3G08115	432.881	-1.46242	0.138615	-10.5502	5.06925e-26	1.44168e-24
AT4G37750	1172.29	-0.997873	0.0946921	-10.5381	5.76631e-26	1.62672e-24
AT2G20825	2115.11	-0.790414	0.0750433	-10.5328	6.101e-26	1.70966e-24
AT2G20830	2115.11	-0.790414	0.0750433	-10.5328	6.101e-26	1.70966e-24
AT2G20835	2115.11	-0.790414	0.0750433	-10.5328	6.101e-26	1.70966e-24
AT3G61880	2335.29	-1.21243	0.115244	-10.5205	6.94809e-26	1.93671e-24
AT2G07525	3380.51	-0.867064	0.0824919	-10.5109	7.69617e-26	2.12854e-24
AT2G22170	3380.51	-0.867064	0.0824919	-10.5109	7.69617e-26	2.12854e-24
AT2G22180	3380.51	-0.867064	0.0824919	-10.5109	7.69617e-26	2.12854e-24
AT5G11930	1549.02	-0.911177	0.0868291	-10.4939	9.21361e-26	2.50184e-24
AT3G14700	1030.69	-1.01766	0.0972003	-10.4697	1.19007e-25	3.19842e-24
AT3G14710	1030.69	-1.01766	0.0972003	-10.4697	1.19007e-25	3.19842e-24
AT4G07285	424.649	-1.41613	0.13544	-10.4558	1.3783e-25	3.66681e-24
AT4G24805	424.649	-1.41613	0.13544	-10.4558	1.3783e-25	3.66681e-24
AT2G00970	4526.96	-1.33439	0.127689	-10.4503	1.46082e-25	3.86675e-24
AT2G47130	4526.96	-1.33439	0.127689	-10.4503	1.46082e-25	3.86675e-24
AT2G47140	4526.96	-1.33439	0.127689	-10.4503	1.46082e-25	3.86675e-24
AT2G47150	4526.96	-1.33439	0.127689	-10.4503	1.46082e-25	3.86675e-24
AT1G26210	564.661	-1.19975	0.114876	-10.4438	1.56408e-25	4.13487e-24
AT3G01080	1524.65	-0.797209	0.0763814	-10.4372	1.67674e-25	4.41604e-24
AT3G01085	1524.65	-0.797209	0.0763814	-10.4372	1.67674e-25	4.41604e-24
AT5G18860	1983.46	-0.75132	0.0720138	-10.433	1.75277e-25	4.59899e-24
AT5G06570	1557.61	-1.10273	0.105756	-10.4271	1.86425e-25	4.87931e-24
AT4G28460	596.784	-1.31868	0.126484	-10.4257	1.89224e-25	4.94641e-24
AT2G37030	608.266	-1.0748	0.103101	-10.4248	1.91045e-25	4.98783e-24
AT5G14380	701.922	-1.42737	0.13693	-10.4241	1.92526e-25	5.02025e-24
AT4G15490	2015.24	-1.31409	0.126143	-10.4175	2.06303e-25	5.33973e-24
AT5G07865	1092.98	-0.872563	0.0838171	-10.4103	2.22478e-25	5.74425e-24
AT3G21740	4816.97	-1.06443	0.102309	-10.404	2.37667e-25	6.09152e-24
AT3G21750	4816.97	-1.06443	0.102309	-10.404	2.37667e-25	6.09152e-24
AT3G21755	4816.97	-1.06443	0.102309	-10.404	2.37667e-25	6.09152e-24
AT3G21760	4816.97	-1.06443	0.102309	-10.404	2.37667e-25	6.09152e-24
AT1G71528	1654.13	-1.04293	0.100269	-10.4013	2.44627e-25	6.2536e-24
AT1G71530	1654.13	-1.04293	0.100269	-10.4013	2.44627e-25	6.2536e-24
AT1G05753	1045.09	-1.11157	0.106873	-10.4008	2.45776e-25	6.2536e-24
AT1G22500	1045.09	-1.11157	0.106873	-10.4008	2.45776e-25	6.2536e-24
AT1G02570	471.932	-1.29502	0.12492	-10.3668	3.51149e-25	8.81731e-24
AT1G24140	705.201	-1.56807	0.151426	-10.3553	3.95862e-25	9.90456e-24
AT2G42450	836.252	-0.961017	0.0929118	-10.3433	4.48697e-25	1.11469e-23
AT2G42455	836.252	-0.961017	0.0929118	-10.3433	4.48697e-25	1.11469e-23
AT4G16600	876.907	-0.958051	0.0926589	-10.3395	4.66763e-25	1.1582e-23
AT2G43580	2305.83	-0.883936	0.0855272	-10.3352	4.88638e-25	1.20962e-23
AT2G43590	2305.83	-0.883936	0.0855272	-10.3352	4.88638e-25	1.20962e-23
AT5G02835	2726.47	-0.736538	0.0712759	-10.3336	4.96582e-25	1.21498e-23
AT5G02855	2726.47	-0.736538	0.0712759	-10.3336	4.96582e-25	1.21498e-23
AT5G02865	2726.47	-0.736538	0.0712759	-10.3336	4.96582e-25	1.21498e-23
AT5G18000	2726.47	-0.736538	0.0712759	-10.3336	4.96582e-25	1.21498e-23
AT5G18005	2726.47	-0.736538	0.0712759	-10.3336	4.96582e-25	1.21498e-23
AT5G18010	2726.47	-0.736538	0.0712759	-10.3336	4.96582e-25	1.21498e-23
AT5G18015	2726.47	-0.736538	0.0712759	-10.3336	4.96582e-25	1.21498e-23
AT5G18020	2726.47	-0.736538	0.0712759	-10.3336	4.96582e-25	1.21498e-23
AT5G18030	2726.47	-0.736538	0.0712759	-10.3336	4.96582e-25	1.21498e-23
AT5G41040	1435.62	-0.848371	0.0821297	-10.3297	5.1749e-25	1.26319e-23
AT5G41050	1435.62	-0.848371	0.0821297	-10.3297	5.1749e-25	1.26319e-23
AT2G20515	2343.69	-0.90988	0.0883635	-10.297	7.26896e-25	1.75802e-23
AT2G20520	2343.69	-0.90988	0.0883635	-10.297	7.26896e-25	1.75802e-23
AT4G02280	1403.76	-0.905664	0.0880011	-10.2915	7.69602e-25	1.8549e-23
AT2G24540	1827.67	-1.05937	0.103274	-10.2579	1.09039e-24	2.58653e-23
AT2G24545	1827.67	-1.05937	0.103274	-10.2579	1.09039e-24	2.58653e-23
AT2G24550	1827.67	-1.05937	0.103274	-10.2579	1.09039e-24	2.58653e-23
AT5G00615	4254.81	-1.07972	0.105282	-10.2555	1.11786e-24	2.64276e-23
AT5G49690	4254.81	-1.07972	0.105282	-10.2555	1.11786e-24	2.64276e-23
AT5G49700	4254.81	-1.07972	0.105282	-10.2555	1.11786e-24	2.64276e-23
AT5G24879	686.596	-1.13429	0.110612	-10.2547	1.1275e-24	2.65956e-23
AT5G24880	686.596	-1.13429	0.110612	-10.2547	1.1275e-24	2.65956e-23
AT5G15480	1111.99	-1.00054	0.0976012	-10.2513	1.16747e-24	2.75075e-23
AT1G02390	1828.5	-1.00524	0.0983086	-10.2254	1.52612e-24	3.56383e-23
AT2G38950	1968.6	-0.76447	0.074837	-10.2151	1.69666e-24	3.94454e-23
AT4G00360	1203.06	-1.36434	0.133575	-10.2141	1.71538e-24	3.97488e-23
AT4G03585	1203.06	-1.36434	0.133575	-10.2141	1.71538e-24	3.97488e-23
AT1G35750	1463.58	-0.930941	0.0911977	-10.208	1.82678e-24	4.20059e-23
AT3G01880	3807.37	-0.738587	0.0724063	-10.2006	1.97079e-24	4.51199e-23
AT3G01890	3807.37	-0.738587	0.0724063	-10.2006	1.97079e-24	4.51199e-23
AT3G01900	3807.37	-0.738587	0.0724063	-10.2006	1.97079e-24	4.51199e-23
AT5G17750	2774.47	-0.663077	0.0650185	-10.1983	2.018e-24	4.60502e-23
AT5G17760	2774.47	-0.663077	0.0650185	-10.1983	2.018e-24	4.60502e-23
AT5G51670	2312.66	-0.928357	0.0910551	-10.1956	2.07547e-24	4.73104e-23
AT1G01453	2390.45	-1.175	0.115363	-10.1853	2.30705e-24	5.21929e-23
AT1G01460	2390.45	-1.175	0.115363	-10.1853	2.30705e-24	5.21929e-23
AT2G21050	2533.59	-0.927626	0.0910969	-10.1829	2.36528e-24	5.33954e-23
AT2G21060	2533.59	-0.927626	0.0910969	-10.1829	2.36528e-24	5.33954e-23
AT2G47730	4463.18	-0.662138	0.0650425	-10.1801	2.43364e-24	5.48797e-23
AT2G39370	567.158	-1.1793	0.115863	-10.1784	2.4751e-24	5.57548e-23
AT5G01830	1441.73	-1.27974	0.126013	-10.1556	3.12738e-24	7.01474e-23
AT3G01750	1531.16	-0.809065	0.0797335	-10.1471	3.41298e-24	7.61471e-23
AT1G31310	1678.77	-0.81115	0.0799839	-10.1414	3.6182e-24	8.04696e-23
AT2G28500	1034.74	-1.16042	0.1145	-10.1347	3.87715e-24	8.61375e-23
AT4G09160	1656.77	-1.01664	0.100349	-10.131	4.02403e-24	8.91181e-23
AT4G36380	2211.66	-0.832625	0.0823617	-10.1094	5.02093e-24	1.10729e-22
AT2G09340	2502.54	-1.13916	0.112794	-10.0995	5.55506e-24	1.21869e-22
AT2G42200	2502.54	-1.13916	0.112794	-10.0995	5.55506e-24	1.21869e-22
AT5G14020	3162.81	-0.785298	0.0777688	-10.0978	5.64668e-24	1.2375e-22
AT5G48170	1276.03	-1.3479	0.133534	-10.0941	5.86878e-24	1.28483e-22
AT2G30240	1614.73	-0.928757	0.0920186	-10.0931	5.92399e-24	1.29557e-22
AT4G18680	2568.58	-0.715154	0.0708998	-10.0868	6.31817e-24	1.37321e-22
AT4G18690	2568.58	-0.715154	0.0708998	-10.0868	6.31817e-24	1.37321e-22
AT4G33050	1017.41	-1.29662	0.128687	-10.0757	7.07233e-24	1.53236e-22
AT1G04610	1356.99	-0.849498	0.0843513	-10.0709	7.42618e-24	1.60572e-22
AT1G22220	1872.99	-1.18415	0.117725	-10.0586	8.42119e-24	1.8134e-22
AT1G70560	1314.64	-0.851773	0.0850276	-10.0176	1.27548e-23	2.69415e-22
AT2G41260	5996.32	-0.832275	0.083174	-10.0064	1.4281e-23	2.99545e-22
AT2G41280	5996.32	-0.832275	0.083174	-10.0064	1.4281e-23	2.99545e-22
AT2G41290	5996.32	-0.832275	0.083174	-10.0064	1.4281e-23	2.99545e-22
AT5G03510	716.453	-0.95983	0.0961209	-9.98565	1.76135e-23	3.67609e-22
AT2G08195	3277.63	-0.798634	0.0799921	-9.98392	1.79242e-23	3.71147e-22
AT2G08200	3277.63	-0.798634	0.0799921	-9.98392	1.79242e-23	3.71147e-22
AT2G27389	3277.63	-0.798634	0.0799921	-9.98392	1.79242e-23	3.71147e-22
AT2G27390	3277.63	-0.798634	0.0799921	-9.98392	1.79242e-23	3.71147e-22
AT2G27400	3277.63	-0.798634	0.0799921	-9.98392	1.79242e-23	3.71147e-22
AT2G27402	3277.63	-0.798634	0.0799921	-9.98392	1.79242e-23	3.71147e-22
AT2G27410	3277.63	-0.798634	0.0799921	-9.98392	1.79242e-23	3.71147e-22
AT2G27420	3277.63	-0.798634	0.0799921	-9.98392	1.79242e-23	3.71147e-22
AT4G25620	1375.94	-0.860815	0.0862566	-9.9797	1.87027e-23	3.86505e-22
AT3G04570	706.014	-1.2601	0.126408	-9.96851	2.09346e-23	4.27999e-22
AT4G06320	1493.22	-1.07529	0.108016	-9.95493	2.39988e-23	4.85917e-22
AT4G15258	1493.22	-1.07529	0.108016	-9.95493	2.39988e-23	4.85917e-22
AT4G15260	1493.22	-1.07529	0.108016	-9.95493	2.39988e-23	4.85917e-22
AT1G08340	822.55	-1.05883	0.106467	-9.94516	2.64745e-23	5.35014e-22
AT4G02330	1900.31	-1.06166	0.106984	-9.92347	3.291e-23	6.5936e-22
AT1G70990	2419.19	-0.747021	0.0753258	-9.9172	3.50465e-23	6.99498e-22
AT1G71000	2419.19	-0.747021	0.0753258	-9.9172	3.50465e-23	6.99498e-22
AT5G27690	1405.35	-0.993011	0.10022	-9.90834	3.82971e-23	7.61486e-22
AT1G27135	1196.69	-0.982136	0.0991357	-9.90698	3.88199e-23	7.70423e-22
AT1G27140	1196.69	-0.982136	0.0991357	-9.90698	3.88199e-23	7.70423e-22
AT2G36780	2374.55	-0.974723	0.0983921	-9.90652	3.89996e-23	7.71803e-22
AT2G36790	2374.55	-0.974723	0.0983921	-9.90652	3.89996e-23	7.71803e-22
AT2G36792	2374.55	-0.974723	0.0983921	-9.90652	3.89996e-23	7.71803e-22
AT4G00730	3340.07	-1.18304	0.119551	-9.89567	4.34693e-23	8.58641e-22
AT5G24100	2562.3	-0.689465	0.0697306	-9.88755	4.71419e-23	9.25098e-22
AT5G24105	2562.3	-0.689465	0.0697306	-9.88755	4.71419e-23	9.25098e-22
AT5G24110	2562.3	-0.689465	0.0697306	-9.88755	4.71419e-23	9.25098e-22
AT4G19230	1783.31	-0.899747	0.0911176	-9.87456	5.36654e-23	1.04337e-21
AT2G21480	1798.91	-0.827524	0.0838338	-9.871	5.56085e-23	1.07816e-21
AT2G21490	1798.91	-0.827524	0.0838338	-9.871	5.56085e-23	1.07816e-21
AT2G21500	3261.87	-0.716735	0.0726568	-9.86466	5.92365e-23	1.14533e-21
AT4G20690	3506.71	-0.743987	0.0754472	-9.86104	6.14121e-23	1.18304e-21
AT4G20700	3506.71	-0.743987	0.0754472	-9.86104	6.14121e-23	1.18304e-21
AT4G20707	3506.71	-0.743987	0.0754472	-9.86104	6.14121e-23	1.18304e-21
AT4G25430	2797.59	-0.62888	0.0637847	-9.85941	6.24132e-23	1.20013e-21
AT4G25433	2797.59	-0.62888	0.0637847	-9.85941	6.24132e-23	1.20013e-21
AT5G19700	1880	-0.996589	0.101101	-9.85736	6.3703e-23	1.22381e-21
AT1G68620	894.271	-1.38064	0.140083	-9.85584	6.46732e-23	1.24018e-21
AT5G11590	1543.13	-1.3254	0.134496	-9.85463	6.54558e-23	1.25404e-21
AT2G24762	1011.13	-1.04483	0.106041	-9.85301	6.65197e-23	1.27326e-21
AT1G80280	947.641	-0.916852	0.0933714	-9.81942	9.28788e-23	1.76176e-21
AT4G28720	1602.31	-1.24911	0.127332	-9.80987	1.02098e-22	1.92967e-21
AT3G62760	1122.54	-0.927848	0.0946363	-9.80437	1.07823e-22	2.03421e-21
AT3G24518	781.218	-1.10726	0.113206	-9.78096	1.35914e-22	2.54137e-21
AT3G24520	781.218	-1.10726	0.113206	-9.78096	1.35914e-22	2.54137e-21
AT5G67400	3080.9	-1.01841	0.104141	-9.7792	1.38305e-22	2.57691e-21
AT5G67410	3080.9	-1.01841	0.104141	-9.7792	1.38305e-22	2.57691e-21
AT5G67411	3080.9	-1.01841	0.104141	-9.7792	1.38305e-22	2.57691e-21
AT3G01690	2980.93	-0.916744	0.0937617	-9.77739	1.40801e-22	2.61414e-21
AT3G01700	2980.93	-0.916744	0.0937617	-9.77739	1.40801e-22	2.61414e-21
AT3G01705	2980.93	-0.916744	0.0937617	-9.77739	1.40801e-22	2.61414e-21
AT3G01710	2980.93	-0.916744	0.0937617	-9.77739	1.40801e-22	2.61414e-21
AT1G05370	716.939	-1.13736	0.116329	-9.77714	1.41148e-22	2.61828e-21
AT3G01520	3025.01	-1.01277	0.103653	-9.77075	1.50339e-22	2.78385e-21
AT4G02810	1395.83	-0.777412	0.0797038	-9.75376	1.77751e-22	3.27701e-21
AT4G02820	1395.83	-0.777412	0.0797038	-9.75376	1.77751e-22	3.27701e-21
AT5G56870	2404.71	-0.725343	0.0743784	-9.75207	1.80746e-22	3.32639e-21
AT5G56880	2404.71	-0.725343	0.0743784	-9.75207	1.80746e-22	3.32639e-21
AT4G00970	617.706	-1.08148	0.110914	-9.75059	1.83402e-22	3.36055e-21
AT3G08100	1251.45	-0.862212	0.0884692	-9.7459	1.92074e-22	3.51028e-21
AT3G50190	1251.45	-0.862212	0.0884692	-9.7459	1.92074e-22	3.51028e-21
AT4G01110	945.249	-1.04193	0.106929	-9.74409	1.95532e-22	3.57036e-21
AT4G28190	1967.81	-1.03725	0.106468	-9.74232	1.98963e-22	3.62987e-21
AT2G46630	1698.05	-0.900347	0.0924988	-9.73361	2.1676e-22	3.95112e-21
AT1G47610	1327.75	-0.846318	0.0870379	-9.72356	2.39273e-22	4.34265e-21
AT3G01990	3121.76	-0.65829	0.0677058	-9.7228	2.41051e-22	4.36738e-21
AT3G02000	3121.76	-0.65829	0.0677058	-9.7228	2.41051e-22	4.36738e-21
AT4G25490	1381.38	-1.28707	0.13253	-9.7115	2.69346e-22	4.87165e-21
AT1G05560	2377.96	-0.935695	0.0963711	-9.7093	2.75227e-22	4.95667e-21
AT1G05562	2377.96	-0.935695	0.0963711	-9.7093	2.75227e-22	4.95667e-21
AT5G50300	1902.55	-0.762459	0.07854	-9.70791	2.78997e-22	5.01169e-21
AT4G18540	895.057	-0.951091	0.0981628	-9.68892	3.36074e-22	6.00107e-21
AT4G32880	2449.36	-0.7207	0.0743922	-9.68784	3.39628e-22	6.05424e-21
AT5G13370	3183.98	-0.704973	0.0727802	-9.68632	3.4471e-22	6.12406e-21
AT5G13380	3183.98	-0.704973	0.0727802	-9.68632	3.4471e-22	6.12406e-21
AT5G13390	3183.98	-0.704973	0.0727802	-9.68632	3.4471e-22	6.12406e-21
AT2G46150	1931.87	-1.03101	0.106462	-9.68429	3.51644e-22	6.22621e-21
AT2G46160	1931.87	-1.03101	0.106462	-9.68429	3.51644e-22	6.22621e-21
AT1G02100	2051.47	-0.890259	0.0920127	-9.67539	3.83631e-22	6.78684e-21
AT5G37055	2373.75	-0.90973	0.0940335	-9.67453	3.86873e-22	6.8327e-21
AT5G37060	2373.75	-0.90973	0.0940335	-9.67453	3.86873e-22	6.8327e-21
AT1G02820	629.507	-1.03441	0.106957	-9.67127	3.99376e-22	7.04169e-21
AT1G02830	629.507	-1.03441	0.106957	-9.67127	3.99376e-22	7.04169e-21
AT2G02000	637.081	-1.00931	0.104502	-9.65836	4.53063e-22	7.95491e-21
AT4G12330	1434.93	-0.978665	0.101526	-9.63951	5.44459e-22	9.4726e-21
AT2G38940	1905.81	-0.732675	0.0761715	-9.61876	6.66311e-22	1.1488e-20
AT3G53040	1079.31	-0.910604	0.0948622	-9.59923	8.05454e-22	1.37197e-20
AT1G53170	920.513	-1.3274	0.138317	-9.59681	8.24552e-22	1.40246e-20
AT1G74110	1101.28	-0.855521	0.0891651	-9.5948	8.40791e-22	1.42738e-20
AT5G17860	975.203	-1.06123	0.110704	-9.58621	9.13823e-22	1.54761e-20
AT1G64780	2255.01	-1.14567	0.119516	-9.58588	9.16684e-22	1.5512e-20
AT2G45400	1206.22	-1.05891	0.110589	-9.57521	1.01653e-21	1.71189e-20
AT2G46840	1437.61	-0.836196	0.087366	-9.57118	1.05691e-21	1.77374e-20
AT2G46850	1437.61	-0.836196	0.087366	-9.57118	1.05691e-21	1.77374e-20
AT3G01680	2022.63	-0.769913	0.0804896	-9.56537	1.11797e-21	1.87073e-20
AT2G03090	1032.92	-0.893799	0.0934673	-9.56269	1.14738e-21	1.9169e-20
AT3G01660	1792.63	-0.883183	0.0923954	-9.55873	1.19214e-21	1.9885e-20
AT3G01670	1792.63	-0.883183	0.0923954	-9.55873	1.19214e-21	1.9885e-20
AT1G01110	1298.98	-0.79827	0.083566	-9.55256	1.26525e-21	2.10545e-20
AT4G31500	1524.45	-1.05317	0.110326	-9.54595	1.34868e-21	2.23543e-20
AT3G29670	367.898	-1.28798	0.135041	-9.53771	1.46027e-21	2.41088e-20
AT1G14687	614.977	-1.13479	0.119034	-9.53331	1.52352e-21	2.51136e-20
AT3G52770	1004.02	-1.01878	0.106946	-9.52614	1.63238e-21	2.68449e-20
AT1G53163	997.952	-0.996109	0.104585	-9.52438	1.66035e-21	2.72835e-20
AT4G14740	1560.34	-0.803273	0.084458	-9.51093	1.88972e-21	3.09557e-20
AT4G15200	1365.24	-0.772046	0.0812095	-9.50685	1.96516e-21	3.21165e-20
AT4G15210	1365.24	-0.772046	0.0812095	-9.50685	1.96516e-21	3.21165e-20
AT1G65060	477.494	-1.27354	0.134118	-9.49565	2.1885e-21	3.55728e-20
AT3G01516	2330.47	-1.12336	0.118339	-9.49276	2.25004e-21	3.65167e-20
AT5G04190	2571.97	-1.01792	0.107241	-9.49196	2.26741e-21	3.67135e-20
AT5G04200	2571.97	-1.01792	0.107241	-9.49196	2.26741e-21	3.67135e-20
AT5G04210	2571.97	-1.01792	0.107241	-9.49196	2.26741e-21	3.67135e-20
AT3G63430	4993.39	-0.867285	0.0913859	-9.49036	2.30245e-21	3.71664e-20
AT3G63440	4993.39	-0.867285	0.0913859	-9.49036	2.30245e-21	3.71664e-20
AT3G63445	4993.39	-0.867285	0.0913859	-9.49036	2.30245e-21	3.71664e-20
AT3G63450	4993.39	-0.867285	0.0913859	-9.49036	2.30245e-21	3.71664e-20
AT5G53740	908.116	-0.865237	0.0911872	-9.48857	2.34218e-21	3.76918e-20
AT5G53742	908.116	-0.865237	0.0911872	-9.48857	2.34218e-21	3.76918e-20
AT5G03985	3034.27	-0.735502	0.0775403	-9.48542	2.41401e-21	3.86701e-20
AT5G25460	3034.27	-0.735502	0.0775403	-9.48542	2.41401e-21	3.86701e-20
AT5G25470	3034.27	-0.735502	0.0775403	-9.48542	2.41401e-21	3.86701e-20
AT5G25475	3034.27	-0.735502	0.0775403	-9.48542	2.41401e-21	3.86701e-20
AT4G11140	1715.6	-1.12784	0.119126	-9.46762	2.86294e-21	4.55837e-20
AT3G14310	1469.25	-1.23251	0.130223	-9.46462	2.94638e-21	4.68766e-20
AT3G01870	992.122	-0.931577	0.0984345	-9.46392	2.96613e-21	4.71553e-20
AT1G76360	1628.96	-0.842872	0.0890647	-9.46359	2.97542e-21	4.72672e-20
AT1G30250	538.306	-1.02941	0.108777	-9.46351	2.9778e-21	4.72693e-20
AT5G20740	2182.2	-1.25918	0.133164	-9.45579	3.20599e-21	5.08148e-20
AT5G35715	704.492	-1.01262	0.1071	-9.45494	3.23209e-21	5.11898e-20
AT5G09610	639.68	-1.2835	0.135813	-9.45053	3.37126e-21	5.33537e-20
AT1G21540	1482.38	-0.878875	0.0930992	-9.4402	3.72074e-21	5.84882e-20
AT3G03480	1716.69	-0.838755	0.0889236	-9.4323	4.01178e-21	6.27815e-20
AT3G03490	1716.69	-0.838755	0.0889236	-9.4323	4.01178e-21	6.27815e-20
AT5G35732	1658.51	-0.976089	0.103494	-9.43138	4.04728e-21	6.32429e-20
AT5G35735	1658.51	-0.976089	0.103494	-9.43138	4.04728e-21	6.32429e-20
AT3G05215	2699.6	-0.846946	0.0898941	-9.4216	4.44269e-21	6.87064e-20
AT3G27250	2699.6	-0.846946	0.0898941	-9.4216	4.44269e-21	6.87064e-20
AT3G63093	831.046	-1.03482	0.10997	-9.41008	4.95781e-21	7.65601e-20
AT3G63095	831.046	-1.03482	0.10997	-9.41008	4.95781e-21	7.65601e-20
AT5G58850	2320.37	-0.694259	0.0738705	-9.39832	5.54416e-21	8.51145e-20
AT5G58860	2320.37	-0.694259	0.0738705	-9.39832	5.54416e-21	8.51145e-20
AT5G64905	1610.64	-0.779666	0.0830121	-9.3922	5.87624e-21	8.99497e-20
AT5G64910	1610.64	-0.779666	0.0830121	-9.3922	5.87624e-21	8.99497e-20
AT1G28230	1069.25	-0.998651	0.106358	-9.38951	6.02809e-21	9.22069e-20
AT1G69530	1770.73	-0.98474	0.104913	-9.38622	6.21951e-21	9.49276e-20
AT1G69540	1770.73	-0.98474	0.104913	-9.38622	6.21951e-21	9.49276e-20
AT1G68360	1250.98	-1.09014	0.116147	-9.38593	6.23626e-21	9.51143e-20
AT5G48500	812.51	-1.01262	0.107928	-9.38238	6.4503e-21	9.81651e-20
AT1G24530	461.022	-1.23396	0.131556	-9.37973	6.61412e-21	1.00585e-19
AT4G25240	3006.83	-0.704621	0.0751567	-9.37535	6.89456e-21	1.04699e-19
AT3G10110	1391.13	-1.06166	0.113311	-9.36947	7.28969e-21	1.10221e-19
AT1G75750	916.774	-1.34855	0.144041	-9.36229	7.80282e-21	1.17557e-19
AT2G16650	2324.28	-0.787734	0.0842358	-9.35154	8.63804e-21	1.29306e-19
AT2G16660	2324.28	-0.787734	0.0842358	-9.35154	8.63804e-21	1.29306e-19
AT3G49260	1542.89	-0.822271	0.0879426	-9.35008	8.7579e-21	1.31007e-19
AT2G46720	2225	-0.846185	0.0907599	-9.32333	1.12742e-20	1.66983e-19
AT5G58460	2254.35	-0.725648	0.0778564	-9.32034	1.15971e-20	1.71284e-19
AT5G58465	2254.35	-0.725648	0.0778564	-9.32034	1.15971e-20	1.71284e-19
AT5G17540	833.209	-0.919965	0.0987511	-9.316	1.20812e-20	1.77808e-19
AT5G52250	2281.25	-0.842578	0.0904844	-9.31186	1.25615e-20	1.84361e-19
AT5G52260	2281.25	-0.842578	0.0904844	-9.31186	1.25615e-20	1.84361e-19
AT5G58650	2789.74	-0.754574	0.08106	-9.30884	1.29237e-20	1.89281e-19
AT5G58660	2789.74	-0.754574	0.08106	-9.30884	1.29237e-20	1.89281e-19
AT5G58670	2789.74	-0.754574	0.08106	-9.30884	1.29237e-20	1.89281e-19
AT1G66110	478.802	-1.21707	0.13083	-9.30265	1.36993e-20	2.00222e-19
AT1G12980	952.431	-0.932587	0.100258	-9.30186	1.38005e-20	2.0142e-19
AT2G09955	2904.26	-0.63989	0.0688832	-9.28948	1.5504e-20	2.25188e-19
AT2G47740	2904.26	-0.63989	0.0688832	-9.28948	1.5504e-20	2.25188e-19
AT2G47750	2904.26	-0.63989	0.0688832	-9.28948	1.5504e-20	2.25188e-19
AT4G00210	1635.16	-0.779403	0.0839251	-9.28689	1.58868e-20	2.30112e-19
AT4G03535	1635.16	-0.779403	0.0839251	-9.28689	1.58868e-20	2.30112e-19
AT4G03545	1635.16	-0.779403	0.0839251	-9.28689	1.58868e-20	2.30112e-19
AT4G21970	768.746	-1.20742	0.130184	-9.27468	1.7815e-20	2.56627e-19
AT2G38290	1001.18	-0.863514	0.0931234	-9.27279	1.81345e-20	2.60871e-19
AT5G42750	1764.88	-0.794253	0.0856592	-9.27224	1.82282e-20	2.6204e-19
AT3G21690	1421.62	-1.10627	0.119318	-9.27158	1.83415e-20	2.63488e-19
AT1G28190	817.74	-1.0304	0.111147	-9.27063	1.85044e-20	2.65647e-19
AT5G41810	1653.21	-0.804805	0.0868289	-9.26886	1.8814e-20	2.69356e-19
AT5G41820	1653.21	-0.804805	0.0868289	-9.26886	1.8814e-20	2.69356e-19
AT5G14070	1398.81	-0.972967	0.105116	-9.25616	2.11923e-20	3.02581e-19
AT1G68825	853.656	-0.874305	0.0944971	-9.25219	2.19948e-20	3.13399e-19
AT4G34160	2391.66	-0.847379	0.0916889	-9.2419	2.42165e-20	3.43891e-19
AT5G37550	977.178	-1.02444	0.110923	-9.23555	2.56961e-20	3.64656e-19
AT4G03875	313.367	-1.48732	0.161065	-9.2343	2.5998e-20	3.68442e-19
AT4G35380	1686.21	-0.753145	0.081578	-9.2322	2.65118e-20	3.7547e-19
AT4G21750	874.852	-0.843223	0.0914665	-9.21892	3.00098e-20	4.23583e-19
AT2G04050	1381.65	-0.838993	0.0910384	-9.21582	3.08919e-20	4.3545e-19
AT4G18620	2199.54	-0.760543	0.08266	-9.20086	3.55105e-20	4.9888e-19
AT5G47500	1701.49	-0.878907	0.095532	-9.20014	3.5749e-20	5.01895e-19
AT3G13810	774.538	-0.961848	0.104553	-9.19962	3.59205e-20	5.03966e-19
AT5G00465	1657.48	-0.709548	0.077144	-9.19771	3.65655e-20	5.11309e-19
AT5G03765	1657.48	-0.709548	0.077144	-9.19771	3.65655e-20	5.11309e-19
AT5G24580	1657.48	-0.709548	0.077144	-9.19771	3.65655e-20	5.11309e-19
AT5G18930	1764.12	-0.883621	0.0960899	-9.19578	3.7229e-20	5.19895e-19
AT5G18933	1764.12	-0.883621	0.0960899	-9.19578	3.7229e-20	5.19895e-19
AT2G35950	4839.55	-0.816046	0.0888712	-9.18234	4.21826e-20	5.84071e-19
AT2G35960	4839.55	-0.816046	0.0888712	-9.18234	4.21826e-20	5.84071e-19
AT2G35965	4839.55	-0.816046	0.0888712	-9.18234	4.21826e-20	5.84071e-19
AT2G35970	4839.55	-0.816046	0.0888712	-9.18234	4.21826e-20	5.84071e-19
AT2G35980	4839.55	-0.816046	0.0888712	-9.18234	4.21826e-20	5.84071e-19
AT2G35990	4839.55	-0.816046	0.0888712	-9.18234	4.21826e-20	5.84071e-19
AT1G05570	2667.03	-0.83808	0.0912866	-9.18075	4.28082e-20	5.91518e-19
AT1G03840	975.079	-0.801206	0.0873358	-9.17385	4.56407e-20	6.27769e-19
AT3G63420	5811.96	-0.854864	0.0933122	-9.16133	5.12633e-20	7.01433e-19
AT4G08935	1766.83	-0.941251	0.102851	-9.15157	5.61136e-20	7.62832e-19
AT4G34131	1766.83	-0.941251	0.102851	-9.15157	5.61136e-20	7.62832e-19
AT4G34135	1766.83	-0.941251	0.102851	-9.15157	5.61136e-20	7.62832e-19
AT5G57130	1360.89	-0.896682	0.0980528	-9.14489	5.96926e-20	8.09393e-19
AT3G25640	389.271	-1.09956	0.120245	-9.14429	6.00247e-20	8.13372e-19
AT1G75500	1228.18	-0.938382	0.102678	-9.1391	6.29715e-20	8.52752e-19
AT3G63010	785.695	-1.00965	0.110596	-9.12923	6.89885e-20	9.29446e-19
AT5G04330	1550.43	-0.960118	0.105193	-9.12717	7.03149e-20	9.46706e-19
AT4G39190	1533.81	-0.853263	0.0934927	-9.12652	7.07349e-20	9.51751e-19
AT5G01740	666.381	-1.25258	0.137257	-9.12581	7.1201e-20	9.5741e-19
AT5G07030	1752.16	-1.15897	0.127036	-9.12315	7.29717e-20	9.7809e-19
AT5G03095	2642.31	-0.668657	0.0733041	-9.12169	7.39643e-20	9.88244e-19
AT5G03105	2642.31	-0.668657	0.0733041	-9.12169	7.39643e-20	9.88244e-19
AT5G19730	2642.31	-0.668657	0.0733041	-9.12169	7.39643e-20	9.88244e-19
AT5G19740	2642.31	-0.668657	0.0733041	-9.12169	7.39643e-20	9.88244e-19
AT4G07895	708.829	-1.24526	0.136642	-9.11332	7.98974e-20	1.06549e-18
AT4G27730	708.829	-1.24526	0.136642	-9.11332	7.98974e-20	1.06549e-18
AT4G03395	702.044	-1.09117	0.119737	-9.11308	8.00762e-20	1.06716e-18
AT4G22010	836.793	-0.92154	0.101124	-9.11301	8.01248e-20	1.06716e-18
AT5G36210	2225.34	-0.827527	0.0908985	-9.10385	8.71867e-20	1.15609e-18
AT5G36220	2225.34	-0.827527	0.0908985	-9.10385	8.71867e-20	1.15609e-18
AT3G61950	1243.26	-0.813262	0.0893898	-9.09792	9.20772e-20	1.2171e-18
AT5G13170	2867.31	-0.612812	0.067361	-9.09744	9.24895e-20	1.22178e-18
AT4G18550	1204	-0.794313	0.0874466	-9.08341	1.05227e-19	1.38139e-18
AT4G16563	1435.03	-0.810772	0.0892717	-9.08207	1.06525e-19	1.39666e-18
AT4G36230	602.531	-1.00302	0.110455	-9.0808	1.07775e-19	1.41216e-18
AT5G45990	1188.81	-0.881983	0.0971366	-9.07982	1.08751e-19	1.42318e-18
AT4G00400	957.443	-0.80941	0.0891754	-9.07661	1.12011e-19	1.46401e-18
AT5G04960	3626.96	-0.633103	0.0697903	-9.0715	1.17385e-19	1.5314e-18
AT5G04970	3626.96	-0.633103	0.0697903	-9.0715	1.17385e-19	1.5314e-18
AT2G36770	1521.8	-0.997258	0.109943	-9.0707	1.18258e-19	1.54183e-18
AT3G04565	1401.79	-0.751056	0.0828715	-9.06289	1.27041e-19	1.65121e-18
AT3G04575	1401.79	-0.751056	0.0828715	-9.06289	1.27041e-19	1.65121e-18
AT3G23630	1401.79	-0.751056	0.0828715	-9.06289	1.27041e-19	1.65121e-18
AT2G03020	1217.58	-0.973957	0.107474	-9.06227	1.27769e-19	1.65966e-18
AT3G61150	3110.32	-0.749977	0.0828032	-9.05735	1.33663e-19	1.72873e-18
AT4G35160	1225.83	-0.733605	0.0810019	-9.05664	1.34532e-19	1.73854e-18
AT1G22490	964.378	-0.887976	0.0980749	-9.05406	1.37754e-19	1.77836e-18
AT3G17520	806.131	-0.859109	0.09489	-9.05374	1.3816e-19	1.78141e-18
AT3G17530	806.131	-0.859109	0.09489	-9.05374	1.3816e-19	1.78141e-18
AT3G54820	1509.36	-0.933478	0.10311	-9.05321	1.38829e-19	1.78895e-18
AT2G08630	1000.95	-0.998703	0.110435	-9.04335	1.51947e-19	1.952e-18
AT2G33810	1000.95	-0.998703	0.110435	-9.04335	1.51947e-19	1.952e-18
AT2G33815	1000.95	-0.998703	0.110435	-9.04335	1.51947e-19	1.952e-18
AT5G09440	3057.06	-0.859716	0.0950966	-9.04044	1.56036e-19	2.00086e-18
AT1G05805	530.989	-1.02052	0.112934	-9.03638	1.61949e-19	2.07541e-18
AT4G13480	427.727	-1.16637	0.129242	-9.02465	1.80277e-19	2.29908e-18
AT3G17630	2328.19	-0.676471	0.0750029	-9.01926	1.89358e-19	2.41196e-18
AT1G75710	1642.87	-0.949746	0.105328	-9.01707	1.93185e-19	2.45921e-18
AT5G18300	489.587	-1.01997	0.113217	-9.00897	2.08e-19	2.64461e-18
AT5G18290	1022.26	-0.859701	0.0954869	-9.00334	2.18957e-19	2.77552e-18
AT3G18010	1948.34	-0.680014	0.0755397	-9.00207	2.21494e-19	2.80261e-18
AT5G01415	3969.01	-0.783069	0.0870367	-8.997	2.3197e-19	2.92636e-18
AT5G07480	3969.01	-0.783069	0.0870367	-8.997	2.3197e-19	2.92636e-18
AT5G07490	3969.01	-0.783069	0.0870367	-8.997	2.3197e-19	2.92636e-18
AT5G07500	3969.01	-0.783069	0.0870367	-8.997	2.3197e-19	2.92636e-18
AT3G52525	1302.84	-0.88467	0.0983343	-8.99656	2.3291e-19	2.93469e-18
AT5G51920	690.562	-0.980692	0.109015	-8.99596	2.34171e-19	2.94881e-18
AT5G00645	652.584	-0.967116	0.107534	-8.99358	2.39308e-19	3.0099e-18
AT5G51420	652.584	-0.967116	0.107534	-8.99358	2.39308e-19	3.0099e-18
AT3G11580	886.923	-0.971446	0.10802	-8.99324	2.4004e-19	3.01729e-18
AT2G23620	396.715	-1.0948	0.121761	-8.99137	2.44166e-19	3.06001e-18
AT1G28010	1122.94	-0.88191	0.0981277	-8.98738	2.53201e-19	3.16381e-18
AT1G71960	2721.25	-0.881867	0.0981396	-8.98584	2.56766e-19	3.20645e-18
AT3G15820	749.87	-1.34975	0.150287	-8.98116	2.67927e-19	3.33987e-18
AT4G23990	3334.38	-0.604849	0.0675375	-8.95575	3.37438e-19	4.1791e-18
AT5G63530	878.954	-0.958628	0.107058	-8.95431	3.41855e-19	4.22633e-18
AT5G49680	5316.96	-0.854471	0.0955631	-8.94144	3.84131e-19	4.71571e-18
AT3G07975	2214.71	-0.816399	0.0913917	-8.93297	4.14729e-19	5.08242e-18
AT3G48510	2214.71	-0.816399	0.0913917	-8.93297	4.14729e-19	5.08242e-18
AT4G20320	537.67	-1.0542	0.118052	-8.92998	4.26069e-19	5.21532e-18
AT1G62981	777.884	-0.838299	0.0939115	-8.92648	4.39778e-19	5.36748e-18
AT2G17860	1016.22	-0.98688	0.110606	-8.92246	4.56043e-19	5.56277e-18
AT2G36690	1772.81	-0.727165	0.0815156	-8.92056	4.63933e-19	5.65573e-18
AT5G66110	826.971	-1.01644	0.114071	-8.91059	5.07624e-19	6.17046e-18
AT5G00970	1682.36	-0.776728	0.0872122	-8.90619	5.28168e-19	6.40537e-18
AT5G04520	1682.36	-0.776728	0.0872122	-8.90619	5.28168e-19	6.40537e-18
AT5G04530	1682.36	-0.776728	0.0872122	-8.90619	5.28168e-19	6.40537e-18
AT5G21960	1481.1	-1.13717	0.127785	-8.8991	5.63002e-19	6.81209e-18
AT2G09970	1546.26	-0.783113	0.088031	-8.89588	5.79576e-19	6.99251e-18
AT2G09990	1546.26	-0.783113	0.088031	-8.89588	5.79576e-19	6.99251e-18
AT1G05100	1003.23	-1.09281	0.122862	-8.89463	5.86126e-19	7.06748e-18
AT1G24590	711.418	-0.948355	0.106654	-8.89192	6.00627e-19	7.22988e-18
AT4G05350	537.719	-1.02372	0.115135	-8.8915	6.02899e-19	7.25307e-18
AT5G19110	2055.92	-0.767549	0.0863675	-8.88701	6.27775e-19	7.54371e-18
AT5G19875	1220.03	-0.830318	0.0934567	-8.88452	6.41961e-19	7.70976e-18
AT3G21560	2758.98	-0.951395	0.107088	-8.88423	6.43672e-19	7.7259e-18
AT4G19520	1824.51	-0.833392	0.0938333	-8.88163	6.58872e-19	7.89732e-18
AT4G22560	588.429	-1.33229	0.150077	-8.87738	6.84537e-19	8.18834e-18
AT5G39860	2079.23	-0.67982	0.0766249	-8.87205	7.18106e-19	8.57525e-18
AT3G05800	1889.83	-1.05646	0.119094	-8.87084	7.25971e-19	8.65932e-18
AT5G47560	2137.76	-1.05729	0.119198	-8.87	7.31466e-19	8.71498e-18
AT1G34580	1230.02	-0.813566	0.0917342	-8.86873	7.39849e-19	8.80986e-18
AT1G04370	1289.48	-0.709407	0.0799956	-8.86808	7.44178e-19	8.84637e-18
AT1G04380	1289.48	-0.709407	0.0799956	-8.86808	7.44178e-19	8.84637e-18
AT1G21140	1173.09	-0.936216	0.105653	-8.86121	7.91481e-19	9.38745e-18
AT5G57685	332.341	-1.29562	0.146396	-8.85012	8.74226e-19	1.03397e-17
AT1G13710	1347.79	-0.734894	0.0830746	-8.8462	9.05519e-19	1.07038e-17
AT4G32230	2866.07	-0.652296	0.073738	-8.84613	9.06101e-19	1.07046e-17
AT1G67770	1519.09	-0.686896	0.0777974	-8.82929	1.05341e-18	1.23823e-17
AT2G47800	2679.27	-0.887872	0.100625	-8.82354	1.10902e-18	1.30141e-17
AT2G36026	2402.05	-0.828815	0.0939403	-8.82278	1.11656e-18	1.30661e-17
AT2G36030	2402.05	-0.828815	0.0939403	-8.82278	1.11656e-18	1.30661e-17
AT1G22360	5581.31	-0.969255	0.109951	-8.81533	1.19329e-18	1.3933e-17
AT1G22370	5581.31	-0.969255	0.109951	-8.81533	1.19329e-18	1.3933e-17
AT1G22380	5581.31	-0.969255	0.109951	-8.81533	1.19329e-18	1.3933e-17
AT5G49330	1149.33	-0.762018	0.0865479	-8.80458	1.31346e-18	1.53105e-17
AT5G06785	2704.47	-0.62702	0.0712313	-8.80259	1.337e-18	1.55227e-17
AT5G46220	2704.47	-0.62702	0.0712313	-8.80259	1.337e-18	1.55227e-17
AT5G46230	2704.47	-0.62702	0.0712313	-8.80259	1.337e-18	1.55227e-17
AT5G46240	2704.47	-0.62702	0.0712313	-8.80259	1.337e-18	1.55227e-17
AT5G61520	1558.78	-0.845571	0.0960785	-8.80083	1.35808e-18	1.57521e-17
AT4G01985	2211.02	-0.905053	0.102838	-8.80073	1.35929e-18	1.57574e-17
AT3G26450	821.901	-0.797176	0.0906927	-8.78986	1.49751e-18	1.72644e-17
AT3G26460	821.901	-0.797176	0.0906927	-8.78986	1.49751e-18	1.72644e-17
AT1G80570	765.056	-0.843415	0.0959766	-8.78771	1.52638e-18	1.7578e-17
AT1G80580	765.056	-0.843415	0.0959766	-8.78771	1.52638e-18	1.7578e-17
AT1G34575	833.337	-0.899054	0.102473	-8.77357	1.73087e-18	1.98243e-17
AT5G09970	2049.18	-1.06451	0.121337	-8.7732	1.73656e-18	1.98787e-17
AT4G05085	1365.25	-0.737529	0.0840689	-8.77291	1.74103e-18	1.98973e-17
AT4G05310	1365.25	-0.737529	0.0840689	-8.77291	1.74103e-18	1.98973e-17
AT4G12065	968.246	-1.01347	0.11593	-8.74208	2.28858e-18	2.60136e-17
AT4G12070	968.246	-1.01347	0.11593	-8.74208	2.28858e-18	2.60136e-17
AT2G09270	1519.54	-0.922714	0.105555	-8.74153	2.29969e-18	2.60834e-17
AT2G41410	1519.54	-0.922714	0.105555	-8.74153	2.29969e-18	2.60834e-17
AT2G41415	1519.54	-0.922714	0.105555	-8.74153	2.29969e-18	2.60834e-17
AT2G41417	1519.54	-0.922714	0.105555	-8.74153	2.29969e-18	2.60834e-17
AT5G48060	1323.64	-0.810063	0.0926789	-8.74053	2.32013e-18	2.63011e-17
AT2G02890	961.416	-0.921559	0.105516	-8.7338	2.46256e-18	2.78555e-17
AT3G50410	846.766	-0.992361	0.113697	-8.72813	2.58914e-18	2.92088e-17
AT3G48010	1260.84	-0.73075	0.0837433	-8.72608	2.63656e-18	2.97118e-17
AT3G48020	1260.84	-0.73075	0.0837433	-8.72608	2.63656e-18	2.97118e-17
AT5G61270	1226.73	-0.826205	0.0946982	-8.72462	2.6708e-18	3.00816e-17
AT3G50230	1202.15	-0.752077	0.0862374	-8.721	2.75749e-18	3.10081e-17
AT5G65280	1438.08	-1.00182	0.114896	-8.7194	2.79685e-18	3.14339e-17
AT4G21120	1943.83	-0.669014	0.0767311	-8.71894	2.80825e-18	3.15452e-17
AT5G26731	349.077	-1.16286	0.13339	-8.71772	2.8386e-18	3.18691e-17
AT1G54740	1413.82	-1.12408	0.129028	-8.71193	2.98742e-18	3.34792e-17
AT3G44910	548.424	-1.13541	0.130451	-8.70368	3.21295e-18	3.59376e-17
AT4G32200	3227.69	-0.735673	0.0846279	-8.69304	3.52866e-18	3.9385e-17
AT2G47440	1113.06	-1.10377	0.126984	-8.6922	3.55474e-18	3.96473e-17
AT5G08465	998.585	-0.887746	0.102133	-8.69207	3.55885e-18	3.96473e-17
AT5G08475	998.585	-0.887746	0.102133	-8.69207	3.55885e-18	3.96473e-17
AT3G44930	845.032	-1.02183	0.11774	-8.67872	4.0026e-18	4.44154e-17
AT3G25610	721.901	-1.13811	0.13128	-8.66936	4.34571e-18	4.8121e-17
AT5G42740	1840.98	-0.728468	0.0840393	-8.66819	4.39057e-18	4.85411e-17
AT5G24130	4046.04	-0.606061	0.0699361	-8.66593	4.4786e-18	4.94622e-17
AT5G24140	4046.04	-0.606061	0.0699361	-8.66593	4.4786e-18	4.94622e-17
AT1G67100	3272.31	-0.617469	0.0712565	-8.66545	4.49737e-18	4.96435e-17
AT2G16750	1655.8	-0.750425	0.0866336	-8.66205	4.63355e-18	5.10663e-17
AT2G16760	1655.8	-0.750425	0.0866336	-8.66205	4.63355e-18	5.10663e-17
AT5G65730	1816.05	-1.06221	0.122686	-8.65795	4.80337e-18	5.28824e-17
AT1G05317	684.566	-1.13508	0.131184	-8.65262	5.03296e-18	5.5381e-17
AT4G30180	1488.71	-0.989228	0.114399	-8.64717	5.2791e-18	5.79983e-17
AT5G42100	3291.66	-0.75498	0.0873184	-8.64629	5.32007e-18	5.83265e-17
AT5G42110	3291.66	-0.75498	0.0873184	-8.64629	5.32007e-18	5.83265e-17
AT5G42120	3291.66	-0.75498	0.0873184	-8.64629	5.32007e-18	5.83265e-17
AT2G41300	863.454	-0.932486	0.107904	-8.64183	5.53175e-18	6.06156e-17
AT5G19260	1030.59	-0.851136	0.0984931	-8.64159	5.54366e-18	6.07145e-17
AT1G53180	685.278	-1.05028	0.121643	-8.6341	5.91922e-18	6.45585e-17
AT1G66950	2149.11	-0.625517	0.0725356	-8.62358	6.48905e-18	7.05902e-17
AT2G21560	773.022	-1.01307	0.117522	-8.62024	6.68119e-18	7.25303e-17
AT1G66190	567.678	-1.0489	0.121723	-8.61711	6.8663e-18	7.44629e-17
AT2G09115	1672.77	-0.662143	0.076843	-8.61682	6.88372e-18	7.45748e-17
AT2G40130	1672.77	-0.662143	0.076843	-8.61682	6.88372e-18	7.45748e-17
AT4G21903	4709.44	-0.685842	0.0796925	-8.60611	7.55829e-18	8.15698e-17
AT4G21910	4709.44	-0.685842	0.0796925	-8.60611	7.55829e-18	8.15698e-17
AT1G65860	2575.49	-0.580284	0.0674505	-8.6031	7.75907e-18	8.35412e-17
AT1G65870	2575.49	-0.580284	0.0674505	-8.6031	7.75907e-18	8.35412e-17
AT4G14550	878.506	-0.843567	0.0980705	-8.60164	7.85871e-18	8.45707e-17
AT3G60580	1524.48	-1.01047	0.117493	-8.60023	7.95597e-18	8.54424e-17
AT1G18250	732.327	-1.10535	0.128592	-8.59574	8.27295e-18	8.85644e-17
AT5G38610	316.985	-1.2642	0.147205	-8.58802	8.84808e-18	9.4588e-17
AT4G13260	871.112	-0.932295	0.108567	-8.58724	8.90818e-18	9.50855e-17
AT1G68840	2017.17	-0.820031	0.0955019	-8.58654	8.96267e-18	9.55216e-17
AT1G68845	2017.17	-0.820031	0.0955019	-8.58654	8.96267e-18	9.55216e-17
AT1G68850	2017.17	-0.820031	0.0955019	-8.58654	8.96267e-18	9.55216e-17
AT5G12330	1126.61	-1.07248	0.124935	-8.58436	9.13412e-18	9.70044e-17
AT4G37409	2700.51	-0.64193	0.0748647	-8.57454	9.94869e-18	1.05177e-16
AT4G37410	2700.51	-0.64193	0.0748647	-8.57454	9.94869e-18	1.05177e-16
AT4G37420	2700.51	-0.64193	0.0748647	-8.57454	9.94869e-18	1.05177e-16
AT3G46770	528.045	-0.927602	0.108368	-8.55976	1.13106e-17	1.19036e-16
AT5G38970	846.657	-0.810908	0.0947504	-8.55836	1.14483e-17	1.20424e-16
AT1G03790	3579.68	-0.739227	0.0865211	-8.54389	1.29774e-17	1.35627e-16
AT1G03800	3579.68	-0.739227	0.0865211	-8.54389	1.29774e-17	1.35627e-16
AT1G03810	3579.68	-0.739227	0.0865211	-8.54389	1.29774e-17	1.35627e-16
AT1G03820	3579.68	-0.739227	0.0865211	-8.54389	1.29774e-17	1.35627e-16
AT2G39870	1720.56	-1.02842	0.12041	-8.54102	1.33048e-17	1.38979e-16
AT2G26710	1682.82	-0.639515	0.0748826	-8.54023	1.3396e-17	1.39793e-16
AT2G26720	1682.82	-0.639515	0.0748826	-8.54023	1.3396e-17	1.39793e-16
AT4G03620	1232.43	-0.697775	0.0817156	-8.53907	1.35302e-17	1.40984e-16
AT4G03625	1232.43	-0.697775	0.0817156	-8.53907	1.35302e-17	1.40984e-16
AT4G03630	1232.43	-0.697775	0.0817156	-8.53907	1.35302e-17	1.40984e-16
AT2G05790	1941.52	-1.15049	0.134739	-8.53863	1.35819e-17	1.41408e-16
AT2G07345	1721.52	-0.613349	0.0718337	-8.53847	1.36013e-17	1.41408e-16
AT2G20880	1721.52	-0.613349	0.0718337	-8.53847	1.36013e-17	1.41408e-16
AT2G20890	1721.52	-0.613349	0.0718337	-8.53847	1.36013e-17	1.41408e-16
AT4G24110	1306.73	-1.21615	0.142454	-8.53718	1.37537e-17	1.42817e-16
AT5G53870	2158.99	-0.674599	0.0790837	-8.53018	1.46118e-17	1.5113e-16
AT5G53880	2158.99	-0.674599	0.0790837	-8.53018	1.46118e-17	1.5113e-16
AT4G00370	1548.14	-1.02595	0.120337	-8.52564	1.51969e-17	1.56489e-16
AT5G59340	944.513	-0.782419	0.09178	-8.52494	1.52892e-17	1.57362e-16
AT4G31890	1710.97	-0.813892	0.0954739	-8.52476	1.53127e-17	1.57449e-16
AT1G79420	1470.79	-1.07859	0.126551	-8.52302	1.55452e-17	1.59762e-16
AT5G54450	653.631	-0.957669	0.112425	-8.5183	1.61909e-17	1.65831e-16
AT1G75800	1005.57	-1.00881	0.118494	-8.51363	1.68572e-17	1.72571e-16
AT2G47710	1558.93	-0.706611	0.083089	-8.50426	1.82754e-17	1.86634e-16
AT2G47720	1558.93	-0.706611	0.083089	-8.50426	1.82754e-17	1.86634e-16
AT4G01460	3065.38	-0.68693	0.0807952	-8.50211	1.86171e-17	1.89755e-16
AT4G01470	3065.38	-0.68693	0.0807952	-8.50211	1.86171e-17	1.89755e-16
AT4G01480	3065.38	-0.68693	0.0807952	-8.50211	1.86171e-17	1.89755e-16
AT1G67030	381.349	-1.18302	0.139147	-8.50195	1.86425e-17	1.89923e-16
AT4G18830	1407.44	-0.747399	0.0879359	-8.49936	1.90639e-17	1.93933e-16
AT4G02170	576.917	-1.03806	0.122157	-8.49778	1.93251e-17	1.96495e-16
AT3G05200	667.161	-1.33417	0.157201	-8.48704	2.11972e-17	2.15218e-16
AT1G68872	2038.3	-0.603688	0.0711512	-8.48458	2.16505e-17	2.19608e-16
AT3G61850	634.283	-0.871941	0.102774	-8.48403	2.17526e-17	2.20537e-16
AT2G31730	525.977	-1.04984	0.123911	-8.47256	2.40065e-17	2.42803e-16
AT1G01320	1366.84	-0.687035	0.0810911	-8.47239	2.40416e-17	2.42925e-16
AT1G01335	1366.84	-0.687035	0.0810911	-8.47239	2.40416e-17	2.42925e-16
AT3G06868	1671.21	-0.826082	0.0975064	-8.47208	2.41052e-17	2.43333e-16
AT3G06870	1671.21	-0.826082	0.0975064	-8.47208	2.41052e-17	2.43333e-16
AT2G36120	1135.48	-0.801443	0.0946148	-8.47059	2.44154e-17	2.46346e-16
AT3G56810	1196.44	-0.98982	0.116871	-8.46931	2.4684e-17	2.48937e-16
AT1G17745	2144.82	-0.821065	0.0969671	-8.46746	2.50807e-17	2.52816e-16
AT3G09705	2789	-0.668915	0.0790102	-8.46619	2.5356e-17	2.5498e-16
AT3G61710	2789	-0.668915	0.0790102	-8.46619	2.5356e-17	2.5498e-16
AT3G61715	2789	-0.668915	0.0790102	-8.46619	2.5356e-17	2.5498e-16
AT3G61720	2789	-0.668915	0.0790102	-8.46619	2.5356e-17	2.5498e-16
AT3G61723	2789	-0.668915	0.0790102	-8.46619	2.5356e-17	2.5498e-16
AT2G38110	2927.47	-0.793696	0.09377	-8.46429	2.57723e-17	2.58918e-16
AT2G42840	685.17	-0.950747	0.112339	-8.46323	2.60074e-17	2.61031e-16
AT5G53900	513.832	-0.987778	0.116777	-8.45869	2.70387e-17	2.70735e-16
AT1G27940	1349.01	-0.672972	0.0795758	-8.45699	2.74371e-17	2.74593e-16
AT1G72210	1218.27	-0.797544	0.0943453	-8.45346	2.8279e-17	2.82884e-16
AT1G10050	2050.57	-0.612294	0.0724501	-8.45125	2.88195e-17	2.8788e-16
AT1G56030	498.951	-0.993634	0.117582	-8.45059	2.89829e-17	2.89237e-16
AT1G22890	1045.55	-0.885158	0.104768	-8.44877	2.94378e-17	2.9322e-16
AT1G22900	1045.55	-0.885158	0.104768	-8.44877	2.94378e-17	2.9322e-16
AT1G10460	694.574	-1.12668	0.133366	-8.44804	2.96239e-17	2.94933e-16
AT5G06530	2908.99	-0.972559	0.115158	-8.44545	3.02873e-17	3.00826e-16
AT4G15545	1728.43	-0.986958	0.116867	-8.44517	3.03602e-17	3.01265e-16
AT4G15550	1728.43	-0.986958	0.116867	-8.44517	3.03602e-17	3.01265e-16
AT5G42250	849.697	-0.805278	0.0953939	-8.4416	3.1302e-17	3.10465e-16
AT1G30700	1063.99	-0.935009	0.110856	-8.43445	3.32769e-17	3.29585e-16
AT3G07365	745.53	-0.937716	0.111181	-8.43416	3.33588e-17	3.30086e-16
AT3G46230	745.53	-0.937716	0.111181	-8.43416	3.33588e-17	3.30086e-16
AT5G21950	1782.26	-0.873449	0.103616	-8.42966	3.46658e-17	3.42052e-16
AT1G63340	797.125	-0.97147	0.115314	-8.42456	3.62107e-17	3.5696e-16
AT1G25530	1708.16	-0.752218	0.0892899	-8.42445	3.62437e-17	3.57118e-16
AT2G48130	2301.31	-0.597384	0.0709648	-8.41803	3.82856e-17	3.75477e-16
AT3G62840	2040.06	-0.610602	0.0725493	-8.41637	3.88316e-17	3.803e-16
AT3G62850	2040.06	-0.610602	0.0725493	-8.41637	3.88316e-17	3.803e-16
AT3G62860	2040.06	-0.610602	0.0725493	-8.41637	3.88316e-17	3.803e-16
AT3G14680	1400.6	-0.66544	0.0790984	-8.41281	4.00289e-17	3.91297e-16
AT3G14690	1400.6	-0.66544	0.0790984	-8.41281	4.00289e-17	3.91297e-16
AT4G23210	2697.27	-0.586143	0.0696828	-8.41159	4.0449e-17	3.95219e-16
AT1G75030	710.684	-0.979968	0.116587	-8.40547	4.2616e-17	4.15813e-16
AT5G51210	1181.21	-0.917356	0.109205	-8.40034	4.45199e-17	4.33986e-16
AT5G43020	980.87	-0.863772	0.102882	-8.39577	4.62857e-17	4.50364e-16
AT4G12730	2477.98	-1.03112	0.122853	-8.39316	4.73249e-17	4.60262e-16
AT2G45890	1314.11	-0.731959	0.0872361	-8.39055	4.83873e-17	4.70377e-16
AT3G63340	3708.2	-0.70744	0.0843551	-8.38645	5.01052e-17	4.86177e-16
AT3G63350	3708.2	-0.70744	0.0843551	-8.38645	5.01052e-17	4.86177e-16
AT3G63360	3708.2	-0.70744	0.0843551	-8.38645	5.01052e-17	4.86177e-16
AT3G63370	3708.2	-0.70744	0.0843551	-8.38645	5.01052e-17	4.86177e-16
AT5G39850	951.166	-0.788869	0.0941756	-8.37658	5.44889e-17	5.24596e-16
AT4G02380	1122.09	-1.03395	0.123493	-8.37253	5.63921e-17	5.42174e-16
AT4G04125	1122.09	-1.03395	0.123493	-8.37253	5.63921e-17	5.42174e-16
AT5G02135	1969.81	-0.755368	0.0902231	-8.37223	5.65373e-17	5.42825e-16
AT5G13990	1969.81	-0.755368	0.0902231	-8.37223	5.65373e-17	5.42825e-16
AT5G14000	1969.81	-0.755368	0.0902231	-8.37223	5.65373e-17	5.42825e-16
AT1G56600	608.059	-0.951007	0.113632	-8.36918	5.80198e-17	5.56297e-16
AT4G29180	909.188	-0.8424	0.100707	-8.36488	6.01773e-17	5.76457e-16
AT3G11090	513.975	-1.1086	0.132559	-8.36303	6.11289e-17	5.85306e-16
AT1G70690	1673.71	-0.905861	0.108336	-8.36162	6.18625e-17	5.9206e-16
AT1G26770	1780.2	-0.917291	0.109723	-8.36008	6.26753e-17	5.99566e-16
AT5G59220	2316.03	-1.01414	0.121316	-8.35946	6.30054e-17	6.01628e-16
AT1G16850	745.592	-0.829303	0.0992227	-8.35799	6.37954e-17	6.08895e-16
AT5G07180	1806.01	-0.661959	0.0792126	-8.35674	6.44735e-17	6.14809e-16
AT3G25730	1837.46	-1.13065	0.135318	-8.35548	6.5169e-17	6.20597e-16
AT3G25740	1837.46	-1.13065	0.135318	-8.35548	6.5169e-17	6.20597e-16
AT5G27350	1378.71	-0.853791	0.102318	-8.34446	7.15371e-17	6.79393e-16
AT1G80450	491.923	-1.05382	0.126458	-8.33335	7.85878e-17	7.44335e-16
AT1G01480	1072.63	-0.773742	0.0928554	-8.33276	7.89765e-17	7.47343e-16
AT5G66600	2419.54	-1.03371	0.124111	-8.32891	8.15933e-17	7.71064e-16
AT1G76890	1032.57	-0.983619	0.11847	-8.3027	1.01776e-16	9.54068e-16
AT1G76892	1032.57	-0.983619	0.11847	-8.3027	1.01776e-16	9.54068e-16
AT5G66580	1983.84	-1.15215	0.138921	-8.29359	1.09885e-16	1.02596e-15
AT5G66590	1983.84	-1.15215	0.138921	-8.29359	1.09885e-16	1.02596e-15
AT2G14890	661.671	-1.0977	0.132423	-8.28935	1.13871e-16	1.06083e-15
AT5G07200	1187.79	-0.745525	0.0899706	-8.28632	1.16806e-16	1.08624e-15
AT4G12270	1385.66	-0.649016	0.0783364	-8.28499	1.18116e-16	1.09746e-15
AT5G40790	2427.52	-0.76138	0.0919167	-8.28337	1.19741e-16	1.11108e-15
AT2G43840	404.101	-1.01016	0.121964	-8.28242	1.20692e-16	1.11941e-15
AT2G37130	538.279	-0.879777	0.106246	-8.2806	1.22559e-16	1.13622e-15
AT1G05497	1096.79	-1.02263	0.123691	-8.26764	1.36641e-16	1.26232e-15
AT1G19300	1096.79	-1.02263	0.123691	-8.26764	1.36641e-16	1.26232e-15
AT1G04697	831.06	-0.854835	0.10342	-8.2657	1.38881e-16	1.28133e-15
AT1G09390	831.06	-0.854835	0.10342	-8.2657	1.38881e-16	1.28133e-15
AT3G14320	471.15	-1.00865	0.122067	-8.26305	1.42001e-16	1.30953e-15
AT5G41380	2428.57	-0.588494	0.0712413	-8.26057	1.4498e-16	1.33642e-15
AT5G59800	1575.99	-0.735371	0.0890644	-8.25662	1.49852e-16	1.37831e-15
AT5G59810	1575.99	-0.735371	0.0890644	-8.25662	1.49852e-16	1.37831e-15
AT4G34680	975.624	-0.924169	0.111935	-8.25633	1.5022e-16	1.38109e-15
AT2G29250	629.746	-0.903559	0.109473	-8.25369	1.53581e-16	1.40891e-15
AT1G67910	1212.15	-0.744643	0.0902475	-8.25112	1.56915e-16	1.43761e-15
AT4G18890	485.432	-1.18091	0.143145	-8.24977	1.58702e-16	1.45336e-15
AT1G77380	812.587	-0.769124	0.0932904	-8.2444	1.65984e-16	1.51608e-15
AT5G43870	2211.43	-0.897399	0.108914	-8.23949	1.7294e-16	1.57755e-15
AT4G00342	636.862	-0.987738	0.120021	-8.22972	1.87659e-16	1.70664e-15
AT4G00350	636.862	-0.987738	0.120021	-8.22972	1.87659e-16	1.70664e-15
AT5G66700	1841.69	-0.650636	0.0791681	-8.21842	2.06209e-16	1.86967e-15
AT5G49170	1256.06	-0.888319	0.108183	-8.2113	2.18807e-16	1.97963e-15
AT3G60238	927.248	-0.833745	0.101573	-8.20832	2.24305e-16	2.02762e-15
AT3G59480	614.371	-1.00275	0.122167	-8.20803	2.2484e-16	2.03158e-15
AT1G15200	1912.19	-0.727882	0.0887617	-8.20041	2.39574e-16	2.16193e-15
AT1G55570	735.132	-0.89302	0.108904	-8.20006	2.40274e-16	2.16731e-15
AT3G02605	2528.49	-0.954717	0.116559	-8.19088	2.59326e-16	2.33017e-15
AT3G12920	2528.49	-0.954717	0.116559	-8.19088	2.59326e-16	2.33017e-15
AT3G43110	1837.14	-0.742793	0.0908082	-8.1798	2.84315e-16	2.54708e-15
AT3G43120	1837.14	-0.742793	0.0908082	-8.1798	2.84315e-16	2.54708e-15
AT4G36610	1503.58	-0.684923	0.0837412	-8.17905	2.86101e-16	2.56199e-15
AT4G08740	2270.93	-0.937862	0.114699	-8.17672	2.91683e-16	2.61086e-15
AT5G25550	1388.01	-0.701927	0.085858	-8.17544	2.94788e-16	2.63753e-15
AT1G09350	1081.63	-0.970422	0.118749	-8.17206	3.03178e-16	2.71029e-15
AT2G02070	626.385	-0.968827	0.118632	-8.16664	3.17108e-16	2.83121e-15
AT4G38530	2986.46	-0.82333	0.100832	-8.16533	3.20563e-16	2.85841e-15
AT4G38540	2986.46	-0.82333	0.100832	-8.16533	3.20563e-16	2.85841e-15
AT4G38545	2986.46	-0.82333	0.100832	-8.16533	3.20563e-16	2.85841e-15
AT1G11600	1573.95	-0.79618	0.0975123	-8.16492	3.21652e-16	2.86691e-15
AT4G31820	2890	-0.557538	0.0683137	-8.16143	3.31085e-16	2.94626e-15
AT2G29263	2026.8	-0.931435	0.114131	-8.16111	3.31954e-16	2.94872e-15
AT2G29290	2026.8	-0.931435	0.114131	-8.16111	3.31954e-16	2.94872e-15
AT2G29300	2026.8	-0.931435	0.114131	-8.16111	3.31954e-16	2.94872e-15
AT5G11540	2786	-0.691745	0.0847873	-8.15859	3.38959e-16	3.00587e-15
AT5G11550	2786	-0.691745	0.0847873	-8.15859	3.38959e-16	3.00587e-15
AT5G45860	812.97	-0.806531	0.0988751	-8.15707	3.43248e-16	3.04261e-15
AT1G14730	1986.47	-0.595745	0.0730469	-8.15565	3.47303e-16	3.07726e-15
AT1G70209	2505.53	-0.64453	0.0790381	-8.15468	3.50116e-16	3.09956e-15
AT1G70210	2505.53	-0.64453	0.0790381	-8.15468	3.50116e-16	3.09956e-15
AT2G48030	1829.98	-1.02568	0.125897	-8.14703	3.72956e-16	3.29345e-15
AT1G20330	1245.35	-1.21582	0.149268	-8.14518	3.78733e-16	3.34306e-15
AT1G34315	409.968	-1.0086	0.123838	-8.14457	3.80639e-16	3.35707e-15
AT1G34317	409.968	-1.0086	0.123838	-8.14457	3.80639e-16	3.35707e-15
AT5G38030	2055.85	-0.678005	0.0832668	-8.14257	3.86984e-16	3.41017e-15
AT2G35615	991.102	-0.886487	0.108873	-8.14241	3.87494e-16	3.41322e-15
AT3G04155	4277.83	-0.712984	0.0875778	-8.14115	3.91546e-16	3.43435e-15
AT3G04165	4277.83	-0.712984	0.0875778	-8.14115	3.91546e-16	3.43435e-15
AT3G04175	4277.83	-0.712984	0.0875778	-8.14115	3.91546e-16	3.43435e-15
AT3G21770	4277.83	-0.712984	0.0875778	-8.14115	3.91546e-16	3.43435e-15
AT3G21780	4277.83	-0.712984	0.0875778	-8.14115	3.91546e-16	3.43435e-15
AT3G21781	4277.83	-0.712984	0.0875778	-8.14115	3.91546e-16	3.43435e-15
AT3G21790	4277.83	-0.712984	0.0875778	-8.14115	3.91546e-16	3.43435e-15
AT3G21800	4277.83	-0.712984	0.0875778	-8.14115	3.91546e-16	3.43435e-15
AT3G21805	4277.83	-0.712984	0.0875778	-8.14115	3.91546e-16	3.43435e-15
AT2G30370	920.593	-0.746512	0.0917274	-8.13838	4.0061e-16	3.50964e-15
AT5G01275	2305.43	-1.04068	0.127885	-8.13765	4.03025e-16	3.52786e-15
AT5G07010	2305.43	-1.04068	0.127885	-8.13765	4.03025e-16	3.52786e-15
AT5G03668	1882.53	-1.08969	0.133914	-8.13724	4.04395e-16	3.5369e-15
AT5G03670	1882.53	-1.08969	0.133914	-8.13724	4.04395e-16	3.5369e-15
AT2G36130	2315.1	-0.716827	0.0880987	-8.13663	4.06428e-16	3.5532e-15
AT1G25300	533.996	-0.875562	0.107619	-8.13578	4.09291e-16	3.57674e-15
AT4G38620	2039.15	-0.8386	0.103088	-8.13478	4.12698e-16	3.60502e-15
AT5G14290	696.273	-0.823526	0.101327	-8.1274	4.38579e-16	3.82474e-15
AT5G14300	696.273	-0.823526	0.101327	-8.1274	4.38579e-16	3.82474e-15
AT5G11416	1979.56	-0.866241	0.106599	-8.12614	4.43188e-16	3.85852e-15
AT5G11420	1979.56	-0.866241	0.106599	-8.12614	4.43188e-16	3.85852e-15
AT4G25250	2429.04	-0.723781	0.0890995	-8.12329	4.53707e-16	3.94357e-15
AT4G25260	2429.04	-0.723781	0.0890995	-8.12329	4.53707e-16	3.94357e-15
AT4G25270	2429.04	-0.723781	0.0890995	-8.12329	4.53707e-16	3.94357e-15
AT2G38120	2118.88	-0.869236	0.107025	-8.12183	4.59189e-16	3.98628e-15
AT3G06675	894.012	-0.783774	0.096548	-8.11797	4.74049e-16	4.11018e-15
AT1G04778	603.337	-0.9187	0.113171	-8.1178	4.74698e-16	4.11412e-15
AT4G23170	1672.2	-1.04202	0.128402	-8.11533	4.84449e-16	4.19344e-15
AT5G49110	2535.93	-0.736034	0.0907264	-8.11267	4.9519e-16	4.28465e-15
AT2G34050	1544.24	-0.88273	0.108881	-8.10727	5.17696e-16	4.47202e-15
AT2G34060	1544.24	-0.88273	0.108881	-8.10727	5.17696e-16	4.47202e-15
AT5G61160	1427.55	-0.797607	0.0984245	-8.10374	5.32933e-16	4.59986e-15
AT1G32190	1173.05	-0.783504	0.0966857	-8.10362	5.33494e-16	4.60281e-15
AT1G29280	1653.1	-0.647651	0.0799629	-8.0994	5.52313e-16	4.75736e-15
AT5G04140	976.65	-1.00445	0.124082	-8.09505	5.72421e-16	4.92653e-15
AT3G01510	3174.98	-0.68935	0.085188	-8.09211	5.8642e-16	5.04494e-15
AT1G46264	1248.54	-0.69232	0.0855588	-8.09174	5.88183e-16	5.05804e-15
AT2G38510	2165.2	-0.644428	0.0796957	-8.0861	6.16052e-16	5.28472e-15
AT1G27130	261.65	-1.22992	0.152108	-8.08583	6.17404e-16	5.29416e-15
AT3G51760	649.041	-0.812474	0.100548	-8.08044	6.4531e-16	5.51321e-15
AT1G15210	1754.44	-0.644217	0.0798253	-8.07033	7.0106e-16	5.97251e-15
AT1G71695	2202.72	-0.81709	0.101253	-8.06981	7.04081e-16	5.99339e-15
AT1G71696	2202.72	-0.81709	0.101253	-8.06981	7.04081e-16	5.99339e-15
AT1G04280	461.927	-1.01461	0.125735	-8.06949	7.05909e-16	6.00651e-15
AT5G60000	1052.36	-0.758536	0.0940094	-8.06872	7.10368e-16	6.03956e-15
AT5G60010	1052.36	-0.758536	0.0940094	-8.06872	7.10368e-16	6.03956e-15
AT1G47990	1523.81	-0.689516	0.0855469	-8.06009	7.62361e-16	6.4581e-15
AT4G30190	617.416	-1.0564	0.131068	-8.05994	7.63321e-16	6.46102e-15
AT3G03075	1886.64	-0.596026	0.0739911	-8.05538	7.92304e-16	6.69018e-15
AT3G15270	1886.64	-0.596026	0.0739911	-8.05538	7.92304e-16	6.69018e-15
AT3G15280	1886.64	-0.596026	0.0739911	-8.05538	7.92304e-16	6.69018e-15
AT3G15290	1886.64	-0.596026	0.0739911	-8.05538	7.92304e-16	6.69018e-15
AT3G05980	1349.86	-0.671242	0.0834228	-8.04627	8.53565e-16	7.1815e-15
AT3G51060	817.197	-0.773019	0.0960892	-8.04481	8.6378e-16	7.26453e-15
AT3G61250	455.991	-0.91561	0.113823	-8.04418	8.68281e-16	7.29654e-15
AT1G09623	1392.29	-0.723632	0.0899598	-8.04395	8.69874e-16	7.30701e-15
AT4G35720	995.359	-0.79065	0.0982971	-8.04347	8.73321e-16	7.33304e-15
AT5G28160	911.879	-0.726255	0.0902941	-8.04321	8.75162e-16	7.34556e-15
AT1G77110	2113.31	-0.628373	0.0781617	-8.03939	9.02848e-16	7.56585e-15
AT4G38580	2835.51	-0.583802	0.0726343	-8.03756	9.1648e-16	7.67397e-15
AT4G38590	2835.51	-0.583802	0.0726343	-8.03756	9.1648e-16	7.67397e-15
AT4G36600	1097.55	-0.74317	0.0924648	-8.03733	9.18195e-16	7.68527e-15
AT1G15550	924.348	-0.916831	0.114079	-8.03684	9.21867e-16	7.71293e-15
AT1G11240	487.944	-0.981935	0.12224	-8.03283	9.52502e-16	7.95658e-15
AT1G11250	487.944	-0.981935	0.12224	-8.03283	9.52502e-16	7.95658e-15
AT3G51910	948.371	-0.694072	0.0864671	-8.027	9.98824e-16	8.32367e-15
AT3G08350	1355.78	-1.07266	0.133763	-8.01914	1.06491e-15	8.83582e-15
AT3G53530	1355.78	-1.07266	0.133763	-8.01914	1.06491e-15	8.83582e-15
AT5G47290	2047.44	-0.577232	0.072006	-8.01644	1.08851e-15	9.02452e-15
AT5G47300	2047.44	-0.577232	0.072006	-8.01644	1.08851e-15	9.02452e-15
AT2G14210	388.23	-1.01088	0.126116	-8.0155	1.09689e-15	9.08688e-15
AT3G50900	367.845	-1.04986	0.131016	-8.01316	1.11796e-15	9.24685e-15
AT2G20530	2609.44	-0.722299	0.090171	-8.01033	1.14403e-15	9.45875e-15
AT3G17070	1010.6	-0.736157	0.0919085	-8.00967	1.15012e-15	9.50538e-15
AT1G68470	1745.28	-0.931423	0.116386	-8.00288	1.21543e-15	1.00332e-14
AT1G18835	1340.48	-0.695618	0.0869303	-8.00202	1.22395e-15	1.00957e-14
AT2G05875	756.473	-0.956356	0.11957	-7.99828	1.26169e-15	1.03988e-14
AT2G13275	756.473	-0.956356	0.11957	-7.99828	1.26169e-15	1.03988e-14
AT4G12970	1239.52	-0.704009	0.0880242	-7.9979	1.26558e-15	1.04227e-14
AT2G34970	4609.87	-0.782793	0.0979126	-7.99481	1.29772e-15	1.06748e-14
AT1G60390	1032.95	-1.01484	0.12704	-7.98837	1.36737e-15	1.12258e-14
AT4G24120	1093.07	-0.788894	0.0988384	-7.98165	1.44385e-15	1.18121e-14
AT4G24130	1093.07	-0.788894	0.0988384	-7.98165	1.44385e-15	1.18121e-14
AT5G49340	1000.42	-0.967693	0.121262	-7.98015	1.46158e-15	1.19432e-14
AT5G57750	2314.53	-0.575336	0.0721054	-7.97909	1.47412e-15	1.20317e-14
AT5G57760	2314.53	-0.575336	0.0721054	-7.97909	1.47412e-15	1.20317e-14
AT5G57770	2314.53	-0.575336	0.0721054	-7.97909	1.47412e-15	1.20317e-14
AT4G37730	348.597	-1.16643	0.146274	-7.97428	1.53273e-15	1.24858e-14
AT4G15500	741.95	-0.843805	0.105838	-7.9726	1.55368e-15	1.26516e-14
AT4G32870	1488.24	-0.71204	0.0893437	-7.96967	1.59096e-15	1.29351e-14
AT5G54710	576.551	-1.17726	0.147796	-7.96543	1.64649e-15	1.33607e-14
AT4G21920	1344.85	-0.7666	0.0962578	-7.96403	1.6653e-15	1.35081e-14
AT4G16545	824.205	-0.787912	0.0989615	-7.9618	1.69556e-15	1.37377e-14
AT1G68780	546.389	-0.883567	0.111003	-7.95987	1.72222e-15	1.39376e-14
AT5G07190	1296.16	-0.761261	0.0956929	-7.95525	1.78777e-15	1.44342e-14
AT1G32740	1080.96	-0.896121	0.112664	-7.95389	1.80741e-15	1.45653e-14
AT5G01045	1848.5	-0.684305	0.0861375	-7.94434	1.95233e-15	1.56492e-14
AT5G05260	1848.5	-0.684305	0.0861375	-7.94434	1.95233e-15	1.56492e-14
AT5G05270	1848.5	-0.684305	0.0861375	-7.94434	1.95233e-15	1.56492e-14
AT5G05280	1848.5	-0.684305	0.0861375	-7.94434	1.95233e-15	1.56492e-14
AT5G05285	1848.5	-0.684305	0.0861375	-7.94434	1.95233e-15	1.56492e-14
AT1G62420	1205.5	-0.861988	0.108552	-7.94075	2.00965e-15	1.60902e-14
AT2G34490	3618.42	-0.668426	0.0841814	-7.94031	2.01685e-15	1.61355e-14
AT2G34500	3618.42	-0.668426	0.0841814	-7.94031	2.01685e-15	1.61355e-14
AT3G02420	1738.71	-0.603796	0.0760997	-7.93428	2.11719e-15	1.68805e-14
AT3G02430	1738.71	-0.603796	0.0760997	-7.93428	2.11719e-15	1.68805e-14
AT3G02440	1738.71	-0.603796	0.0760997	-7.93428	2.11719e-15	1.68805e-14
AT2G16190	782.119	-0.842781	0.106224	-7.93397	2.12244e-15	1.6916e-14
AT5G41390	2784.17	-0.534243	0.0673623	-7.93089	2.17578e-15	1.73213e-14
AT5G21482	1740.12	-1.09037	0.137544	-7.92737	2.2383e-15	1.78124e-14
AT5G53550	1126.27	-0.749236	0.0945543	-7.92386	2.30244e-15	1.8302e-14
AT2G24260	866.607	-0.755042	0.0952877	-7.92382	2.30331e-15	1.8302e-14
AT2G37820	1397.09	-0.666634	0.0841365	-7.92324	2.31399e-15	1.83798e-14
AT5G17030	4267.78	-0.537065	0.0677852	-7.92304	2.3177e-15	1.83885e-14
AT5G17040	4267.78	-0.537065	0.0677852	-7.92304	2.3177e-15	1.83885e-14
AT5G17050	4267.78	-0.537065	0.0677852	-7.92304	2.3177e-15	1.83885e-14
AT5G27140	622.823	-0.820399	0.103564	-7.92165	2.34373e-15	1.8567e-14
AT5G62330	3074.06	-0.662368	0.083706	-7.91303	2.51203e-15	1.98107e-14
AT5G62340	3074.06	-0.662368	0.083706	-7.91303	2.51203e-15	1.98107e-14
AT1G53080	1500.07	-0.855026	0.108064	-7.91225	2.52782e-15	1.99202e-14
AT5G61600	523.178	-1.01646	0.128516	-7.90925	2.5895e-15	2.03833e-14
AT1G04513	1624.33	-0.793438	0.100329	-7.90836	2.60799e-15	2.04982e-14
AT1G06800	1624.33	-0.793438	0.100329	-7.90836	2.60799e-15	2.04982e-14
AT1G06810	1624.33	-0.793438	0.100329	-7.90836	2.60799e-15	2.04982e-14
AT3G07655	2128.81	-0.587181	0.074258	-7.90731	2.63015e-15	2.06414e-14
AT3G07665	2128.81	-0.587181	0.074258	-7.90731	2.63015e-15	2.06414e-14
AT3G47210	2128.81	-0.587181	0.074258	-7.90731	2.63015e-15	2.06414e-14
AT3G47220	2128.81	-0.587181	0.074258	-7.90731	2.63015e-15	2.06414e-14
AT1G63650	841.662	-0.722528	0.0913968	-7.9054	2.67079e-15	2.0937e-14
AT2G07375	3668.76	-0.629616	0.0796571	-7.90408	2.69921e-15	2.11047e-14
AT2G07385	3668.76	-0.629616	0.0796571	-7.90408	2.69921e-15	2.11047e-14
AT2G07405	3668.76	-0.629616	0.0796571	-7.90408	2.69921e-15	2.11047e-14
AT2G21195	3668.76	-0.629616	0.0796571	-7.90408	2.69921e-15	2.11047e-14
AT2G21200	3668.76	-0.629616	0.0796571	-7.90408	2.69921e-15	2.11047e-14
AT2G21210	3668.76	-0.629616	0.0796571	-7.90408	2.69921e-15	2.11047e-14
AT2G21220	3668.76	-0.629616	0.0796571	-7.90408	2.69921e-15	2.11047e-14
AT2G39210	1986.45	-0.794734	0.10059	-7.90072	2.77291e-15	2.16577e-14
AT1G80080	2626.22	-0.584358	0.073963	-7.90067	2.77406e-15	2.16577e-14
AT1G80090	2626.22	-0.584358	0.073963	-7.90067	2.77406e-15	2.16577e-14
AT1G78110	1594.18	-0.63489	0.0804782	-7.88896	3.04705e-15	2.37625e-14
AT1G78120	1594.18	-0.63489	0.0804782	-7.88896	3.04705e-15	2.37625e-14
AT5G50360	3042.54	-0.584561	0.0741469	-7.88382	3.17529e-15	2.47258e-14
AT5G50361	3042.54	-0.584561	0.0741469	-7.88382	3.17529e-15	2.47258e-14
AT5G53200	364.459	-0.989741	0.125543	-7.88366	3.1792e-15	2.47471e-14
AT4G25630	598.62	-0.848722	0.107736	-7.87778	3.33246e-15	2.59113e-14
AT3G29370	587.134	-0.909383	0.115443	-7.87732	3.34487e-15	2.59982e-14
AT5G64330	1466.98	-0.862663	0.109525	-7.87638	3.37004e-15	2.61841e-14
AT3G09025	1128.65	-0.688183	0.0873958	-7.87433	3.42581e-15	2.65644e-14
AT3G58000	1128.65	-0.688183	0.0873958	-7.87433	3.42581e-15	2.65644e-14
AT5G63350	2675.92	-0.855182	0.108656	-7.87052	3.5318e-15	2.73299e-14
AT2G41010	1253.26	-1.16536	0.14818	-7.8645	3.7056e-15	2.86326e-14
AT4G37400	2412.12	-0.753663	0.0958347	-7.8642	3.71465e-15	2.86919e-14
AT1G55850	749.727	-0.913939	0.116325	-7.85676	3.94192e-15	3.03915e-14
AT3G26200	776.446	-0.786688	0.100135	-7.85631	3.95624e-15	3.04908e-14
AT4G09995	1602.73	-0.895181	0.114066	-7.84792	4.23003e-15	3.25293e-14
AT4G40080	1602.73	-0.895181	0.114066	-7.84792	4.23003e-15	3.25293e-14
AT4G40085	1602.73	-0.895181	0.114066	-7.84792	4.23003e-15	3.25293e-14
AT4G40090	1602.73	-0.895181	0.114066	-7.84792	4.23003e-15	3.25293e-14
AT1G21520	465.717	-1.37039	0.174676	-7.84532	4.31836e-15	3.31964e-14
AT4G02420	1821.23	-0.746649	0.0951761	-7.84492	4.33244e-15	3.32925e-14
AT4G24250	1791.92	-0.639499	0.081546	-7.84219	4.42738e-15	3.39724e-14
AT4G24260	1791.92	-0.639499	0.081546	-7.84219	4.42738e-15	3.39724e-14
AT4G24265	1791.92	-0.639499	0.081546	-7.84219	4.42738e-15	3.39724e-14
AT5G66690	1956.92	-1.01208	0.129121	-7.83819	4.571e-15	3.50232e-14
AT5G02460	804.739	-0.819439	0.10456	-7.83702	4.61357e-15	3.53365e-14
AT3G54390	3109.29	-0.658657	0.0840489	-7.83658	4.6297e-15	3.54342e-14
AT3G54400	3109.29	-0.658657	0.0840489	-7.83658	4.6297e-15	3.54342e-14
AT3G48740	866.887	-0.699207	0.0892494	-7.83431	4.71427e-15	3.60684e-14
AT5G61510	1661.32	-0.719434	0.09184	-7.83356	4.74235e-15	3.627e-14
AT1G77210	1391.47	-0.650529	0.0830767	-7.83046	4.86105e-15	3.71643e-14
AT4G08250	294.493	-1.25926	0.160825	-7.83002	4.87779e-15	3.72787e-14
AT5G13360	3938.5	-0.552705	0.070594	-7.82935	4.90391e-15	3.74647e-14
AT1G30730	930.965	-0.837965	0.107031	-7.82917	4.91104e-15	3.75056e-14
AT3G14240	1408.39	-0.963747	0.123166	-7.82475	5.08669e-15	3.88188e-14
AT3G15990	831.57	-0.87412	0.111723	-7.82397	5.11849e-15	3.90473e-14
AT3G04245	1341.21	-0.922533	0.117932	-7.8226	5.17429e-15	3.94444e-14
AT3G22160	1341.21	-0.922533	0.117932	-7.8226	5.17429e-15	3.94444e-14
AT1G25560	972.37	-1.07046	0.136845	-7.82239	5.18312e-15	3.9483e-14
AT5G39050	1454.02	-0.900822	0.115334	-7.81053	5.69478e-15	4.33178e-14
AT3G25880	781.883	-1.03892	0.133093	-7.80598	5.90408e-15	4.48774e-14
AT3G25882	781.883	-1.03892	0.133093	-7.80598	5.90408e-15	4.48774e-14
AT1G21970	684.783	-0.921688	0.118081	-7.80559	5.92231e-15	4.49997e-14
AT2G25600	594.136	-0.925282	0.118569	-7.80375	6.00941e-15	4.56286e-14
AT1G02040	2472.82	-0.799466	0.102475	-7.80161	6.11246e-15	4.63273e-14
AT1G02050	2472.82	-0.799466	0.102475	-7.80161	6.11246e-15	4.63273e-14
AT3G06130	948.723	-1.03045	0.132197	-7.79482	6.44985e-15	4.87088e-14
AT1G08100	1154.21	-0.798455	0.102472	-7.79195	6.59817e-15	4.97751e-14
AT3G09965	1586.19	-0.836102	0.10732	-7.79073	6.66224e-15	5.02045e-14
AT3G63470	1586.19	-0.836102	0.10732	-7.79073	6.66224e-15	5.02045e-14
AT2G35859	1876.61	-1.03362	0.132675	-7.79057	6.67072e-15	5.02324e-14
AT2G35860	1876.61	-1.03362	0.132675	-7.79057	6.67072e-15	5.02324e-14
AT3G02285	430.284	-1.01347	0.130168	-7.78589	6.92254e-15	5.2054e-14
AT3G10150	430.284	-1.01347	0.130168	-7.78589	6.92254e-15	5.2054e-14
AT2G25090	1719.38	-0.804309	0.103311	-7.78534	6.9527e-15	5.22621e-14
AT1G09540	1774.51	-0.639798	0.0821893	-7.78445	7.0019e-15	5.26131e-14
AT5G05850	5165.99	-0.489977	0.063022	-7.7747	7.56294e-15	5.66062e-14
AT5G05860	5165.99	-0.489977	0.063022	-7.7747	7.56294e-15	5.66062e-14
AT5G05870	5165.99	-0.489977	0.063022	-7.7747	7.56294e-15	5.66062e-14
AT5G05880	5165.99	-0.489977	0.063022	-7.7747	7.56294e-15	5.66062e-14
AT5G05890	5165.99	-0.489977	0.063022	-7.7747	7.56294e-15	5.66062e-14
AT5G05900	5165.99	-0.489977	0.063022	-7.7747	7.56294e-15	5.66062e-14
AT5G05910	5165.99	-0.489977	0.063022	-7.7747	7.56294e-15	5.66062e-14
AT1G24625	671.748	-0.837801	0.107788	-7.77269	7.68351e-15	5.74677e-14
AT1G75590	803.376	-1.23538	0.158978	-7.77077	7.80121e-15	5.82622e-14
AT1G69890	1945.39	-0.921623	0.118606	-7.77044	7.82145e-15	5.83541e-14
AT1G69900	1945.39	-0.921623	0.118606	-7.77044	7.82145e-15	5.83541e-14
AT3G01290	516.065	-0.999734	0.128691	-7.76849	7.94274e-15	5.9238e-14
AT5G38120	1584.81	-0.594989	0.0766185	-7.7656	8.1258e-15	6.05603e-14
AT3G51238	734.175	-0.828651	0.106758	-7.76195	8.36308e-15	6.22845e-14
AT3G51240	734.175	-0.828651	0.106758	-7.76195	8.36308e-15	6.22845e-14
AT1G68450	825.271	-0.890321	0.114707	-7.76167	8.38189e-15	6.24025e-14
AT2G31750	1026.2	-0.99748	0.128525	-7.76099	8.4271e-15	6.26503e-14
AT2G31751	1026.2	-0.99748	0.128525	-7.76099	8.4271e-15	6.26503e-14
AT2G34710	2678.52	-0.592543	0.0763496	-7.76091	8.43189e-15	6.26637e-14
AT4G01720	942.559	-0.787185	0.101516	-7.75428	8.8845e-15	6.59341e-14
AT1G67500	526.526	-1.18101	0.15241	-7.74893	9.26711e-15	6.86766e-14
AT1G05583	1437.31	-0.621901	0.0802915	-7.74554	9.51793e-15	7.04224e-14
AT1G05587	1437.31	-0.621901	0.0802915	-7.74554	9.51793e-15	7.04224e-14
AT1G05593	1437.31	-0.621901	0.0802915	-7.74554	9.51793e-15	7.04224e-14
AT1G20790	1437.31	-0.621901	0.0802915	-7.74554	9.51793e-15	7.04224e-14
AT1G13110	847.422	-0.767498	0.0990904	-7.74544	9.5252e-15	7.04224e-14
AT4G28811	1642.45	-0.760663	0.098208	-7.74543	9.52614e-15	7.04224e-14
AT4G28815	1642.45	-0.760663	0.098208	-7.74543	9.52614e-15	7.04224e-14
AT1G20850	1365.73	-0.721071	0.0931194	-7.74351	9.67088e-15	7.14422e-14
AT1G04680	1613.99	-0.805767	0.1041	-7.74031	9.91754e-15	7.31101e-14
AT1G62570	819.025	-0.88894	0.114923	-7.73508	1.03341e-14	7.6154e-14
AT2G07000	259.617	-1.26532	0.163661	-7.73132	1.06434e-14	7.83235e-14
AT2G46760	1453.6	-0.693869	0.0897987	-7.72694	1.10159e-14	8.09801e-14
AT5G53830	739.944	-0.855715	0.110795	-7.7234	1.13267e-14	8.32061e-14
AT5G27420	1319.87	-1.13198	0.146603	-7.72138	1.15074e-14	8.44454e-14
AT3G07775	923.862	-0.782436	0.101381	-7.7178	1.18357e-14	8.67634e-14
AT3G47540	923.862	-0.782436	0.101381	-7.7178	1.18357e-14	8.67634e-14
AT5G43520	380.189	-1.02643	0.133003	-7.71732	1.18797e-14	8.70252e-14
AT2G24570	1939.77	-1.04351	0.1353	-7.71255	1.23325e-14	9.01539e-14
AT1G33240	1178.6	-0.881333	0.11432	-7.70934	1.26465e-14	9.23853e-14
AT5G16020	1210.93	-0.721597	0.0936309	-7.70683	1.28986e-14	9.4096e-14
AT5G16023	1210.93	-0.721597	0.0936309	-7.70683	1.28986e-14	9.4096e-14
AT1G70895	747.444	-0.933067	0.121158	-7.70124	1.34753e-14	9.82343e-14
AT5G55250	1911.69	-0.561735	0.0729606	-7.69916	1.36963e-14	9.97232e-14
AT3G50140	4283.28	-0.461883	0.0600027	-7.6977	1.38533e-14	1.00641e-13
AT3G50150	4283.28	-0.461883	0.0600027	-7.6977	1.38533e-14	1.00641e-13
AT3G50160	4283.28	-0.461883	0.0600027	-7.6977	1.38533e-14	1.00641e-13
AT3G50170	4283.28	-0.461883	0.0600027	-7.6977	1.38533e-14	1.00641e-13
AT4G00750	1261.88	-0.801625	0.104156	-7.69639	1.39965e-14	1.01612e-13
AT4G03725	1261.88	-0.801625	0.104156	-7.69639	1.39965e-14	1.01612e-13
AT4G14130	424.375	-1.29536	0.168339	-7.69495	1.41546e-14	1.02723e-13
AT5G01345	1205.31	-0.735761	0.0956207	-7.69458	1.4196e-14	1.02953e-13
AT5G07175	1205.31	-0.735761	0.0956207	-7.69458	1.4196e-14	1.02953e-13
AT1G04887	1828.06	-0.960893	0.124919	-7.69211	1.44728e-14	1.04852e-13
AT1G11770	1828.06	-0.960893	0.124919	-7.69211	1.44728e-14	1.04852e-13
AT5G60200	305.046	-1.09493	0.142357	-7.69146	1.45462e-14	1.05347e-13
AT3G19540	538.327	-1.0048	0.130663	-7.69006	1.47065e-14	1.06374e-13
AT3G44460	908.216	-0.82268	0.106995	-7.68893	1.4837e-14	1.07232e-13
AT2G26750	620.866	-1.03239	0.134432	-7.67965	1.59521e-14	1.15172e-13
AT3G16490	1178.3	-0.888421	0.115698	-7.67879	1.60599e-14	1.15871e-13
AT4G33710	1844.65	-0.548327	0.0714096	-7.67862	1.60811e-14	1.15944e-13
AT4G33720	1844.65	-0.548327	0.0714096	-7.67862	1.60811e-14	1.15944e-13
AT5G51760	1451.28	-0.616451	0.0802949	-7.67734	1.62424e-14	1.17027e-13
AT2G34980	3540.02	-0.918865	0.119693	-7.67684	1.63055e-14	1.17281e-13
AT2G34985	3540.02	-0.918865	0.119693	-7.67684	1.63055e-14	1.17281e-13
AT2G34990	3540.02	-0.918865	0.119693	-7.67684	1.63055e-14	1.17281e-13
AT2G35000	3540.02	-0.918865	0.119693	-7.67684	1.63055e-14	1.17281e-13
AT2G44810	4009.54	-0.640989	0.0835069	-7.67588	1.64291e-14	1.18129e-13
AT2G22330	3945.34	-0.804847	0.104862	-7.67532	1.65012e-14	1.18606e-13
AT3G19090	725.222	-0.731074	0.0953268	-7.66914	1.73157e-14	1.24291e-13
AT1G72230	1012.92	-0.735168	0.0958826	-7.66738	1.75549e-14	1.25836e-13
AT4G21440	1323.93	-0.64722	0.0844213	-7.66655	1.76687e-14	1.26608e-13
AT1G08857	1832.57	-0.575573	0.0750815	-7.66598	1.77471e-14	1.27127e-13
AT3G23770	722.3	-0.878275	0.11461	-7.66315	1.81421e-14	1.29913e-13
AT2G36950	2210.74	-0.577193	0.0753689	-7.65824	1.88504e-14	1.34801e-13
AT3G54050	647.755	-1.07358	0.140198	-7.65758	1.89476e-14	1.35358e-13
AT3G62100	1403.69	-0.684184	0.089388	-7.65409	1.94688e-14	1.39033e-13
AT1G05967	2364.87	-0.611669	0.0800053	-7.64535	2.08374e-14	1.48454e-13
AT1G25450	2364.87	-0.611669	0.0800053	-7.64535	2.08374e-14	1.48454e-13
AT1G49900	1423.7	-0.705615	0.0922954	-7.64518	2.0865e-14	1.486e-13
AT3G50660	1413.32	-0.712571	0.0932409	-7.64226	2.13442e-14	1.51397e-13
AT3G08205	739.21	-0.787345	0.103114	-7.63566	2.24663e-14	1.59088e-13
AT3G51710	739.21	-0.787345	0.103114	-7.63566	2.24663e-14	1.59088e-13
AT3G02610	1239.25	-1.03733	0.13592	-7.63192	2.3129e-14	1.63616e-13
AT5G36970	745.894	-0.851789	0.111671	-7.62767	2.3903e-14	1.68807e-13
AT4G32810	2551.59	-0.566288	0.0742631	-7.62544	2.43208e-14	1.71642e-13
AT2G20180	1200.62	-1.03444	0.135691	-7.62349	2.46905e-14	1.74134e-13
AT2G21720	1576.87	-0.6446	0.0845817	-7.62103	2.51654e-14	1.77246e-13
AT1G77145	568.945	-0.915404	0.120123	-7.62057	2.52551e-14	1.77818e-13
AT2G41930	674.786	-0.805933	0.10578	-7.61894	2.55772e-14	1.79918e-13
AT3G18950	2172.35	-0.663527	0.087097	-7.61825	2.57128e-14	1.80738e-13
AT1G62810	492.239	-1.00251	0.131637	-7.61574	2.62185e-14	1.84231e-13
AT2G28710	596.882	-1.06439	0.13983	-7.61207	2.69743e-14	1.89415e-13
AT5G64750	1589.17	-0.873764	0.114816	-7.61011	2.73857e-14	1.92111e-13
AT2G27240	1446.63	-0.601367	0.0790547	-7.60697	2.80589e-14	1.96572e-13
AT4G17870	383.395	-1.35432	0.17825	-7.59787	3.01036e-14	2.10685e-13
AT2G34238	750.264	-0.788747	0.103845	-7.5954	3.06835e-14	2.14244e-13
AT2G34240	750.264	-0.788747	0.103845	-7.5954	3.06835e-14	2.14244e-13
AT3G17185	472.966	-0.863721	0.11374	-7.59385	3.10547e-14	2.16692e-13
AT4G01380	1043.07	-0.740637	0.0975939	-7.58897	3.22455e-14	2.24778e-13
AT4G01390	1043.07	-0.740637	0.0975939	-7.58897	3.22455e-14	2.24778e-13
AT5G23220	1047.41	-0.735439	0.0969177	-7.58828	3.24189e-14	2.25911e-13
AT5G01240	1058.52	-0.877502	0.115668	-7.5864	3.28905e-14	2.29046e-13
AT3G21210	657.103	-0.802491	0.105819	-7.58362	3.36044e-14	2.33939e-13
AT4G00870	1343.25	-0.65738	0.086718	-7.58066	3.43808e-14	2.39028e-13
AT4G00872	1343.25	-0.65738	0.086718	-7.58066	3.43808e-14	2.39028e-13
AT2G42760	892.978	-0.853822	0.112633	-7.58055	3.44087e-14	2.39143e-13
AT5G18450	972.948	-0.686014	0.0905108	-7.57935	3.4728e-14	2.41282e-13
AT4G00190	1205.39	-0.726216	0.0958781	-7.57437	3.60882e-14	2.50484e-13
AT1G12080	1012.19	-0.662555	0.0874801	-7.57378	3.62505e-14	2.51361e-13
AT5G38980	3736.42	-0.646181	0.0853537	-7.57063	3.71422e-14	2.5712e-13
AT5G38990	3736.42	-0.646181	0.0853537	-7.57063	3.71422e-14	2.5712e-13
AT5G39000	3736.42	-0.646181	0.0853537	-7.57063	3.71422e-14	2.5712e-13
AT3G61620	2142.18	-0.89786	0.118661	-7.56663	3.83041e-14	2.64902e-13
AT3G61630	2142.18	-0.89786	0.118661	-7.56663	3.83041e-14	2.64902e-13
AT3G52490	1757.43	-0.592033	0.0782553	-7.56541	3.86642e-14	2.67129e-13
AT2G16270	1294.25	-0.656437	0.0868193	-7.56096	4.00111e-14	2.76071e-13
AT1G65890	813.619	-0.720358	0.0952757	-7.56077	4.00678e-14	2.76372e-13
AT2G26040	2336.66	-0.836006	0.110577	-7.56038	4.01902e-14	2.77125e-13
AT2G34070	1248.25	-0.836404	0.11072	-7.55425	4.21265e-14	2.90001e-13
AT4G27250	1229	-0.694907	0.0920108	-7.55245	4.27137e-14	2.93947e-13
AT3G09365	1487.86	-0.698074	0.0924335	-7.55217	4.28054e-14	2.94481e-13
AT4G23490	1929.95	-0.87104	0.115429	-7.54613	4.48367e-14	3.07952e-13
AT4G27260	1594.08	-0.898627	0.119169	-7.54077	4.67195e-14	3.20569e-13
AT5G47590	4748.74	-0.631191	0.0837066	-7.54051	4.68139e-14	3.20798e-13
AT5G47600	4748.74	-0.631191	0.0837066	-7.54051	4.68139e-14	3.20798e-13
AT5G47610	4748.74	-0.631191	0.0837066	-7.54051	4.68139e-14	3.20798e-13
AT5G47620	4748.74	-0.631191	0.0837066	-7.54051	4.68139e-14	3.20798e-13
AT1G48750	284.462	-1.14275	0.151611	-7.53739	4.79481e-14	3.28249e-13
AT5G23010	815.566	-0.760156	0.100868	-7.53616	4.84013e-14	3.31244e-13
AT3G44326	674.085	-0.802261	0.106457	-7.536	4.84619e-14	3.31551e-13
AT5G51800	1616.22	-0.614911	0.0816261	-7.53327	4.94857e-14	3.38445e-13
AT5G59070	1485.47	-1.06991	0.142041	-7.5324	4.98161e-14	3.40372e-13
AT5G59080	1485.47	-1.06991	0.142041	-7.5324	4.98161e-14	3.40372e-13
AT5G26340	1556.37	-0.840485	0.111726	-7.52274	5.36382e-14	3.65418e-13
AT1G26790	2459.1	-0.64204	0.0853628	-7.5213	5.42326e-14	3.68989e-13
AT1G26795	2459.1	-0.64204	0.0853628	-7.5213	5.42326e-14	3.68989e-13
AT3G27840	308.501	-1.02024	0.135668	-7.5201	5.47326e-14	3.72271e-13
AT2G39730	1379.23	-0.757963	0.100806	-7.51899	5.52021e-14	3.75342e-13
AT4G39320	1862.27	-0.587353	0.0781414	-7.51654	5.62437e-14	3.82054e-13
AT4G39330	1862.27	-0.587353	0.0781414	-7.51654	5.62437e-14	3.82054e-13
AT4G39340	1862.27	-0.587353	0.0781414	-7.51654	5.62437e-14	3.82054e-13
AT4G18195	3097.16	-0.631463	0.0840524	-7.51273	5.79051e-14	3.92072e-13
AT4G18197	3097.16	-0.631463	0.0840524	-7.51273	5.79051e-14	3.92072e-13
AT4G18203	3097.16	-0.631463	0.0840524	-7.51273	5.79051e-14	3.92072e-13
AT4G18205	3097.16	-0.631463	0.0840524	-7.51273	5.79051e-14	3.92072e-13
AT4G18210	3097.16	-0.631463	0.0840524	-7.51273	5.79051e-14	3.92072e-13
AT5G53960	698.187	-0.749524	0.0999754	-7.49709	6.52501e-14	4.40527e-13
AT4G17670	361.347	-0.941859	0.125632	-7.49695	6.53175e-14	4.40699e-13
AT1G02630	762.724	-1.14504	0.152908	-7.48842	6.97061e-14	4.69556e-13
AT1G32540	647.466	-0.907316	0.12117	-7.48795	6.99568e-14	4.70792e-13
AT5G01280	971.409	-0.901459	0.120396	-7.48747	7.02126e-14	4.72362e-13
AT2G04170	451.534	-0.945369	0.12627	-7.48689	7.0527e-14	4.74325e-13
AT5G42630	542.976	-0.867854	0.115921	-7.48661	7.06732e-14	4.75156e-13
AT5G49100	2438.24	-0.731357	0.0977385	-7.48279	7.27594e-14	4.89026e-13
AT1G76610	2013.41	-0.979598	0.130926	-7.48207	7.31611e-14	4.91254e-13
AT1G19900	2741.18	-0.493953	0.0660235	-7.48147	7.34973e-14	4.93197e-13
AT1G19910	2741.18	-0.493953	0.0660235	-7.48147	7.34973e-14	4.93197e-13
AT4G25420	1411.24	-0.884982	0.118302	-7.48072	7.39189e-14	4.95393e-13
AT1G79110	1956.25	-0.795956	0.106404	-7.48048	7.40528e-14	4.96133e-13
AT1G06960	2278.24	-0.528586	0.0706784	-7.47874	7.50373e-14	5.02408e-13
AT5G16080	1162.88	-0.875443	0.117084	-7.47706	7.60033e-14	5.08228e-13
AT3G05695	893.99	-0.771636	0.103214	-7.47611	7.65577e-14	5.11317e-13
AT2G45550	3706.88	-0.546969	0.0731886	-7.47342	7.81353e-14	5.20497e-13
AT2G45560	3706.88	-0.546969	0.0731886	-7.47342	7.81353e-14	5.20497e-13
AT2G45570	3706.88	-0.546969	0.0731886	-7.47342	7.81353e-14	5.20497e-13
AT2G45580	3706.88	-0.546969	0.0731886	-7.47342	7.81353e-14	5.20497e-13
AT1G60090	1195.01	-0.791547	0.105929	-7.47244	7.87239e-14	5.24086e-13
AT1G55110	1124.7	-0.762035	0.101991	-7.4716	7.92247e-14	5.27086e-13
AT4G26280	1798.62	-0.550502	0.0737031	-7.46918	8.06971e-14	5.36034e-13
AT4G26288	1798.62	-0.550502	0.0737031	-7.46918	8.06971e-14	5.36034e-13
AT4G26290	1798.62	-0.550502	0.0737031	-7.46918	8.06971e-14	5.36034e-13
AT5G06710	1425	-0.572336	0.0766442	-7.46744	8.17711e-14	5.42482e-13
AT2G47460	3587.79	-0.786298	0.105302	-7.46707	8.20011e-14	5.43836e-13
AT4G18660	1403.29	-0.582917	0.0780732	-7.4663	8.24837e-14	5.46865e-13
AT3G53140	1037.15	-0.757961	0.101538	-7.46484	8.34018e-14	5.52255e-13
AT3G53150	1037.15	-0.757961	0.101538	-7.46484	8.34018e-14	5.52255e-13
AT5G14360	2139.59	-0.623588	0.0836125	-7.45807	8.77966e-14	5.80259e-13
AT5G14370	2139.59	-0.623588	0.0836125	-7.45807	8.77966e-14	5.80259e-13
AT5G20950	876.33	-0.695274	0.0932399	-7.45683	8.86294e-14	5.85394e-13
AT2G09585	2877.87	-0.718878	0.0964199	-7.4557	8.93928e-14	5.90066e-13
AT2G44910	2877.87	-0.718878	0.0964199	-7.4557	8.93928e-14	5.90066e-13
AT1G69490	1697.15	-0.856204	0.114914	-7.45085	9.27393e-14	6.10812e-13
AT3G62170	2096.47	-0.630929	0.0847432	-7.44519	9.68026e-14	6.36577e-13
AT5G06070	805.671	-0.817781	0.109841	-7.44511	9.686e-14	6.36755e-13
AT1G17345	1303.25	-0.627711	0.0843903	-7.43818	1.02079e-13	6.70019e-13
AT1G17350	1303.25	-0.627711	0.0843903	-7.43818	1.02079e-13	6.70019e-13
AT5G58640	3342.92	-0.583479	0.0784572	-7.43692	1.03064e-13	6.76057e-13
AT2G03360	953.972	-0.700162	0.0941604	-7.43584	1.03905e-13	6.80936e-13
AT2G16700	1250.72	-0.99344	0.133614	-7.43513	1.04465e-13	6.8418e-13
AT1G07850	1083.81	-0.664394	0.0893878	-7.43272	1.06389e-13	6.95916e-13
AT1G07860	1083.81	-0.664394	0.0893878	-7.43272	1.06389e-13	6.95916e-13
AT3G57920	480.44	-1.00736	0.135548	-7.4318	1.07126e-13	7.00522e-13
AT4G31730	1006.67	-0.67583	0.090939	-7.43168	1.07228e-13	7.00966e-13
AT1G73190	704.199	-0.76114	0.102468	-7.42805	1.10212e-13	7.19804e-13
AT4G13710	1280.14	-0.651779	0.087828	-7.42108	1.16165e-13	7.57505e-13
AT2G29260	2714.22	-0.67826	0.091404	-7.42046	1.16717e-13	7.60868e-13
AT2G40095	2939.1	-0.707884	0.0954212	-7.41852	1.18438e-13	7.71129e-13
AT2G40100	2939.1	-0.707884	0.0954212	-7.41852	1.18438e-13	7.71129e-13
AT2G40110	2939.1	-0.707884	0.0954212	-7.41852	1.18438e-13	7.71129e-13
AT3G07830	2435.62	-0.511463	0.0689492	-7.41798	1.18923e-13	7.7381e-13
AT3G07840	2435.62	-0.511463	0.0689492	-7.41798	1.18923e-13	7.7381e-13
AT5G15580	871.485	-0.749303	0.101026	-7.41695	1.19849e-13	7.79058e-13
AT5G15581	871.485	-0.749303	0.101026	-7.41695	1.19849e-13	7.79058e-13
AT5G09470	1936.33	-0.831832	0.112154	-7.41688	1.19915e-13	7.79058e-13
AT5G09480	1936.33	-0.831832	0.112154	-7.41688	1.19915e-13	7.79058e-13
AT1G02700	601.336	-0.796833	0.107459	-7.41525	1.21392e-13	7.87924e-13
AT1G02705	601.336	-0.796833	0.107459	-7.41525	1.21392e-13	7.87924e-13
AT1G02710	601.336	-0.796833	0.107459	-7.41525	1.21392e-13	7.87924e-13
AT1G80120	1500.5	-0.857154	0.115596	-7.41506	1.21573e-13	7.88857e-13
AT3G23220	1722.83	-0.876305	0.118233	-7.41171	1.24683e-13	8.08036e-13
AT3G23230	1722.83	-0.876305	0.118233	-7.41171	1.24683e-13	8.08036e-13
AT1G22760	810.654	-0.768618	0.103788	-7.40568	1.30481e-13	8.4457e-13
AT1G68440	989.636	-0.864705	0.116766	-7.40543	1.30725e-13	8.4589e-13
AT4G29150	2495.84	-0.909951	0.122883	-7.40503	1.31116e-13	8.47896e-13
AT4G29160	2495.84	-0.909951	0.122883	-7.40503	1.31116e-13	8.47896e-13
AT2G26690	1518.84	-0.659972	0.0891679	-7.40145	1.34701e-13	8.7001e-13
AT2G26692	1518.84	-0.659972	0.0891679	-7.40145	1.34701e-13	8.7001e-13
AT5G47580	5034.62	-0.597398	0.0807422	-7.39882	1.37395e-13	8.86049e-13
AT2G34220	1026.58	-0.791408	0.106969	-7.39848	1.37752e-13	8.8808e-13
AT3G29560	539.904	-0.872179	0.117917	-7.39657	1.39749e-13	9.00398e-13
AT1G09017	1787.5	-0.552906	0.0748173	-7.39008	1.46742e-13	9.43143e-13
AT1G68875	1787.5	-0.552906	0.0748173	-7.39008	1.46742e-13	9.43143e-13
AT1G68877	1787.5	-0.552906	0.0748173	-7.39008	1.46742e-13	9.43143e-13
AT1G68880	1787.5	-0.552906	0.0748173	-7.39008	1.46742e-13	9.43143e-13
AT4G29600	3543.13	-0.624344	0.0845052	-7.38823	1.48794e-13	9.54871e-13
AT4G29610	3543.13	-0.624344	0.0845052	-7.38823	1.48794e-13	9.54871e-13
AT4G29620	3543.13	-0.624344	0.0845052	-7.38823	1.48794e-13	9.54871e-13
AT5G66800	870.507	-0.82124	0.111188	-7.38603	1.51282e-13	9.69947e-13
AT1G35560	547.399	-1.28818	0.174468	-7.38349	1.54192e-13	9.87706e-13
AT1G49200	1605.99	-0.834411	0.113092	-7.37815	1.60503e-13	1.02532e-12
AT1G49205	1605.99	-0.834411	0.113092	-7.37815	1.60503e-13	1.02532e-12
AT4G00050	4127.86	-0.915939	0.12415	-7.37767	1.61085e-13	1.02872e-12
AT3G56060	1087.13	-1.10887	0.150388	-7.37338	1.66353e-13	1.06107e-12
AT4G10490	527.934	-0.814384	0.110523	-7.36849	1.7257e-13	1.09873e-12
AT4G37390	1498.8	-0.628393	0.0853154	-7.36552	1.76455e-13	1.12109e-12
AT1G77690	778.577	-0.707974	0.0961422	-7.36382	1.78722e-13	1.13515e-12
AT2G09775	1201.86	-0.729552	0.0990935	-7.36226	1.80821e-13	1.14813e-12
AT1G05297	795.752	-0.715346	0.0971978	-7.3597	1.84327e-13	1.16933e-12
AT1G17140	795.752	-0.715346	0.0971978	-7.3597	1.84327e-13	1.16933e-12
AT3G25710	1193.89	-0.644016	0.0875687	-7.35441	1.91778e-13	1.21331e-12
AT5G25810	751.764	-0.899286	0.122301	-7.35306	1.93722e-13	1.22487e-12
AT1G07485	880.711	-0.823009	0.111932	-7.35274	1.94183e-13	1.22704e-12
AT1G07490	880.711	-0.823009	0.111932	-7.35274	1.94183e-13	1.22704e-12
AT1G01250	2898.49	-0.710682	0.0966778	-7.35104	1.96676e-13	1.24205e-12
AT5G62360	534.244	-0.94806	0.129082	-7.34466	2.06287e-13	1.30006e-12
AT4G06295	1173.12	-0.725816	0.098823	-7.34461	2.06357e-13	1.30006e-12
AT4G15248	1173.12	-0.725816	0.098823	-7.34461	2.06357e-13	1.30006e-12
AT1G02620	735.996	-0.808641	0.110126	-7.34288	2.09048e-13	1.31587e-12
AT1G04133	735.996	-0.808641	0.110126	-7.34288	2.09048e-13	1.31587e-12
AT5G05320	2845.44	-0.589488	0.0802812	-7.34279	2.0918e-13	1.31587e-12
AT5G05330	2845.44	-0.589488	0.0802812	-7.34279	2.0918e-13	1.31587e-12
AT5G05340	2845.44	-0.589488	0.0802812	-7.34279	2.0918e-13	1.31587e-12
AT5G64340	1543.92	-0.788555	0.107444	-7.33922	2.14847e-13	1.3495e-12
AT3G51950	1209.57	-0.832695	0.113467	-7.33866	2.15738e-13	1.35469e-12
AT5G13400	941.009	-0.755318	0.102962	-7.33587	2.20283e-13	1.38241e-12
AT5G24910	1563.38	-0.658399	0.0898613	-7.32683	2.35657e-13	1.47186e-12
AT5G07985	2317.13	-0.61566	0.0840319	-7.3265	2.36241e-13	1.47463e-12
AT5G53370	2317.13	-0.61566	0.0840319	-7.3265	2.36241e-13	1.47463e-12
AT5G56320	1045.38	-0.707948	0.0966637	-7.32382	2.41006e-13	1.50214e-12
AT3G26440	1116.74	-0.618946	0.0845237	-7.32275	2.42939e-13	1.51329e-12
AT4G09845	1264.05	-0.625874	0.0854926	-7.3208	2.46501e-13	1.53412e-12
AT4G39360	1264.05	-0.625874	0.0854926	-7.3208	2.46501e-13	1.53412e-12
AT4G39361	1264.05	-0.625874	0.0854926	-7.3208	2.46501e-13	1.53412e-12
AT4G37330	3033.84	-0.51789	0.0707565	-7.31933	2.49215e-13	1.54917e-12
AT4G37340	3033.84	-0.51789	0.0707565	-7.31933	2.49215e-13	1.54917e-12
AT4G37360	3033.84	-0.51789	0.0707565	-7.31933	2.49215e-13	1.54917e-12
AT3G58070	1674.01	-0.648712	0.0886323	-7.31914	2.49561e-13	1.55086e-12
AT1G68526	1944.14	-0.790008	0.108057	-7.31102	2.65127e-13	1.64516e-12
AT1G68530	1944.14	-0.790008	0.108057	-7.31102	2.65127e-13	1.64516e-12
AT4G22770	1008.21	-0.859486	0.117594	-7.30894	2.69265e-13	1.66936e-12
AT2G19910	963.361	-0.726605	0.0994943	-7.30298	2.81471e-13	1.74195e-12
AT4G26415	1327.17	-0.62365	0.0854088	-7.30194	2.83646e-13	1.75386e-12
AT4G26420	1327.17	-0.62365	0.0854088	-7.30194	2.83646e-13	1.75386e-12
AT1G70230	830.989	-1.09769	0.150341	-7.30136	2.84868e-13	1.7609e-12
AT1G05240	1312.33	-0.58314	0.0798962	-7.29872	2.90508e-13	1.79471e-12
AT4G25960	1046.09	-0.710635	0.0974314	-7.29369	3.01577e-13	1.85872e-12
AT5G65800	1609.01	-0.563059	0.0772119	-7.29238	3.04524e-13	1.87617e-12
AT4G36470	865.828	-0.726492	0.0996238	-7.29235	3.04587e-13	1.87617e-12
AT1G22110	932.463	-1.02969	0.141246	-7.29008	3.09779e-13	1.90621e-12
AT3G04720	756.573	-0.804831	0.110407	-7.28968	3.10695e-13	1.91044e-12
AT3G15095	1679.19	-0.888321	0.121888	-7.28799	3.14618e-13	1.93399e-12
AT1G62540	706.322	-0.779765	0.107062	-7.28328	3.25801e-13	2.00157e-12
AT1G07050	768.076	-0.738535	0.101438	-7.28069	3.32123e-13	2.03862e-12
AT1G01890	2210	-0.581894	0.0799596	-7.27734	3.40466e-13	2.08678e-12
AT1G01900	2210	-0.581894	0.0799596	-7.27734	3.40466e-13	2.08678e-12
AT1G04077	2210	-0.581894	0.0799596	-7.27734	3.40466e-13	2.08678e-12
AT5G57090	1991.26	-0.507687	0.069782	-7.27532	3.45602e-13	2.11703e-12
AT4G19720	1127.14	-0.748245	0.102888	-7.27245	3.5303e-13	2.16001e-12
AT2G26700	976.294	-0.684143	0.0940967	-7.27064	3.57778e-13	2.18842e-12
AT5G08275	1566.09	-0.598025	0.0822785	-7.2683	3.64035e-13	2.22346e-12
AT5G55430	1566.09	-0.598025	0.0822785	-7.2683	3.64035e-13	2.22346e-12
AT5G55440	1566.09	-0.598025	0.0822785	-7.2683	3.64035e-13	2.22346e-12
AT5G55450	1566.09	-0.598025	0.0822785	-7.2683	3.64035e-13	2.22346e-12
AT1G05490	766.415	-0.837221	0.115245	-7.26472	3.73817e-13	2.28056e-12
AT1G72110	6371.99	-0.587955	0.0809551	-7.26273	3.79354e-13	2.31367e-12
AT1G08587	1663.66	-0.920661	0.126821	-7.25951	3.88493e-13	2.3646e-12
AT1G63030	1663.66	-0.920661	0.126821	-7.25951	3.88493e-13	2.3646e-12
AT2G01530	587.39	-0.954128	0.131454	-7.25828	3.9204e-13	2.3855e-12
AT5G22910	1104.43	-0.671079	0.092468	-7.25741	3.94564e-13	2.40016e-12
AT4G15120	1168.62	-0.845416	0.116595	-7.25086	4.14119e-13	2.51693e-12
AT4G06746	773.246	-0.964257	0.133158	-7.24147	4.43849e-13	2.69217e-12
AT2G26530	849.897	-1.13735	0.157071	-7.24104	4.45251e-13	2.69989e-12
AT1G62520	918.909	-1.07794	0.148867	-7.241	4.45386e-13	2.69994e-12
AT5G38200	1230.01	-0.61945	0.0855526	-7.24057	4.46809e-13	2.70778e-12
AT3G01570	560.914	-0.977213	0.134965	-7.2405	4.4702e-13	2.70828e-12
AT1G64490	1926.77	-0.664083	0.0917329	-7.23932	4.50949e-13	2.72894e-12
AT1G64500	1926.77	-0.664083	0.0917329	-7.23932	4.50949e-13	2.72894e-12
AT1G18880	690.789	-0.862954	0.119248	-7.23661	4.60029e-13	2.78228e-12
AT4G24025	2268.76	-0.794033	0.109834	-7.22941	4.85109e-13	2.92639e-12
AT4G24026	2268.76	-0.794033	0.109834	-7.22941	4.85109e-13	2.92639e-12
AT4G24030	2268.76	-0.794033	0.109834	-7.22941	4.85109e-13	2.92639e-12
AT4G24040	2268.76	-0.794033	0.109834	-7.22941	4.85109e-13	2.92639e-12
AT2G28140	920.002	-0.766678	0.106143	-7.22307	5.08259e-13	3.05901e-12
AT3G01935	2617.06	-0.543059	0.0751906	-7.22244	5.1063e-13	3.06977e-12
AT3G07120	2617.06	-0.543059	0.0751906	-7.22244	5.1063e-13	3.06977e-12
AT3G07130	2617.06	-0.543059	0.0751906	-7.22244	5.1063e-13	3.06977e-12
AT4G26200	1081.48	-0.730444	0.101164	-7.22043	5.1824e-13	3.11374e-12
AT4G34250	1804.28	-0.746401	0.103427	-7.21668	5.32729e-13	3.19854e-12
AT4G15270	847.252	-0.756287	0.104798	-7.21659	5.33075e-13	3.19854e-12
AT3G03990	1693.29	-0.610683	0.0847409	-7.20646	5.74235e-13	3.43837e-12
AT3G04000	1693.29	-0.610683	0.0847409	-7.20646	5.74235e-13	3.43837e-12
AT5G46730	893.625	-1.14082	0.158539	-7.19586	6.20697e-13	3.71023e-12
AT1G21100	552.708	-0.896293	0.124583	-7.19434	6.27624e-13	3.74738e-12
AT3G49770	1671.31	-0.667728	0.0928537	-7.19118	6.4235e-13	3.83095e-12
AT1G19050	295.139	-1.16715	0.162307	-7.19102	6.43109e-13	3.83439e-12
AT3G03055	2500.41	-0.497505	0.0691982	-7.18956	6.49992e-13	3.86884e-12
AT3G03065	2500.41	-0.497505	0.0691982	-7.18956	6.49992e-13	3.86884e-12
AT3G15220	2500.41	-0.497505	0.0691982	-7.18956	6.49992e-13	3.86884e-12
AT3G15240	2500.41	-0.497505	0.0691982	-7.18956	6.49992e-13	3.86884e-12
AT3G15250	2500.41	-0.497505	0.0691982	-7.18956	6.49992e-13	3.86884e-12
AT3G15251	2500.41	-0.497505	0.0691982	-7.18956	6.49992e-13	3.86884e-12
AT3G61910	1558.05	-0.591758	0.0823361	-7.18711	6.61791e-13	3.93573e-12
AT3G61920	1558.05	-0.591758	0.0823361	-7.18711	6.61791e-13	3.93573e-12
AT2G17890	740.345	-0.675239	0.0939894	-7.1842	6.76005e-13	4.00892e-12
AT5G01225	458.966	-0.826479	0.115084	-7.18152	6.89384e-13	4.08365e-12
AT1G76420	1097.62	-0.690474	0.0961486	-7.18132	6.90391e-13	4.08846e-12
AT4G23020	1911.46	-0.608994	0.0848051	-7.1811	6.91511e-13	4.09394e-12
AT3G24770	917.591	-0.65929	0.0918402	-7.17867	7.03934e-13	4.15812e-12
AT5G03645	2083.3	-0.882967	0.12309	-7.17332	7.31992e-13	4.31416e-12
AT5G23730	2083.3	-0.882967	0.12309	-7.17332	7.31992e-13	4.31416e-12
AT3G23410	1089.85	-0.682698	0.0951811	-7.17262	7.35755e-13	4.33511e-12
AT4G18215	3283.38	-0.637331	0.0888843	-7.17034	7.48111e-13	4.40545e-12
AT4G35390	1151.28	-0.822981	0.114835	-7.16662	7.68701e-13	4.51658e-12
AT5G03790	2643.79	-0.500663	0.0698733	-7.1653	7.76162e-13	4.55532e-12
AT5G03795	2643.79	-0.500663	0.0698733	-7.1653	7.76162e-13	4.55532e-12
AT1G11330	860.457	-0.828405	0.115665	-7.16209	7.94562e-13	4.65941e-12
AT1G07720	1379.07	-0.866901	0.12107	-7.16035	8.04697e-13	4.71358e-12
AT2G36270	528.187	-0.919688	0.128443	-7.16029	8.05049e-13	4.71433e-12
AT5G66490	803.387	-0.683373	0.0954877	-7.15666	8.26667e-13	4.83553e-12
AT5G66500	803.387	-0.683373	0.0954877	-7.15666	8.26667e-13	4.83553e-12
AT3G13790	2775.28	-0.618104	0.0864078	-7.15334	8.46922e-13	4.95263e-12
AT1G10430	651.364	-0.904627	0.126494	-7.15154	8.58082e-13	5.01511e-12
AT5G66940	898.3	-0.6662	0.0931944	-7.14849	8.77367e-13	5.12639e-12
AT2G45430	1483.21	-0.573679	0.0803043	-7.14382	9.07739e-13	5.29502e-12
AT2G29800	1053.54	-0.619392	0.0867055	-7.14363	9.08986e-13	5.30082e-12
AT1G71040	670.092	-0.888413	0.124368	-7.14342	9.10336e-13	5.30722e-12
AT2G24180	896.82	-0.677092	0.0948301	-7.14005	9.32987e-13	5.43475e-12
AT2G46735	2274.67	-0.530233	0.0743412	-7.13242	9.86167e-13	5.72549e-12
AT2G46740	2274.67	-0.530233	0.0743412	-7.13242	9.86167e-13	5.72549e-12
AT2G46750	2274.67	-0.530233	0.0743412	-7.13242	9.86167e-13	5.72549e-12
AT5G67450	1234.18	-0.921089	0.129153	-7.13177	9.9088e-13	5.75127e-12
AT5G07430	644.73	-0.720926	0.10111	-7.13014	1.00269e-12	5.8182e-12
AT2G44430	609.619	-0.814054	0.114248	-7.1253	1.03853e-12	6.01623e-12
AT5G25240	231.235	-1.05753	0.148455	-7.1236	1.05147e-12	6.08783e-12
AT5G63090	1272.14	-1.01473	0.142596	-7.11609	1.11029e-12	6.42484e-12
AT1G66140	1517.45	-0.735567	0.103447	-7.11054	1.15588e-12	6.6813e-12
AT1G02310	562.06	-0.76623	0.107828	-7.10606	1.19403e-12	6.898e-12
AT1G04103	562.06	-0.76623	0.107828	-7.10606	1.19403e-12	6.898e-12
AT3G23730	531.462	-0.80445	0.113212	-7.10568	1.19729e-12	6.91491e-12
AT4G33220	1909.22	-0.517774	0.072869	-7.10555	1.19847e-12	6.91795e-12
AT4G33230	1909.22	-0.517774	0.072869	-7.10555	1.19847e-12	6.91795e-12
AT3G08165	1455.34	-0.916917	0.129049	-7.10519	1.20158e-12	6.93017e-12
AT3G50820	1455.34	-0.916917	0.129049	-7.10519	1.20158e-12	6.93017e-12
AT3G50825	1455.34	-0.916917	0.129049	-7.10519	1.20158e-12	6.93017e-12
AT5G06510	679.305	-0.684076	0.0963026	-7.10339	1.2173e-12	7.01505e-12
AT1G10360	2693.02	-0.717871	0.101062	-7.10325	1.21852e-12	7.01829e-12
AT1G10370	2693.02	-0.717871	0.101062	-7.10325	1.21852e-12	7.01829e-12
AT4G18840	1986.58	-0.501085	0.0705999	-7.09754	1.26999e-12	7.3007e-12
AT2G26520	955.899	-0.853769	0.120305	-7.09668	1.27791e-12	7.34018e-12
AT1G26400	600.192	-0.743707	0.104984	-7.08398	1.40072e-12	8.0019e-12
AT5G01840	1448.95	-0.901381	0.127283	-7.08173	1.42371e-12	8.1241e-12
AT1G55260	1651.48	-0.533598	0.075352	-7.0814	1.42706e-12	8.13689e-12
AT1G08987	2785.26	-0.485049	0.068527	-7.07821	1.46024e-12	8.31481e-12
AT1G68390	2785.26	-0.485049	0.068527	-7.07821	1.46024e-12	8.31481e-12
AT1G68400	2785.26	-0.485049	0.068527	-7.07821	1.46024e-12	8.31481e-12
AT1G44575	716.099	-0.784555	0.110958	-7.07074	1.54106e-12	8.75602e-12
AT1G48470	2636.27	-0.499617	0.0706866	-7.06806	1.57116e-12	8.91259e-12
AT1G48480	2636.27	-0.499617	0.0706866	-7.06806	1.57116e-12	8.91259e-12
AT5G27370	1984.06	-0.726186	0.102779	-7.06552	1.60016e-12	9.06726e-12
AT1G61930	563.394	-1.23999	0.175601	-7.06144	1.6479e-12	9.33278e-12
AT3G54410	3167.4	-0.658587	0.0932804	-7.06029	1.66156e-12	9.39746e-12
AT3G54420	3167.4	-0.658587	0.0932804	-7.06029	1.66156e-12	9.39746e-12
AT3G54430	3167.4	-0.658587	0.0932804	-7.06029	1.66156e-12	9.39746e-12
AT5G04230	1272.28	-0.707333	0.100271	-7.05422	1.73577e-12	9.79872e-12
AT4G37260	645.413	-1.13428	0.160819	-7.05316	1.74898e-12	9.87063e-12
AT3G04010	2824.35	-0.66	0.0935893	-7.05209	1.76253e-12	9.93646e-12
AT3G08030	1536.08	-0.984171	0.13957	-7.05145	1.77058e-12	9.97918e-12
AT4G37770	1381.98	-0.890595	0.126598	-7.03483	1.995e-12	1.12226e-11
AT5G01370	596.132	-0.869731	0.123633	-7.0348	1.99547e-12	1.12226e-11
AT1G52830	391.348	-0.893018	0.126978	-7.03288	2.02316e-12	1.13723e-11
AT1G69690	2394.76	-0.666259	0.0947448	-7.03215	2.0338e-12	1.1429e-11
AT4G27460	2363.25	-0.700314	0.0996378	-7.02859	2.08631e-12	1.17115e-11
AT4G27470	2363.25	-0.700314	0.0996378	-7.02859	2.08631e-12	1.17115e-11
AT2G44790	1123.71	-0.709364	0.100936	-7.02784	2.0975e-12	1.17712e-11
AT4G14690	1828.48	-0.601829	0.0857488	-7.01851	2.24247e-12	1.25512e-11
AT4G14695	1828.48	-0.601829	0.0857488	-7.01851	2.24247e-12	1.25512e-11
AT3G11280	731.441	-0.908223	0.129535	-7.0114	2.35946e-12	1.3199e-11
AT3G29190	967.863	-0.717869	0.102403	-7.01022	2.37939e-12	1.3307e-11
AT4G00330	891.688	-1.08331	0.154642	-7.0053	2.46458e-12	1.37651e-11
AT4G16640	1451.31	-1.00578	0.143621	-7.00301	2.50518e-12	1.39807e-11
AT1G70800	1597.4	-0.562594	0.0804354	-6.99436	2.66482e-12	1.48165e-11
AT1G70810	1597.4	-0.562594	0.0804354	-6.99436	2.66482e-12	1.48165e-11
AT1G70820	1597.4	-0.562594	0.0804354	-6.99436	2.66482e-12	1.48165e-11
AT4G34760	981.532	-0.850998	0.121699	-6.99266	2.69716e-12	1.49924e-11
AT1G71870	1850.38	-0.635834	0.0909504	-6.991	2.72928e-12	1.51629e-11
AT4G29730	319.031	-0.980317	0.140263	-6.98912	2.76625e-12	1.53561e-11
AT4G29735	319.031	-0.980317	0.140263	-6.98912	2.76625e-12	1.53561e-11
AT4G15630	855.395	-0.829117	0.118646	-6.98817	2.78499e-12	1.5452e-11
AT1G18975	863.131	-0.699752	0.100163	-6.98616	2.82519e-12	1.56709e-11
AT4G38670	2359.52	-0.802054	0.114836	-6.98435	2.86174e-12	1.58611e-11
AT4G38680	2359.52	-0.802054	0.114836	-6.98435	2.86174e-12	1.58611e-11
AT1G08090	1393.96	-0.571563	0.0818417	-6.98377	2.87361e-12	1.59143e-11
AT4G30980	1043.36	-0.778908	0.111552	-6.98249	2.89993e-12	1.60513e-11
AT5G19650	1038.25	-0.592234	0.0848615	-6.97883	2.97648e-12	1.64605e-11
AT4G19620	962.55	-0.694027	0.0994477	-6.97881	2.97694e-12	1.64605e-11
AT3G16800	1628.27	-0.612027	0.0877196	-6.97709	3.01359e-12	1.66588e-11
AT1G12200	1978.49	-0.676462	0.0969924	-6.97439	3.07203e-12	1.69699e-11
AT1G26590	2323.6	-0.665578	0.0954457	-6.97337	3.09438e-12	1.70829e-11
AT1G26600	2323.6	-0.665578	0.0954457	-6.97337	3.09438e-12	1.70829e-11
AT1G04533	950.665	-0.739724	0.106083	-6.97304	3.10158e-12	1.71047e-11
AT1G06920	950.665	-0.739724	0.106083	-6.97304	3.10158e-12	1.71047e-11
AT1G06923	950.665	-0.739724	0.106083	-6.97304	3.10158e-12	1.71047e-11
AT1G06925	950.665	-0.739724	0.106083	-6.97304	3.10158e-12	1.71047e-11
AT2G18450	2974.51	-0.471664	0.0676979	-6.96719	3.23336e-12	1.77987e-11
AT2G18460	2974.51	-0.471664	0.0676979	-6.96719	3.23336e-12	1.77987e-11
AT1G56045	887.747	-0.655725	0.094138	-6.96558	3.27057e-12	1.79941e-11
AT1G56050	887.747	-0.655725	0.094138	-6.96558	3.27057e-12	1.79941e-11
AT1G08043	224.118	-1.07287	0.154045	-6.96467	3.29171e-12	1.8101e-11
AT1G55265	224.118	-1.07287	0.154045	-6.96467	3.29171e-12	1.8101e-11
AT4G15280	1539.42	-0.70462	0.101203	-6.96246	3.34387e-12	1.83782e-11
AT2G37530	1600.59	-0.524033	0.0752938	-6.95985	3.40644e-12	1.87025e-11
AT2G37540	1600.59	-0.524033	0.0752938	-6.95985	3.40644e-12	1.87025e-11
AT3G06280	515.101	-0.953416	0.137027	-6.95786	3.45479e-12	1.89481e-11
AT1G75260	361.836	-1.13166	0.162652	-6.95754	3.46277e-12	1.8982e-11
AT3G10340	2609.89	-0.488896	0.0702699	-6.9574	3.46604e-12	1.8995e-11
AT1G20310	1473.9	-0.77241	0.111053	-6.95534	3.51706e-12	1.92545e-11
AT1G20320	1473.9	-0.77241	0.111053	-6.95534	3.51706e-12	1.92545e-11
AT1G30560	725.245	-0.790084	0.113623	-6.95353	3.56257e-12	1.94986e-11
AT1G11470	1565.53	-0.524613	0.0754648	-6.95176	3.60758e-12	1.97141e-11
AT1G11475	1565.53	-0.524613	0.0754648	-6.95176	3.60758e-12	1.97141e-11
AT1G05103	480.043	-0.804157	0.115693	-6.9508	3.63212e-12	1.98276e-11
AT1G05107	480.043	-0.804157	0.115693	-6.9508	3.63212e-12	1.98276e-11
AT5G62070	2243.25	-0.489018	0.0703841	-6.94785	3.70889e-12	2.02204e-11
AT5G44160	699.94	-0.680094	0.0978879	-6.94768	3.71345e-12	2.024e-11
AT3G13080	2064.92	-0.682383	0.0982226	-6.94731	3.72308e-12	2.02872e-11
AT1G68500	429.139	-0.853532	0.122907	-6.94453	3.79727e-12	2.06808e-11
AT1G53340	920.789	-0.676834	0.0974802	-6.9433	3.83042e-12	2.08559e-11
AT1G68640	718.331	-0.714368	0.102901	-6.94231	3.85731e-12	2.09969e-11
AT1G06475	265.439	-1.18271	0.170383	-6.94149	3.87983e-12	2.1114e-11
AT4G36260	542.961	-0.758977	0.109417	-6.93655	4.0179e-12	2.18258e-11
AT5G57810	624.073	-0.723528	0.104316	-6.93594	4.03523e-12	2.19143e-11
AT2G23160	2246.53	-0.589976	0.0850742	-6.93484	4.0668e-12	2.20744e-11
AT2G23170	2246.53	-0.589976	0.0850742	-6.93484	4.0668e-12	2.20744e-11
AT1G59720	534.2	-0.848458	0.122486	-6.92698	4.29928e-12	2.32882e-11
AT1G09557	3387.94	-0.788919	0.113909	-6.92589	4.33251e-12	2.3444e-11
AT1G75450	3387.94	-0.788919	0.113909	-6.92589	4.33251e-12	2.3444e-11
AT4G14530	1070.04	-0.736926	0.106455	-6.92241	4.44024e-12	2.40084e-11
AT4G14540	1070.04	-0.736926	0.106455	-6.92241	4.44024e-12	2.40084e-11
AT1G33100	1322.34	-0.591221	0.0854078	-6.92233	4.44266e-12	2.40153e-11
AT3G21240	1737.39	-0.760306	0.109837	-6.92216	4.44805e-12	2.40382e-11
AT2G37610	387.173	-0.860748	0.124368	-6.92096	4.48583e-12	2.42362e-11
AT5G56300	1690.44	-0.690739	0.0998145	-6.92022	4.50935e-12	2.4357e-11
AT1G79400	1907.24	-0.595018	0.0859902	-6.91961	4.529e-12	2.44443e-11
AT1G79410	1907.24	-0.595018	0.0859902	-6.91961	4.529e-12	2.44443e-11
AT5G26310	1706.53	-0.767046	0.110868	-6.91855	4.56278e-12	2.46203e-11
AT2G47000	1532.53	-0.638727	0.0923291	-6.91793	4.58292e-12	2.47226e-11
AT4G38820	2459.51	-0.50611	0.0732057	-6.91353	4.72737e-12	2.54561e-11
AT4G38825	2459.51	-0.50611	0.0732057	-6.91353	4.72737e-12	2.54561e-11
AT4G38830	2459.51	-0.50611	0.0732057	-6.91353	4.72737e-12	2.54561e-11
AT4G38840	2459.51	-0.50611	0.0732057	-6.91353	4.72737e-12	2.54561e-11
AT4G38850	2459.51	-0.50611	0.0732057	-6.91353	4.72737e-12	2.54561e-11
AT3G18800	1359.83	-0.680713	0.0984873	-6.91168	4.78958e-12	2.57515e-11
AT3G18810	1359.83	-0.680713	0.0984873	-6.91168	4.78958e-12	2.57515e-11
AT1G05800	559.149	-0.74241	0.107415	-6.91158	4.79297e-12	2.57632e-11
AT5G44570	1099.97	-0.6859	0.0993282	-6.90539	5.0064e-12	2.68829e-11
AT3G29680	725.946	-0.74603	0.10812	-6.9	5.20038e-12	2.79031e-11
AT4G34920	4603.77	-0.63711	0.0923792	-6.89668	5.32318e-12	2.8511e-11
AT4G34930	4603.77	-0.63711	0.0923792	-6.89668	5.32318e-12	2.8511e-11
AT4G34940	4603.77	-0.63711	0.0923792	-6.89668	5.32318e-12	2.8511e-11
AT4G34950	4603.77	-0.63711	0.0923792	-6.89668	5.32318e-12	2.8511e-11
AT2G28780	2529.94	-0.663312	0.09618	-6.89656	5.32755e-12	2.85272e-11
AT5G66985	1723.05	-0.529755	0.0768294	-6.89521	5.37857e-12	2.87784e-11
AT5G66990	1723.05	-0.529755	0.0768294	-6.89521	5.37857e-12	2.87784e-11
AT5G67000	1723.05	-0.529755	0.0768294	-6.89521	5.37857e-12	2.87784e-11
AT5G39010	1506.2	-0.815491	0.118287	-6.89417	5.41783e-12	2.8981e-11
AT3G24420	701.582	-0.681572	0.0988634	-6.89408	5.42152e-12	2.89871e-11
AT3G25620	1656.98	-0.553372	0.0802678	-6.89407	5.42172e-12	2.89871e-11
AT4G11780	1448.47	-0.659019	0.095601	-6.89343	5.44613e-12	2.91102e-11
AT4G25980	1156.9	-0.694474	0.100747	-6.89325	5.45332e-12	2.91338e-11
AT4G25990	1156.9	-0.694474	0.100747	-6.89325	5.45332e-12	2.91338e-11
AT1G72970	769.804	-0.761625	0.1105	-6.89253	5.4808e-12	2.92583e-11
AT1G52415	637.212	-0.730178	0.105962	-6.89092	5.54314e-12	2.95686e-11
AT2G36470	892.646	-0.998321	0.144884	-6.8905	5.55972e-12	2.96495e-11
AT5G07571	294.737	-1.00215	0.145483	-6.88844	5.64092e-12	3.00597e-11
AT5G07572	294.737	-1.00215	0.145483	-6.88844	5.64092e-12	3.00597e-11
AT5G60800	873.208	-0.75302	0.109384	-6.88419	5.81154e-12	3.09453e-11
AT1G01120	1573.05	-0.897922	0.130439	-6.88386	5.82537e-12	3.10111e-11
AT5G51250	504.128	-0.769217	0.111763	-6.8826	5.87709e-12	3.12416e-11
AT3G10510	2893.45	-0.459493	0.0667617	-6.88259	5.87759e-12	3.12416e-11
AT3G10520	2893.45	-0.459493	0.0667617	-6.88259	5.87759e-12	3.12416e-11
AT3G10525	2893.45	-0.459493	0.0667617	-6.88259	5.87759e-12	3.12416e-11
AT3G10527	2893.45	-0.459493	0.0667617	-6.88259	5.87759e-12	3.12416e-11
AT5G07330	1467.91	-0.595389	0.0865225	-6.88131	5.93031e-12	3.1498e-11
AT5G07340	1467.91	-0.595389	0.0865225	-6.88131	5.93031e-12	3.1498e-11
AT1G69850	1995.33	-0.66573	0.0967789	-6.87888	6.03264e-12	3.20253e-11
AT1G27461	904.412	-0.715108	0.103969	-6.87806	6.0671e-12	3.21919e-11
AT1G18020	1109.18	-0.68138	0.0990691	-6.87782	6.07733e-12	3.223e-11
AT1G18030	1109.18	-0.68138	0.0990691	-6.87782	6.07733e-12	3.223e-11
AT1G49220	622.421	-0.843846	0.122755	-6.87425	6.23178e-12	3.29741e-11
AT5G00560	661.455	-1.01523	0.147695	-6.87379	6.25198e-12	3.30727e-11
AT4G03965	846.385	-0.909321	0.1323	-6.87316	6.27957e-12	3.32019e-11
AT5G20620	3581.22	-0.746102	0.108564	-6.87244	6.3114e-12	3.33451e-11
AT5G20630	3581.22	-0.746102	0.108564	-6.87244	6.3114e-12	3.33451e-11
AT5G06580	1817.51	-0.681888	0.0992217	-6.87237	6.31428e-12	3.33519e-11
AT5G51850	950.558	-0.693375	0.100903	-6.87169	6.34437e-12	3.35024e-11
AT4G15380	2268.1	-0.628563	0.0915129	-6.86857	6.48488e-12	3.42015e-11
AT4G15390	2268.1	-0.628563	0.0915129	-6.86857	6.48488e-12	3.42015e-11
AT1G53700	2228.7	-0.713914	0.103946	-6.86811	6.50595e-12	3.42953e-11
AT1G53705	2228.7	-0.713914	0.103946	-6.86811	6.50595e-12	3.42953e-11
AT5G04470	1073.54	-0.807023	0.117518	-6.86722	6.54639e-12	3.44912e-11
AT5G04475	1073.54	-0.807023	0.117518	-6.86722	6.54639e-12	3.44912e-11
AT4G05475	1217.37	-0.58543	0.085278	-6.86497	6.65073e-12	3.49971e-11
AT4G25835	1829.5	-0.541618	0.0789011	-6.86453	6.67128e-12	3.50877e-11
AT4G16750	789.531	-1.01146	0.147438	-6.86025	6.87392e-12	3.61173e-11
AT3G27400	725.409	-0.760805	0.110909	-6.85971	6.89996e-12	3.6236e-11
AT2G00910	1482.11	-0.538073	0.0784992	-6.85451	7.15587e-12	3.75518e-11
AT2G43920	1482.11	-0.538073	0.0784992	-6.85451	7.15587e-12	3.75518e-11
AT1G33102	834.583	-0.622987	0.0909563	-6.8493	7.42132e-12	3.89156e-11
AT2G33230	408.356	-0.805757	0.117658	-6.84828	7.47443e-12	3.91843e-11
AT3G26150	189.502	-1.09358	0.159699	-6.84774	7.50249e-12	3.93217e-11
AT3G50180	749.181	-0.704477	0.102932	-6.84408	7.69684e-12	4.03201e-11
AT1G29110	503.149	-0.828739	0.121139	-6.84119	7.85356e-12	4.11207e-11
AT1G13830	796.28	-0.706696	0.103388	-6.8354	8.17772e-12	4.27327e-11
AT5G47810	1761.11	-0.699899	0.102404	-6.83469	8.2184e-12	4.2924e-11
AT1G21430	654.961	-0.709693	0.103869	-6.83259	8.3393e-12	4.35338e-11
AT5G07990	1648.44	-0.512706	0.0750447	-6.83201	8.37317e-12	4.36889e-11
AT5G08000	1648.44	-0.512706	0.0750447	-6.83201	8.37317e-12	4.36889e-11
AT3G04110	776.749	-0.779737	0.114133	-6.83183	8.38394e-12	4.37343e-11
AT5G27360	844.762	-0.886611	0.129889	-6.8259	8.73787e-12	4.55014e-11
AT2G45120	1712.13	-0.629247	0.0922159	-6.82363	8.87687e-12	4.61909e-11
AT1G66120	1437.98	-0.7138	0.104655	-6.82052	9.07108e-12	4.71781e-11
AT1G66130	1437.98	-0.7138	0.104655	-6.82052	9.07108e-12	4.71781e-11
AT1G29160	808.246	-0.919844	0.134888	-6.81931	9.1476e-12	4.75526e-11
AT3G46890	448.968	-0.899098	0.131849	-6.81914	9.15854e-12	4.75977e-11
AT3G29030	1077.27	-0.963506	0.141302	-6.81877	9.18262e-12	4.7711e-11
AT1G44350	884.018	-0.970492	0.142368	-6.81678	9.31006e-12	4.83137e-11
AT1G68130	1134.91	-0.692393	0.101585	-6.81589	9.36833e-12	4.85799e-11
AT1G54040	1522	-0.714604	0.10487	-6.81418	9.48008e-12	4.91109e-11
AT3G51895	2546.17	-0.515195	0.0756254	-6.81246	9.59453e-12	4.96793e-11
AT1G13130	761.832	-0.646027	0.0948527	-6.81084	9.70289e-12	5.02156e-11
AT3G12870	1195.8	-0.624755	0.091736	-6.81036	9.73529e-12	5.03585e-11
AT3G12880	1195.8	-0.624755	0.091736	-6.81036	9.73529e-12	5.03585e-11
AT2G15610	357.943	-0.839976	0.123367	-6.80879	9.84264e-12	5.08888e-11
AT3G15960	1074.41	-0.611973	0.0898853	-6.80837	9.87098e-12	5.10227e-11
AT5G02795	1519.82	-0.56452	0.0829568	-6.80499	1.01053e-11	5.21444e-11
AT5G17830	1519.82	-0.56452	0.0829568	-6.80499	1.01053e-11	5.21444e-11
AT2G45210	3004.28	-0.6137	0.0902014	-6.80367	1.01987e-11	5.26002e-11
AT2G45220	3004.28	-0.6137	0.0902014	-6.80367	1.01987e-11	5.26002e-11
AT5G19090	1074.21	-0.88959	0.130761	-6.80318	1.02338e-11	5.27683e-11
AT5G18404	430.758	-0.822206	0.120875	-6.80212	1.03088e-11	5.31157e-11
AT5G18407	430.758	-0.822206	0.120875	-6.80212	1.03088e-11	5.31157e-11
AT1G04853	1260.5	-0.573123	0.0842767	-6.80049	1.04264e-11	5.36418e-11
AT1G11510	1260.5	-0.573123	0.0842767	-6.80049	1.04264e-11	5.36418e-11
AT1G11520	1260.5	-0.573123	0.0842767	-6.80049	1.04264e-11	5.36418e-11
AT1G11530	1260.5	-0.573123	0.0842767	-6.80049	1.04264e-11	5.36418e-11
AT3G08685	642.942	-0.691245	0.101662	-6.79946	1.05014e-11	5.39892e-11
AT3G56480	642.942	-0.691245	0.101662	-6.79946	1.05014e-11	5.39892e-11
AT1G09843	1464.44	-0.705604	0.103798	-6.79788	1.06172e-11	5.45444e-11
AT1G09975	1464.44	-0.705604	0.103798	-6.79788	1.06172e-11	5.45444e-11
AT1G79060	1464.44	-0.705604	0.103798	-6.79788	1.06172e-11	5.45444e-11
AT1G68510	4636.59	-0.78517	0.115798	-6.78052	1.19744e-11	6.13223e-11
AT1G68520	4636.59	-0.78517	0.115798	-6.78052	1.19744e-11	6.13223e-11
AT5G60910	825.894	-0.632643	0.0933139	-6.77973	1.20402e-11	6.16291e-11
AT5G58170	988.431	-0.658614	0.0972245	-6.77416	1.25135e-11	6.39581e-11
AT5G58180	988.431	-0.658614	0.0972245	-6.77416	1.25135e-11	6.39581e-11
AT2G05580	742.936	-0.846229	0.124949	-6.7726	1.26491e-11	6.46041e-11
AT4G37295	4285.46	-0.648163	0.0957276	-6.77092	1.2797e-11	6.52645e-11
AT4G37300	4285.46	-0.648163	0.0957276	-6.77092	1.2797e-11	6.52645e-11
AT4G37310	4285.46	-0.648163	0.0957276	-6.77092	1.2797e-11	6.52645e-11
AT4G37320	4285.46	-0.648163	0.0957276	-6.77092	1.2797e-11	6.52645e-11
AT1G61760	305.486	-0.897693	0.132605	-6.76967	1.29076e-11	6.57806e-11
AT5G16570	1075.12	-0.653155	0.096488	-6.76929	1.29415e-11	6.59056e-11
AT2G30010	1714.72	-0.872619	0.128957	-6.76676	1.31702e-11	6.69726e-11
AT5G60890	439.625	-0.845538	0.12502	-6.76319	1.34983e-11	6.85914e-11
AT5G57670	433.379	-0.883695	0.130712	-6.76062	1.374e-11	6.97355e-11
AT3G63020	2748.25	-0.598698	0.0886398	-6.75428	1.43545e-11	7.2591e-11
AT3G63030	2748.25	-0.598698	0.0886398	-6.75428	1.43545e-11	7.2591e-11
AT3G63040	2748.25	-0.598698	0.0886398	-6.75428	1.43545e-11	7.2591e-11
AT3G63050	2748.25	-0.598698	0.0886398	-6.75428	1.43545e-11	7.2591e-11
AT3G63052	2748.25	-0.598698	0.0886398	-6.75428	1.43545e-11	7.2591e-11
AT3G02415	1742.6	-0.618102	0.0915186	-6.75385	1.43977e-11	7.27745e-11
AT3G11430	1742.6	-0.618102	0.0915186	-6.75385	1.43977e-11	7.27745e-11
AT1G26945	1241.92	-0.614833	0.0910801	-6.75047	1.47372e-11	7.44725e-11
AT3G12100	1984.2	-0.699267	0.10359	-6.7503	1.47542e-11	7.45225e-11
AT3G12110	1984.2	-0.699267	0.10359	-6.7503	1.47542e-11	7.45225e-11
AT1G66880	2568.68	-0.481127	0.0713374	-6.74439	1.53671e-11	7.7581e-11
AT4G29020	1784	-0.588388	0.0872917	-6.74048	1.57865e-11	7.966e-11
AT4G29030	1784	-0.588388	0.0872917	-6.74048	1.57865e-11	7.966e-11
AT3G08400	731.786	-0.662442	0.0983156	-6.73791	1.60676e-11	8.10204e-11
AT3G54480	731.786	-0.662442	0.0983156	-6.73791	1.60676e-11	8.10204e-11
AT3G54490	731.786	-0.662442	0.0983156	-6.73791	1.60676e-11	8.10204e-11
AT4G28100	987.6	-0.652918	0.0970252	-6.72936	1.70407e-11	8.58242e-11
AT1G56230	1309.46	-0.574737	0.0854219	-6.72822	1.71756e-11	8.64827e-11
AT1G04180	2199.92	-0.530904	0.0789362	-6.72575	1.74696e-11	8.79421e-11
AT1G04573	2430.68	-0.549379	0.0817001	-6.72433	1.76403e-11	8.87375e-11
AT1G07280	2430.68	-0.549379	0.0817001	-6.72433	1.76403e-11	8.87375e-11
AT2G34920	2179.56	-0.487792	0.0725946	-6.71941	1.82466e-11	9.17437e-11
AT3G57260	976.673	-0.614767	0.0914968	-6.71899	1.82982e-11	9.19814e-11
AT4G11300	557.501	-0.792016	0.117878	-6.71896	1.83029e-11	9.19828e-11
AT4G39790	693.995	-0.744976	0.110898	-6.71764	1.84691e-11	9.27295e-11
AT4G08840	670.82	-0.672412	0.100118	-6.71621	1.86518e-11	9.35878e-11
AT3G07195	943.482	-0.624586	0.0929975	-6.71616	1.86579e-11	9.35878e-11
AT3G07200	943.482	-0.624586	0.0929975	-6.71616	1.86579e-11	9.35878e-11
AT1G18970	514.76	-0.722543	0.10763	-6.7132	1.90407e-11	9.54625e-11
AT3G50260	2466.2	-0.671279	0.100023	-6.71127	1.92935e-11	9.65918e-11
AT3G50270	2466.2	-0.671279	0.100023	-6.71127	1.92935e-11	9.65918e-11
AT3G50280	2466.2	-0.671279	0.100023	-6.71127	1.92935e-11	9.65918e-11
AT3G50290	2466.2	-0.671279	0.100023	-6.71127	1.92935e-11	9.65918e-11
AT4G14465	640.471	-0.888771	0.132505	-6.70748	1.98018e-11	9.90184e-11
AT3G26210	1872.93	-0.618853	0.0922724	-6.70681	1.98924e-11	9.94241e-11
AT3G26220	1872.93	-0.618853	0.0922724	-6.70681	1.98924e-11	9.94241e-11
AT2G37300	543.78	-0.812211	0.121203	-6.70123	2.06669e-11	1.03197e-10
AT5G13870	1076.22	-0.581536	0.0868151	-6.69856	2.10488e-11	1.05054e-10
AT5G13880	1076.22	-0.581536	0.0868151	-6.69856	2.10488e-11	1.05054e-10
AT5G22940	2420.95	-0.582394	0.0870368	-6.69135	2.21127e-11	1.10233e-10
AT3G26170	1343.25	-0.748256	0.111882	-6.68792	2.26372e-11	1.12768e-10
AT3G26180	1343.25	-0.748256	0.111882	-6.68792	2.26372e-11	1.12768e-10
AT2G01940	1564.06	-0.517631	0.0774503	-6.6834	2.33467e-11	1.16082e-10
AT3G02775	1906.11	-0.601334	0.0899772	-6.68318	2.33817e-11	1.16201e-10
AT3G13784	1906.11	-0.601334	0.0899772	-6.68318	2.33817e-11	1.16201e-10
AT2G23560	384.8	-0.872035	0.130515	-6.68148	2.36538e-11	1.17525e-10
AT3G51230	978.124	-0.677304	0.101409	-6.67896	2.40644e-11	1.19452e-10
AT5G65390	663.604	-0.931685	0.139685	-6.6699	2.55984e-11	1.26648e-10
AT5G08015	1078.56	-0.664893	0.0996963	-6.66918	2.57238e-11	1.27209e-10
AT5G53660	1078.56	-0.664893	0.0996963	-6.66918	2.57238e-11	1.27209e-10
AT2G25200	1343.37	-0.643189	0.0964741	-6.66696	2.61161e-11	1.28997e-10
AT1G14185	667.238	-0.722299	0.108409	-6.66274	2.68768e-11	1.32567e-10
AT1G20510	1674.26	-0.711924	0.106858	-6.66236	2.69456e-11	1.32876e-10
AT1G56670	426.589	-0.815841	0.122456	-6.6623	2.69568e-11	1.32899e-10
AT2G15760	517.841	-0.770022	0.115609	-6.66057	2.72775e-11	1.34418e-10
AT2G19610	1018.54	-0.654505	0.0983289	-6.65628	2.80836e-11	1.38163e-10
AT5G25190	2005.46	-0.641684	0.0964115	-6.65568	2.81985e-11	1.38696e-10
AT1G11280	1241.74	-0.575347	0.0864465	-6.65553	2.82284e-11	1.38811e-10
AT3G29300	1462.7	-0.560018	0.0841562	-6.65451	2.8425e-11	1.39679e-10
AT3G29305	1462.7	-0.560018	0.0841562	-6.65451	2.8425e-11	1.39679e-10
AT3G29310	1462.7	-0.560018	0.0841562	-6.65451	2.8425e-11	1.39679e-10
AT4G11040	1342.83	-0.606709	0.0912045	-6.65218	2.88785e-11	1.41775e-10
AT5G67010	1143.74	-0.792027	0.119079	-6.65127	2.90582e-11	1.42557e-10
AT5G67020	1143.74	-0.792027	0.119079	-6.65127	2.90582e-11	1.42557e-10
AT3G27415	535.97	-1.04023	0.15642	-6.65028	2.92544e-11	1.43453e-10
AT3G27416	535.97	-1.04023	0.15642	-6.65028	2.92544e-11	1.43453e-10
AT3G28420	306.726	-0.866978	0.130371	-6.65006	2.92971e-11	1.43629e-10
AT1G19850	1352.7	-0.59556	0.0896022	-6.64671	2.99724e-11	1.46832e-10
AT2G36050	1186.69	-1.01429	0.152693	-6.6427	3.07989e-11	1.5071e-10
AT5G13940	3312.17	-0.544503	0.0820135	-6.63919	3.15412e-11	1.54307e-10
AT5G44220	1984.99	-0.74206	0.111824	-6.63598	3.22364e-11	1.57671e-10
AT3G01500	1554.73	-0.815405	0.122883	-6.63562	3.23139e-11	1.57956e-10
AT1G05337	364.756	-0.993382	0.149706	-6.63557	3.23247e-11	1.57956e-10
AT1G17840	364.756	-0.993382	0.149706	-6.63557	3.23247e-11	1.57956e-10
AT4G14430	1813.7	-0.649963	0.0979896	-6.63298	3.28986e-11	1.60573e-10
AT4G14440	1813.7	-0.649963	0.0979896	-6.63298	3.28986e-11	1.60573e-10
AT5G47950	687.479	-0.74929	0.112977	-6.63222	3.30684e-11	1.61328e-10
AT4G14245	605.383	-0.662496	0.0998947	-6.63194	3.31308e-11	1.61519e-10
AT1G27100	894.569	-0.964075	0.145393	-6.63083	3.33811e-11	1.62664e-10
AT1G05520	2398.91	-0.599898	0.0904727	-6.63071	3.34082e-11	1.62721e-10
AT1G05530	2398.91	-0.599898	0.0904727	-6.63071	3.34082e-11	1.62721e-10
AT5G45210	903.718	-0.619082	0.0934234	-6.62662	3.43455e-11	1.67054e-10
AT2G37170	1336.44	-0.83339	0.125784	-6.62555	3.45949e-11	1.68228e-10
AT5G60770	2312.83	-0.495911	0.0748808	-6.62267	3.52757e-11	1.71499e-10
AT4G29700	1281.87	-0.718786	0.108547	-6.62191	3.54579e-11	1.72268e-10
AT5G01750	1139.28	-0.874978	0.132134	-6.62191	3.54586e-11	1.72268e-10
AT5G01760	1139.28	-0.874978	0.132134	-6.62191	3.54586e-11	1.72268e-10
AT1G80340	2784.41	-0.558923	0.0844162	-6.62104	3.56679e-11	1.73205e-10
AT3G16570	831.508	-0.807358	0.121954	-6.6202	3.58716e-11	1.74114e-10
AT4G16140	1300.56	-0.693682	0.104813	-6.61827	3.63433e-11	1.76322e-10
AT3G28345	1648.26	-0.490962	0.074184	-6.61816	3.63692e-11	1.76407e-10
AT4G02410	1066.91	-0.781193	0.118091	-6.6152	3.71052e-11	1.79894e-10
AT2G36080	1514.45	-0.885449	0.133863	-6.61462	3.72517e-11	1.80534e-10
AT1G76240	1094.55	-0.812466	0.122829	-6.61461	3.72543e-11	1.80534e-10
AT1G16370	4013.01	-0.557361	0.0843348	-6.60891	3.87165e-11	1.8736e-10
AT1G16380	4013.01	-0.557361	0.0843348	-6.60891	3.87165e-11	1.8736e-10
AT1G16390	4013.01	-0.557361	0.0843348	-6.60891	3.87165e-11	1.8736e-10
AT1G16410	4013.01	-0.557361	0.0843348	-6.60891	3.87165e-11	1.8736e-10
AT3G44320	590.534	-0.738883	0.111828	-6.60733	3.913e-11	1.89318e-10
AT3G14210	886.799	-0.711369	0.107669	-6.60698	3.92248e-11	1.89732e-10
AT2G44220	1451.95	-0.655358	0.0991958	-6.60671	3.92953e-11	1.89986e-10
AT2G44230	1451.95	-0.655358	0.0991958	-6.60671	3.92953e-11	1.89986e-10
AT3G57010	1044.25	-0.576258	0.0872318	-6.60606	3.94681e-11	1.90734e-10
AT5G09760	1132.18	-0.739608	0.112003	-6.60348	4.01625e-11	1.93891e-10
AT5G42200	875.296	-0.878069	0.132971	-6.60346	4.01675e-11	1.93891e-10
AT5G58360	717.273	-0.618153	0.0936155	-6.60311	4.02634e-11	1.94264e-10
AT2G26975	661.395	-0.908809	0.137695	-6.60018	4.1066e-11	1.97864e-10
AT1G21620	975.281	-0.571424	0.0866075	-6.59786	4.17145e-11	2.00805e-10
AT5G49800	797.514	-0.623147	0.0944543	-6.59734	4.186e-11	2.01459e-10
AT3G58440	856.7	-0.648723	0.098333	-6.5972	4.1899e-11	2.016e-10
AT5G04770	2281.71	-0.776358	0.117687	-6.5968	4.20133e-11	2.02104e-10
AT1G70550	878.289	-0.608833	0.0923124	-6.59535	4.24264e-11	2.04045e-10
AT2G26650	455.438	-0.745815	0.113105	-6.594	4.28134e-11	2.05668e-10
AT4G35690	1076.99	-0.615835	0.0933941	-6.59393	4.28325e-11	2.05668e-10
AT4G35700	1076.99	-0.615835	0.0933941	-6.59393	4.28325e-11	2.05668e-10
AT4G18250	2922.01	-0.592262	0.0898431	-6.59218	4.33409e-11	2.08015e-10
AT4G18253	2922.01	-0.592262	0.0898431	-6.59218	4.33409e-11	2.08015e-10
AT2G39975	1868.43	-0.770026	0.116826	-6.59121	4.3625e-11	2.09282e-10
AT2G39980	1868.43	-0.770026	0.116826	-6.59121	4.3625e-11	2.09282e-10
AT2G36830	1105.14	-0.866298	0.131485	-6.58859	4.44036e-11	2.12872e-10
AT3G13090	1990.91	-0.646792	0.0981767	-6.58804	4.45673e-11	2.13592e-10
AT4G04500	541.76	-0.725887	0.110199	-6.58705	4.48647e-11	2.14837e-10
AT5G49160	1525.66	-0.615556	0.0934906	-6.58414	4.57512e-11	2.19033e-10
AT1G18570	1203.19	-0.603067	0.0916075	-6.58316	4.60556e-11	2.20289e-10
AT2G18810	2117.24	-0.586057	0.0890405	-6.58192	4.64418e-11	2.22086e-10
AT4G18170	1469.11	-0.670177	0.101853	-6.57987	4.70854e-11	2.24959e-10
AT2G37640	1766.3	-0.801213	0.121787	-6.5788	4.74276e-11	2.26542e-10
AT5G58050	3417.36	-0.431253	0.0655606	-6.57793	4.77052e-11	2.27661e-10
AT5G58060	3417.36	-0.431253	0.0655606	-6.57793	4.77052e-11	2.27661e-10
AT5G58070	3417.36	-0.431253	0.0655606	-6.57793	4.77052e-11	2.27661e-10
AT5G58080	3417.36	-0.431253	0.0655606	-6.57793	4.77052e-11	2.27661e-10
AT4G05470	629.499	-0.658831	0.100172	-6.57698	4.80107e-11	2.29067e-10
AT4G18710	625.974	-0.729602	0.11095	-6.57594	4.83468e-11	2.30566e-10
AT4G18720	625.974	-0.729602	0.11095	-6.57594	4.83468e-11	2.30566e-10
AT3G26840	797.233	-0.694023	0.105576	-6.57366	4.90946e-11	2.34079e-10
AT3G58230	972.063	-0.636544	0.0968505	-6.57244	4.94975e-11	2.35893e-10
AT1G25510	2937.42	-1.77154	0.269606	-6.57086	5.00256e-11	2.38356e-10
AT4G32710	619.293	-0.707298	0.107676	-6.56874	5.07421e-11	2.41387e-10
AT2G26865	2614.17	-0.529902	0.0806748	-6.56837	5.08691e-11	2.41772e-10
AT2G26870	2614.17	-0.529902	0.0806748	-6.56837	5.08691e-11	2.41772e-10
AT2G26880	2614.17	-0.529902	0.0806748	-6.56837	5.08691e-11	2.41772e-10
AT2G26882	2614.17	-0.529902	0.0806748	-6.56837	5.08691e-11	2.41772e-10
AT1G51210	1403.47	-0.577875	0.0880015	-6.56665	5.14603e-11	2.44305e-10
AT1G51220	1403.47	-0.577875	0.0880015	-6.56665	5.14603e-11	2.44305e-10
AT4G24010	818.365	-0.703378	0.107132	-6.56553	5.18495e-11	2.46042e-10
AT5G04395	1020.87	-0.684916	0.104323	-6.56537	5.19052e-11	2.4614e-10
AT5G04400	1020.87	-0.684916	0.104323	-6.56537	5.19052e-11	2.4614e-10
AT5G04410	1020.87	-0.684916	0.104323	-6.56537	5.19052e-11	2.4614e-10
AT4G16560	1318.82	-0.518135	0.0789421	-6.56348	5.2566e-11	2.49217e-10
AT1G11370	1448.15	-0.702299	0.107194	-6.55168	5.6894e-11	2.68892e-10
AT4G32860	1112.17	-0.825173	0.125948	-6.55168	5.68949e-11	2.68892e-10
AT4G15530	1054.85	-0.633248	0.0966889	-6.54934	5.77916e-11	2.73068e-10
AT1G20860	2862.11	-0.439097	0.0670602	-6.5478	5.83915e-11	2.75841e-10
AT1G29660	1174.53	-0.568405	0.0868107	-6.54764	5.84549e-11	2.76078e-10
AT5G11140	906.503	-0.592608	0.0905106	-6.54739	5.85496e-11	2.76416e-10
AT4G37450	1579.63	-0.799677	0.122137	-6.54739	5.85529e-11	2.76416e-10
AT3G49940	960.7	-0.700222	0.10696	-6.54659	5.88676e-11	2.7784e-10
AT1G69570	605.817	-0.840887	0.12845	-6.54642	5.89316e-11	2.78017e-10
AT1G69572	605.817	-0.840887	0.12845	-6.54642	5.89316e-11	2.78017e-10
AT2G36420	2156.24	-0.641936	0.0980957	-6.54397	5.99051e-11	2.82483e-10
AT2G37390	1115.51	-0.769108	0.117531	-6.54386	5.99512e-11	2.82637e-10
AT4G36900	1180.14	-0.801612	0.1225	-6.54378	5.99837e-11	2.82727e-10
AT1G77640	659.715	-0.900085	0.137555	-6.54346	6.01119e-11	2.83267e-10
AT1G65620	673.998	-0.793864	0.121354	-6.54171	6.08207e-11	2.86479e-10
AT5G41761	2426	-0.519418	0.0794146	-6.54059	6.12782e-11	2.88504e-10
AT5G41763	2426	-0.519418	0.0794146	-6.54059	6.12782e-11	2.88504e-10
AT3G46240	1048.05	-0.715585	0.109416	-6.54005	6.14968e-11	2.89469e-10
AT5G39650	897.308	-0.860692	0.131621	-6.53919	6.18547e-11	2.91023e-10
AT1G69870	1695.86	-0.586422	0.0897243	-6.53582	6.32615e-11	2.97442e-10
AT2G18500	1365.94	-0.703044	0.10759	-6.53445	6.38438e-11	3.00046e-10
AT5G14920	2015.89	-0.685898	0.105022	-6.53096	6.53497e-11	3.0678e-10
AT5G14930	2015.89	-0.685898	0.105022	-6.53096	6.53497e-11	3.0678e-10
AT5G43350	894.703	-0.635075	0.0973073	-6.52649	6.73294e-11	3.15933e-10
AT3G00340	3127.08	-0.555455	0.0851136	-6.52604	6.75314e-11	3.16386e-10
AT3G03315	3127.08	-0.555455	0.0851136	-6.52604	6.75314e-11	3.16386e-10
AT3G16400	3127.08	-0.555455	0.0851136	-6.52604	6.75314e-11	3.16386e-10
AT3G16410	3127.08	-0.555455	0.0851136	-6.52604	6.75314e-11	3.16386e-10
AT5G00385	1289.36	-0.533873	0.0818678	-6.52116	6.97636e-11	3.26407e-10
AT5G12340	1289.36	-0.533873	0.0818678	-6.52116	6.97636e-11	3.26407e-10
AT4G35610	516.725	-0.818012	0.125457	-6.52026	7.01861e-11	3.28238e-10
AT1G12110	1802.75	-0.648997	0.0995671	-6.51819	7.116e-11	3.32571e-10
AT1G17280	800.442	-0.676928	0.10388	-6.51644	7.1996e-11	3.36253e-10
AT1G17285	800.442	-0.676928	0.10388	-6.51644	7.1996e-11	3.36253e-10
AT5G55330	1350.43	-0.574539	0.0882358	-6.5114	7.44532e-11	3.47267e-10
AT5G55340	1350.43	-0.574539	0.0882358	-6.5114	7.44532e-11	3.47267e-10
AT2G01500	1107.36	-0.633954	0.0974904	-6.50273	7.8874e-11	3.66504e-10
AT2G39681	946.24	-0.711882	0.109497	-6.50142	7.95676e-11	3.69563e-10
AT2G39690	946.24	-0.711882	0.109497	-6.50142	7.95676e-11	3.69563e-10
AT4G04630	1129.64	-0.879764	0.135343	-6.50028	8.01731e-11	3.72211e-10
AT5G06750	2109.25	-0.539178	0.0830691	-6.49071	8.54305e-11	3.95919e-10
AT5G06755	2109.25	-0.539178	0.0830691	-6.49071	8.54305e-11	3.95919e-10
AT5G06760	2109.25	-0.539178	0.0830691	-6.49071	8.54305e-11	3.95919e-10
AT3G03760	841.577	-0.63602	0.0980072	-6.48952	8.61112e-11	3.98986e-10
AT2G29970	600.022	-1.03821	0.159985	-6.48946	8.61424e-11	3.99042e-10
AT3G19920	1689.76	-0.533224	0.0821698	-6.48929	8.6243e-11	3.9942e-10
AT5G53380	2490.29	-0.558773	0.0861145	-6.48872	8.65686e-11	4.0084e-10
AT2G06850	701.369	-0.899164	0.138617	-6.4867	8.77368e-11	4.05713e-10
AT1G11125	1052.87	-0.771919	0.119046	-6.48419	8.92117e-11	4.12442e-10
AT4G38970	1685.94	-0.774391	0.119432	-6.48394	8.93552e-11	4.13015e-10
AT5G37870	700.691	-0.645257	0.0995345	-6.48275	9.00668e-11	4.16029e-10
AT1G73340	456.649	-0.851498	0.131361	-6.48211	9.04515e-11	4.17715e-10
AT5G55770	1845.86	-0.484387	0.0747334	-6.48154	9.07899e-11	4.19001e-10
AT1G63710	928.792	-0.756492	0.11674	-6.48012	9.165e-11	4.22692e-10
AT5G20260	2946.95	-0.819522	0.126485	-6.47923	9.21943e-11	4.25109e-10
AT3G05937	914.37	-0.771524	0.119109	-6.47746	9.32787e-11	4.30015e-10
AT3G30530	540.099	-0.682873	0.105425	-6.47732	9.33649e-11	4.30224e-10
AT2G14070	538.596	-0.686307	0.105969	-6.47649	9.3883e-11	4.32516e-10
AT2G47860	3265.47	-0.5723	0.0883801	-6.47544	9.45363e-11	4.35144e-10
AT2G47870	3265.47	-0.5723	0.0883801	-6.47544	9.45363e-11	4.35144e-10
AT2G47880	3265.47	-0.5723	0.0883801	-6.47544	9.45363e-11	4.35144e-10
AT2G47885	3265.47	-0.5723	0.0883801	-6.47544	9.45363e-11	4.35144e-10
AT5G67200	1795.18	-0.739745	0.114441	-6.46397	1.01994e-10	4.68751e-10
AT5G26230	2784.21	-0.444887	0.0688441	-6.46224	1.03166e-10	4.73823e-10
AT4G14104	554.774	-0.811308	0.125547	-6.46217	1.0321e-10	4.73823e-10
AT4G14105	554.774	-0.811308	0.125547	-6.46217	1.0321e-10	4.73823e-10
AT1G76430	1530.79	-0.539162	0.0834482	-6.46104	1.03984e-10	4.77167e-10
AT2G14670	575.185	-0.729398	0.112913	-6.4598	1.04844e-10	4.8101e-10
AT3G07540	1571.05	-0.602122	0.0932269	-6.45867	1.05628e-10	4.84502e-10
AT2G37720	1312.07	-0.726855	0.112579	-6.45641	1.07213e-10	4.91556e-10
AT4G16748	900.495	-0.842823	0.130575	-6.4547	1.08434e-10	4.97047e-10
AT5G61850	2643.1	-0.525051	0.0813573	-6.45364	1.09194e-10	5.00312e-10
AT4G22090	2288.95	-0.584971	0.0906671	-6.45186	1.10487e-10	5.06016e-10
AT1G09920	985.734	-0.620902	0.0962427	-6.45142	1.10807e-10	5.07262e-10
AT1G09930	985.734	-0.620902	0.0962427	-6.45142	1.10807e-10	5.07262e-10
AT2G40560	681.001	-0.72741	0.11278	-6.44983	1.11973e-10	5.12486e-10
AT1G64680	1894.67	-0.885081	0.137233	-6.44948	1.12236e-10	5.13578e-10
AT1G41830	1120.15	-0.568098	0.0880869	-6.44929	1.12376e-10	5.14106e-10
AT1G22400	1331.85	-0.745075	0.115586	-6.44607	1.14789e-10	5.24802e-10
AT5G65158	1789.53	-0.471877	0.0732058	-6.44589	1.14921e-10	5.25062e-10
AT5G65160	1789.53	-0.471877	0.0732058	-6.44589	1.14921e-10	5.25062e-10
AT5G65165	1789.53	-0.471877	0.0732058	-6.44589	1.14921e-10	5.25062e-10
AT1G01380	4567.86	-0.559466	0.0868212	-6.44389	1.16447e-10	5.30883e-10
AT1G01390	4567.86	-0.559466	0.0868212	-6.44389	1.16447e-10	5.30883e-10
AT1G01400	4567.86	-0.559466	0.0868212	-6.44389	1.16447e-10	5.30883e-10
AT1G01410	4567.86	-0.559466	0.0868212	-6.44389	1.16447e-10	5.30883e-10
AT1G01420	4567.86	-0.559466	0.0868212	-6.44389	1.16447e-10	5.30883e-10
AT2G09060	2037.45	-0.557962	0.0865943	-6.44341	1.16822e-10	5.32247e-10
AT2G09065	2037.45	-0.557962	0.0865943	-6.44341	1.16822e-10	5.32247e-10
AT2G39700	2037.45	-0.557962	0.0865943	-6.44341	1.16822e-10	5.32247e-10
AT1G07237	515.919	-0.760596	0.118059	-6.44251	1.17513e-10	5.35045e-10
AT1G44080	515.919	-0.760596	0.118059	-6.44251	1.17513e-10	5.35045e-10
AT5G21280	949.188	-0.777183	0.12068	-6.44005	1.19434e-10	5.43674e-10
AT5G40380	947.904	-0.602039	0.0935608	-6.43474	1.23685e-10	5.62537e-10
AT1G18010	2638.68	-0.757503	0.117777	-6.43165	1.26227e-10	5.73556e-10
AT4G39940	8323.22	-0.587334	0.0913211	-6.43153	1.26326e-10	5.73556e-10
AT4G39950	8323.22	-0.587334	0.0913211	-6.43153	1.26326e-10	5.73556e-10
AT4G39952	8323.22	-0.587334	0.0913211	-6.43153	1.26326e-10	5.73556e-10
AT4G39955	8323.22	-0.587334	0.0913211	-6.43153	1.26326e-10	5.73556e-10
AT2G18340	896.542	-0.626327	0.0973957	-6.43075	1.26979e-10	5.759e-10
AT2G18350	896.542	-0.626327	0.0973957	-6.43075	1.26979e-10	5.759e-10
AT4G15160	921.804	-0.717937	0.111735	-6.42538	1.31542e-10	5.95568e-10
AT1G01600	3814.78	-0.551855	0.0859956	-6.41724	1.38769e-10	6.268e-10
AT1G01610	3814.78	-0.551855	0.0859956	-6.41724	1.38769e-10	6.268e-10
AT1G01620	3814.78	-0.551855	0.0859956	-6.41724	1.38769e-10	6.268e-10
AT4G31970	2657.33	-0.474742	0.0739909	-6.41622	1.39701e-10	6.30876e-10
AT2G43510	2186.63	-0.45393	0.070783	-6.41298	1.42703e-10	6.44017e-10
AT2G43520	2186.63	-0.45393	0.070783	-6.41298	1.42703e-10	6.44017e-10
AT4G28390	2364.68	-0.432412	0.0674313	-6.41263	1.43029e-10	6.45074e-10
AT4G28395	2364.68	-0.432412	0.0674313	-6.41263	1.43029e-10	6.45074e-10
AT4G28397	2364.68	-0.432412	0.0674313	-6.41263	1.43029e-10	6.45074e-10
AT2G05555	1789.92	-0.489165	0.0762876	-6.41212	1.43513e-10	6.46977e-10
AT2G05565	1789.92	-0.489165	0.0762876	-6.41212	1.43513e-10	6.46977e-10
AT1G30280	1901.3	-0.831107	0.129632	-6.41128	1.443e-10	6.50249e-10
AT1G30282	1901.3	-0.831107	0.129632	-6.41128	1.443e-10	6.50249e-10
AT4G15620	732.154	-0.678042	0.105759	-6.41119	1.44387e-10	6.50498e-10
AT1G67328	1652.65	-0.871855	0.136036	-6.409	1.46477e-10	6.59631e-10
AT1G67330	1652.65	-0.871855	0.136036	-6.409	1.46477e-10	6.59631e-10
AT1G30190	1051.84	-0.612383	0.0955729	-6.4075	1.47926e-10	6.65162e-10
AT5G53030	1844.65	-0.551293	0.086119	-6.40153	1.53831e-10	6.90533e-10
AT1G06148	200.381	-1.2119	0.18937	-6.39962	1.55766e-10	6.9892e-10
AT2G31050	574.494	-0.677689	0.105972	-6.39499	1.60554e-10	7.19021e-10
AT3G28840	717.973	-0.731645	0.114418	-6.3945	1.61074e-10	7.21194e-10
AT2G09335	1744.63	-0.589663	0.0922744	-6.39032	1.65536e-10	7.40544e-10
AT2G42150	1744.63	-0.589663	0.0922744	-6.39032	1.65536e-10	7.40544e-10
AT1G21530	820.947	-0.732114	0.114597	-6.38859	1.67427e-10	7.48524e-10
AT5G17820	965.774	-0.664849	0.104069	-6.38851	1.67506e-10	7.48716e-10
AT3G24690	343.218	-0.804285	0.125922	-6.38717	1.68983e-10	7.54197e-10
AT1G29870	348.745	-0.828048	0.129661	-6.38625	1.70002e-10	7.58422e-10
AT1G11700	1136.93	-0.772222	0.120944	-6.38494	1.71467e-10	7.64635e-10
AT3G09525	1010.04	-0.620185	0.0971356	-6.38473	1.71701e-10	7.65354e-10
AT3G09545	1010.04	-0.620185	0.0971356	-6.38473	1.71701e-10	7.65354e-10
AT4G02805	4712.22	-0.431556	0.0676417	-6.38003	1.77059e-10	7.87565e-10
AT4G03445	4712.22	-0.431556	0.0676417	-6.38003	1.77059e-10	7.87565e-10
AT4G03450	4712.22	-0.431556	0.0676417	-6.38003	1.77059e-10	7.87565e-10
AT4G03455	4712.22	-0.431556	0.0676417	-6.38003	1.77059e-10	7.87565e-10
AT4G03460	4712.22	-0.431556	0.0676417	-6.38003	1.77059e-10	7.87565e-10
AT4G04645	4712.22	-0.431556	0.0676417	-6.38003	1.77059e-10	7.87565e-10
AT2G31550	322.287	-1.04174	0.163341	-6.37769	1.79783e-10	7.99174e-10
AT3G04105	2254.29	-0.507949	0.0797057	-6.37281	1.85598e-10	8.23804e-10
AT3G04115	2254.29	-0.507949	0.0797057	-6.37281	1.85598e-10	8.23804e-10
AT3G21270	2254.29	-0.507949	0.0797057	-6.37281	1.85598e-10	8.23804e-10
AT4G17460	1555.48	-0.793687	0.124584	-6.37072	1.88145e-10	8.34756e-10
AT4G17470	1555.48	-0.793687	0.124584	-6.37072	1.88145e-10	8.34756e-10
AT2G13610	494.988	-0.806665	0.12663	-6.37023	1.88744e-10	8.37239e-10
AT5G55410	844.265	-0.62679	0.0984097	-6.36919	1.9003e-10	8.42766e-10
AT5G10510	1488.91	-0.54696	0.0858889	-6.36823	1.91225e-10	8.47529e-10
AT2G42900	372.094	-1.0512	0.165127	-6.36601	1.9401e-10	8.59329e-10
AT1G10410	1206.52	-0.537938	0.0845164	-6.3649	1.95416e-10	8.65372e-10
AT5G14740	3019.01	-0.670956	0.105503	-6.35958	2.02303e-10	8.94176e-10
AT2G47030	7495.72	-0.432585	0.0680346	-6.35831	2.03986e-10	9.00669e-10
AT2G47040	7495.72	-0.432585	0.0680346	-6.35831	2.03986e-10	9.00669e-10
AT2G47050	7495.72	-0.432585	0.0680346	-6.35831	2.03986e-10	9.00669e-10
AT3G57500	465.903	-0.882482	0.13887	-6.35472	2.08809e-10	9.20223e-10
AT5G63160	923.824	-0.803519	0.126515	-6.35119	2.13662e-10	9.40427e-10
AT1G67340	970.426	-0.970302	0.152895	-6.3462	2.207e-10	9.68765e-10
AT3G59010	1302.79	-0.699617	0.110254	-6.34553	2.21667e-10	9.72808e-10
AT1G21722	1042.16	-0.595228	0.0938066	-6.34528	2.22028e-10	9.73782e-10
AT1G21730	1042.16	-0.595228	0.0938066	-6.34528	2.22028e-10	9.73782e-10
AT5G57625	1183.18	-0.597625	0.0941983	-6.34433	2.23401e-10	9.79395e-10
AT3G11150	1891.07	-0.546799	0.0862216	-6.34179	2.27106e-10	9.95429e-10
AT1G67710	1685.86	-0.484737	0.0764646	-6.33936	2.30723e-10	1.01065e-09
AT3G09095	2681.67	-0.724371	0.114327	-6.33597	2.35857e-10	1.03206e-09
AT3G58120	2681.67	-0.724371	0.114327	-6.33597	2.35857e-10	1.03206e-09
AT3G58450	674.325	-0.657078	0.103712	-6.33563	2.36376e-10	1.0339e-09
AT2G01520	562.596	-0.791111	0.124903	-6.33378	2.39222e-10	1.04614e-09
AT5G11130	1030.77	-0.562609	0.0888292	-6.3336	2.39509e-10	1.04696e-09
AT1G28130	1606.61	-0.501142	0.0791362	-6.33265	2.40989e-10	1.05321e-09
AT1G07430	3100.54	-0.772173	0.121989	-6.32988	2.45359e-10	1.07186e-09
AT1G10890	3098.22	-0.401772	0.0634734	-6.32976	2.45539e-10	1.07242e-09
AT5G45840	2749.03	-0.626015	0.0989142	-6.32887	2.4697e-10	1.078e-09
AT4G32290	1809.66	-0.891291	0.140924	-6.32464	2.53821e-10	1.10675e-09
AT1G05250	443.921	-0.782183	0.123685	-6.32397	2.54919e-10	1.11131e-09
AT2G03370	1420.32	-0.52837	0.0835626	-6.32305	2.56459e-10	1.11756e-09
AT4G09170	195.644	-1.03877	0.164299	-6.32244	2.57472e-10	1.12151e-09
AT2G26740	1120.8	-0.749514	0.118554	-6.32211	2.58022e-10	1.12367e-09
AT4G26810	3379.13	-0.488337	0.0772577	-6.32089	2.60069e-10	1.13165e-09
AT4G26820	3379.13	-0.488337	0.0772577	-6.32089	2.60069e-10	1.13165e-09
AT4G26830	3379.13	-0.488337	0.0772577	-6.32089	2.60069e-10	1.13165e-09
AT4G26840	3379.13	-0.488337	0.0772577	-6.32089	2.60069e-10	1.13165e-09
AT3G43270	877.363	-0.645534	0.10221	-6.31578	2.68808e-10	1.16798e-09
AT4G12050	676.283	-0.820788	0.129972	-6.3151	2.69981e-10	1.1726e-09
AT2G16290	706.436	-0.625788	0.0990971	-6.31489	2.70349e-10	1.17395e-09
AT2G01580	1602.67	-0.59553	0.0943112	-6.31452	2.70997e-10	1.1758e-09
AT2G01590	1602.67	-0.59553	0.0943112	-6.31452	2.70997e-10	1.1758e-09
AT4G14850	1786.09	-0.528243	0.0836851	-6.31227	2.74969e-10	1.19162e-09
AT4G14860	1786.09	-0.528243	0.0836851	-6.31227	2.74969e-10	1.19162e-09
AT4G14870	1786.09	-0.528243	0.0836851	-6.31227	2.74969e-10	1.19162e-09
AT1G05615	2021.47	-0.492265	0.0779856	-6.31226	2.74986e-10	1.19162e-09
AT1G05620	2021.47	-0.492265	0.0779856	-6.31226	2.74986e-10	1.19162e-09
AT1G05630	2021.47	-0.492265	0.0779856	-6.31226	2.74986e-10	1.19162e-09
AT1G04397	1260.83	-0.571194	0.0905866	-6.3055	2.87262e-10	1.24303e-09
AT1G05575	1260.83	-0.571194	0.0905866	-6.3055	2.87262e-10	1.24303e-09
AT1G05577	1260.83	-0.571194	0.0905866	-6.3055	2.87262e-10	1.24303e-09
AT4G00950	1076.6	-0.654051	0.103803	-6.3009	2.95926e-10	1.27817e-09
AT5G06090	1431.75	-0.623213	0.0989086	-6.3009	2.95932e-10	1.27817e-09
AT2G46770	848.671	-0.564705	0.0896627	-6.2981	3.01314e-10	1.29982e-09
AT3G05005	1256.07	-0.669183	0.106278	-6.29654	3.04357e-10	1.31187e-09
AT3G26190	1256.07	-0.669183	0.106278	-6.29654	3.04357e-10	1.31187e-09
AT3G53190	300.548	-0.849565	0.134931	-6.29631	3.04809e-10	1.31355e-09
AT3G48550	1121.26	-0.585113	0.0929354	-6.29591	3.05599e-10	1.31641e-09
AT1G08965	257.362	-0.916856	0.14564	-6.29538	3.06651e-10	1.3204e-09
AT2G01913	280.028	-0.89986	0.143055	-6.29029	3.16875e-10	1.36303e-09
AT1G08820	698.045	-0.721208	0.114669	-6.28947	3.18554e-10	1.36997e-09
AT2G28850	2304.63	-0.537073	0.0853947	-6.2893	3.18908e-10	1.37093e-09
AT2G28860	2304.63	-0.537073	0.0853947	-6.2893	3.18908e-10	1.37093e-09
AT1G01580	1988.44	-0.497008	0.079043	-6.28782	3.21956e-10	1.38375e-09
AT1G79440	2473.72	-0.550566	0.0875653	-6.28749	3.22636e-10	1.38582e-09
AT1G79450	2473.72	-0.550566	0.0875653	-6.28749	3.22636e-10	1.38582e-09
AT1G79460	2473.72	-0.550566	0.0875653	-6.28749	3.22636e-10	1.38582e-09
AT1G12050	4009.26	-0.442411	0.0703824	-6.28582	3.26132e-10	1.40027e-09
AT2G46940	879.476	-0.83806	0.133372	-6.28364	3.30734e-10	1.41858e-09
AT1G67590	1343.83	-0.643623	0.102433	-6.28336	3.31332e-10	1.42085e-09
AT1G32470	550.259	-0.700563	0.111665	-6.27377	3.52399e-10	1.50904e-09
AT1G32480	550.259	-0.700563	0.111665	-6.27377	3.52399e-10	1.50904e-09
AT5G45830	2616.91	-0.656343	0.104624	-6.27332	3.53421e-10	1.51311e-09
AT4G16390	2117.22	-0.521329	0.0831352	-6.27086	3.59071e-10	1.53698e-09
AT1G04110	622.698	-0.743807	0.118616	-6.27069	3.59448e-10	1.53828e-09
AT1G59590	540.835	-0.88245	0.140934	-6.26142	3.81491e-10	1.62996e-09
AT3G63410	818.563	-0.803895	0.128458	-6.25802	3.89887e-10	1.66448e-09
AT4G22710	1099.86	-0.663163	0.105979	-6.25751	3.9116e-10	1.66958e-09
AT1G11780	1971.13	-0.768286	0.122883	-6.25219	4.04749e-10	1.72618e-09
AT2G04160	629.489	-0.754485	0.120677	-6.25212	4.04923e-10	1.72622e-09
AT2G04725	629.489	-0.754485	0.120677	-6.25212	4.04923e-10	1.72622e-09
AT5G61290	555.319	-0.758437	0.12137	-6.24894	4.13235e-10	1.76116e-09
AT2G18196	375.225	-0.790141	0.126444	-6.24893	4.13286e-10	1.76116e-09
AT2G05520	2166.52	-0.755544	0.120933	-6.24763	4.16716e-10	1.77505e-09
AT2G05530	2166.52	-0.755544	0.120933	-6.24763	4.16716e-10	1.77505e-09
AT5G13920	2979.43	-0.551522	0.088279	-6.24749	4.17105e-10	1.77599e-09
[truncated: 5,153 more rows]
