# Supplementary material for: The UBP5 histone H2A deubiquitinase counteracts PRCs-mediated repression to regulate Arabidopsis development
Source: Nat Commun. 2024 Jan 22;15:667. doi: 10.1038/s41467-023-44546-8 (PMC10803359; doi:10.1038/s41467-023-44546-8)
Supplement: Supplementary file 8 — Supplementary Data 5 [file 41467_2023_44546_MOESM8_ESM.xlsx]

## Sheet: H2Aub common marked
Supplementary List 6_Common set of H2Aub marked genes between Col-0 and ubp5
AT4G26510
AT4G02540
AT4G03875
AT4G27845
AT5G62020
AT2G37580
AT5G63350
AT2G37585
AT5G49040
AT5G64687
AT2G24260
AT5G37055
AT5G50030
AT5G51360
AT1G01730
AT5G13080
AT4G02530
AT4G01200
AT4G26520
AT4G27850
AT4G27852
AT2G37590
AT5G49050
AT4G39830
AT2G24255
AT2G24250
AT1G01720
AT5G51370
AT4G38500
AT2G25580
AT5G37040
AT5G13090
AT4G26530
AT4G02520
AT4G25200
AT2G37560
AT2G38890
AT4G27860
AT2G24280
AT5G39693
AT5G51380
AT2G24285
AT3G61080
AT4G26542
AT5G14390
AT4G02510
AT5G25040
AT5G64690
AT1G13710
AT4G26540
AT4G27870
AT4G15820
AT2G24270
AT4G03845
AT3G61090
AT1G01740
AT1G13760
AT4G26555
AT5G14380
AT4G02500
AT5G27690
AT1G11100
AT1G50700
AT5G63390
AT4G38530
AT1G01770
AT5G02390
AT4G39865
AT5G01060
AT4G15810
AT5G38340
AT4G39860
AT5G50070
AT5G14370
AT4G03820
AT5G25020
AT5G27680
AT1G11112
AT4G26560
AT5G63380
AT1G01760
AT4G38540
AT4G15800
AT5G01075
AT4G38545
AT4G39870
AT5G50080
AT5G62080
AT5G14360
AT3G02710
AT5G25010
AT5G26340
AT2G36270
AT5G27670
AT4G26570
AT4G25240
AT1G13740
AT4G37220
AT5G50090
AT5G02370
AT5G01040
AT5G39650
AT5G38320
AT5G01045
AT4G37225
AT1G13750
AT5G26330
AT5G27660
AT1G13755
AT4G26580
AT4G25250
AT4G26582
AT5G62070
AT5G38317
AT4G37230
AT5G01050
AT1G24400
AT4G37235
AT3G14700
AT3G50370
AT3G50373
AT4G26590
AT5G53940
AT4G25260
AT4G37240
AT5G41960
AT1G72090
AT3G24090
AT5G52620
AT3G61035
AT5G53950
AT4G25270
AT4G37250
AT5G65920
AT4G38580
AT5G41970
AT5G65925
AT3G48070
AT3G49360
AT3G51680
AT3G50350
AT5G52630
AT5G53960
AT4G37260
AT4G38590
AT5G64620
AT5G65950
AT3G24093
AT3G48060
AT3G49370
AT3G50360
AT5G51310
AT5G52640
AT4G25290
AT4G37270
AT5G65940
AT5G53970
AT3G48090
AT4G37290
AT5G64640
AT5G65970
AT3G61060
AT5G53980
AT4G37280
AT5G40680
AT5G50000
AT5G65960
AT1G60080
AT4G37295
AT5G64630
AT5G63300
AT5G51330
AT1G73390
AT3G61070
AT3G50390
AT5G40690
AT5G49020
AT5G65990
AT1G60090
AT5G64667
AT5G50010
AT5G65980
AT5G49030
AT5G38396
AT5G38397
AT5G51350
AT5G37060
AT3G01480
AT1G61360
AT1G23090
AT1G48390
AT1G72010
AT1G73340
AT1G74670
AT1G74675
AT3G14790
AT3G50410
AT5G03600
AT1G60040
AT5G03615
AT3G51750
AT3G01490
AT1G48380
AT1G72020
AT3G12145
AT5G04940
AT2G14920
AT3G49400
AT1G61380
AT1G48370
AT5G16900
AT2G02930
AT1G48360
AT1G72030
AT1G73360
AT2G01600
AT3G12150
AT3G51720
AT3G48100
AT1G11090
AT5G41900
AT1G23080
AT1G61390
AT1G60060
AT3G12160
AT2G01610
AT3G51730
AT5G41910
AT3G49460
AT3G24160
AT2G13610
AT3G61105
AT5G53900
AT3G12170
AT2G02955
AT2G02950
AT1G74630
AT3G61100
AT3G62430
AT3G48120
AT5G41920
AT1G61330
AT2G13600
AT3G49470
AT3G51790
AT3G24150
AT5G04900
AT1G60000
AT1G62660
AT5G04905
AT3G61113
AT5G53910
AT2G26910
AT2G01630
AT3G62440
AT3G48115
AT3G61110
AT1G74640
AT3G48110
AT3G51760
AT2G14960
AT1G60010
AT1G73325
AT5G53920
AT1G74650
AT1G73320
AT5G40610
AT3G50440
AT2G38900
AT3G51770
AT1G73330
AT1G74660
AT1G72000
AT2G25600
AT2G38905
AT5G40620
AT5G41950
AT1G11020
AT1G13680
AT5G14340
AT2G38950
AT5G14345
AT3G26700
AT1G24330
AT1G23000
AT1G01690
AT2G25630
AT3G02735
AT3G01405
AT5G13000
AT5G03680
AT5G38300
AT2G02990
AT5G01020
AT2G01660
AT1G62610
AT1G01695
AT3G14710
AT2G36300
AT1G62620
AT1G13690
AT5G26310
AT2G36305
AT5G15660
AT5G16990
AT5G14330
AT4G01280
AT1G74600
AT1G51940
AT1G23010
AT1G24340
AT2G25625
AT1G01680
AT1G49620
AT5G01030
AT5G02360
AT2G01670
AT4G13260
AT1G12330
AT2G37600
AT5G03668
AT1G11000
AT1G62630
AT1G14990
AT5G16980
AT5G27630
AT5G15650
AT5G14320
AT3G01420
AT4G01270
AT1G26970
AT1G74610
AT5G39610
AT3G13400
AT5G28960
AT3G14730
AT2G25650
AT3G13404
AT3G14735
AT4G13250
AT3G13403
AT4G14580
AT5G01017
AT1G13670
AT1G61310
AT2G37610
AT1G11010
AT2G38940
AT2G13665
AT5G16970
AT2G13660
AT4G02590
AT4G13245
AT2G24310
AT1G74620
AT5G03670
AT2G26975
AT5G01010
AT5G02340
AT3G14740
AT1G49600
AT2G25640
AT5G01015
AT1G11060
AT4G27800
AT2G11035
AT3G02775
AT3G01445
AT5G14300
AT2G35000
AT4G01250
AT2G13690
AT2G36330
AT2G37660
AT1G50660
AT3G14750
AT5G03640
AT5G04970
AT4G13230
AT5G03645
AT3G01450
AT4G27810
AT2G37670
AT3G25400
AT2G13680
AT1G50659
AT2G36340
AT1G48330
AT1G50650
AT1G49660
AT4G13220
AT3G14760
AT2G26990
AT5G03650
AT2G25660
AT3G51710
AT1G11080
AT3G12100
AT2G23000
AT3G13437
AT4G14550
AT3G01460
AT4G27820
AT3G26760
AT3G25430
AT1G11040
AT5G15610
AT2G37640
AT2G38970
AT1G49650
AT4G13210
AT4G14540
AT4G39800
AT3G14770
AT1G48320
AT5G04950
AT3G12110
AT5G28920
AT2G36325
AT3G01470
AT4G02550
AT4G26500
AT5G28919
AT1G11050
AT1G12380
AT4G02555
AT3G25420
AT2G36320
AT5G15600
AT2G37650
AT3G01475
AT4G14530
AT1G50630
AT4G13200
AT3G12120
AT1G48310
AT3G14780
AT1G23030
AT1G49640
AT5G04960
AT1G48315
AT5G03630
AT1G63930
AT2G25680
AT4G02420
AT4G02425
AT2G36130
AT2G37460
AT5G62140
AT2G38790
AT1G13600
AT1G14930
AT5G49160
AT5G63470
AT5G25190
AT1G13609
AT4G14400
AT4G39700
AT1G13607
AT1G13608
AT1G13605
AT1G01610
AT5G37170
AT5G51480
AT1G26910
AT2G48110
AT2G25470
AT4G27730
AT4G02410
AT2G36140
AT5G62130
AT2G37470
AT5G63460
AT1G13610
AT5G49170
AT2G36145
AT5G64790
AT1G14940
AT4G39710
AT1G02930
AT5G49180
AT1G01600
AT1G26920
AT1G26921
AT2G48121
AT5G51490
AT2G24130
AT2G25460
AT5G38490
AT4G27740
AT4G27745
AT4G26415
AT2G38770
AT1G14910
AT4G15715
AT2G36110
AT2G37440
AT5G62160
AT5G63490
AT4G39720
AT5G49190
AT2G12190
AT5G50170
AT5G13180
AT1G01630
AT4G26420
AT2G37450
AT2G38780
AT1G14920
AT5G63480
AT2G12170
AT2G36120
AT4G27750
AT5G62150
AT3G02805
AT4G39730
AT4G15700
AT2G24150
AT1G26900
AT4G03725
AT2G48100
AT1G01620
AT4G38401
AT4G38400
AT5G13190
AT4G25100
AT1G13640
AT1G14970
AT4G27765
AT3G02810
AT5G62180
AT4G26430
AT4G27760
AT4G39745
AT3G02815
AT2G48150
AT1G02980
AT4G38410
AT4G39740
AT1G13650
AT1G12320
AT1G14980
AT2G24180
AT3G02820
AT5G25140
AT5G62170
AT4G25110
AT1G26960
AT4G38420
AT4G39753
AT5G01190
AT2G36190
AT5G01195
AT5G39785
AT2G24170
AT5G38450
AT5G13170
AT1G24300
AT4G39750
AT5G25130
AT3G01500
AT3G02832
AT4G27780
AT4G25120
AT1G14950
AT4G37100
AT4G38430
AT1G01670
AT3G02835
AT5G02490
AT3G01505
AT5G01165
AT2G48130
AT3G14810
AT1G26930
AT1G14960
AT4G26466
AT5G14470
AT3G01510
AT5G25120
AT4G27790
AT3G01513
AT4G26460
AT4G25130
AT3G02840
AT1G01660
AT4G38440
AT5G01170
AT2G36170
AT3G01516
AT2G48140
AT5G39760
AT5G38430
AT5G13150
AT1G26945
AT4G39770
AT5G52730
AT4G25140
AT3G62470
AT5G64720
AT4G39780
AT4G26488
AT4G26480
AT4G25150
AT4G26483
AT4G26485
AT3G61150
AT4G38460
AT5G64710
AT5G40760
AT4G39790
AT4G39795
AT3G50470
AT5G51420
AT4G26490
AT4G25160
AT5G49100
AT4G37140
AT3G62450
AT4G38470
AT3G48187
AT5G40780
AT5G51430
AT4G25170
AT5G49110
AT3G62460
AT4G37150
AT4G38480
AT5G64730
AT5G50115
AT5G40790
AT4G25180
AT5G64760
AT5G49120
AT4G38495
AT5G62100
AT1G02900
AT4G37160
AT4G25190
AT4G38490
AT5G51440
AT1G73260
AT3G61180
AT5G49138
AT5G49130
AT5G64750
AT1G14900
AT3G61198
AT5G63420
AT4G37170
AT5G50120
AT5G51450
AT5G52780
AT3G62499
AT5G64780
AT5G63450
AT5G50130
AT5G37190
AT5G64770
AT5G50140
AT5G51470
AT1G62570
AT3G51860
AT3G62510
AT3G25577
AT1G74550
AT1G75880
AT3G12250
AT3G48201
AT3G48200
AT5G03720
AT5G03735
AT3G62528
AT1G61255
AT5G02405
AT3G51870
AT3G24230
AT3G13590
AT1G75890
AT1G75891
AT5G02400
AT3G25590
AT1G61260
AT1G24280
AT1G49580
AT1G49570
AT1G24270
AT1G50560
AT3G50510
AT3G48220
AT3G51840
AT3G25580
AT5G03715
AT3G24250
AT3G25585
AT3G62500
AT1G48230
AT3G51850
AT1G63860
AT3G49580
AT2G01505
AT2G01500
AT3G62550
AT3G61220
AT3G48240
AT4G13195
AT1G62540
AT2G38800
AT3G50580
AT2G01510
AT3G62560
AT4G13180
AT5G40720
AT3G61200
AT4G01190
AT5G64700
AT2G01520
AT2G26820
AT3G62530
AT1G75860
AT2G02850
AT4G13170
AT5G40730
AT3G49570
AT5G52720
AT1G62560
AT3G51890
AT3G50560
AT4G01180
AT1G74545
AT1G48280
AT1G74540
AT1G50590
AT1G75870
AT2G01530
AT3G61210
AT3G62540
AT3G51895
AT5G14460
AT5G25110
AT3G26820
AT2G14860
AT3G02855
AT1G75800
AT3G02850
AT3G01520
AT1G26870
AT1G01570
AT2G26840
AT3G01525
AT2G25510
AT5G38420
AT3G14830
AT5G01145
AT1G63820
AT1G12240
AT5G14450
AT1G75810
AT3G01530
AT1G01560
AT1G49500
AT1G26880
AT2G01554
AT2G26830
AT2G25500
AT5G38410
AT3G13510
AT5G13130
AT5G01155
AT1G02890
AT1G14870
AT1G63840
AT4G02485
AT2G13555
AT2G14880
AT3G25510
AT5G14440
AT3G02875
AT2G13550
AT3G26840
AT4G02482
AT4G01150
AT1G75820
AT4G14465
AT5G38400
AT1G01590
AT5G13100
AT5G03780
AT2G26865
AT3G13520
AT5G01120
AT3G14850
AT2G02890
AT4G13130
AT1G63850
AT1G62520
AT2G38820
AT2G14878
AT1G51805
AT3G01555
AT3G25500
AT2G14870
AT3G01550
AT4G01140
AT1G51800
AT1G75830
AT4G14455
AT1G25530
AT1G01580
AT1G74500
AT2G25520
AT5G39720
AT5G02460
AT5G13110
AT5G03790
AT3G12200
AT3G13530
AT5G03795
AT2G26850
AT5G01135
AT5G02465
AT3G12203
AT4G14450
AT4G02465
AT3G01560
AT1G12270
AT3G01565
AT2G13570
AT3G00230
AT2G36210
AT4G02460
AT2G37540
AT5G39715
AT2G38870
AT3G14870
AT2G26880
AT5G03760
AT3G51820
AT2G01580
AT2G26882
AT3G12210
AT3G13540
AT5G01100
AT5G02430
AT4G15770
AT2G24220
AT4G14440
AT5G02435
AT5G03765
AT4G03785
AT2G37555
AT3G01570
AT2G13560
AT2G14890
AT5G15740
AT2G36220
AT2G37550
AT3G01575
AT5G15745
AT1G49540
AT4G13100
AT4G14430
AT1G24265
AT1G51860
AT3G14880
AT4G15765
AT5G02440
AT2G26870
AT5G03770
AT3G12220
AT5G01110
AT2G24210
AT1G24267
AT2G01590
AT4G15760
AT5G01115
AT5G02415
AT4G01110
AT5G27710
AT4G27700
AT3G24220
AT3G01585
AT1G51850
AT1G26890
AT3G13560
AT1G25560
AT3G14890
AT2G24240
AT2G25570
AT4G27710
AT4G02430
AT3G00260
AT1G13590
AT2G36200
AT2G37530
AT2G38860
AT3G12240
AT1G49520
AT1G25570
AT5G02420
AT5G03750
AT2G24230
AT3G51810
AT4G00120
AT4G25420
AT5G14180
AT4G01450
AT4G37409
AT1G11303
AT5G63110
AT2G38670
AT4G02780
AT2G36010
AT1G11300
AT5G02190
AT5G53780
AT5G51120
AT5G52450
AT4G37400
AT4G38730
AT1G01970
AT2G24020
AT2G25350
AT4G25430
AT4G02770
AT2G36026
AT4G00110
AT4G25433
AT4G25434
AT5G64430
AT2G36020
AT5G63100
AT2G38680
AT5G65760
AT1G11310
AT1G12640
AT2G13360
AT4G14750
AT4G13420
AT1G49900
AT1G24625
AT5G52460
AT1G24620
AT2G48000
AT1G01960
AT2G24010
AT4G37410
AT2G01390
AT4G38740
AT4G01430
AT5G15490
AT5G40490
AT4G02760
AT5G14160
AT1G09000
AT5G63130
AT3G02910
AT1G13940
AT1G12610
AT2G37320
AT2G38650
AT2G39980
AT4G24110
AT4G25440
AT1G01990
AT5G02170
AT4G14740
AT5G63135
AT2G40970
AT2G24040
AT5G02175
AT5G38120
AT5G52470
AT4G37420
AT4G02750
AT4G24120
AT5G15480
AT5G14150
AT2G38660
AT3G02920
AT5G63120
AT1G13950
AT2G37330
AT1G01980
AT4G38760
AT4G14730
AT5G02180
AT4G13400
AT5G02185
AT3G02925
AT2G24030
AT2G26695
AT4G36105
AT2G26690
AT4G36100
AT2G26692
AT1G12672
AT4G24130
AT4G26795
AT1G10010
AT5G14140
AT4G01410
AT3G02930
AT2G36050
AT4G26790
AT5G64480
AT4G36110
AT4G38770
AT1G23320
AT1G24650
AT1G48620
AT5G02150
AT2G37390
AT4G14720
AT5G03480
AT3G02935
AT1G25988
AT2G48030
AT5G38100
AT5G02155
AT4G38775
AT5G51160
AT1G09017
AT1G12680
AT4G24140
AT1G10020
AT1G09010
AT4G02730
AT5G14130
AT4G01400
AT3G02940
AT4G14713
AT4G25470
AT5G63140
AT4G36120
AT1G23330
AT4G37450
AT4G38781
AT5G03490
AT4G38780
AT5G02160
AT5G28770
AT5G03495
AT5G51174
AT1G48610
AT3G14920
AT5G51170
AT1G09040
AT1G12650
AT4G24150
AT5G15450
AT5G14120
AT2G36030
AT2G38690
AT4G25480
AT2G38695
AT4G36130
AT4G38790
AT3G01625
AT5G39410
AT2G48010
AT1G23300
AT5G02135
AT3G13600
AT5G51180
AT1G11330
AT4G02710
AT4G24160
AT2G24080
AT5G15440
AT5G16770
AT5G27420
AT5G14110
AT4G25490
AT2G37370
AT5G64490
AT3G00300
AT3G01630
AT5G63160
AT5G51190
AT4G36140
AT2G37380
AT4G37470
AT5G03470
AT5G02140
AT3G14940
AT1G09025
AT1G49920
AT2G48020
AT4G24175
AT2G48080
AT4G02700
AT4G24170
AT5G53700
AT3G62590
AT4G36150
AT3G48280
AT2G48090
AT4G24180
AT3G61270
AT3G48275
AT5G40400
AT3G48270
AT2G48060
AT4G24190
AT3G62570
AT5G65710
AT2G36080
AT5G41740
AT2G48070
AT5G52400
AT4G36190
AT5G53730
AT3G61250
AT5G65700
AT2G36090
AT4G36180
AT1G01900
AT5G40420
AT5G41750
AT5G41760
AT5G52410
AT5G53740
AT1G13920
AT5G53742
AT5G65730
AT5G41761
AT5G41763
AT5G41770
AT5G52420
AT1G13930
AT5G65720
AT5G53750
AT5G38170
AT5G41780
AT5G65750
AT5G26180
AT3G61280
AT5G26190
AT5G53760
AT5G38160
AT5G40460
AT5G51110
AT5G38155
AT5G38150
AT3G61290
AT3G00390
AT3G25690
AT3G23030
AT3G49660
AT3G51980
AT3G50650
AT3G62630
AT3G49668
AT1G73580
AT3G48320
AT3G49670
AT3G50660
AT3G51990
AT3G61310
AT1G47290
AT3G48310
AT1G73590
AT5G04700
AT3G23050
AT3G62610
AT3G62615
AT1G72275
AT3G47010
AT3G51960
AT3G50630
AT1G72270
AT3G49650
AT3G51970
AT1G47270
AT2G02700
AT3G47000
AT3G48330
AT3G50640
AT1G35290
AT3G23070
AT1G61560
AT1G74870
AT3G11080
AT3G61340
AT3G60010
AT1G72210
AT3G47030
AT3G48360
AT1G60240
AT3G23060
AT3G59030
AT1G73550
AT3G11090
AT3G62680
AT3G60020
AT1G72220
AT3G47020
AT3G48390
AT1G60250
AT3G50670
AT1G72230
AT2G01400
AT2G26700
AT3G62650
AT3G48380
AT3G23080
AT1G61590
AT3G59010
AT1G72240
AT1G73570
AT2G01410
AT3G62660
AT2G02740
AT3G60000
AT4G12190
AT3G50685
AT3G23090
AT5G63070
AT1G61520
AT2G14740
AT1G11260
AT5G27410
AT1G35230
AT5G15430
AT3G25610
AT5G14100
AT3G02975
AT1G73500
AT3G02970
AT3G01640
AT5G14105
AT1G23240
AT1G49870
AT2G26720
AT5G04770
AT2G02750
AT1G48540
AT2G01420
AT5G02110
AT3G14950
AT1G24575
AT1G24577
AT5G27400
AT1G11270
AT3G00320
AT3G26930
AT5G15420
AT4G00190
AT3G02980
AT5G63063
AT3G26932
AT2G02765
AT5G04780
AT1G74840
AT1G48530
AT2G01430
AT2G26710
AT1G24580
AT1G49860
AT2G02760
AT5G04785
AT3G14960
AT5G02125
AT3G51910
AT1G11240
AT1G62870
AT1G61540
AT1G12570
AT3G02990
AT5G63090
AT1G35210
AT3G02995
AT5G16740
AT3G26960
AT4G00180
AT5G15410
AT2G14760
AT3G24300
AT3G01660
AT1G50840
AT1G49850
AT1G74850
AT2G02770
AT3G13640
AT4G13490
AT2G26740
AT5G04750
AT1G11250
AT2G38700
AT3G01670
AT4G26700
AT4G26701
AT1G62880
AT2G13422
AT3G01675
AT3G25620
AT3G00340
AT5G63087
AT1G50830
AT4G00170
AT1G72200
AT2G26730
AT3G14980
AT1G49840
AT1G74860
AT5G03430
AT3G13650
AT3G14981
AT5G02100
AT4G13480
AT5G02105
AT5G03435
AT5G03405
AT4G00163
AT3G01680
AT4G00165
AT4G26710
AT3G25650
AT3G49620
AT5G16720
AT1G48590
AT2G38750
AT3G25655
AT1G48580
AT3G13660
AT3G14990
AT5G04730
AT1G62810
AT2G37435
AT3G01690
AT2G14775
AT3G49630
AT3G24310
AT3G25640
AT3G62600
AT2G13440
AT2G36100
AT5G16710
AT2G37430
AT2G38760
AT4G00150
AT4G01480
AT1G47240
AT3G12340
AT3G13670
AT3G50620
AT5G04740
AT3G13674
AT2G01470
AT2G26750
AT3G13672
AT3G51950
AT4G38700
AT3G12345
AT3G13677
AT4G12130
AT4G13460
AT1G11280
AT3G23010
AT1G74810
AT4G01470
AT5G16700
AT4G12120
AT1G48560
AT1G49890
AT1G24590
AT3G12350
AT3G13682
AT3G48300
AT2G25450
AT4G38710
AT2G24120
AT5G04710
AT4G26740
AT4G25410
AT1G11290
AT3G00380
AT3G23000
AT3G49610
AT1G74820
AT2G38740
AT4G01460
AT1G48550
AT4G12110
AT4G13440
AT3G11030
AT1G23270
AT4G12115
AT3G13690
AT2G25440
AT3G51930
AT4G14770
AT5G04720
AT4G02660
AT4G25300
AT4G01330
AT5G40590
AT4G01335
AT2G38550
AT5G64560
AT2G39885
AT5G63230
AT2G39880
AT2G14580
AT4G14640
AT4G39940
AT4G15970
AT4G15975
AT5G52570
AT2G26560
AT4G26640
AT5G14290
AT5G63220
AT5G64550
AT4G27970
AT4G39950
AT4G39952
AT4G15960
AT4G39955
AT5G63225
AT2G26550
AT2G40880
AT5G51250
AT5G39580
AT1G01840
AT2G27880
AT4G38620
AT4G25320
AT5G14280
AT5G14285
AT2G13275
AT3G01700
AT5G64580
AT1G13820
AT2G37200
AT5G63250
AT2G38530
AT1G01870
AT3G01705
AT4G14620
AT4G15955
AT5G38240
AT2G26580
AT4G37300
AT2G01280
AT4G02630
AT5G14270
AT4G03965
AT4G14615
AT3G01710
AT5G63240
AT5G64572
AT1G13830
AT4G27990
AT5G64570
AT2G37210
AT2G38540
AT2G39870
AT4G24000
AT4G25330
AT4G15940
AT2G40860
AT5G39560
AT2G01290
AT4G39970
AT1G01860
AT2G25240
AT4G37310
AT1G12550
AT4G24010
AT3G01720
AT1G50820
AT5G63270
AT4G37320
AT4G38650
AT1G01890
AT1G24530
AT4G39985
AT1G49830
AT4G15930
AT5G02275
AT4G03955
AT5G39550
AT1G23200
AT1G23201
AT3G13700
AT4G39980
AT1G11230
AT1G12560
AT5G15580
AT5G14250
AT5G15581
AT4G03940
AT3G01730
AT5G26230
AT4G24026
AT4G24025
AT4G25350
AT3G00400
AT5G64590
AT1G01880
AT4G37330
AT4G38660
AT1G23210
AT2G37280
AT3G01735
AT4G15920
AT5G38212
AT5G39540
AT5G38210
AT4G39990
AT2G25260
AT3G13710
AT1G13860
AT5G63290
AT4G24030
AT4G02600
AT5G14240
AT2G37240
AT2G38570
AT1G11200
AT4G25360
AT1G12530
AT3G25710
AT4G36010
AT3G25717
AT4G37340
AT5G39535
AT4G38670
AT4G15910
AT5G38200
AT2G25297
AT5G39530
AT1G49810
AT5G02255
AT5G03585
AT1G24510
AT2G40890
AT2G25295
AT4G24040
AT5G16890
AT5G14230
AT2G37250
AT2G38580
AT4G25370
AT1G11210
AT3G01750
AT3G25700
AT4G36020
AT4G38680
AT5G02260
AT3G13730
AT1G49800
AT5G02265
AT1G24520
AT3G12400
AT4G24050
AT4G25380
AT3G59070
AT4G36032
AT3G61380
AT3G60050
AT4G36030
AT4G37360
AT4G38690
AT5G40510
AT5G52500
AT4G25390
AT5G53830
AT3G60060
AT3G59080
AT5G65800
AT4G36040
AT4G37370
AT5G41850
AT5G52510
AT4G24070
AT3G61360
AT3G62690
AT4G36050
AT5G64500
AT3G62695
AT4G37380
AT5G65830
AT5G41860
AT3G47090
AT5G41870
AT5G52520
AT4G24080
AT5G53850
AT3G61370
AT3G60040
AT5G65820
AT4G36060
AT4G37390
AT4G24090
AT5G51200
AT5G65850
AT4G36080
AT1G13800
AT1G60190
AT5G64520
AT5G53860
AT1G01810
AT1G72170
AT3G60090
AT5G52545
AT5G40560
AT5G51210
AT4G36090
AT1G13810
AT5G53870
AT5G65840
AT5G52540
AT1G01800
AT1G72180
AT5G40570
AT5G53880
AT5G52550
AT1G01830
AT1G72190
AT5G38280
AT5G40580
AT5G64530
AT5G65860
AT5G52560
AT3G60080
AT3G49780
AT3G23150
AT3G59100
AT1G72130
AT3G12490
AT3G48440
AT3G11165
AT5G04810
AT3G23140
AT3G60100
AT3G11170
AT1G72140
AT3G61430
AT3G62760
AT3G47100
AT1G35190
AT5G04820
AT3G23170
AT3G49760
AT3G62730
AT1G23190
AT3G61400
AT1G48490
AT3G11180
AT3G50750
AT1G73480
AT3G48460
AT3G49770
AT3G50760
AT3G24495
AT3G23165
AT3G61410
AT1G48480
AT1G48470
AT1G72160
AT1G61440
AT1G60110
AT1G62770
AT3G59140
AT2G03925
AT3G62790
AT3G48480
AT5G41800
AT3G61470
AT3G60140
AT1G72100
AT1G73430
AT5G41810
AT1G62790
AT3G50790
AT3G59120
AT1G73440
AT1G74770
AT2G02610
AT1G72110
AT3G61440
AT3G60110
AT4G12080
AT5G41820
AT3G47170
AT4G00090
AT1G72125
AT1G72120
AT1G74780
AT2G02620
AT3G62780
AT4G12070
AT5G41830
AT5G40500
AT3G48490
AT2G40910
AT5G16880
AT3G25730
AT1G74710
AT4G00080
AT4G00085
AT2G02635
AT4G12065
AT1G23120
AT2G01300
AT2G27930
AT5G03560
AT1G49750
AT2G02630
AT3G12410
AT3G13740
AT5G04895
AT1G61400
AT5G02235
AT5G63180
AT1G61410
AT2G40920
AT2G14610
AT3G49710
AT2G40925
AT1G50732
AT1G23130
AT2G03975
AT1G74720
AT1G49740
AT2G02640
AT2G27920
AT5G03570
AT1G61415
AT3G12420
AT3G13750
AT4G12050
AT5G02245
AT1G62750
AT1G61420
AT1G11120
AT5G27510
AT4G27900
AT2G15970
AT3G24420
AT4G01390
AT5G15530
AT5G16860
AT5G14200
AT1G11125
AT1G48400
AT1G49730
AT2G01320
AT2G02650
AT5G28840
AT3G12430
AT3G13760
AT4G13370
AT5G02215
AT5G03545
AT1G11130
AT2G14635
AT2G40900
AT4G27910
AT2G39910
AT5G16850
AT5G15520
AT3G25740
AT4G00050
AT4G01380
AT4G14695
AT1G23110
AT3G13770
AT1G73410
AT2G26610
AT2G27940
AT1G74740
AT2G02660
AT2G01330
AT5G03550
AT3G12440
AT5G03553
AT5G28830
AT3G11110
AT5G03552
AT5G03555
AT4G14690
AT5G04885
AT3G25770
AT1G11180
AT2G40950
AT3G49740
AT3G62710
AT3G49744
AT5G15510
AT2G37300
AT4G01370
AT1G49790
AT1G23160
AT3G13780
AT4G39900
AT3G48400
AT2G01340
AT3G13784
AT2G26640
AT3G11120
AT4G14680
AT4G12020
AT2G38646
AT1G35140
AT4G26600
AT2G39975
AT3G25760
AT3G49750
AT3G24430
AT2G15980
AT3G62720
AT4G01360
AT5G15500
AT2G37310
AT2G38640
AT4G00030
AT4G02690
AT4G12010
AT1G50770
AT1G49780
AT1G23170
AT3G12460
AT3G13790
AT1G47128
AT2G02680
AT3G50740
AT5G04860
AT4G00020
AT2G38610
AT4G27940
AT3G24460
AT3G25790
AT1G11160
AT3G00490
AT4G00026
AT2G39940
AT3G25795
AT5G16820
AT3G49725
AT1G50760
AT4G13330
AT3G48425
AT4G39920
AT3G12470
AT3G48420
AT1G62710
AT2G02690
AT2G24000
AT3G50710
AT4G14660
AT4G27950
AT4G01340
AT4G26620
AT1G11175
AT3G23120
AT3G25780
AT3G49730
AT2G14670
AT5G16810
AT3G62700
AT4G02670
AT1G49760
AT1G24485
AT3G11150
AT3G48410
AT2G26650
AT3G50720
AT5G04840
AT1G62720
AT4G38600
AT5G03510
AT2G47390
AT2G34070
AT2G34080
AT4G16700
AT2G46050
AT2G47380
AT4G28700
AT4G28703
AT1G03905
AT1G15910
AT5G61160
AT1G03900
AT2G34090
AT4G28706
AT2G22070
AT4G28710
AT4G04700
AT3G01820
AT2G34050
AT5G61190
AT2G47360
AT5G36180
AT4G28720
AT2G34060
AT3G01830
AT2G35390
AT1G03920
AT2G47370
AT3G13810
AT4G27400
AT4G28730
AT3G01840
AT1G15940
AT1G02620
AT5G12190
AT3G13820
AT5G36160
AT5G37490
AT1G15950
AT4G27410
AT5G24170
AT4G28740
AT3G01850
AT1G02610
AT5G37485
AT3G12502
AT1G27930
AT5G37480
AT1G26600
AT3G12500
AT4G28755
AT3G13845
AT5G24165
AT5G24160
AT3G24500
AT5G25490
AT3G01860
AT3G24503
AT4G28750
AT4G39403
AT4G39404
AT5G36140
AT5G12170
AT3G12510
AT1G01310
AT1G02640
AT4G27435
AT5G24155
AT5G24150
AT1G14600
AT3G01870
AT4G27430
AT1G02630
AT1G01305
AT3G12520
AT3G13850
AT1G01300
AT4G39410
AT4G28775
AT5G51760
AT5G49440
AT5G48110
AT4G27440
AT4G26110
AT3G59190
AT5G62420
AT1G74270
AT3G47190
AT5G49450
AT4G28780
AT4G26120
AT4G27450
AT4G38100
AT5G62410
AT5G51770
AT1G74280
AT5G48130
AT4G27460
AT5G62440
AT4G28790
AT4G26130
AT3G60150
AT5G50450
AT5G51795
AT5G48140
AT4G27470
AT5G49470
AT3G61490
AT3G60160
AT4G38120
AT5G62430
AT5G51790
AT4G27480
AT4G26150
AT5G63790
AT5G61130
AT5G49480
AT1G74230
AT4G38130
AT1G76892
AT4G39460
AT1G76890
AT5G50470
AT1G62262
[truncated: 12,817 more rows]

## Sheet: H2Aub hyper-marked
Supplementary List 6_H2Aub hyper-marked in ubp5
AT5G52980
AT5G52990
AT4G11680
AT4G11690
AT4G08055
AT4G29130
AT5G66850
AT3G61770
AT1G09130
AT3G09635
AT3G61360
AT3G61370
AT4G04020
AT1G04630
AT1G04635
AT1G04640
AT5G44500
AT2G02350
AT2G02360
AT2G02370
AT3G19220
AT3G18100
AT4G13370
AT3G26600
AT4G24630
AT5G43070
AT4G04200
AT3G08225
AT3G52040
AT3G52050
AT5G09845
AT5G67220
AT5G67230
AT1G06017
AT1G26740
AT1G26750
AT5G04600
AT5G63120
AT5G63130
AT5G17290
AT1G62305
AT3G00990
AT3G01319
AT3G01320
AT5G27710
AT3G08950
AT5G10370
AT5G04610
AT5G04620
AT3G08947
AT5G14590
AT5G14600
AT5G20070
AT1G07740
AT3G61760
AT3G12050
AT2G43240
AT5G23070
AT2G22140
AT1G60545
AT1G07745
AT5G59960
AT5G59970
AT5G59980
AT4G33990
AT5G50210
AT1G12680
AT1G14750
AT5G65450
AT1G48550
AT1G48560
AT1G04917
AT1G11900
AT1G11905
AT4G13750
AT1G01360
AT1G01370
AT1G54100
AT3G54650
AT1G18430
AT1G18440
AT5G09820
AT5G09830
AT3G18310
AT5G18810
AT5G18820
AT1G02690
AT2G36010
AT1G11940
AT5G26850
AT5G26860
AT2G25580
AT1G04143
AT5G03160
AT5G67330
AT3G09075
AT3G58090
AT3G58100
AT3G58110
AT2G25570
AT3G02410
AT4G25650
AT4G25660
AT4G22840
AT4G22850
AT4G10050
AT3G19170
AT3G19180
AT1G05267
AT1G05273
AT1G16820
AT1G16825
AT1G16830
AT5G48770
AT5G48775
AT5G15820
AT1G60700
AT5G40940
AT4G12620
AT4G12640
AT5G63520
AT1G54110
AT1G30120
AT3G19720
AT1G04940
AT1G04945
AT5G08139
AT4G17650
AT1G07210
AT4G10040
AT4G02730
AT2G39230
AT4G01883
AT1G10500
AT5G11110
AT3G58570
AT1G64850
AT1G64860
AT2G38570
AT2G38580
AT5G41910
AT5G41920
AT1G21480
AT2G17830
AT1G09580
AT1G09590
AT2G40090
AT1G26900
AT1G26910
AT1G11800
AT1G16350
AT3G12520
AT5G03780
AT1G09195
AT1G09200
AT1G16340
AT1G73980
AT5G41960
AT5G41970
AT2G40290
AT2G40300
AT5G41120
AT1G50170
AT2G30100
AT5G07725
AT5G07735
AT5G51170
AT5G51174
AT5G14520
AT5G14530
AT1G26170
AT1G26180
AT1G64150
AT4G22860
AT4G29070
AT4G33400
AT4G33410
AT1G52510
AT1G52520
AT1G77510
AT3G16890
AT5G11340
AT1G17665
AT1G44000
AT2G35170
AT2G19860
AT3G12070
AT3G62910
AT3G62920
AT3G62930
AT3G58750
AT3G03795
AT3G19050
AT5G09800
AT3G57430
AT3G57440
AT3G09875
AT3G62830
AT1G62130
AT1G03360
AT3G17830
AT1G29330
AT4G35080
AT5G42920
AT1G08470
AT1G08480
AT5G06180
AT4G27350
AT4G17430
AT3G07660
AT4G31430
AT5G49880
AT5G09840
AT3G19210
AT1G13800
AT1G13810
AT1G13820
AT2G29990
AT3G47450
AT1G02720
AT1G73990
AT4G16500
AT4G35870
AT3G03110
AT3G56630
AT1G02870
AT1G04153
AT3G51980
AT3G51990
AT1G80550
AT1G80555
AT1G80560
AT1G60690
AT3G03515
AT3G17626
AT3G60820
AT3G60830
AT2G28650
AT1G51310
AT4G22550
AT1G07070
AT1G07080
AT3G13275
AT3G13277
AT1G09210
AT2G25660
AT4G27380
AT4G21430
AT2G14740
AT1G64430
AT1G52870
AT5G08495
AT5G08515
AT5G08525
AT5G56360
AT5G56365
AT4G17550
AT4G17560
AT5G58440
AT5G58450
AT5G48760
AT1G22270
AT1G22275
AT4G18440
AT1G14020
AT5G41950
AT4G33210
AT4G13460
AT3G10605
AT3G10610
AT3G10620
AT5G19660
AT4G34730
AT1G04625
AT5G09355
AT5G65350
AT5G65360
AT3G49660
AT1G32760
AT4G30935
AT5G61460
AT4G19900
AT3G14200
AT2G28450
AT2G28460
AT5G41130
AT4G17440
AT1G55130
AT3G04480
AT3G04485
AT1G02740
AT1G02750
AT5G54650
AT2G30490
AT5G56930
AT1G31010
AT1G31020
AT4G26860
AT1G74870
AT3G11900
AT3G03905
AT3G19830
AT3G19840
AT5G24300
AT3G14920
AT1G05283
AT1G17050
AT1G47710
AT4G22350
AT4G22360
AT1G47270
AT5G41870
AT4G30940
AT2G37650
AT5G51690
AT5G51700
AT4G16120
AT5G50350
AT5G52550
AT5G52560
AT5G19380
AT5G19390
AT2G19450
AT1G20575
AT1G20580
AT1G06720
AT5G47870
AT4G18300
AT1G22800
AT2G13690
AT3G62499
AT3G62500
AT3G62510
AT5G26570
AT3G21700
AT5G05980
AT5G05985
AT5G05987
AT4G27230
AT1G59980
AT1G06730
AT5G22280
AT5G22290
AT1G11860
AT5G50390
AT5G05470
AT1G79880
AT1G79890
AT1G10600
AT4G06340
AT4G15810
AT4G15820
AT4G37000
AT3G06310
AT3G06320
AT2G25110
AT2G17670
AT4G19510
AT2G15860
AT4G31420
AT1G29350
AT1G29355
AT1G29357
AT3G29230
AT4G33700
AT3G19895
AT1G16030
AT1G16040
AT3G56270
AT5G43680
AT2G20900
AT4G14170
AT4G14180
AT1G27120
AT5G54960
AT5G54970
AT5G15050
AT1G29370
AT2G45460
AT5G02370
AT4G33870
AT1G42430
AT3G18000
AT3G20930
AT5G00905
AT5G03190
AT5G66470
AT5G01135
AT5G01145
AT5G05990
AT5G06000
AT5G06010
AT4G34340
AT3G10040
AT4G13050
AT1G03350
AT1G20140
AT2G41000
AT1G11010
AT1G11020
AT2G41440
AT3G19515
AT5G64930
AT5G05110
AT5G05113
AT2G45300
AT3G53500
AT3G53510
AT1G04590
AT1G76050
AT1G10450
AT1G79550
AT1G79560
AT4G22300
AT4G22305
AT4G22310
AT3G07940
AT3G07950
AT2G39280
AT2G39290
AT5G04740
AT5G04750
AT3G54470
AT2G35240
AT3G04680
AT3G04690
AT5G13740
AT5G43400
AT2G40120
AT5G50170
AT1G77260
AT1G77270
AT4G28640
AT4G27910
AT3G01005
AT3G01360
AT3G01370
AT5G24010
AT1G10510
AT1G18190
AT1G18193
AT2G47470
AT2G31320
AT2G31335
AT4G37630
AT3G51000
AT3G51010
AT3G18380
AT3G18390
AT1G10590
AT1G67390
AT1G78560
AT4G04695
AT3G52090
AT3G52100
AT5G22790
AT3G09410
AT3G09430
AT5G63100
AT5G08170
AT5G63420
AT2G20680
AT5G05130
AT1G09823
AT1G78570
AT5G09185
AT5G64150
AT5G64160
AT4G38960
AT5G24630
AT5G24640
AT5G24650
AT5G10910
AT5G28442
AT4G11980
AT4G11985
AT2G19240
AT2G04230
AT2G04235
AT3G44690
AT1G72840
AT1G72850
AT1G72852
AT5G49960
AT5G49970
AT2G19570
AT2G19572
AT2G23790
AT5G01410
AT1G47240
AT5G46290
AT5G11780
AT5G41140
AT1G10417
AT5G63110
AT3G05230
AT4G16070
AT4G16080
AT2G04530
AT1G28570
AT5G47400
AT3G13780
AT5G19060
AT5G19070
AT5G58530
AT5G10900
AT5G16880
AT5G16890
AT3G52280
AT1G11790
AT4G10950
AT2G08145
AT2G26230
AT3G04035
AT3G20780
AT3G20790
AT5G54100
AT3G48420
AT3G48425
AT1G50260
AT5G08175
AT5G54300
AT2G47330
AT2G47340
AT2G47350
AT5G11350
AT4G27370
AT1G11060
AT2G09495
AT2G43640
AT2G43650
AT5G67520
AT5G49020
AT1G09320
AT3G12340
AT3G12345
AT3G12350
AT3G61740
AT5G18570
AT5G18580
AT4G19130
AT4G19140
AT1G74780
AT1G50250
AT4G29380
AT5G08160
AT4G02425
AT4G02430
AT3G49650
AT1G11870
AT5G14500
AT3G16260
AT5G60930
AT1G11175
AT1G11180
AT3G10420
AT5G08440
AT3G09470
AT3G09480
AT3G09490
AT3G09500
AT1G63730
AT3G44050
AT1G66170
AT1G19690
AT1G60190
AT3G53940
AT4G09405
AT4G36910
AT5G06410
AT5G06420
AT5G49390
AT5G64940
AT1G15500
AT1G76040
AT2G38420
AT3G20270
AT4G23930
AT4G36090
AT2G35155
AT4G02750
AT4G16760
AT4G37280
AT2G43250
AT5G01535
AT5G08230
AT5G05820
AT5G13550
AT3G07955
AT3G07965
AT3G48480
AT3G48490
AT5G08400
AT5G08410
AT1G55980
AT5G64580
AT3G19570
AT5G53850
AT4G15930
AT3G10310
AT1G22260
AT5G07975
AT5G53360
AT4G11670
AT5G00895
AT5G03020
AT4G32900
AT3G03980
AT5G19670
AT2G20585
AT2G21690
AT2G21700
AT1G78620
AT1G78630
AT3G11670
AT3G53780
AT3G08480
AT3G55390
AT3G19990
AT2G46820
AT2G46830
AT2G41250
AT4G11080
AT1G73430
AT3G07180
AT5G64590
AT1G17450
AT1G17455
AT3G46930
AT3G56570
AT5G11030
AT5G11040
AT4G14905
AT4G14910
AT1G78915
AT1G78920
AT2G05895
AT2G13422
AT1G59760
AT4G36940
AT3G08505
AT5G58470
AT5G58480
AT5G58490
AT1G12710
AT5G01815
AT5G10690
AT5G10695
AT5G10700
AT5G10710
AT3G18090
AT2G25640
AT4G32010
AT5G27000
AT1G09620
AT1G09625
AT1G09630
AT1G09640
AT3G59660
AT1G74270
AT1G74280
AT5G44230
AT3G17350
AT3G17360
AT5G19630
AT5G16590
AT1G72275
AT5G04270
AT4G18230
AT4G18240
AT4G34350
AT4G34360
AT2G40690
AT5G09495
AT5G09505
AT5G09515
AT5G65820
AT5G65830
AT5G65840
AT5G65850
AT5G65860
AT2G42170
AT5G19310
AT5G25910
AT5G01640
AT2G46700
AT5G49830
AT5G49840
AT4G35780
AT2G25650
AT4G38350
AT4G38360
AT5G17250
AT1G50450
AT4G27870
AT1G74850
AT3G05500
AT3G05510
AT1G18610
AT5G09590
AT4G19010
AT4G19020
AT5G45275
AT4G08635
AT5G33320
AT1G19968
AT1G19970
AT1G19980
AT4G32910
AT1G26690
AT3G07800
AT3G22425
AT3G60380
AT5G47100
AT1G06950
AT5G11520
AT2G30460
AT5G51570
AT1G72855
AT1G72860
AT3G11240
AT3G11250
AT5G50780
AT2G19940
AT5G06240
AT2G35110
AT4G03635
AT5G63910
AT1G18415
AT1G18420
AT5G51030
AT5G51040
AT1G19270
AT3G58140
AT3G58150
AT3G58160
AT2G25350
AT3G07400
AT4G24610
AT5G00870
AT5G02590
AT3G20280
AT2G35100
AT5G10070
AT1G03260
AT1G03270
AT5G36950
AT3G23990
AT1G04620
AT5G01630
AT1G07667
AT1G50700
AT3G60080
AT3G57560
AT3G57570
AT2G08480
AT2G31890
AT3G15130
AT3G15140
AT3G15150
AT5G23400
AT2G41510
AT2G41515
AT5G14870
AT2G17975
AT1G74770
AT2G37240
AT2G37250
AT3G11880
AT5G42020
AT1G62870
AT4G35880
AT2G47160
AT4G36390
AT4G36400
AT3G11330
AT3G58010
AT3G58020
AT1G71790
AT2G43190
AT3G20040
AT4G30500
AT2G30060
AT1G77420
AT2G38700
AT4G31390
AT4G23940
AT4G33760
AT5G01945
AT5G12390
AT5G63790
AT1G08700
AT1G08710
AT1G60890
AT1G78680
AT2G46915
AT5G56600
AT4G27845
AT1G27690
AT4G28068
AT4G28070
AT1G54150
AT4G24970
AT4G11220
AT5G52030
AT4G01990
AT4G01995
AT5G17310
AT5G19930
AT5G19940
AT1G76270
AT1G63250
AT2G40480
AT4G15940
AT4G26310
AT3G08790
AT2G08035
AT2G24500
AT1G09730
AT1G09740
AT5G51350
AT5G51360
AT5G51370
AT5G51380
AT5G05510
AT5G21160
AT5G06350
AT5G61000
AT4G14680
AT5G58280
AT5G46150
AT5G46160
AT4G09975
AT4G39970
AT3G54100
AT3G54110
AT4G24880
AT5G08580
AT5G08590
AT3G09135
AT3G58540
AT3G58550
AT2G22650
AT2G22660
AT2G17130
AT2G17140
AT3G11730
AT3G11740
AT3G11745
AT3G11750
AT3G62970
AT3G05240
AT4G26060
AT5G58090
AT5G58100
AT1G26230
AT3G53690
AT3G53700
AT1G29890
AT4G00955
AT1G08680
AT3G00390
AT3G21360
AT4G26500
AT5G54130
AT5G61390
AT5G61400
AT5G11800
AT5G04290
AT5G65000
AT1G70190
AT2G41050
AT2G41060
AT3G02535
AT3G12510
AT4G28210
AT4G28220
AT4G13040
AT2G46920
AT1G65070
AT1G65080
AT5G48880
AT1G04760
AT5G52520
AT1G10830
AT4G04910
AT5G01420
AT4G14713
AT1G34355
AT2G30320
AT2G30330
AT4G35300
AT4G24460
AT4G35440
AT3G10370
AT3G03945
AT3G20020
AT3G56290
AT3G56300
AT4G13520
AT1G13760
AT1G78670
AT5G49890
AT3G07670
AT5G47435
AT2G35470
AT2G35480
AT2G16500
AT4G38905
AT4G38910
AT4G38920
AT5G07870
AT5G58290
AT5G19980
AT3G58930
AT3G27020
AT2G44690
AT2G44700
AT2G44710
AT5G62370
AT1G51940
AT2G38740
AT2G38750
AT4G28730
AT2G39050
AT2G25080
AT1G04840
AT3G53520
AT4G29720
AT1G08270
AT1G08280
AT3G54320
AT3G53810
AT1G27200
AT5G57320
AT2G20130
AT2G20140
AT5G20580
AT5G20590
AT2G28470
AT1G60525
AT1G60530
AT3G19910
AT1G55865
AT2G26140
AT2G26150
AT2G45243
AT2G45245
AT2G45250
AT5G62440
AT5G03810
AT5G03820
AT5G03830
AT2G44160
AT1G71780
AT5G48720
AT2G30820
AT1G05227
AT1G16480
AT1G16489
AT1G16490
AT3G13740
AT5G46720
AT2G38670
AT5G18620
AT5G18630
AT1G05460
AT2G09345
AT2G42230
AT1G48030
AT5G33280
AT5G55480
AT1G77550
AT1G77560
AT1G77570
AT3G48440
AT2G24240
AT5G10040
AT5G10050
AT4G10890
AT2G42950
AT1G26218
AT1G26220
AT5G17300
AT5G17305
AT5G28830
AT1G20803
AT1G03830
AT4G37100
AT2G33240
AT2G33250
AT2G33255
AT3G15090
AT1G47560
AT4G22260
AT4G22265
AT4G22270
AT2G26840
AT2G26850
AT2G06225
AT2G14775
AT5G14460
AT5G14470
AT1G48760
AT4G34740
AT4G34750
AT3G08800
AT1G12640
AT1G12650
AT3G00910
AT3G53920
AT4G25540
AT4G25550
AT5G46390
AT3G61530
AT1G77410
AT1G75210
AT5G43910
AT5G18190
AT5G18200
AT5G18210
AT4G35733
AT5G24120
AT5G58270
AT4G31150
AT4G31160
AT4G10925
AT2G35780
AT5G14760
AT2G31340
AT2G39750
AT4G25440
AT3G13210
AT2G26910
AT1G74860
AT3G17668
AT3G17670
AT4G02340
AT4G16510
AT2G29690
AT2G29890
AT1G04020
AT3G61750
AT3G61220
AT3G53760
AT4G12700
AT1G09800
AT1G24100
AT1G24110
AT1G71730
AT1G71740
AT1G71750
AT1G71760
AT2G37470
AT4G17880
AT1G16870
AT1G16880
AT3G53380
AT3G53390
AT3G02875
AT4G35740
AT5G51020
AT1G77610
AT5G03070
AT5G03080
AT4G00270
AT3G02920
AT5G16520
AT5G16530
AT5G16540
AT5G16550
AT3G04854
AT3G04855
AT3G46870
AT1G19700
AT3G19740
AT3G19760
AT2G30580
AT3G19260
AT3G50210
AT5G52970
AT1G34430
AT1G34440
AT1G07310
AT1G07320
AT5G22820
AT5G22830
AT3G06483
AT3G14330
AT2G13840
AT5G42000
AT4G29860
AT3G58170
AT3G58180
AT5G61790
AT5G61800
AT4G26960
AT4G26965
AT5G46520
AT3G47930
AT3G60800
AT2G19430
AT1G75010
AT4G24690
AT5G15450
AT5G17160
AT1G06560
AT4G28590
AT1G55803
AT1G55805
AT2G32235
AT4G11230
AT3G47890
AT5G11650
AT3G16970
AT3G16980
AT3G16990
AT3G17000
AT1G79690
AT2G41950
AT5G62310
AT1G28090
AT5G56160
AT3G16310
AT4G32920
AT5G23700
AT5G41030
AT2G32240
AT1G06473
AT1G06483
AT1G25370
AT2G34840
AT1G06610
AT1G06620
AT1G06630
AT5G09420
AT1G22920
AT3G04820
AT3G04830
AT1G20810
AT2G35020
AT5G17600
AT4G02482
AT4G02485
AT2G21340
AT3G02690
AT1G68220
AT2G36895
AT5G15022
AT5G15025
AT5G15030
AT5G15040
AT4G18460
AT4G18465
AT3G53120
AT2G09795
AT1G24764
AT5G01205
AT5G06190
AT5G06200
AT5G06210
AT5G06220
AT3G56160
AT2G31960
AT1G12550
AT2G24410
AT2G24420
AT3G50050
AT4G33625
AT4G33630
AT1G76720
AT5G37710
AT5G37715
AT1G09383
AT1G73440
AT5G11460
AT2G41310
AT5G06440
AT5G06450
AT5G06460
AT5G59010
AT1G04010
AT5G50530
AT5G02850
AT5G02860
AT5G19490
AT5G35170
AT4G09785
AT4G39040
AT1G08290
AT2G40570
AT5G07810
AT1G21350
AT2G43360
AT2G43370
AT2G02740
AT5G49810
AT5G64840
AT5G10920
AT4G35850
AT3G06350
AT5G01390
AT2G02480
AT4G09365
AT4G36710
AT4G36720
AT1G78370
AT1G78380
AT2G40280
AT2G42790
AT4G38430
AT1G25230
AT1G20770
AT5G66710
AT4G32390
AT2G08000
AT2G24310
AT1G49520
AT3G10430
AT3G10439
AT3G10440
AT1G17520
AT1G17530
AT4G14340
AT4G25320
AT5G01260
AT5G58760
AT5G58770
AT5G07820
AT4G22830
AT2G19270
AT2G19280
AT5G05730
AT2G38660
AT3G02640
AT3G02645
AT3G02650
AT1G67370
AT5G53120
AT4G33460
AT4G33465
AT4G33467
AT1G05410
AT5G45450
AT5G45455
AT5G45460
AT5G63063
AT5G63070
AT3G02330
AT3G02335
AT3G02340
AT2G26260
AT1G01350
AT2G43390
AT2G43400
AT4G29390
AT4G29400
AT3G24150
AT3G24160
AT1G01760
AT1G01770
AT3G12160
AT2G41700
AT5G48670
AT4G23540
AT5G16850
AT5G16860
AT1G03290
AT2G45023
AT2G45030
AT4G28320
AT5G14970
AT4G22758
AT4G22760
AT1G54220
AT1G54230
AT1G54240
AT1G54250
AT2G21860
AT3G49310
AT3G49320
AT3G49330
AT3G49340
AT3G50070
AT3G32940
AT2G45500
AT5G52920
AT3G47290
AT1G06780
AT4G39920
AT4G16442
AT4G16444
AT5G17010
AT2G45820
AT2G20610
AT1G07493
AT1G48580
AT1G02890
AT2G19600
AT5G35180
AT1G48870
AT1G77480
AT1G13860
AT4G26640
AT1G08210
AT5G16140
AT5G16150
AT4G14970
AT5G52800
AT4G29670
AT3G11080
AT5G58000
AT5G61190
AT4G17830
AT1G09220
AT2G40650
AT4G20910
AT1G35510
AT4G33470
AT5G42310
AT5G14140
AT5G17570
AT3G17810
AT1G09100
AT1G09110
AT4G02530
AT5G50240
AT5G66120
AT5G66130
AT1G48630
AT1G48635
AT5G08380
AT5G24330
AT5G24340
AT3G03965
AT3G20230
AT3G20240
AT1G19220
AT1G45332
AT2G44090
AT4G26790
AT4G26795
AT4G26800
AT3G01225
AT3G02980
AT3G02990
AT1G06870
AT2G20270
AT4G02110
AT3G04080
AT3G48110
AT3G06790
AT3G06810
AT5G23110
AT3G61590
AT5G43130
AT5G43140
AT2G09235
AT2G41140
AT3G04685
AT3G24495
AT3G24500
AT1G48530
AT1G48540
AT3G55400
AT3G18140
AT4G14720
AT1G19210
AT1G18940
AT3G05285
AT3G27750
AT1G34110
AT3G51870
AT5G09790
AT1G05993
AT1G05997
AT1G26233
AT1G26235
AT1G55475
AT5G03910
AT5G14240
AT5G14250
AT2G31190
AT2G31200
AT5G43720
AT5G43725
AT5G43730
AT3G51440
AT3G51450
AT3G51460
AT2G23840
AT5G43260
AT5G04130
AT5G06060
AT5G11810
AT1G22310
AT5G63460
AT5G63470
AT5G63480
AT4G22920
AT4G22930
AT3G46320
AT1G50380
AT1G08003
AT1G54830
AT1G54840
AT1G54850
AT5G08560
AT5G08565
AT5G08570
AT3G53620
AT5G16380
AT4G28706
AT2G28600
AT5G46380
AT2G45000
AT3G42660
AT5G14270
AT5G14280
AT5G14285
AT3G07440
AT3G07450
AT3G07460
AT3G11490
AT5G05610
AT1G47570
AT5G49470
AT5G58003
AT5G07470
AT5G07475
AT3G19510
AT5G58240
AT5G58250
AT5G58260
AT5G23890
AT1G71230
AT1G20570
AT4G00240
AT1G68690
AT1G79190
AT2G39880
AT2G39885
AT3G18750
AT3G18760
AT4G37290
AT2G40660
AT1G06550
AT3G52190
AT1G56190
AT1G63390
AT1G63400
AT5G42370
AT4G30825
AT2G17265
AT2G17270
AT5G55900
AT1G47900
AT5G63920
AT5G49910
AT3G06570
AT1G76020
AT1G76030
AT5G65010
AT4G18375
AT4G14110
AT5G49300
AT5G13820
AT4G34840
AT1G76560
AT1G76570
AT3G44020
AT5G65200
AT5G09165
AT5G63490
AT1G08387
AT1G61420
AT1G11420
AT1G11430
AT5G17710
AT4G18700
AT5G65710
AT5G65720
AT3G10915
AT3G10920
AT4G06745
AT4G17840
AT1G72170
AT5G43080
AT2G39435
AT4G29520
AT4G29530
AT3G49400
AT5G39980
AT5G17170
AT4G07645
AT4G26430
AT1G14360
AT1G02880
AT4G35550
AT3G03090
AT4G01880
AT3G59630
AT3G59640
AT1G74920
AT5G05465
AT5G50520
AT2G38350
AT2G38360
AT2G38365
AT2G24020
AT2G24030
AT1G73600
AT1G11710
AT1G78810
AT1G78815
AT1G74970
AT1G74990
AT1G45231
AT5G17000
AT2G38000
AT2G38010
AT5G24260
AT2G20250
AT2G20260
AT3G62300
AT1G66670
AT4G34050
AT4G19500
AT3G24715
AT1G60505
AT5G62820
AT4G39210
AT1G07030
AT1G07040
AT3G11720
AT3G55820
AT3G55830
AT2G31170
AT1G53280
AT1G11100
AT5G63220
AT5G63225
AT5G63230
AT3G23660
AT4G01660
AT1G55870
AT4G19860
AT2G44670
AT2G24170
AT1G57770
AT1G33360
AT2G31740
AT3G61070
AT5G18245
AT1G48370
AT2G33585
AT2G33590
AT1G15510
AT3G12170
AT5G52910
AT2G44860
AT2G44870
AT2G44880
AT4G33060
AT2G39670
AT1G07780
AT1G07790
AT1G07795
AT1G51140
AT5G15330
AT1G29170
AT3G55760
AT4G22820
AT2G21300
AT1G21360
AT1G21370
AT4G24860
AT5G44410
AT1G30540
AT4G15240
AT1G26160
AT3G19230
AT3G19235
AT1G43710
AT4G34620
AT4G34630
AT4G34640
AT1G01220
AT1G04023
AT5G61040
AT5G61050
AT4G23620
AT4G23630
AT5G56920
AT2G21070
AT1G18590
AT1G18600
AT4G12010
AT1G04600
AT2G28380
AT1G19340
AT5G11490
AT5G19290
AT5G19300
AT2G19930
AT1G49890
AT2G30920
AT2G40700
AT5G12190
AT5G24270
AT4G00230
AT2G41830
AT5G51830
AT4G16570
AT1G13170
AT4G12250
AT1G06770
AT2G24120
AT1G31170
AT5G16690
AT1G75770
AT1G75780
AT1G75785
AT5G08610
AT5G01500
AT5G37340
AT5G37350
AT1G74030
AT1G74040
AT5G53490
AT1G72270
AT5G06310
AT4G11820
AT5G57880
AT5G57885
AT5G57887
AT5G57250
AT3G23210
AT5G41750
AT4G28660
AT4G28670
AT2G06085
AT2G14247
AT4G17020
AT4G17030
AT1G76540
AT2G46880
AT2G46890
AT2G35790
AT4G34490
AT3G47460
AT4G17300
AT5G63135
AT5G63140
AT3G13190
AT1G07590
AT1G07600
AT4G25890
AT1G72160
AT2G23390
AT4G01840
AT4G24960
AT5G28840
AT3G03890
AT4G24930
AT1G14840
AT4G24170
AT4G24175
AT1G02000
AT1G02010
AT5G00780
AT5G01580
AT5G01590
AT5G09315
AT5G09320
AT3G21400
AT3G21405
AT3G21410
AT5G03630
AT2G18730
AT3G45230
AT5G60030
AT5G60040
AT4G12020
AT5G02105
AT5G13840
AT4G20780
AT5G56610
AT5G56620
AT4G11990
AT3G57200
AT4G32770
AT3G21100
AT5G28320
AT2G42290
AT2G17640
AT2G17650
AT1G54355
AT1G54360
AT1G77590
AT3G53030
AT2G39760
AT1G01870
AT2G42730
AT2G42740
AT2G42750
AT4G39230
AT4G39235
AT4G39240
AT4G39250
AT4G39260
AT1G77490
AT3G24430
AT2G01330
AT4G15180
AT2G39180
AT1G53580
AT3G15020
AT5G23430
AT3G06930
AT1G74390
AT1G74400
AT1G74410
AT5G11480
AT2G34400
AT3G23805
AT3G14570
AT2G24640
AT4G12460
AT3G01555
AT1G27400
AT1G21700
AT1G21710
AT1G80060
AT1G44170
AT5G63940
AT2G45290
AT2G41451
AT3G15470
AT3G28930
AT1G01740
AT5G19370
AT3G22370
AT5G51110
AT5G51120
AT3G02810
AT3G02820
AT3G03175
AT3G15920
AT3G15930
AT3G07420
AT2G38770
AT3G23120
AT5G62700
AT4G26620
AT1G71110
AT1G03680
AT1G03687
AT1G03700
AT1G03710
AT1G03720
AT4G30920
AT2G28590
AT5G13260
AT1G71020
AT3G54680
AT5G07740
AT2G41190
AT3G55350
AT1G18950
AT5G01645
AT5G09980
AT5G09990
AT5G09995
AT5G10000
AT5G10010
AT5G02430
AT5G00595
AT5G47440
AT5G47450
AT5G47455
AT1G14830
AT5G14880
AT5G20040
AT5G20045
AT5G20050
AT2G33360
AT2G13440
AT5G04590
AT2G30170
AT2G30180
AT3G04860
AT4G36360
AT2G33570
AT5G65940
AT3G03630
AT5G56270
AT1G48280
AT1G19720
AT1G19730
AT1G19740
AT3G02115
AT3G09240
AT3G09250
AT4G02860
AT3G17609
AT3G17611
AT1G63240
AT3G54150
AT3G54160
AT1G16515
AT1G16520
AT2G42500
AT3G24810
AT3G26240
AT5G23395
AT3G05340
AT1G05840
AT2G16365
AT2G20020
AT5G08040
AT5G08050
AT3G04590
AT5G16700
AT5G16710
AT5G16820
AT1G05470
AT3G09650
AT2G39140
AT1G56000
AT4G08390
AT3G12530
AT3G03785
AT3G18870
AT3G18880
AT3G18890
AT2G42770
AT2G42780
AT1G63300
AT1G30270
AT3G54860
AT3G54870
AT5G05220
AT5G05230
AT2G35733
AT2G35736
AT2G35738
AT4G18790
AT4G18800
AT5G19440
AT5G64720
AT5G64730
AT5G08760
AT5G08770
AT1G55480
AT4G30800
AT3G02195
AT3G09340
AT3G09350
AT4G14620
AT5G16810
AT5G48465
AT5G48470
AT3G62000
AT5G09430
AT1G27760
AT1G04850
AT1G01060
AT1G01070
AT5G52000
AT5G52010
AT3G08840
AT2G12550
AT1G09925
AT1G76994
AT5G04840
AT5G43200
AT5G43210
AT5G43211
AT5G43230
AT4G32840
AT4G14150
AT3G27000
AT1G47290
AT5G65110
AT5G65120
AT4G13930
AT2G04270
AT5G23580
AT5G53060
AT3G49370
AT5G48450
AT4G09730
AT3G18440
AT2G17260
AT5G20870
AT5G20885
AT1G64100
AT1G64105
AT1G64107
AT1G28530
AT1G28540
AT1G28550
AT2G38070
AT2G16780
AT2G16790
AT3G25400
AT4G30810
AT4G00231
AT1G63050
AT1G60790
AT1G72300
AT2G24230
AT5G04860
AT2G39540
AT2G39550
AT3G09770
AT4G12120
AT3G61890
AT4G27750
AT1G05910
AT3G59300
AT3G10500
AT1G02290
AT1G20560
AT2G35360
AT2G35370
AT1G10225
AT1G10230
AT3G05030
AT1G77850
AT3G08590
AT1G71710
AT4G23230
AT4G36150
AT1G45170
AT1G45180
AT1G09817
AT1G78476
AT1G78478
AT1G78480
AT4G16700
AT4G16710
AT2G03410
AT2G03420
AT5G19460
AT3G22421
AT4G25700
AT3G07570
AT1G14530
AT1G14540
AT5G07660
AT1G05423
AT1G05427
AT1G05433
AT1G18745
AT1G18750
AT5G61350
AT5G01660
AT1G62880
AT2G29900
AT3G10070
AT3G10080
AT5G12100
AT2G11035
AT3G22910
AT3G56080
AT5G15860
AT5G15870
AT5G15950
AT5G07280
AT1G05767
AT3G55680
AT3G55690
AT2G32450
AT5G18748
AT5G18750
AT5G13270
AT5G13280
AT3G55080
AT3G55090
AT2G38970
AT3G44880
AT4G35450
AT5G49710
AT5G09650
AT3G03340
AT5G60840
AT1G10730
AT5G25010
AT4G33780
AT5G60540
AT5G60550
AT4G35985
AT2G42130
AT2G42140
AT3G56250
AT4G02590
AT5G46180
[truncated: 1,056 more rows]

## Sheet: H2Aub denovo-marked
Supplementary List 6_H2Aub denovo marked in ubp5
AT1G01010
AT1G01050
AT1G01080
AT1G01130
AT1G01150
AT1G01160
AT1G01183
AT1G01240
AT1G01430
AT1G01700
AT1G01710
AT1G01715
AT1G01790
AT1G01910
AT1G01920
AT1G01930
AT1G01940
AT1G01950
AT1G02090
AT1G02260
AT1G02270
AT1G02280
AT1G02350
AT1G02380
AT1G02420
AT1G02500
AT1G02660
AT1G02680
AT1G02910
AT1G02920
AT1G02960
AT1G02965
AT1G02970
AT1G02990
AT1G03000
AT1G03030
AT1G03080
AT1G03100
AT1G03103
AT1G03106
AT1G03110
AT1G03150
AT1G03160
AT1G03190
AT1G03250
AT1G03365
AT1G03370
AT1G03380
AT1G03470
AT1G03590
AT1G03610
AT1G03650
AT1G03750
AT1G03760
AT1G03780
AT1G03930
AT1G03950
AT1G03960
AT1G03970
AT1G03997
AT1G04007
AT1G04037
AT1G04050
AT1G04070
AT1G04080
AT1G04090
AT1G04093
AT1G04100
AT1G04105
AT1G04107
AT1G04117
AT1G04190
AT1G04200
AT1G04210
AT1G04233
AT1G04260
AT1G04267
AT1G04273
AT1G04293
AT1G04310
AT1G04417
AT1G04420
AT1G04427
AT1G04467
AT1G04477
AT1G04480
AT1G04503
AT1G04510
AT1G04557
AT1G04580
AT1G04603
AT1G04700
AT1G04713
AT1G04730
AT1G04750
AT1G04790
AT1G04797
AT1G04800
AT1G04810
AT1G04877
AT1G04890
AT1G04895
AT1G04900
AT1G04913
AT1G04930
AT1G04950
AT1G04970
AT1G04980
AT1G04985
AT1G04987
AT1G05023
AT1G05043
AT1G05053
AT1G05055
AT1G05060
AT1G05087
AT1G05113
AT1G05140
AT1G05150
AT1G05170
AT1G05180
AT1G05183
AT1G05190
AT1G05270
AT1G05277
AT1G05287
AT1G05303
AT1G05333
AT1G05360
AT1G05380
AT1G05430
AT1G05440
AT1G05453
AT1G05563
AT1G05600
AT1G05690
AT1G05703
AT1G05720
AT1G05723
AT1G05730
AT1G05740
AT1G05750
AT1G05757
AT1G05763
AT1G05783
AT1G05785
AT1G05790
AT1G05830
AT1G05850
AT1G05860
AT1G05890
AT1G05933
AT1G05970
AT1G05973
AT1G05977
AT1G06003
AT1G06050
AT1G06060
AT1G06063
AT1G06067
AT1G06113
AT1G06207
AT1G06213
AT1G06380
AT1G06460
AT1G06463
AT1G06467
AT1G06487
AT1G06510
AT1G06515
AT1G06530
AT1G06540
AT1G06580
AT1G06590
AT1G06613
AT1G06643
AT1G06647
AT1G06690
AT1G06740
AT1G06750
AT1G06760
AT1G06790
AT1G06890
AT1G06900
AT1G06910
AT1G07060
AT1G07110
AT1G07120
AT1G07230
AT1G07290
AT1G07350
AT1G07357
AT1G07367
AT1G07413
AT1G07420
AT1G07467
AT1G07480
AT1G07517
AT1G07520
AT1G07543
AT1G07610
AT1G07613
AT1G07615
AT1G07620
AT1G07653
AT1G07670
AT1G07693
AT1G07700
AT1G07703
AT1G07725
AT1G07728
AT1G07750
AT1G07793
AT1G07820
AT1G07830
AT1G07840
AT1G07887
AT1G07923
AT1G07927
AT1G07950
AT1G07960
AT1G07983
AT1G07987
AT1G07990
AT1G08060
AT1G08065
AT1G08103
AT1G08110
AT1G08117
AT1G08123
AT1G08140
AT1G08180
AT1G08190
AT1G08220
AT1G08257
AT1G08357
AT1G08380
AT1G08390
AT1G08530
AT1G08543
AT1G08560
AT1G08580
AT1G08590
AT1G08592
AT1G08600
AT1G08667
AT1G08703
AT1G08720
AT1G08723
AT1G08747
AT1G08750
AT1G08760
AT1G08765
AT1G08770
AT1G08780
AT1G08785
AT1G08815
AT1G08840
AT1G08845
AT1G08855
AT1G08860
AT1G08870
AT1G08880
AT1G08890
AT1G08893
AT1G08897
AT1G08900
AT1G08910
AT1G08935
AT1G08960
AT1G09027
AT1G09060
AT1G09140
AT1G09143
AT1G09150
AT1G09160
AT1G09190
AT1G09230
AT1G09270
AT1G09277
AT1G09283
AT1G09290
AT1G09300
AT1G09330
AT1G09340
AT1G09367
AT1G09410
AT1G09450
AT1G09513
AT1G09517
AT1G09550
AT1G09565
AT1G09585
AT1G09600
AT1G09603
AT1G09627
AT1G09650
AT1G09655
AT1G09663
AT1G09667
AT1G09677
AT1G09690
AT1G09700
AT1G09713
AT1G09723
AT1G09727
AT1G09737
AT1G09815
AT1G09830
AT1G09863
AT1G09887
AT1G09897
AT1G10150
AT1G10155
AT1G10180
AT1G10210
AT1G10280
AT1G10310
AT1G10320
AT1G10330
AT1G10390
AT1G10395
AT1G10522
AT1G10570
AT1G10588
AT1G10650
AT1G10700
AT1G10740
AT1G10820
AT1G10920
AT1G10930
AT1G10940
AT1G11110
AT1G11320
AT1G11380
AT1G11390
AT1G11400
AT1G11591
AT1G11592
AT1G11620
AT1G11630
AT1G11735
AT1G11755
AT1G11820
AT1G11840
AT1G11880
AT1G11890
AT1G11910
AT1G11930
AT1G11950
AT1G11960
AT1G11990
AT1G12120
AT1G12244
AT1G12250
AT1G12280
AT1G12310
AT1G12350
AT1G12360
AT1G12370
AT1G12420
AT1G12430
AT1G12450
AT1G12460
AT1G12470
AT1G12500
AT1G12520
AT1G12620
AT1G12700
AT1G12730
AT1G12750
AT1G12770
AT1G12775
AT1G12780
AT1G12790
AT1G12820
AT1G12850
AT1G12860
AT1G12910
AT1G12930
AT1G12960
AT1G12970
AT1G12990
AT1G13000
AT1G13020
AT1G13120
AT1G13140
AT1G13160
AT1G13220
AT1G13270
AT1G13320
AT1G13330
AT1G13340
AT1G13350
AT1G13510
AT1G13530
AT1G13540
AT1G13550
AT1G13560
AT1G13570
AT1G13620
AT1G13630
AT1G13635
AT1G13700
AT1G13730
AT1G13770
AT1G13900
AT1G13910
AT1G13980
AT1G13990
AT1G14010
AT1G14060
AT1G14071
AT1G14080
AT1G14120
AT1G14130
AT1G14180
AT1G14210
AT1G14220
AT1G14230
AT1G14250
AT1G14290
AT1G14300
AT1G14310
AT1G14315
AT1G14330
AT1G14340
AT1G14450
AT1G14453
AT1G14455
AT1G14570
AT1G14590
AT1G14620
AT1G14640
AT1G14642
AT1G14650
AT1G14660
AT1G14670
AT1G14680
AT1G14710
AT1G14755
AT1G14760
AT1G14770
AT1G14820
AT1G14880
AT1G15030
AT1G15100
AT1G15215
AT1G15230
AT1G15270
AT1G15280
AT1G15390
AT1G15420
AT1G15440
AT1G15450
AT1G15480
AT1G15490
AT1G15610
AT1G15620
AT1G15625
AT1G15630
AT1G15700
AT1G15710
AT1G15730
AT1G15740
AT1G15780
AT1G15790
AT1G15920
AT1G16010
AT1G16020
AT1G16080
AT1G16160
AT1G16170
AT1G16210
AT1G16250
AT1G16330
AT1G16460
AT1G16470
AT1G16540
AT1G16570
AT1G16590
AT1G16610
AT1G16630
AT1G16670
AT1G16680
AT1G16750
AT1G16780
AT1G16790
AT1G16800
AT1G16840
AT1G16890
AT1G16920
AT1G16930
AT1G16940
AT1G16970
AT1G17070
AT1G17120
AT1G17130
AT1G17145
AT1G17210
AT1G17220
AT1G17230
AT1G17232
AT1G17235
AT1G17240
AT1G17250
AT1G17255
AT1G17260
AT1G17270
AT1G17360
AT1G17410
AT1G17440
AT1G17480
AT1G17490
AT1G17580
AT1G17640
AT1G17650
AT1G17670
AT1G17680
AT1G17730
AT1G17760
AT1G17790
AT1G17820
AT1G17830
AT1G17850
AT1G18060
AT1G18090
AT1G18330
AT1G18335
AT1G18340
AT1G18450
AT1G18460
AT1G18470
AT1G18490
AT1G18560
AT1G18580
AT1G18630
AT1G18680
AT1G18690
AT1G18700
AT1G18720
AT1G18780
AT1G18840
AT1G19010
AT1G19040
AT1G19100
AT1G19110
AT1G19390
AT1G19400
AT1G19430
AT1G19450
AT1G19480
AT1G19490
AT1G19520
AT1G19565
AT1G19570
AT1G19580
AT1G19650
AT1G19710
AT1G19750
AT1G19880
AT1G19940
AT1G19950
AT1G20090
AT1G20110
AT1G20130
AT1G20225
AT1G20230
AT1G20260
AT1G20270
AT1G20290
AT1G20300
AT1G20460
AT1G20600
AT1G20650
AT1G20690
AT1G20691
AT1G20720
AT1G20730
AT1G20760
AT1G20820
AT1G20830
AT1G20840
AT1G20880
AT1G20890
AT1G20910
AT1G20950
AT1G20960
AT1G21070
AT1G21150
AT1G21160
AT1G21170
AT1G21190
AT1G21200
AT1G21250
AT1G21500
AT1G21510
AT1G21560
AT1G21610
AT1G21660
AT1G21695
AT1G21790
AT1G21840
AT1G21900
AT1G22020
AT1G22050
AT1G22090
AT1G22140
AT1G22170
AT1G22200
AT1G22210
AT1G22510
AT1G22700
AT1G22740
AT1G22750
AT1G22790
AT1G22850
AT1G22940
AT1G22950
AT1G22960
AT1G22970
AT1G22985
AT1G23020
AT1G23100
AT1G23140
AT1G23145
AT1G23180
AT1G23220
AT1G23230
AT1G23310
AT1G23440
AT1G23465
AT1G23770
AT1G23780
AT1G23860
AT1G23880
AT1G23910
AT1G23980
AT1G23985
AT1G24040
AT1G24050
AT1G24120
AT1G24180
AT1G24240
AT1G24310
AT1G24320
AT1G24350
AT1G24360
AT1G24450
AT1G24490
AT1G24540
AT1G24545
AT1G24560
AT1G24610
AT1G24660
AT1G24706
AT1G24851
AT1G25054
AT1G25055
AT1G25210
AT1G25211
AT1G25220
AT1G25290
AT1G25320
AT1G25375
AT1G25380
AT1G25470
AT1G25490
AT1G25520
AT1G25540
AT1G25580
AT1G26090
AT1G26100
AT1G26120
AT1G26190
AT1G26260
AT1G26290
AT1G26300
AT1G26340
AT1G26370
AT1G26470
AT1G26480
AT1G26490
AT1G26500
AT1G26520
AT1G26530
AT1G26640
AT1G26650
AT1G26660
AT1G26670
AT1G26760
AT1G26797
AT1G26798
AT1G26799
AT1G26840
AT1G26940
AT1G27190
AT1G27280
AT1G27330
AT1G27350
AT1G27370
AT1G27380
AT1G27385
AT1G27430
AT1G27440
AT1G27500
AT1G27510
AT1G27520
AT1G27530
AT1G27600
AT1G27660
AT1G27695
AT1G27840
AT1G27850
AT1G27900
AT1G27910
AT1G28020
AT1G28030
AT1G28050
AT1G28070
AT1G28100
AT1G28120
AT1G28150
AT1G28200
AT1G28210
AT1G28220
AT1G28240
AT1G28320
AT1G28380
AT1G28510
AT1G28560
AT1G28690
AT1G28695
AT1G28760
AT1G29010
AT1G29030
AT1G29040
AT1G29041
AT1G29060
AT1G29120
AT1G29250
AT1G29260
AT1G29310
AT1G29320
AT1G29470
AT1G29530
AT1G29535
AT1G29540
AT1G29550
AT1G29710
AT1G29720
AT1G29750
AT1G29760
AT1G29840
AT1G29850
AT1G29860
AT1G29900
AT1G29960
AT1G29965
AT1G30000
AT1G30010
AT1G30090
AT1G30200
AT1G30210
AT1G30240
AT1G30290
AT1G30300
AT1G30360
AT1G30470
AT1G30473
AT1G30475
AT1G30480
AT1G30490
AT1G30545
AT1G30550
AT1G30570
AT1G30590
AT1G30620
AT1G30630
AT1G30640
AT1G30660
AT1G30680
AT1G30825
AT1G30960
AT1G31070
AT1G31140
AT1G31150
AT1G31160
AT1G31175
AT1G31180
AT1G31190
AT1G31230
AT1G31240
AT1G31243
AT1G31260
AT1G31360
AT1G31410
AT1G31450
AT1G31460
AT1G31500
AT1G31510
AT1G31530
AT1G31730
AT1G31780
AT1G31810
AT1G31812
AT1G31814
AT1G31860
AT1G31910
AT1G31920
AT1G31970
AT1G32070
AT1G32130
AT1G32140
AT1G32180
AT1G32200
AT1G32210
AT1G32220
AT1G32260
AT1G32270
AT1G32300
AT1G32310
AT1G32320
AT1G32330
AT1G32340
AT1G32360
AT1G32500
AT1G32580
AT1G32585
AT1G32730
AT1G32750
AT1G32790
AT1G32810
AT1G32870
AT1G32975
AT1G32980
AT1G32990
AT1G33050
AT1G33120
AT1G33140
AT1G33270
AT1G33280
AT1G33290
AT1G33330
AT1G33350
AT1G33390
AT1G33400
AT1G33410
AT1G33440
AT1G33490
AT1G33500
AT1G33720
AT1G33810
AT1G33970
AT1G34020
AT1G34120
AT1G34130
AT1G34150
AT1G34200
AT1G34270
AT1G34300
AT1G34320
AT1G34340
AT1G34350
AT1G34360
AT1G34380
AT1G34460
AT1G34470
AT1G34550
AT1G34750
AT1G35340
AT1G35460
AT1G35470
AT1G35530
AT1G35670
AT1G36050
AT1G36180
AT1G36320
AT1G36370
AT1G36390
AT1G36990
AT1G36992
AT1G42440
AT1G42480
AT1G43560
AT1G43580
AT1G43700
AT1G43860
AT1G43900
AT1G43910
AT1G44020
AT1G44110
AT1G44120
AT1G44125
AT1G44130
AT1G44180
AT1G44780
AT1G44810
AT1G44820
AT1G44890
AT1G44900
AT1G44920
AT1G45160
AT1G45230
AT1G45233
AT1G45248
AT1G45403
AT1G47056
AT1G47200
AT1G47210
AT1G47230
AT1G47260
AT1G47278
AT1G47330
AT1G47380
AT1G47400
AT1G47490
AT1G47500
AT1G47578
AT1G47580
AT1G47720
AT1G47750
AT1G47820
AT1G47870
AT1G48050
AT1G48070
AT1G48090
AT1G48160
AT1G48170
AT1G48240
AT1G48270
AT1G48350
AT1G48355
AT1G48420
AT1G48430
AT1G48440
AT1G48450
AT1G48460
AT1G48500
AT1G48510
AT1G48520
AT1G48570
AT1G48600
AT1G48605
AT1G48770
AT1G48930
AT1G48970
AT1G49040
AT1G49140
AT1G49160
AT1G49180
AT1G49230
AT1G49240
AT1G49245
AT1G49320
AT1G49350
AT1G49380
AT1G49400
AT1G49410
AT1G49475
AT1G49560
AT1G49610
AT1G49820
AT1G49910
AT1G50020
AT1G50055
AT1G50240
AT1G50360
AT1G50370
AT1G50390
AT1G50400
AT1G50410
AT1G50480
AT1G50490
AT1G50500
AT1G50510
AT1G50570
AT1G50620
AT1G50710
AT1G50730
AT1G50740
AT1G50780
AT1G50790
AT1G50890
AT1G50900
AT1G50910
AT1G50940
AT1G50950
AT1G51060
AT1G51070
AT1G51080
AT1G51090
AT1G51100
AT1G51110
AT1G51130
AT1G51190
AT1G51330
AT1G51350
AT1G51360
AT1G51370
AT1G51440
AT1G51450
AT1G51500
AT1G51538
AT1G51540
AT1G51550
AT1G51560
AT1G51610
AT1G51630
AT1G51640
AT1G51645
AT1G51770
AT1G51880
AT1G51965
AT1G52080
AT1G52100
AT1G52155
AT1G52160
AT1G52191
AT1G52200
AT1G52220
AT1G52230
AT1G52240
AT1G52310
AT1G52320
AT1G52370
AT1G52420
AT1G52450
AT1G52540
AT1G52550
AT1G52560
AT1G52590
AT1G52600
AT1G52618
AT1G52620
AT1G52630
AT1G52640
AT1G52650
AT1G52670
AT1G52700
AT1G52730
AT1G52820
AT1G52825
AT1G52827
AT1G52930
AT1G53025
AT1G53035
AT1G53040
AT1G53110
AT1G53140
AT1G53190
AT1G53200
AT1G53210
AT1G53240
AT1G53250
AT1G53260
AT1G53265
AT1G53290
AT1G53300
AT1G53310
AT1G53320
AT1G53370
AT1G53390
AT1G53460
AT1G53480
AT1G53490
AT1G53510
AT1G53570
AT1G53590
AT1G53600
AT1G53635
AT1G53645
AT1G53650
AT1G53660
AT1G53670
AT1G53710
AT1G53720
AT1G53760
AT1G53770
AT1G53800
AT1G53815
AT1G53910
AT1G54050
AT1G54130
AT1G54160
AT1G54170
AT1G54210
AT1G54215
AT1G54217
AT1G54290
AT1G54300
AT1G54320
AT1G54380
AT1G54385
AT1G54390
AT1G54400
AT1G54440
AT1G54460
AT1G54510
AT1G54520
AT1G54570
AT1G54580
AT1G54610
AT1G54680
AT1G54690
AT1G54710
AT1G54730
AT1G54920
AT1G54990
AT1G55070
AT1G55080
AT1G55090
AT1G55140
AT1G55150
AT1G55152
AT1G55160
AT1G55205
AT1G55280
AT1G55290
AT1G55300
AT1G55310
AT1G55490
AT1G55500
AT1G55530
AT1G55535
AT1G55590
AT1G55620
AT1G55720
AT1G55750
AT1G55755
AT1G55760
AT1G55790
AT1G55820
AT1G55840
AT1G55860
AT1G55900
AT1G55947
AT1G56090
AT1G56310
AT1G56330
AT1G56340
AT1G56345
AT1G56350
AT1G56420
AT1G56440
AT1G56450
AT1G56460
AT1G56500
AT1G56510
AT1G56520
AT1G56553
AT1G56555
AT1G56560
AT1G56612
AT1G57600
AT1G57610
AT1G57620
AT1G57690
AT1G57730
AT1G57860
AT1G57943
AT1G58060
AT1G58200
AT1G58210
AT1G58225
AT1G58235
AT1G58440
AT1G58520
AT1G59510
AT1G59560
AT1G59600
AT1G59700
AT1G59780
AT1G59860
AT1G59890
AT1G59900
AT1G60130
AT1G60160
AT1G60200
AT1G60220
AT1G60230
AT1G60430
AT1G60460
AT1G60490
AT1G60600
AT1G60620
AT1G60640
AT1G60650
AT1G60660
AT1G60670
AT1G60770
AT1G60810
AT1G60850
AT1G60860
AT1G60870
AT1G60940
AT1G60990
AT1G60995
AT1G61000
AT1G61010
AT1G61040
AT1G61065
AT1G61150
AT1G61270
AT1G61350
AT1G61470
AT1G61480
AT1G61562
AT1G61563
AT1G61565
AT1G61610
AT1G61640
AT1G61670
AT1G61770
AT1G61820
AT1G61850
AT1G61870
AT1G61900
AT1G61940
AT1G61960
AT1G61970
AT1G61980
AT1G62010
AT1G62020
AT1G62035
AT1G62120
AT1G62150
AT1G62290
AT1G62310
AT1G62390
AT1G62600
AT1G62670
AT1G62680
AT1G62730
AT1G62740
AT1G62780
AT1G62914
AT1G62930
AT1G62960
AT1G62970
AT1G62990
AT1G63000
AT1G63060
AT1G63090
AT1G63120
AT1G63160
AT1G63170
AT1G63220
AT1G63230
AT1G63260
AT1G63580
AT1G63590
AT1G63610
AT1G63615
AT1G63630
AT1G63660
AT1G63680
AT1G63690
AT1G63720
AT1G63780
AT1G63800
AT1G63855
AT1G63940
AT1G63970
AT1G63980
AT1G63990
AT1G64000
AT1G64040
AT1G64050
AT1G64255
AT1G64280
AT1G64300
AT1G64310
AT1G64350
AT1G64460
AT1G64480
AT1G64510
AT1G64520
AT1G64540
AT1G64550
AT1G64580
AT1G64625
AT1G64633
AT1G64840
AT1G64880
AT1G65000
AT1G65010
AT1G65020
AT1G65030
AT1G65090
AT1G65200
AT1G65230
AT1G65250
AT1G65260
AT1G65270
AT1G65430
AT1G65440
AT1G65470
AT1G65483
AT1G65580
AT1G65660
AT1G65840
AT1G65850
AT1G65910
AT1G65930
AT1G65950
AT1G65960
AT1G66080
AT1G66145
AT1G66340
AT1G66345
AT1G66360
AT1G66500
AT1G66510
AT1G66520
AT1G66530
AT1G66590
AT1G66620
AT1G66740
AT1G66750
AT1G66810
AT1G66870
AT1G66900
AT1G67000
AT1G67080
AT1G67140
AT1G67190
AT1G67210
AT1G67230
AT1G67250
AT1G67310
AT1G67325
AT1G67350
AT1G67440
AT1G67460
AT1G67490
AT1G67570
AT1G67640
AT1G67650
AT1G67680
AT1G67690
AT1G67700
AT1G67720
AT1G67780
AT1G67785
AT1G67790
AT1G67792
AT1G67840
AT1G67890
AT1G67960
AT1G67970
AT1G67980
AT1G67990
AT1G68020
AT1G68030
AT1G68070
AT1G68200
AT1G68260
AT1G68270
AT1G68300
AT1G68310
AT1G68340
AT1G68370
AT1G68410
AT1G68650
AT1G68660
AT1G68680
AT1G68710
AT1G68720
AT1G68730
AT1G68820
AT1G68890
AT1G68945
AT1G68990
AT1G69000
AT1G69010
AT1G69030
AT1G69060
AT1G69070
AT1G69080
AT1G69170
AT1G69180
AT1G69252
AT1G69290
AT1G69370
AT1G69380
AT1G69390
AT1G69450
AT1G69500
AT1G69510
AT1G69587
AT1G69588
AT1G69670
AT1G69680
AT1G69710
AT1G69720
AT1G69770
AT1G69830
AT1G69920
AT1G69935
AT1G69960
AT1G69990
AT1G70160
AT1G70200
AT1G70220
AT1G70280
AT1G70330
AT1G70335
AT1G70350
AT1G70360
AT1G70410
AT1G70450
AT1G70470
AT1G70475
AT1G70480
AT1G70518
AT1G70570
AT1G70630
AT1G70730
AT1G70740
AT1G70750
AT1G70790
AT1G70900
AT1G70950
AT1G70960
AT1G71070
AT1G71080
AT1G71090
AT1G71180
AT1G71310
AT1G71340
AT1G71350
AT1G71360
AT1G71490
AT1G71500
AT1G71697
AT1G71720
AT1G71800
AT1G71840
AT1G71850
AT1G71860
AT1G71920
AT1G71940
AT1G71980
AT1G72175
AT1G72250
AT1G72280
AT1G72290
AT1G72310
AT1G72320
AT1G72330
AT1G72340
AT1G72360
AT1G72370
AT1G72390
AT1G72410
AT1G72450
AT1G72480
AT1G72550
AT1G72670
AT1G72740
AT1G72770
AT1G72820
AT1G72880
AT1G72950
AT1G72980
AT1G73020
AT1G73080
AT1G73100
AT1G73130
AT1G73200
AT1G73240
AT1G73250
AT1G73270
AT1G73350
AT1G73380
AT1G73400
AT1G73610
AT1G73690
AT1G73720
AT1G73770
AT1G73790
AT1G73805
AT1G73930
AT1G73940
AT1G74070
AT1G74150
AT1G74160
AT1G74170
AT1G74240
AT1G74250
AT1G74260
AT1G74310
AT1G74320
AT1G74340
AT1G74350
AT1G74450
AT1G74490
AT1G74510
AT1G74560
AT1G74570
AT1G74580
AT1G74680
AT1G74690
AT1G74700
AT1G74730
AT1G74750
AT1G74790
AT1G74900
AT1G74929
AT1G74930
AT1G74950
AT1G75020
AT1G75220
AT1G75230
AT1G75295
AT1G75300
AT1G75310
AT1G75330
AT1G75335
AT1G75340
AT1G75350
AT1G75370
AT1G75380
AT1G75420
AT1G75440
AT1G75510
AT1G75670
AT1G75840
AT1G75850
AT1G75900
AT1G75910
AT1G75920
AT1G75930
AT1G75940
AT1G75980
AT1G75990
AT1G76010
AT1G76185
AT1G76260
AT1G76310
AT1G76320
AT1G76340
AT1G76380
AT1G76390
AT1G76400
AT1G76405
AT1G76440
AT1G76450
AT1G76460
AT1G76465
AT1G76470
AT1G76510
AT1G76580
AT1G76710
AT1G76730
AT1G76740
AT1G76760
AT1G76840
AT1G76850
AT1G76860
AT1G76870
AT1G76955
AT1G76965
AT1G77000
AT1G77010
AT1G77122
AT1G77130
AT1G77140
AT1G77150
AT1G77220
AT1G77230
AT1G77235
AT1G77290
AT1G77310
AT1G77320
AT1G77340
AT1G77350
AT1G77370
AT1G77440
AT1G77470
AT1G77600
AT1G77620
AT1G77630
AT1G77670
AT1G77680
AT1G77682
AT1G77810
AT1G77840
AT1G77890
AT1G77920
AT1G77950
AT1G78050
AT1G78140
AT1G78150
AT1G78265
AT1G78270
AT1G78400
AT1G78550
AT1G78590
AT1G78650
AT1G78790
AT1G78800
AT1G78870
AT1G78890
AT1G78895
AT1G78900
AT1G78930
AT1G78940
AT1G79000
AT1G79030
AT1G79070
AT1G79210
AT1G79220
AT1G79230
AT1G79330
AT1G79390
AT1G79510
AT1G79540
AT1G79570
AT1G79590
AT1G79640
AT1G79650
AT1G79660
AT1G79740
AT1G79950
AT1G79970
AT1G80000
AT1G80010
AT1G80030
AT1G80210
AT1G80260
AT1G80270
AT1G80290
AT1G80350
AT1G80360
AT1G80460
AT1G80500
AT1G80510
AT1G80600
AT1G80620
AT1G80630
AT1G80640
AT1G80650
AT1G80670
AT1G80680
AT1G80690
AT1G80700
AT1G80710
AT1G80720
AT1G80745
AT1G80750
AT1G80780
AT1G80790
AT1G80810
AT1G80840
AT2G00710
AT2G00960
AT2G01220
AT2G01250
AT2G01260
AT2G01270
AT2G01350
AT2G01360
AT2G01440
AT2G01460
AT2G01480
AT2G01620
AT2G01690
AT2G01720
AT2G01730
AT2G01735
AT2G01740
AT2G01980
AT2G01990
AT2G02023
AT2G02026
AT2G02030
AT2G02040
AT2G02050
AT2G02090
AT2G02148
AT2G02150
AT2G02170
AT2G02180
AT2G02230
AT2G02240
AT2G02380
AT2G02390
AT2G02470
AT2G02500
AT2G02510
AT2G02560
AT2G02590
AT2G02710
AT2G02730
AT2G02790
AT2G02800
AT2G02810
AT2G02820
AT2G02880
AT2G02910
AT2G02960
AT2G02970
AT2G02980
AT2G03050
AT2G03060
AT2G03070
AT2G03110
AT2G03140
AT2G03150
AT2G03280
AT2G03350
AT2G03380
AT2G03390
AT2G03430
AT2G03450
AT2G03480
AT2G03510
AT2G03660
AT2G03667
AT2G03670
AT2G03890
AT2G04025
AT2G04075
AT2G04085
AT2G04240
AT2G04265
AT2G04280
AT2G04350
AT2G04360
AT2G04400
AT2G04430
AT2G04450
AT2G04540
AT2G04560
AT2G04570
AT2G04620
AT2G04630
AT2G04650
AT2G04660
AT2G04740
AT2G04755
AT2G04842
AT2G04940
AT2G04955
AT2G04965
AT2G05120
AT2G05170
AT2G05210
AT2G05260
AT2G05320
AT2G05590
AT2G05630
AT2G05632
AT2G05710
AT2G05755
AT2G05765
AT2G05810
AT2G05812
AT2G05970
AT2G05990
AT2G06005
AT2G06010
AT2G06025
AT2G06040
AT2G06200
AT2G06365
AT2G06465
AT2G06510
AT2G06525
AT2G06605
AT2G06615
AT2G06785
AT2G06995
AT2G07050
AT2G07170
AT2G07175
AT2G07245
AT2G07265
AT2G07335
AT2G07340
AT2G07475
AT2G07585
AT2G07595
AT2G07605
AT2G07615
AT2G07845
AT2G08005
AT2G08010
AT2G08020
AT2G08180
AT2G08205
AT2G08275
AT2G08410
AT2G08440
AT2G08510
AT2G08515
AT2G08525
AT2G08530
AT2G08635
AT2G08745
AT2G08890
AT2G09000
AT2G09025
AT2G09155
AT2G09180
AT2G09185
AT2G09195
AT2G09300
AT2G09370
AT2G09385
AT2G09390
AT2G09430
AT2G09435
AT2G09475
AT2G09510
AT2G09515
AT2G09650
AT2G09685
AT2G09690
AT2G09695
AT2G09700
AT2G09770
AT2G09845
AT2G10950
AT2G11000
AT2G11890
AT2G12400
AT2G13100
AT2G13290
AT2G13650
AT2G13800
AT2G14050
AT2G14060
AT2G14095
AT2G14110
AT2G14115
AT2G14170
AT2G14255
AT2G14285
AT2G14530
AT2G14660
AT2G14720
AT2G14750
AT2G14825
AT2G14835
AT2G15000
AT2G15080
AT2G15280
AT2G15290
AT2G15292
AT2G15300
AT2G15430
AT2G15480
AT2G15490
AT2G15530
AT2G15560
AT2G15570
AT2G15690
AT2G15695
AT2G15730
AT2G15820
AT2G15890
AT2G15900
AT2G15910
AT2G16060
AT2G16090
AT2G16220
AT2G16300
AT2G16390
AT2G16405
AT2G16460
AT2G16485
AT2G16510
AT2G16520
AT2G16530
AT2G16600
AT2G16710
AT2G16770
AT2G16900
AT2G16920
AT2G16953
AT2G16960
AT2G17030
AT2G17050
AT2G17110
AT2G17190
AT2G17240
AT2G17250
AT2G17290
AT2G17320
AT2G17340
AT2G17350
AT2G17370
AT2G17380
AT2G17440
AT2G17470
AT2G17480
AT2G17510
AT2G17520
AT2G17525
AT2G17540
AT2G17560
AT2G17570
AT2G17580
AT2G17600
AT2G17700
AT2G17720
AT2G17730
AT2G17760
AT2G17770
AT2G17787
AT2G17790
AT2G17800
AT2G17840
AT2G17980
AT2G17990
AT2G18000
AT2G18030
AT2G18170
AT2G18200
AT2G18210
AT2G18220
AT2G18230
AT2G18245
AT2G18250
AT2G18290
AT2G18330
AT2G18400
AT2G18410
AT2G18520
AT2G18590
AT2G18600
AT2G18630
AT2G18690
AT2G18770
AT2G18840
AT2G18850
AT2G18876
AT2G18900
AT2G18910
AT2G18938
AT2G19090
AT2G19180
AT2G19210
AT2G19340
AT2G19350
AT2G19380
AT2G19400
AT2G19420
AT2G19425
AT2G19440
AT2G19470
AT2G19490
AT2G19530
AT2G19540
AT2G19560
AT2G19620
AT2G19670
AT2G19680
AT2G19690
AT2G19720
AT2G19730
AT2G19750
AT2G19760
AT2G19880
AT2G19950
AT2G20010
AT2G20050
AT2G20060
AT2G20110
AT2G20120
AT2G20142
AT2G20210
AT2G20230
AT2G20240
AT2G20310
AT2G20340
AT2G20390
AT2G20400
AT2G20420
AT2G20480
AT2G20490
AT2G20540
AT2G20550
AT2G20650
AT2G20660
AT2G20690
AT2G20720
AT2G20790
AT2G20810
AT2G20840
AT2G20980
AT2G20990
AT2G21090
AT2G21150
AT2G21160
AT2G21280
[truncated: 4,202 more rows]

## Sheet: H2Aub hypo-marked
	Supplementary List 6_H2Aub hypo-marked in ubp5
AT4G03425
AT4G37840
AT1G30840
AT1G32910
AT2G23690
AT1G28360
AT5G19340
AT2G48121
AT3G50870
AT4G06965
AT4G00150
AT3G08090
AT3G49950
AT2G32510
AT1G22600
AT1G02640
AT4G37580
AT2G29220
AT4G34380
AT3G10710
AT3G10720
AT5G04680
AT5G04690
AT3G17640
AT3G17650
AT3G17655
AT4G27970
AT3G26120
AT1G31290
AT3G59030
AT2G41990
AT2G42000
AT2G42005
AT3G29590
AT4G36240
AT5G59990
AT1G30040
AT2G42520
AT2G42530
AT2G42540
AT2G42550
AT2G42560
AT2G09290
AT2G41640
AT2G41650
AT2G41660
AT4G28250
AT4G30230
AT2G27880
AT3G21330
AT5G60110
AT5G49130
AT5G49138
AT4G02670
AT5G25330
AT1G35730
AT5G41780
AT4G06425
AT4G16745
AT1G04150
AT2G20750
AT5G53210
AT5G35770
AT1G06970
AT3G15170
AT1G07167
AT1G07173
AT1G43600
AT1G43605
AT2G35940
AT2G35945
AT3G48520
AT1G02110
AT1G02120
AT2G26440
AT2G26450
AT3G24220
AT1G02180
AT1G02190
AT1G02205
AT4G33550
AT4G33560
AT5G20635
AT5G00395
AT5G14820
AT4G05710
AT2G01810
AT3G22410
AT1G23000
AT1G23010
AT5G60780
AT1G59870
AT1G58340
AT4G28775
AT4G28780
AT4G28790
AT4G28800
AT1G10400
AT2G26250
AT5G11160
AT5G25620
AT1G02065
AT1G02067
AT1G02070
AT1G72100
AT1G78430
AT1G78440
AT2G22470
AT3G12970
AT1G04160
AT5G43340
AT4G09525
AT4G37650
AT3G14370
AT5G63450
AT3G21230
AT2G08285
AT2G28625
AT2G42570
AT1G06000
AT1G06002
AT1G25425
AT3G22400
AT5G03395
AT5G22390
AT5G49360
AT2G14960
AT1G29230
AT2G43800
AT2G43810
AT3G00320
AT3G13400
AT3G13403
AT3G13404
AT1G01660
AT5G52860
AT5G02260
AT3G08155
AT3G08160
AT3G50760
AT2G45040
AT4G13770
AT3G50560
AT1G56210
AT2G16850
AT5G40800
AT5G14010
AT5G25600
AT5G25610
AT4G12290
AT3G54700
AT4G00820
AT3G15180
AT1G16150
AT4G14730
AT3G61680
AT3G23800
AT1G64660
AT1G64670
AT1G71520
AT2G37870
AT2G37880
AT2G28790
AT1G10060
AT1G78860
AT2G47180
AT5G67430
AT1G76250
AT4G01023
AT4G01026
AT4G03845
AT1G28290
AT5G06250
AT3G08115
AT4G37750
AT2G20825
AT2G20830
AT2G20835
AT3G61880
AT2G07525
AT2G22170
AT2G22180
AT5G11930
AT3G14700
AT3G14710
AT4G07285
AT4G24805
AT2G00970
AT2G47130
AT2G47140
AT2G47150
AT1G26210
AT3G01080
AT3G01085
AT5G18860
AT5G06570
AT4G28460
AT2G37030
AT5G14380
AT4G15490
AT5G07865
AT3G21740
AT3G21750
AT3G21755
AT3G21760
AT1G71528
AT1G71530
AT1G05753
AT1G22500
AT1G02570
AT1G24140
AT2G42450
AT2G42455
AT4G16600
AT2G43580
AT2G43590
AT5G02835
AT5G02855
AT5G02865
AT5G18000
AT5G18005
AT5G18010
AT5G18015
AT5G18020
AT5G18030
AT5G41040
AT5G41050
AT2G20515
AT2G20520
AT4G02280
AT2G24540
AT2G24545
AT2G24550
AT5G00615
AT5G49690
AT5G49700
AT5G24879
AT5G24880
AT5G15480
AT1G02390
AT2G38950
AT4G00360
AT4G03585
AT1G35750
AT3G01880
AT3G01890
AT3G01900
AT5G17750
AT5G17760
AT5G51670
AT1G01453
AT1G01460
AT2G21050
AT2G21060
AT2G47730
AT2G39370
AT5G01830
AT3G01750
AT1G31310
AT2G28500
AT4G09160
AT4G36380
AT2G09340
AT2G42200
AT5G14020
AT5G48170
AT2G30240
AT4G18680
AT4G18690
AT4G33050
AT1G04610
AT1G22220
AT1G70560
AT2G41260
AT2G41280
AT2G41290
AT5G03510
AT2G08195
AT2G08200
AT2G27389
AT2G27390
AT2G27400
AT2G27402
AT2G27410
AT2G27420
AT4G25620
AT3G04570
AT4G06320
AT4G15258
AT4G15260
AT1G08340
AT4G02330
AT1G70990
AT1G71000
AT5G27690
AT1G27135
AT1G27140
AT2G36780
AT2G36790
AT2G36792
AT4G00730
AT5G24100
AT5G24105
AT5G24110
AT4G19230
AT2G21480
AT2G21490
AT2G21500
AT4G20690
AT4G20700
AT4G20707
AT4G25430
AT4G25433
AT5G19700
AT1G68620
AT5G11590
AT2G24762
AT1G80280
AT4G28720
AT3G62760
AT3G24518
AT3G24520
AT5G67400
AT5G67410
AT5G67411
AT3G01690
AT3G01700
AT3G01705
AT3G01710
AT1G05370
AT3G01520
AT4G02810
AT4G02820
AT5G56870
AT5G56880
AT4G00970
AT3G08100
AT3G50190
AT4G01110
AT4G28190
AT2G46630
AT1G47610
AT3G01990
AT3G02000
AT4G25490
AT1G05560
AT1G05562
AT5G50300
AT4G18540
AT4G32880
AT5G13370
AT5G13380
AT5G13390
AT2G46150
AT2G46160
AT1G02100
AT5G37055
AT5G37060
AT1G02820
AT1G02830
AT2G02000
AT4G12330
AT2G38940
AT3G53040
AT1G53170
AT1G74110
AT5G17860
AT1G64780
AT2G45400
AT2G46840
AT2G46850
AT3G01680
AT2G03090
AT3G01660
AT3G01670
AT1G01110
AT4G31500
AT3G29670
AT1G14687
AT3G52770
AT1G53163
AT4G14740
AT4G15200
AT4G15210
AT1G65060
AT3G01516
AT5G04190
AT5G04200
AT5G04210
AT3G63430
AT3G63440
AT3G63445
AT3G63450
AT5G53740
AT5G53742
AT5G03985
AT5G25460
AT5G25470
AT5G25475
AT4G11140
AT3G14310
AT3G01870
AT1G76360
AT1G30250
AT5G20740
AT5G35715
AT5G09610
AT1G21540
AT3G03480
AT3G03490
AT5G35732
AT5G35735
AT3G05215
AT3G27250
AT3G63093
AT3G63095
AT5G58850
AT5G58860
AT5G64905
AT5G64910
AT1G28230
AT1G69530
AT1G69540
AT1G68360
AT5G48500
AT1G24530
AT4G25240
AT3G10110
AT1G75750
AT2G16650
AT2G16660
AT3G49260
AT2G46720
AT5G58460
AT5G58465
AT5G17540
AT5G52250
AT5G52260
AT5G58650
AT5G58660
AT5G58670
AT1G66110
AT1G12980
AT2G09955
AT2G47740
AT2G47750
AT4G00210
AT4G03535
AT4G03545
AT4G21970
AT2G38290
AT5G42750
AT3G21690
AT1G28190
AT5G41810
AT5G41820
AT5G14070
AT1G68825
AT4G34160
AT5G37550
AT4G03875
AT4G35380
AT4G21750
AT2G04050
AT4G18620
AT5G47500
AT3G13810
AT5G00465
AT5G03765
AT5G24580
AT5G18930
AT5G18933
AT2G35950
AT2G35960
AT2G35965
AT2G35970
AT2G35980
AT2G35990
AT1G05570
AT1G03840
AT3G63420
AT4G08935
AT4G34131
AT4G34135
AT5G57130
AT3G25640
AT1G75500
AT3G63010
AT5G04330
AT4G39190
AT5G01740
AT5G07030
AT5G03095
AT5G03105
AT5G19730
AT5G19740
AT4G07895
AT4G27730
AT4G03395
AT4G22010
AT5G36210
AT5G36220
AT3G61950
AT5G13170
AT4G18550
AT4G16563
AT4G36230
AT5G45990
AT4G00400
AT5G04960
AT5G04970
AT2G36770
AT3G04565
AT3G04575
AT3G23630
AT2G03020
AT3G61150
AT4G35160
AT1G22490
AT3G17520
AT3G17530
AT3G54820
AT2G08630
AT2G33810
AT2G33815
AT5G09440
AT1G05805
AT4G13480
AT3G17630
AT1G75710
AT5G18300
AT5G18290
AT3G18010
AT5G01415
AT5G07480
AT5G07490
AT5G07500
AT3G52525
AT5G51920
AT5G00645
AT5G51420
AT3G11580
AT2G23620
AT1G28010
AT1G71960
AT3G15820
AT4G23990
AT5G63530
AT5G49680
AT3G07975
AT3G48510
AT4G20320
AT1G62981
AT2G17860
AT2G36690
AT5G66110
AT5G00970
AT5G04520
AT5G04530
AT5G21960
AT2G09970
AT2G09990
AT1G05100
AT1G24590
AT4G05350
AT5G19110
AT5G19875
AT3G21560
AT4G19520
AT4G22560
AT5G39860
AT3G05800
AT5G47560
AT1G34580
AT1G04370
AT1G04380
AT1G21140
AT5G57685
AT1G13710
AT4G32230
AT1G67770
AT2G47800
AT2G36026
AT2G36030
AT1G22360
AT1G22370
AT1G22380
AT5G49330
AT5G06785
AT5G46220
AT5G46230
AT5G46240
AT5G61520
AT4G01985
AT3G26450
AT3G26460
AT1G80570
AT1G80580
AT1G34575
AT5G09970
AT4G05085
AT4G05310
AT4G12065
AT4G12070
AT2G09270
AT2G41410
AT2G41415
AT2G41417
AT5G48060
AT2G02890
AT3G50410
AT3G48010
AT3G48020
AT5G61270
AT3G50230
AT5G65280
AT4G21120
AT5G26731
AT1G54740
AT3G44910
AT4G32200
AT2G47440
AT5G08465
AT5G08475
AT3G44930
AT3G25610
AT5G42740
AT5G24130
AT5G24140
AT1G67100
AT2G16750
AT2G16760
AT5G65730
AT1G05317
AT4G30180
AT5G42100
AT5G42110
AT5G42120
AT2G41300
AT5G19260
AT1G53180
AT1G66950
AT2G21560
AT1G66190
AT2G09115
AT2G40130
AT4G21903
AT4G21910
AT1G65860
AT1G65870
AT4G14550
AT3G60580
AT1G18250
AT5G38610
AT4G13260
AT1G68840
AT1G68845
AT1G68850
AT5G12330
AT4G37409
AT4G37410
AT4G37420
AT3G46770
AT5G38970
AT1G03790
AT1G03800
AT1G03810
AT1G03820
AT2G39870
AT2G26710
AT2G26720
AT4G03620
AT4G03625
AT4G03630
AT2G05790
AT2G07345
AT2G20880
AT2G20890
AT4G24110
AT5G53870
AT5G53880
AT4G00370
AT5G59340
AT4G31890
AT1G79420
AT5G54450
AT1G75800
AT2G47710
AT2G47720
AT4G01460
AT4G01470
AT4G01480
AT1G67030
AT4G18830
AT4G02170
AT3G05200
AT1G68872
AT3G61850
AT2G31730
AT1G01320
AT1G01335
AT3G06868
AT3G06870
AT2G36120
AT3G56810
AT1G17745
AT3G09705
AT3G61710
AT3G61715
AT3G61720
AT3G61723
AT2G38110
AT2G42840
AT5G53900
AT1G27940
AT1G72210
AT1G10050
AT1G56030
AT1G22890
AT1G22900
AT1G10460
AT5G06530
AT4G15545
AT4G15550
AT5G42250
AT1G30700
AT3G07365
AT3G46230
AT5G21950
AT1G63340
AT1G25530
AT2G48130
AT3G62840
AT3G62850
AT3G62860
AT3G14680
AT3G14690
AT4G23210
AT1G75030
AT5G51210
AT5G43020
AT4G12730
AT2G45890
AT3G63340
AT3G63350
AT3G63360
AT3G63370
AT5G39850
AT4G02380
AT4G04125
AT5G02135
AT5G13990
AT5G14000
AT1G56600
AT4G29180
AT3G11090
AT1G70690
AT1G26770
AT5G59220
AT1G16850
AT5G07180
AT3G25730
AT3G25740
AT5G27350
AT1G80450
AT1G01480
AT5G66600
AT1G76890
AT1G76892
AT5G66580
AT5G66590
AT2G14890
AT5G07200
AT4G12270
AT5G40790
AT2G43840
AT2G37130
AT1G05497
AT1G19300
AT1G04697
AT1G09390
AT3G14320
AT5G41380
AT5G59800
AT5G59810
AT4G34680
AT2G29250
AT1G67910
AT4G18890
AT1G77380
AT5G43870
AT4G00342
AT4G00350
AT5G66700
AT5G49170
AT3G60238
AT3G59480
AT1G15200
AT1G55570
AT3G02605
AT3G12920
AT3G43110
AT3G43120
AT4G36610
AT4G08740
AT5G25550
AT1G09350
AT2G02070
AT4G38530
AT4G38540
AT4G38545
AT1G11600
AT4G31820
AT2G29263
AT2G29290
AT2G29300
AT5G11540
AT5G11550
AT5G45860
AT1G14730
AT1G70209
AT1G70210
AT2G48030
AT1G20330
AT1G34315
AT1G34317
AT5G38030
AT2G35615
AT3G04155
AT3G04165
AT3G04175
AT3G21770
AT3G21780
AT3G21781
AT3G21790
AT3G21800
AT3G21805
AT2G30370
AT5G01275
AT5G07010
AT5G03668
AT5G03670
AT2G36130
AT1G25300
AT4G38620
AT5G14290
AT5G14300
AT5G11416
AT5G11420
AT4G25250
AT4G25260
AT4G25270
AT2G38120
AT3G06675
AT1G04778
AT4G23170
AT5G49110
AT2G34050
AT2G34060
AT5G61160
AT1G32190
AT1G29280
AT5G04140
AT3G01510
AT1G46264
AT2G38510
AT1G27130
AT3G51760
AT1G15210
AT1G71695
AT1G71696
AT1G04280
AT5G60000
AT5G60010
AT1G47990
AT4G30190
AT3G03075
AT3G15270
AT3G15280
AT3G15290
AT3G05980
AT3G51060
AT3G61250
AT1G09623
AT4G35720
AT5G28160
AT1G77110
AT4G38580
AT4G38590
AT4G36600
AT1G15550
AT1G11240
AT1G11250
AT3G51910
AT3G08350
AT3G53530
AT5G47290
AT5G47300
AT2G14210
AT3G50900
AT2G20530
AT3G17070
AT1G68470
AT1G18835
AT2G05875
AT2G13275
AT4G12970
AT2G34970
AT1G60390
AT4G24120
AT4G24130
AT5G49340
AT5G57750
AT5G57760
AT5G57770
AT4G37730
AT4G15500
AT4G32870
AT5G54710
AT4G21920
AT4G16545
AT1G68780
AT5G07190
AT1G32740
AT5G01045
AT5G05260
AT5G05270
AT5G05280
AT5G05285
AT1G62420
AT2G34490
AT2G34500
AT3G02420
AT3G02430
AT3G02440
AT2G16190
AT5G41390
AT5G21482
AT5G53550
AT2G24260
AT2G37820
AT5G17030
AT5G17040
AT5G17050
AT5G27140
AT5G62330
AT5G62340
AT1G53080
AT5G61600
AT1G04513
AT1G06800
AT1G06810
AT3G07655
AT3G07665
AT3G47210
AT3G47220
AT1G63650
AT2G07375
AT2G07385
AT2G07405
AT2G21195
AT2G21200
AT2G21210
AT2G21220
AT2G39210
AT1G80080
AT1G80090
AT1G78110
AT1G78120
AT5G50360
AT5G50361
AT5G53200
AT4G25630
AT3G29370
AT5G64330
AT3G09025
AT3G58000
AT5G63350
AT2G41010
AT4G37400
AT1G55850
AT3G26200
AT4G09995
AT4G40080
AT4G40085
AT4G40090
AT1G21520
AT4G02420
AT4G24250
AT4G24260
AT4G24265
AT5G66690
AT5G02460
AT3G54390
AT3G54400
AT3G48740
AT5G61510
AT1G77210
AT4G08250
AT5G13360
AT1G30730
AT3G14240
AT3G15990
AT3G04245
AT3G22160
AT1G25560
AT5G39050
AT3G25880
AT3G25882
AT1G21970
AT2G25600
AT1G02040
AT1G02050
AT3G06130
AT1G08100
AT3G09965
AT3G63470
AT2G35859
AT2G35860
AT3G02285
AT3G10150
AT2G25090
AT1G09540
AT5G05850
AT5G05860
AT5G05870
AT5G05880
AT5G05890
AT5G05900
AT5G05910
AT1G24625
AT1G75590
AT1G69890
AT1G69900
AT3G01290
AT5G38120
AT3G51238
AT3G51240
AT1G68450
AT2G31750
AT2G31751
AT2G34710
AT4G01720
AT1G67500
AT1G05583
AT1G05587
AT1G05593
AT1G20790
AT1G13110
AT4G28811
AT4G28815
AT1G20850
AT1G04680
AT1G62570
AT2G07000
AT2G46760
AT5G53830
AT5G27420
AT3G07775
AT3G47540
AT5G43520
AT2G24570
AT1G33240
AT5G16020
AT5G16023
AT1G70895
AT5G55250
AT3G50140
AT3G50150
AT3G50160
AT3G50170
AT4G00750
AT4G03725
AT4G14130
AT5G01345
AT5G07175
AT1G04887
AT1G11770
AT5G60200
AT3G19540
AT3G44460
AT2G26750
AT3G16490
AT4G33710
AT4G33720
AT5G51760
AT2G34980
AT2G34985
AT2G34990
AT2G35000
AT2G44810
AT2G22330
AT3G19090
AT1G72230
AT4G21440
AT1G08857
AT3G23770
AT2G36950
AT3G54050
AT3G62100
AT1G05967
AT1G25450
AT1G49900
AT3G50660
AT3G08205
AT3G51710
AT3G02610
AT5G36970
AT4G32810
AT2G20180
AT2G21720
AT1G77145
AT2G41930
AT3G18950
AT1G62810
AT2G28710
AT5G64750
AT2G27240
AT4G17870
AT2G34238
AT2G34240
AT3G17185
AT4G01380
AT4G01390
AT5G23220
AT5G01240
AT3G21210
AT4G00870
AT4G00872
AT2G42760
AT5G18450
AT4G00190
AT1G12080
AT5G38980
AT5G38990
AT5G39000
AT3G61620
AT3G61630
AT3G52490
AT2G16270
AT1G65890
AT2G26040
AT2G34070
AT4G27250
AT3G09365
AT4G23490
AT4G27260
AT5G47590
AT5G47600
AT5G47610
AT5G47620
AT1G48750
AT5G23010
AT3G44326
AT5G51800
AT5G59070
AT5G59080
AT5G26340
AT1G26790
AT1G26795
AT3G27840
AT2G39730
AT4G39320
AT4G39330
AT4G39340
AT4G18195
AT4G18197
AT4G18203
AT4G18205
AT4G18210
AT5G53960
AT4G17670
AT1G02630
AT1G32540
AT5G01280
AT2G04170
AT5G42630
AT5G49100
AT1G76610
AT1G19900
AT1G19910
AT4G25420
AT1G79110
AT1G06960
AT5G16080
AT3G05695
AT2G45550
AT2G45560
AT2G45570
AT2G45580
AT1G60090
AT1G55110
AT4G26280
AT4G26288
AT4G26290
AT5G06710
AT2G47460
AT4G18660
AT3G53140
AT3G53150
AT5G14360
AT5G14370
AT5G20950
AT2G09585
AT2G44910
AT1G69490
AT3G62170
AT5G06070
AT1G17345
AT1G17350
AT5G58640
AT2G03360
AT2G16700
AT1G07850
AT1G07860
AT3G57920
AT4G31730
AT1G73190
AT4G13710
AT2G29260
AT2G40095
AT2G40100
AT2G40110
AT3G07830
AT3G07840
AT5G15580
AT5G15581
AT5G09470
AT5G09480
AT1G02700
AT1G02705
AT1G02710
AT1G80120
AT3G23220
AT3G23230
AT1G22760
AT1G68440
AT4G29150
AT4G29160
AT2G26690
AT2G26692
AT5G47580
AT2G34220
AT3G29560
AT1G09017
AT1G68875
AT1G68877
AT1G68880
AT4G29600
AT4G29610
AT4G29620
AT5G66800
AT1G35560
AT1G49200
AT1G49205
AT4G00050
AT3G56060
AT4G10490
AT4G37390
AT1G77690
AT2G09775
AT1G05297
AT1G17140
AT3G25710
AT5G25810
AT1G07485
AT1G07490
AT1G01250
AT5G62360
AT4G06295
AT4G15248
AT1G02620
AT1G04133
AT5G05320
AT5G05330
AT5G05340
AT5G64340
AT3G51950
AT5G13400
AT5G24910
AT5G07985
AT5G53370
AT5G56320
AT3G26440
AT4G09845
AT4G39360
AT4G39361
AT4G37330
AT4G37340
AT4G37360
AT3G58070
AT1G68526
AT1G68530
AT4G22770
AT2G19910
AT4G26415
AT4G26420
AT1G70230
AT1G05240
AT4G25960
AT5G65800
AT4G36470
AT1G22110
AT3G04720
AT3G15095
AT1G62540
AT1G07050
AT1G01890
AT1G01900
AT1G04077
AT5G57090
AT4G19720
AT2G26700
AT5G08275
AT5G55430
AT5G55440
AT5G55450
AT1G05490
AT1G72110
AT1G08587
AT1G63030
AT2G01530
AT5G22910
AT4G15120
AT4G06746
AT2G26530
AT1G62520
AT5G38200
AT3G01570
AT1G64490
AT1G64500
AT1G18880
AT4G24025
AT4G24026
AT4G24030
AT4G24040
AT2G28140
AT3G01935
AT3G07120
AT3G07130
AT4G26200
AT4G34250
AT4G15270
AT3G03990
AT3G04000
AT5G46730
AT1G21100
AT3G49770
AT1G19050
AT3G03055
AT3G03065
AT3G15220
AT3G15240
AT3G15250
AT3G15251
AT3G61910
AT3G61920
AT2G17890
AT5G01225
AT1G76420
AT4G23020
AT3G24770
AT5G03645
AT5G23730
AT3G23410
AT4G18215
AT4G35390
AT5G03790
AT5G03795
AT1G11330
AT1G07720
AT2G36270
AT5G66490
AT5G66500
AT3G13790
AT1G10430
AT5G66940
AT2G45430
AT2G29800
AT1G71040
AT2G24180
AT2G46735
AT2G46740
AT2G46750
AT5G67450
AT5G07430
AT2G44430
AT5G25240
AT5G63090
AT1G66140
AT1G02310
AT1G04103
AT3G23730
AT4G33220
AT4G33230
AT3G08165
AT3G50820
AT3G50825
AT5G06510
AT1G10360
AT1G10370
AT4G18840
AT2G26520
AT1G26400
AT5G01840
AT1G55260
AT1G08987
AT1G68390
AT1G68400
AT1G44575
AT1G48470
AT1G48480
AT5G27370
AT1G61930
AT3G54410
AT3G54420
AT3G54430
AT5G04230
AT4G37260
AT3G04010
AT3G08030
AT4G37770
AT5G01370
AT1G52830
AT1G69690
AT4G27460
AT4G27470
AT2G44790
AT4G14690
AT4G14695
AT3G11280
AT3G29190
AT4G00330
AT4G16640
AT1G70800
AT1G70810
AT1G70820
AT4G34760
AT1G71870
AT4G29730
AT4G29735
AT4G15630
AT1G18975
AT4G38670
AT4G38680
AT1G08090
AT4G30980
AT5G19650
AT4G19620
AT3G16800
AT1G12200
AT1G26590
AT1G26600
AT1G04533
AT1G06920
AT1G06923
AT1G06925
AT2G18450
AT2G18460
AT1G56045
AT1G56050
AT1G08043
AT1G55265
AT4G15280
AT2G37530
AT2G37540
AT3G06280
AT1G75260
AT3G10340
AT1G20310
AT1G20320
AT1G30560
AT1G11470
AT1G11475
AT1G05103
AT1G05107
AT5G62070
AT5G44160
AT3G13080
AT1G68500
AT1G53340
AT1G68640
AT1G06475
AT4G36260
AT5G57810
AT2G23160
AT2G23170
AT1G59720
AT1G09557
AT1G75450
AT4G14530
AT4G14540
AT1G33100
AT3G21240
AT2G37610
AT5G56300
AT1G79400
AT1G79410
AT5G26310
AT2G47000
AT4G38820
AT4G38825
AT4G38830
AT4G38840
AT4G38850
AT3G18800
AT3G18810
AT1G05800
AT5G44570
AT3G29680
AT4G34920
AT4G34930
AT4G34940
AT4G34950
AT2G28780
AT5G66985
AT5G66990
AT5G67000
AT5G39010
AT3G24420
AT3G25620
AT4G11780
AT4G25980
AT4G25990
AT1G72970
AT1G52415
AT2G36470
AT5G07571
AT5G07572
AT5G60800
AT1G01120
AT5G51250
AT3G10510
AT3G10520
AT3G10525
AT3G10527
AT5G07330
AT5G07340
AT1G69850
AT1G27461
AT1G18020
AT1G18030
AT1G49220
AT5G00560
AT4G03965
AT5G20620
AT5G20630
AT5G06580
AT5G51850
AT4G15380
AT4G15390
AT1G53700
AT1G53705
AT5G04470
AT5G04475
AT4G05475
AT4G25835
AT4G16750
AT3G27400
AT2G00910
AT2G43920
AT1G33102
AT2G33230
AT3G26150
AT3G50180
AT1G29110
AT1G13830
AT5G47810
AT1G21430
AT5G07990
AT5G08000
AT3G04110
AT5G27360
AT2G45120
AT1G66120
AT1G66130
AT1G29160
AT3G46890
AT3G29030
AT1G44350
AT1G68130
AT1G54040
AT3G51895
AT1G13130
AT3G12870
AT3G12880
AT2G15610
AT3G15960
AT5G02795
AT5G17830
AT2G45210
AT2G45220
AT5G19090
AT5G18404
AT5G18407
AT1G04853
AT1G11510
AT1G11520
AT1G11530
AT3G08685
AT3G56480
AT1G09843
AT1G09975
AT1G79060
AT1G68510
AT1G68520
AT5G60910
AT5G58170
AT5G58180
AT2G05580
AT4G37295
AT4G37300
AT4G37310
AT4G37320
AT1G61760
AT5G16570
AT2G30010
AT5G60890
AT5G57670
AT3G63020
AT3G63030
AT3G63040
AT3G63050
AT3G63052
AT3G02415
AT3G11430
AT1G26945
AT3G12100
AT3G12110
AT1G66880
AT4G29020
AT4G29030
AT3G08400
AT3G54480
AT3G54490
AT4G28100
AT1G56230
AT1G04180
AT1G04573
AT1G07280
AT2G34920
AT3G57260
AT4G11300
AT4G39790
AT4G08840
AT3G07195
AT3G07200
AT1G18970
AT3G50260
AT3G50270
AT3G50280
AT3G50290
AT4G14465
AT3G26210
AT3G26220
AT2G37300
AT5G13870
AT5G13880
AT5G22940
AT3G26170
AT3G26180
AT2G01940
AT3G02775
AT3G13784
AT2G23560
AT3G51230
AT5G65390
AT5G08015
AT5G53660
AT2G25200
AT1G14185
AT1G20510
AT1G56670
AT2G15760
AT2G19610
AT5G25190
AT1G11280
AT3G29300
AT3G29305
AT3G29310
AT4G11040
AT5G67010
AT5G67020
AT3G27415
AT3G27416
AT3G28420
AT1G19850
AT2G36050
AT5G13940
AT5G44220
AT3G01500
AT1G05337
AT1G17840
AT4G14430
AT4G14440
AT5G47950
AT4G14245
AT1G27100
AT1G05520
AT1G05530
AT5G45210
AT2G37170
AT5G60770
AT4G29700
AT5G01750
AT5G01760
AT1G80340
AT3G16570
AT4G16140
AT3G28345
AT4G02410
AT2G36080
AT1G76240
AT1G16370
AT1G16380
AT1G16390
AT1G16410
AT3G44320
AT3G14210
AT2G44220
AT2G44230
AT3G57010
AT5G09760
AT5G42200
AT5G58360
AT2G26975
AT1G21620
AT5G49800
AT3G58440
AT5G04770
AT1G70550
AT2G26650
AT4G35690
AT4G35700
AT4G18250
AT4G18253
AT2G39975
AT2G39980
AT2G36830
AT3G13090
AT4G04500
AT5G49160
AT1G18570
AT2G18810
AT4G18170
AT2G37640
AT5G58050
AT5G58060
AT5G58070
AT5G58080
AT4G05470
AT4G18710
AT4G18720
AT3G26840
AT3G58230
AT1G25510
AT4G32710
AT2G26865
AT2G26870
AT2G26880
AT2G26882
AT1G51210
AT1G51220
AT4G24010
AT5G04395
AT5G04400
AT5G04410
AT4G16560
AT1G11370
AT4G32860
AT4G15530
AT1G20860
AT1G29660
AT5G11140
AT4G37450
AT3G49940
AT1G69570
AT1G69572
AT2G36420
AT2G37390
AT4G36900
AT1G77640
AT1G65620
AT5G41761
AT5G41763
AT3G46240
AT5G39650
AT1G69870
AT2G18500
AT5G14920
AT5G14930
AT5G43350
AT3G00340
AT3G03315
AT3G16400
AT3G16410
AT5G00385
AT5G12340
AT4G35610
AT1G12110
AT1G17280
AT1G17285
AT5G55330
AT5G55340
AT2G01500
AT2G39681
AT2G39690
AT4G04630
AT5G06750
AT5G06755
AT5G06760
AT3G03760
AT2G29970
AT3G19920
AT5G53380
AT2G06850
AT1G11125
AT4G38970
AT5G37870
AT1G73340
AT5G55770
AT1G63710
AT5G20260
AT3G05937
AT3G30530
AT2G14070
AT2G47860
AT2G47870
AT2G47880
AT2G47885
AT5G67200
AT5G26230
AT4G14104
AT4G14105
AT1G76430
AT2G14670
AT3G07540
AT2G37720
AT4G16748
AT5G61850
AT4G22090
AT1G09920
AT1G09930
AT2G40560
AT1G64680
AT1G41830
AT1G22400
AT5G65158
AT5G65160
AT5G65165
AT1G01380
AT1G01390
AT1G01400
AT1G01410
AT1G01420
AT2G09060
AT2G09065
AT2G39700
AT1G07237
AT1G44080
AT5G21280
AT5G40380
AT1G18010
AT4G39940
AT4G39950
AT4G39952
AT4G39955
AT2G18340
AT2G18350
AT4G15160
AT1G01600
AT1G01610
AT1G01620
AT4G31970
AT2G43510
AT2G43520
AT4G28390
AT4G28395
AT4G28397
AT2G05555
AT2G05565
AT1G30280
AT1G30282
AT4G15620
AT1G67328
AT1G67330
AT1G30190
AT5G53030
AT1G06148
AT2G31050
AT3G28840
AT2G09335
AT2G42150
AT1G21530
AT5G17820
AT3G24690
AT1G29870
AT1G11700
AT3G09525
AT3G09545
AT4G02805
AT4G03445
AT4G03450
AT4G03455
AT4G03460
AT4G04645
AT2G31550
AT3G04105
AT3G04115
AT3G21270
AT4G17460
AT4G17470
AT2G13610
AT5G55410
AT5G10510
AT2G42900
AT1G10410
AT5G14740
AT2G47030
AT2G47040
AT2G47050
AT3G57500
AT5G63160
AT1G67340
AT3G59010
AT1G21722
AT1G21730
AT5G57625
AT3G11150
AT1G67710
AT3G09095
AT3G58120
AT3G58450
AT2G01520
AT5G11130
AT1G28130
AT1G07430
AT1G10890
AT5G45840
AT4G32290
AT1G05250
AT2G03370
AT4G09170
AT2G26740
AT4G26810
AT4G26820
AT4G26830
AT4G26840
AT3G43270
AT4G12050
AT2G16290
AT2G01580
AT2G01590
AT4G14850
AT4G14860
AT4G14870
AT1G05615
AT1G05620
AT1G05630
AT1G04397
AT1G05575
AT1G05577
AT4G00950
AT5G06090
AT2G46770
AT3G05005
AT3G26190
AT3G53190
AT3G48550
AT1G08965
AT2G01913
AT1G08820
AT2G28850
AT2G28860
AT1G01580
AT1G79440
AT1G79450
AT1G79460
AT1G12050
AT2G46940
AT1G67590
AT1G32470
AT1G32480
AT5G45830
AT4G16390
AT1G04110
AT1G59590
AT3G63410
AT4G22710
AT1G11780
AT2G04160
AT2G04725
AT5G61290
AT2G18196
AT2G05520
AT2G05530
AT5G13920
AT5G13930
AT5G09595
[truncated: 5,151 more rows]

## Sheet: Unchanged genes
Supplementary List 5: H2Aub Unchanged genes
AT5G62020
AT5G49040
AT5G64687
AT1G01730
AT2G37590
AT5G49050
AT2G24255
AT2G24250
AT1G01720
AT5G13090
AT2G38890
AT5G39693
AT2G24285
AT5G64690
AT3G61090
AT5G63390
AT5G02390
AT5G38340
AT1G11112
AT5G63380
AT4G39870
AT1G13740
AT5G26330
AT5G27660
AT5G38317
AT3G50370
AT3G50373
AT3G24090
AT5G52620
AT3G61035
AT5G65920
AT5G65925
AT3G49360
AT5G52630
AT5G64620
AT3G24093
AT5G52640
AT4G25290
AT4G37270
AT5G53970
AT3G48090
AT5G64640
AT3G61060
AT5G53980
AT5G65960
AT1G60080
AT5G64630
AT5G63300
AT1G73390
AT5G49030
AT1G61360
AT1G48390
AT1G72010
AT3G14790
AT1G60040
AT5G03615
AT1G48380
AT5G04940
AT2G14920
AT2G02930
AT1G48360
AT3G12150
AT3G48100
AT1G23080
AT3G49460
AT3G61105
AT2G02955
AT2G02950
AT1G74630
AT3G61100
AT3G48120
AT1G61330
AT2G13600
AT3G49470
AT3G51790
AT1G60000
AT5G04905
AT3G61113
AT5G53910
AT2G01630
AT3G48115
AT3G61110
AT1G74640
AT5G53920
AT5G40610
AT2G38900
AT2G38905
AT5G40620
AT1G13680
AT5G14340
AT3G26700
AT1G01690
AT5G38300
AT1G62610
AT1G62620
AT1G13690
AT1G74600
AT1G01680
AT1G49620
AT1G12330
AT2G37600
AT1G11000
AT1G62630
AT5G16980
AT5G27630
AT4G01270
AT1G74610
AT5G39610
AT1G61310
AT2G13665
AT5G16970
AT2G13660
AT1G74620
AT1G49600
AT3G01445
AT4G01250
AT2G36330
AT1G50660
AT3G14750
AT4G13230
AT3G01450
AT2G37670
AT2G13680
AT1G50659
AT2G36340
AT1G48330
AT1G50650
AT1G49660
AT4G13220
AT2G23000
AT3G01460
AT5G15610
AT1G49650
AT4G13210
AT5G04950
AT5G28920
AT2G36325
AT4G02550
AT5G28919
AT4G02555
AT5G15600
AT1G50630
AT4G13200
AT3G14780
AT1G23030
AT1G63930
AT5G62140
AT2G38790
AT1G13609
AT4G39700
AT1G13607
AT1G13608
AT1G13605
AT5G37170
AT5G51480
AT2G48110
AT2G25470
AT5G62130
AT1G13610
AT5G64790
AT1G14940
AT4G39710
AT1G02930
AT1G26920
AT1G26921
AT2G25460
AT5G38490
AT4G27740
AT4G27745
AT1G14910
AT4G15715
AT2G36110
AT2G12190
AT1G01630
AT2G12170
AT4G39730
AT4G15700
AT5G13190
AT4G27765
AT4G27760
AT1G02980
AT1G13650
AT5G62170
AT1G26960
AT2G36190
AT5G39785
AT1G24300
AT4G27780
AT1G01670
AT5G02490
AT5G25120
AT4G25130
AT5G13150
AT5G52730
AT4G25140
AT4G39780
AT4G26488
AT4G25150
AT5G64710
AT5G40760
AT3G50470
AT4G26490
AT4G25160
AT4G37140
AT4G38470
AT3G48187
AT4G25170
AT4G37150
AT5G50115
AT5G64760
AT4G37160
AT1G14900
AT3G61198
AT4G37170
AT5G50120
AT5G64780
AT5G37190
AT5G64770
AT5G51470
AT3G51860
AT3G48201
AT3G48200
AT5G03720
AT3G62528
AT3G13590
AT5G02400
AT3G25590
AT1G61260
AT1G24280
AT1G49570
AT1G24270
AT3G48220
AT3G25585
AT1G48230
AT1G63860
AT3G49580
AT3G48240
AT5G40720
AT3G61200
AT5G64700
AT2G26820
AT3G62530
AT4G13170
AT5G52720
AT4G01180
AT1G50590
AT3G61210
AT3G62540
AT2G14860
AT3G02850
AT1G01570
AT3G01525
AT2G25510
AT3G14830
AT1G63820
AT1G12240
AT5G14450
AT1G75810
AT1G26880
AT2G26830
AT2G25500
AT5G13130
AT1G14870
AT1G63840
AT2G13555
AT3G25510
AT5G14440
AT2G13550
AT4G01150
AT5G01120
AT2G38820
AT1G51805
AT3G01550
AT1G75830
AT4G14455
AT5G39720
AT4G14450
AT4G02465
AT3G01560
AT3G00230
AT2G36210
AT4G02460
AT5G39715
AT2G38870
AT3G14870
AT5G03760
AT3G51820
AT2G24220
AT2G13560
AT5G15740
AT5G15745
AT1G24265
AT1G51860
AT5G03770
AT5G01110
AT2G24210
AT1G24267
AT4G15760
AT1G51850
AT1G26890
AT3G00260
AT2G36200
AT2G38860
AT1G25570
AT1G11300
AT4G38730
AT1G01970
AT4G02770
AT5G64430
AT2G36020
AT5G65760
AT4G14750
AT1G24620
AT2G01390
AT4G38740
AT4G01430
AT5G15490
AT4G02760
AT5G14160
AT1G13940
AT2G37320
AT2G24040
AT5G02175
AT5G14150
AT1G13950
AT2G37330
AT5G02185
AT2G26695
AT1G24650
AT5G02155
AT5G51160
AT5G14130
AT3G02940
AT4G36120
AT4G38781
AT1G48610
AT5G14120
AT4G36130
AT4G38790
AT3G01625
AT5G39410
AT5G16770
AT5G14110
AT4G37470
AT5G03470
AT3G14940
AT1G49920
AT4G02700
AT3G62590
AT3G48270
AT2G48060
AT4G24190
AT5G41740
AT2G48070
AT5G52400
AT4G36190
AT5G53730
AT5G65700
AT4G36180
AT5G40420
AT5G52410
AT1G13920
AT5G52420
AT1G13930
AT5G53750
AT5G65750
AT5G26180
AT5G40460
AT3G49668
AT3G48320
AT3G49670
AT3G50640
AT1G35290
AT1G61560
AT3G61340
AT3G47030
AT1G73550
AT1G72220
AT1G60250
AT3G50670
AT2G01400
AT1G73570
AT2G01410
AT3G62660
AT5G27410
AT5G14100
AT5G14105
AT1G23240
AT1G49870
AT2G02750
AT3G14950
AT5G27400
AT3G26930
AT2G02760
AT1G35210
AT4G00180
AT5G15410
AT1G50840
AT1G49850
AT4G26700
AT4G26701
AT1G50830
AT4G00170
AT1G49840
AT5G03430
AT5G02100
AT5G03435
AT4G26710
AT3G49620
AT3G13660
AT2G37435
AT3G49630
AT2G37430
AT3G13670
AT3G50620
AT2G01470
AT4G12130
AT3G23010
AT3G13682
AT2G25450
AT4G38710
AT5G04710
AT4G26740
AT1G11290
AT3G00380
AT3G23000
AT1G23270
AT3G13690
AT2G25440
AT4G14770
AT5G04720
AT4G25300
AT2G38550
AT4G14640
AT4G15970
AT4G15975
AT2G26560
AT4G15960
AT2G26550
AT2G37200
AT2G38530
AT4G15955
AT2G01280
AT4G02630
AT4G14615
AT4G27990
AT2G38540
AT2G01290
AT1G01860
AT2G25240
AT3G01720
AT1G50820
AT1G49830
AT5G02275
AT3G13700
AT3G01730
AT3G00400
AT2G37280
AT3G01735
AT5G38212
AT5G39540
AT5G38210
AT3G13710
AT5G63290
AT5G39535
AT2G25297
AT5G39530
AT1G49810
AT5G02255
AT2G25295
AT5G14230
AT4G25370
AT3G13730
AT1G49800
AT5G02265
AT3G60050
AT3G60060
AT4G36040
AT4G37370
AT5G41850
AT4G24070
AT4G36050
AT4G37380
AT5G41860
AT4G24080
AT4G24090
AT1G01810
AT5G52540
AT1G01800
AT1G72180
AT1G01830
AT5G38280
AT3G59100
AT5G04810
AT1G72140
AT3G61430
AT1G35190
AT5G04820
AT3G23170
AT3G11180
AT3G50750
AT3G48460
AT1G61440
AT2G03925
AT5G41800
AT3G60140
AT1G62790
AT3G61440
AT3G47170
AT5G03560
AT5G02235
AT2G40920
AT3G49710
AT2G40925
AT1G50732
AT2G03975
AT1G74720
AT1G49740
AT2G27920
AT5G03570
AT5G02245
AT1G11120
AT2G15970
AT1G48400
AT1G49730
AT2G01320
AT5G02215
AT1G11130
AT2G14635
AT1G23110
AT1G73410
AT2G26610
AT1G74740
AT2G02660
AT5G04885
AT3G49744
AT5G15510
AT1G23160
AT2G26640
AT4G26600
AT3G25760
AT3G49750
AT2G15980
AT5G15500
AT2G37310
AT4G00030
AT4G02690
AT1G50770
AT1G49780
AT1G23170
AT4G27940
AT1G11160
AT4G00026
AT2G39940
AT3G49725
AT4G13330
AT1G62710
AT1G24485
AT3G48410
AT1G62720
AT2G46050
AT1G15910
AT2G34090
AT2G22070
AT4G28710
AT4G04700
AT5G24170
AT4G28740
AT3G01850
AT1G02610
AT4G28755
AT5G24165
AT5G24160
AT5G25490
AT3G01860
AT4G28750
AT5G12170
AT4G27435
AT5G24155
AT4G27440
AT4G26110
AT3G59190
AT5G49450
AT4G27450
AT5G62410
AT5G51770
AT3G60150
AT5G50450
AT3G61490
AT4G26150
AT5G61130
AT4G38130
AT4G26160
AT4G38140
AT5G50480
AT1G62270
AT4G38150
AT5G61140
AT5G48180
AT4G38160
AT4G14096
AT5G01425
AT1G63540
AT3G60210
AT1G75520
AT3G61540
AT3G24590
AT1G63550
AT4G38070
AT1G74205
AT4G38065
AT2G00740
AT1G01280
AT3G60220
AT3G23290
AT1G74210
AT1G51530
AT1G75540
AT5G02730
AT5G51710
AT1G63570
AT3G60200
AT1G51520
AT2G00760
AT5G02740
AT5G51720
AT4G02180
AT3G61580
AT5G51730
AT1G76820
AT5G63700
AT1G51580
AT3G48590
AT2G09135
AT4G03490
AT1G76830
AT4G14147
AT5G62400
AT1G51570
AT5G02700
AT1G52890
AT2G09130
AT4G15460
AT4G03475
AT1G52800
AT5G12150
AT5G36120
AT4G14120
AT4G15450
AT5G36110
AT3G12540
AT5G13490
AT1G64800
AT2G23440
AT3G12545
AT5G25450
AT4G02120
AT4G14100
AT3G13880
AT3G12550
AT3G13882
AT1G27820
AT2G34100
AT5G25440
AT3G24530
AT2G35430
AT4G03430
AT4G03435
AT5G14780
AT3G61500
AT4G04760
AT1G26550
AT5G12110
AT3G50850
AT2G46130
AT5G14770
AT4G15400
AT1G27890
AT3G12580
AT3G50860
AT1G14550
AT5G26742
AT3G23250
AT3G24580
AT5G13420
AT3G12590
AT2G46110
AT1G14560
AT3G24570
AT3G23240
AT3G24575
AT1G26540
AT1G01260
AT2G46120
AT3G50845
AT3G13900
AT2G23290
AT4G29905
AT2G47280
AT2G47270
AT3G13910
AT4G30910
AT4G29930
AT3G12600
AT4G28610
AT3G24605
AT3G12610
AT4G28620
AT4G27300
AT5G36260
AT5G12290
AT3G01995
AT3G24610
AT4G27310
AT3G12640
AT4G30975
AT4G30972
AT5G48230
AT4G27320
AT4G39300
AT5G62560
AT4G26010
AT1G51490
AT4G28680
AT4G26020
AT1G49170
AT1G51480
AT5G50580
AT1G63460
AT4G28690
AT2G01900
AT5G50590
AT1G74120
AT1G76780
AT1G74130
AT1G75460
AT4G26070
AT1G75470
AT1G74140
AT4G14090
AT1G01180
AT3G59340
AT5G13520
AT3G62990
AT1G52760
AT5G01540
AT5G01542
AT4G14080
AT4G39280
AT1G75410
AT2G25900
AT4G14070
AT3G48670
AT4G39290
AT5G13500
AT1G63450
AT1G51402
AT1G74100
AT1G51400
AT2G00640
AT5G49525
AT3G59390
AT5G62500
AT1G51470
AT3G22090
AT2G37950
AT4G03380
AT3G58060
AT1G76700
AT5G14800
AT2G24645
AT4G15350
AT1G64740
AT4G04690
AT1G50110
AT2G23300
AT1G52770
AT5G62510
AT4G03355
AT4G02020
AT2G47300
AT3G48600
AT2G09040
AT5G12270
AT3G12650
AT5G36240
AT3G50930
AT4G14000
AT4G17990
AT2G36660
AT1G02410
AT3G50940
AT2G25980
AT3G12660
AT3G10000
AT5G12280
AT2G47310
AT3G24660
AT3G23330
AT4G03330
AT3G12670
AT1G03770
AT1G27700
AT2G09045
AT4G03320
AT3G23326
AT3G23325
AT4G16630
AT3G48610
AT2G23340
AT1G27710
AT4G05970
AT2G36695
AT4G05965
AT3G24670
AT1G02450
AT2G35345
AT2G35343
AT2G36670
AT2G34010
AT2G35340
AT5G01560
AT3G61610
AT2G34020
AT2G35350
AT4G17920
AT3G11397
AT5G01570
AT3G11395
AT4G02300
AT1G14810
AT5G62260
AT4G16940
AT4G15610
AT5G37290
AT4G28940
AT4G04955
AT5G37280
AT3G12700
AT4G28950
AT2G35140
AT5G62280
AT4G39600
AT3G12710
AT4G27630
AT2G23190
AT1G14800
AT2G23180
AT5G37260
AT3G12720
AT1G14850
AT1G13520
AT5G37250
AT1G25500
AT3G11402
AT3G12730
AT3G11400
AT4G27652
AT4G27657
AT5G25265
AT3G24710
AT5G62290
AT1G01520
AT3G11410
AT4G38300
AT2G47170
AT4G27660
AT2G35190
AT5G38565
AT3G11420
AT5G39890
AT4G27670
AT5G51520
AT4G25020
AT5G51530
AT4G38340
AT5G51545
AT5G51540
AT4G25040
AT5G62200
AT4G25050
AT5G64850
AT5G62220
AT1G74470
AT5G62210
AT4G25080
AT4G37080
AT5G51590
AT1G73170
AT2G13810
AT1G48140
AT1G75760
AT3G46140
AT5G03840
AT1G48130
AT2G01830
AT3G46130
AT3G59440
AT1G48120
AT1G24150
AT1G25480
AT3G46160
AT3G60440
AT3G46150
AT1G63740
AT5G03800
AT5G64800
AT3G46180
AT2G36500
AT4G14390
AT5G40840
AT2G24520
AT2G00550
AT5G40850
AT1G61105
AT4G14385
AT5G52840
AT1G49490
AT4G14370
AT1G13440
AT3G09125
AT3G22100
AT5G27890
AT4G14365
AT4G14368
AT4G14360
AT5G27889
AT5G14570
AT1G26761
AT3G12780
AT1G02770
AT4G15680
AT5G14560
AT1G75700
AT5G14565
AT5G13225
AT5G13220
AT5G14550
AT4G01020
AT3G11470
AT5G13230
AT3G09162
AT3G59420
AT5G14540
AT3G60410
AT5G14545
AT3G60415
AT4G14320
AT4G16983
AT5G13200
AT3G11480
AT3G47430
AT5G02550
AT4G16980
AT5G02555
AT3G59435
AT3G60420
AT4G14310
AT5G13210
AT5G03890
AT4G14315
AT2G47230
AT4G16970
AT3G59400
AT4G16960
AT4G14300
AT3G09195
AT4G02310
AT1G13470
AT1G12140
AT3G59410
AT4G16950
AT3G47440
AT2G24380
AT4G03515
AT3G12810
AT4G04830
AT4G03500
AT1G14700
AT2G24370
AT4G16807
AT3G00850
AT4G16800
AT3G12830
AT2G35035
AT2G35030
AT2G37690
AT2G24390
AT2G24395
AT3G12840
AT3G09200
AT3G12850
AT3G09210
AT3G12860
AT3G09220
AT2G35060
AT3G22200
AT3G23530
AT4G27540
AT5G24030
AT1G14720
AT4G26220
AT4G38200
AT3G11550
AT4G39530
AT5G50310
AT5G63630
AT1G73060
AT5G50320
AT5G50335
AT5G50330
AT5G63650
AT4G27585
AT5G62320
AT4G27590
AT4G26260
AT4G27595
AT5G50340
AT4G39570
AT5G63670
AT4G39580
AT1G62380
AT4G39590
AT1G75690
AT5G50375
AT1G74370
AT3G12800
AT5G62350
AT1G73050
AT5G01305
AT4G38180
AT5G14620
AT1G75640
AT5G27920
AT4G38190
AT1G24070
AT5G14610
AT1G49340
AT1G76980
AT3G47580
AT5G01310
AT5G03975
AT5G27910
AT1G50320
AT1G73000
AT5G14602
AT1G49330
AT1G25360
AT1G52980
AT1G13390
AT1G73010
AT1G52970
AT1G50310
AT3G60560
AT1G24095
AT4G14280
AT1G62300
AT5G15900
AT2G01750
AT5G40960
AT5G03900
AT5G49305
AT1G64970
AT1G24080
AT3G58270
AT3G60590
AT5G40970
AT5G49310
AT1G24090
AT4G02270
AT3G58280
AT5G40980
AT2G01770
AT2G36410
AT3G22220
AT5G26680
AT1G27960
AT5G12030
AT3G11560
AT1G03993
AT5G26670
AT2G37750
AT1G27970
AT3G11570
AT5G12040
AT1G03980
AT1G03982
AT1G14630
AT1G52900
AT1G13300
AT5G38640
AT3G46200
AT3G09270
AT2G24440
AT3G09275
AT5G14670
AT5G12020
AT4G15540
AT1G14690
AT2G37780
AT3G61860
AT5G14660
AT3G60530
AT1G25340
AT1G49310
AT5G01340
AT3G09290
AT1G13370
AT3G60540
AT5G15980
AT2G36460
AT5G39940
AT1G25350
AT3G61870
AT2G23120
AT5G01325
AT5G15970
AT5G14640
AT2G37760
AT5G39930
AT2G23150
AT5G27940
AT3G58200
AT3G22275
AT3G60520
AT2G37770
AT5G26617
AT5G18780
AT1G19025
AT5G06790
AT5G42410
AT1G60950
AT1G60960
AT5G43760
AT3G00970
AT5G55740
AT5G06775
AT1G21320
AT1G59990
AT5G43770
AT1G34630
AT1G19020
AT5G04120
AT5G55750
AT3G10300
AT4G31900
AT5G43780
AT3G12977
AT5G42450
AT5G55760
AT5G43790
AT1G21390
AT5G05430
AT5G53110
AT5G05435
AT1G59940
AT5G05400
AT3G12990
AT1G34670
AT4G31930
AT3G23640
AT5G05410
AT4G31940
AT1G10610
AT1G23935
AT1G09637
AT5G16190
AT5G16170
AT3G00900
AT4G30640
AT5G16180
AT1G09660
AT5G04170
AT1G10657
AT1G09653
AT1G23965
AT4G30650
AT1G23960
AT2G35810
AT1G10660
AT1G21310
AT4G30660
AT4G30662
AT1G09647
AT1G23970
AT1G22640
AT1G21313
AT1G07020
AT4G28350
AT5G05480
AT2G22500
AT5G17460
AT1G07010
AT3G00940
AT5G04160
AT5G05490
AT5G04165
AT1G07000
AT4G16270
AT4G29580
AT4G03070
AT3G60690
AT4G03080
AT4G29590
AT4G03065
AT2G47830
AT4G28270
AT4G16370
AT4G30580
AT2G35820
AT4G16360
AT4G17695
AT4G30590
AT2G35830
AT4G05690
AT2G22560
AT4G16330
AT3G58390
AT2G47840
AT2G47844
AT4G06995
AT4G05660
AT4G04330
AT2G47850
AT1G69240
AT1G72890
AT3G21000
AT3G11690
AT3G47620
AT4G04305
AT5G53048
AT5G66360
AT1G69270
AT5G53045
AT3G09395
AT3G47650
AT1G33260
AT5G41071
AT4G05625
AT1G33265
AT3G61930
AT5G41070
AT2G46560
AT3G60650
AT1G69200
AT5G41080
AT2G45280
AT3G08080
AT5G54390
AT4G06935
AT3G45000
AT3G48990
AT1G69220
AT1G72870
AT3G61970
AT3G60640
AT1G69230
AT5G43860
AT1G08250
AT1G72810
AT5G55840
AT1G60830
AT5G41200
AT1G09575
AT1G10580
AT3G10405
AT1G09570
AT5G55856
AT1G10585
AT3G10400
AT2G33080
AT5G66520
AT5G55860
AT5G05560
AT5G66510
AT5G30500
AT5G65210
AT1G47890
AT3G47710
AT1G22590
AT5G04215
AT5G18850
AT5G66530
AT5G54560
AT5G05550
AT1G46554
AT1G47885
AT5G66560
AT5G06850
AT1G72800
AT5G53250
AT5G66558
AT5G04205
AT1G45207
AT5G28290
AT4G16195
AT4G29548
AT4G16190
AT4G31860
AT1G08200
AT4G31877
AT4G16180
AT4G31875
AT4G29550
AT1G10540
AT4G31870
AT1G09520
AT1G09560
AT4G29560
AT4G28230
AT4G16162
AT5G42510
AT4G16160
AT4G17490
AT5G55830
AT4G28240
AT4G29570
AT5G55835
AT1G10520
AT5G42520
AT4G16155
AT4G17486
AT2G08100
AT4G16260
AT4G16265
AT4G16250
AT3G58470
AT2G22420
AT2G22425
AT2G09460
AT4G30470
AT3G57150
AT3G58480
AT4G30480
AT2G35765
AT2G35760
AT2G09480
AT2G33110
AT2G09465
AT2G35770
AT2G46420
AT2G35744
AT1G69190
AT2G35747
AT2G21130
AT4G18860
AT2G35750
AT4G04210
AT2G46400
AT5G06839
AT1G33170
AT3G58415
AT4G04205
AT3G23790
AT2G34470
AT5G54470
AT3G23780
AT3G60740
AT4G17505
AT2G08185
AT5G66480
AT2G34450
AT1G72790
AT3G10490
AT1G45130
AT2G34460
AT1G69150
AT5G41190
AT1G70140
AT3G45100
AT5G06820
AT4G06820
AT3G22490
AT3G21160
AT3G57130
AT1G71410
AT3G21165
AT4G06815
AT3G57100
AT3G59765
AT3G59760
AT3G60750
AT1G69100
AT1G71420
AT3G57110
AT2G33170
AT1G71430
AT3G45140
AT1G32240
AT1G70510
AT3G22500
AT5G06550
AT1G07270
AT1G33560
AT1G56220
AT5G19860
AT1G70520
AT1G21590
AT1G07267
AT4G29800
AT5G55508
AT1G70530
AT3G22520
AT5G55507
AT1G19250
AT5G07860
AT2G46270
AT3G08220
AT1G33540
AT3G22510
AT1G20240
AT5G06540
AT2G46280
AT5G44870
AT3G47833
AT3G47830
AT3G10550
AT5G07840
AT5G06515
AT4G28500
AT3G59830
AT3G47820
AT5G07850
AT5G56860
AT3G10560
AT3G23890
AT3G22565
AT3G10570
AT5G43570
AT1G70505
AT1G71830
AT1G70500
AT5G07830
AT5G06505
AT4G30850
AT1G10850
AT1G08520
AT2G00900
AT1G08547
AT5G17280
AT1G07200
AT4G30880
AT1G07203
AT4G27240
AT5G05265
AT1G19230
AT4G28580
AT1G19240
AT1G09885
AT1G21550
AT1G08557
AT5G19890
AT5G17230
AT3G11825
AT1G19200
AT3G23810
AT5G19880
AT5G18550
AT4G27270
AT4G27280
AT3G11830
AT1G22860
AT5G66180
AT2G35600
AT2G24945
AT2G24940
AT4G39140
AT2G35605
AT5G66170
AT3G57290
AT4G03298
AT2G36910
AT4G03292
AT4G03295
AT2G23630
AT2G24960
AT2G00990
AT5G66190
AT4G39180
AT2G34310
AT2G34315
AT2G47620
AT2G34317
AT2G09350
AT1G08500
AT1G56170
AT3G58530
AT5G66100
AT1G69480
AT2G33020
AT4G15215
AT3G45210
AT5G67420
AT3G22570
AT2G33030
AT2G34360
AT1G68170
AT2G45010
AT3G59845
AT2G33000
AT3G59840
AT4G04540
AT2G36990
AT1G68180
AT5G56790
AT3G58520
AT3G59850
AT2G33010
AT5G54145
AT1G56130
AT1G68110
AT2G33060
AT1G70430
AT2G46370
AT2G46375
AT2G33070
AT1G68120
AT1G70440
AT2G46380
AT2G34370
AT1G69460
AT4G17810
AT4G04505
AT1G56160
AT1G56165
AT2G33050
AT2G34380
AT2G33051
AT1G69470
AT2G46360
AT2G47690
AT1G08490
AT3G59900
AT3G11964
AT1G69400
AT1G32127
AT1G19150
AT1G08487
AT5G43620
AT3G08325
AT3G59910
AT1G56100
AT5G17320
AT5G18650
AT1G69410
AT1G56105
AT1G19160
AT1G07143
AT1G69420
AT3G22640
AT5G55620
AT5G20960
AT1G56120
AT2G34180
AT2G34185
AT3G21300
AT2G34186
AT1G19140
AT2G34190
AT5G55630
AT5G42325
AT1G20120
AT3G08355
AT3G59940
AT3G19000
AT3G47950
AT3G19002
AT3G07030
AT3G08360
AT5G05305
AT1G19190
AT5G20940
AT5G67620
AT3G59950
AT5G56985
AT3G22650
AT5G56980
AT3G47940
AT5G20935
AT3G19010
AT3G22680
AT4G30710
AT1G33475
AT1G19170
AT5G56990
AT1G34790
AT3G19040
AT3G22670
AT1G19180
AT5G53010
AT3G19035
AT3G47960
AT5G06620
AT3G08390
AT1G22720
AT1G10710
AT1G08420
AT5G17380
AT5G17390
AT3G11920
AT1G08450
AT1G09780
AT1G33415
AT1G07119
AT5G28020
AT1G09773
AT4G39100
AT1G10780
AT3G11930
AT5G18680
AT5G17350
AT3G09620
AT5G04030
AT1G07135
AT4G39120
AT5G44930
AT1G21400
AT5G18670
AT3G09630
AT1G08460
AT1G10760
AT3G23920
AT4G28490
AT1G21410
AT4G39130
AT1G09787
AT2G00850
AT4G39030
AT3G44070
AT4G39050
AT2G24840
AT4G39060
AT4G04485
AT1G70390
AT2G23530
AT2G47500
AT4G04475
AT4G40050
AT2G47510
AT2G24850
AT4G17785
AT4G16450
AT4G04465
AT4G39090
AT2G36835
AT4G16447
AT2G09260
AT1G09710
AT4G17770
AT4G40070
AT1G32080
AT5G43580
AT3G57320
AT3G21370
AT3G08395
AT3G58650
AT2G36890
AT5G54230
AT2G46210
AT4G03100
AT3G22690
AT3G60980
AT3G57330
AT1G68040
AT5G54240
AT3G19055
AT2G46220
AT3G58630
AT3G57300
AT5G66240
AT3G19070
AT1G70370
AT1G56080
AT2G36885
AT5G07915
AT1G56085
AT3G57310
AT4G05740
AT3G60960
AT5G42280
AT2G36880
AT2G46200
AT2G22250
AT1G70310
AT3G56030
AT2G46255
AT3G20070
AT2G47585
AT2G47590
AT2G46260
AT3G20080
AT1G72990
AT3G44060
AT2G34260
AT3G56020
AT1G70340
AT2G22290
AT3G09760
AT5G65530
AT5G66860
AT1G35516
AT1G35515
AT5G53540
AT1G09217
AT3G07110
AT5G41570
AT5G65520
AT1G09203
AT3G10760
AT3G09785
AT3G22760
AT3G21430
AT5G39210
AT3G10770
AT5G41590
AT1G10200
AT3G10780
AT1G10250
AT5G40270
AT5G16560
AT5G17890
AT1G35550
AT3G57400
AT5G40275
AT3G22780
AT3G21450
AT1G23560
AT3G20110
AT3G10790
AT1G09250
AT1G35545
AT3G22770
AT5G64230
AT1G23570
AT3G20120
AT1G09247
AT3G08490
AT5G03255
AT1G09280
AT2G22900
AT5G03220
AT3G19160
AT5G64250
AT5G03230
AT3G20140
AT2G08620
AT2G08625
AT4G17190
AT1G12800
AT2G08615
AT1G12805
AT2G10931
AT2G08640
AT4G17180
AT5G54810
AT4G20835
AT4G20830
AT5G42830
AT4G20840
AT2G33620
AT4G20850
AT3G22700
AT4G05180
AT2G46930
AT2G45600
AT5G66820
AT2G32300
AT2G07325
AT2G08655
AT5G54840
AT4G05160
AT3G08405
AT4G05170
AT2G45610
AT2G21620
AT5G66840
AT1G12810
AT3G08415
AT2G22980
AT5G65510
AT4G31520
AT2G08690
AT3G09750
AT4G29210
AT5G66830
AT2G46980
AT2G45620
AT4G17200
AT4G32780
AT2G32370
AT4G30130
AT1G72460
AT2G44360
AT4G18510
AT4G30140
AT2G20370
AT2G33685
AT2G33680
AT4G18501
AT1G72470
AT4G18500
AT2G46990
AT2G44330
AT2G45660
AT2G33690
AT2G44340
AT1G09183
AT1G09187
AT3G58770
AT1G72416
AT2G31085
AT4G29190
AT4G30170
AT2G43060
AT2G44390
AT3G44120
AT3G20150
AT5G28500
AT4G07825
AT1G60440
AT1G22160
AT1G73750
AT1G09167
AT2G31060
AT2G44370
AT2G44380
AT3G20180
AT3G20190
AT1G73710
AT3G57490
AT5G04500
AT1G34160
AT1G35490
AT3G58795
AT3G57460
AT3G58790
AT3G56130
AT3G56140
AT1G22190
AT3G08555
AT5G41680
AT5G65650
AT3G21530
AT5G54990
AT1G23400
AT5G14050
AT5G64310
AT5G65640
AT3G20200
AT5G52340
AT1G23410
AT5G14040
AT3G20210
AT5G02055
AT3G58800
AT5G14030
AT3G21540
AT3G46830
AT1G35430
AT3G57520
AT1G48740
AT1G48745
AT1G48742
AT1G35420
AT3G57530
AT5G52380
AT1G09163
AT3G07290
AT5G52390
AT4G17090
AT2G09805
AT5G02020
AT4G17085
AT1G09145
AT2G08500
AT2G08505
AT3G09800
AT3G09810
AT3G09815
AT5G41610
AT5G41612
AT3G09820
AT2G09855
AT5G53600
AT5G41620
AT5G40300
AT2G09875
AT4G06390
AT5G41640
AT4G18360
AT5G41650
AT3G22810
AT5G65600
AT2G22830
AT4G18350
AT5G65609
AT2G07235
AT2G34810
AT5G27390
AT2G22860
AT5G02090
AT3G08545
AT5G41670
AT2G07225
AT3G22830
AT4G05020
AT5G54980
AT5G41675
AT4G31300
AT4G19770
AT2G33550
AT4G33970
AT4G18430
AT2G33520
AT2G34850
AT4G18425
AT2G08595
AT2G34860
AT2G33530
AT4G20680
AT2G21590
AT2G07295
AT5G42900
AT3G09905
AT3G09910
AT1G71030
AT5G17970
AT3G58890
AT1G48660
AT1G09050
AT1G09053
AT5G17960
AT1G49980
AT4G30060
AT1G74960
AT1G48650
AT2G20290
AT4G30064
AT1G11360
AT1G34000
AT5G17950
AT2G32270
AT1G09080
AT4G30070
AT1G49970
AT5G04630
AT1G49975
AT5G03300
AT4G30074
AT3G56220
AT1G73655
AT1G09070
AT1G23350
AT1G47300
AT5G04640
AT5G17930
AT4G30090
AT5G05940
AT3G57590
AT1G23390
AT1G74940
AT3G44290
AT3G57600
AT1G46408
AT1G09463
AT1G08130
AT1G09460
AT3G07340
AT5G42650
AT5G43980
AT5G66620
AT1G34420
AT1G59725
AT5G28340
AT5G54630
AT5G55960
AT1G60710
AT3G57610
AT3G58940
AT1G09443
AT1G09480
AT3G06035
AT1G09483
AT3G06030
AT1G11765
AT5G65310
AT5G05680
AT5G04355
AT5G03025
AT1G22410
AT1G09470
AT5G40020
AT5G65300
AT5G66631
AT1G35720
AT5G66630
AT3G18020
AT5G28310
AT1G08135
[truncated: 2,612 more rows]
