# Supplementary material for: The UBP5 histone H2A deubiquitinase counteracts PRCs-mediated repression to regulate Arabidopsis development
Source: Nat Commun. 2024 Jan 22;15:667. doi: 10.1038/s41467-023-44546-8 (PMC10803359; doi:10.1038/s41467-023-44546-8)
Supplement: Supplementary file 9 — Supplementary Data 6 [file 41467_2023_44546_MOESM9_ESM.xlsx]

## Sheet: all UBP5 targets
Supplementary Data File 6: UBP5 target genes based on ChIP-seq using UBP5pro::gUBP5-GFP; ubp5 seedlings
AT1G01010
AT1G01020
AT1G01030
AT1G01040
AT1G01050
AT1G01080
AT1G01150
AT1G01160
AT1G01210
AT1G01225
AT1G01230
AT1G01290
AT1G01350
AT1G01360
AT1G01370
AT1G01430
AT1G01440
AT1G01500
AT1G01510
AT1G01570
AT1G01600
AT1G01690
AT1G01710
AT1G01760
AT1G01770
AT1G01790
AT1G01820
AT1G01860
AT1G01880
AT1G01910
AT1G01930
AT1G01940
AT1G01950
AT1G01970
AT1G01990
AT1G02000
AT1G02010
AT1G02080
AT1G02090
AT1G02140
AT1G02160
AT1G02230
AT1G02260
AT1G02280
AT1G02290
AT1G02330
AT1G02350
AT1G02370
AT1G02380
AT1G02410
AT1G02420
AT1G02475
AT1G02560
AT1G02620
AT1G02650
AT1G02670
AT1G02680
AT1G02690
AT1G02720
AT1G02740
AT1G02750
AT1G02770
AT1G02800
AT1G02816
AT1G02840
AT1G02870
AT1G02880
AT1G02965
AT1G02970
AT1G02990
AT1G03000
AT1G03030
AT1G03040
AT1G03055
AT1G03060
AT1G03070
AT1G03080
AT1G03090
AT1G03110
AT1G03180
AT1G03190
AT1G03250
AT1G03260
AT1G03270
AT1G03280
AT1G03290
AT1G03310
AT1G03330
AT1G03350
AT1G03360
AT1G03365
AT1G03370
AT1G03400
AT1G03440
AT1G03475
AT1G03520
AT1G03530
AT1G03540
AT1G03560
AT1G03680
AT1G03687
AT1G03710
AT1G03740
AT1G03750
AT1G03760
AT1G03780
AT1G03830
AT1G03860
AT1G03910
AT1G03930
AT1G03950
AT1G03960
AT1G03970
AT1G03980
AT1G03993
AT1G03997
AT1G04000
AT1G04007
AT1G04010
AT1G04030
AT1G04033
AT1G04037
AT1G04070
AT1G04080
AT1G04090
AT1G04100
AT1G04105
AT1G04107
AT1G04117
AT1G04120
AT1G04127
AT1G04130
AT1G04133
AT1G04140
AT1G04153
AT1G04170
AT1G04190
AT1G04200
AT1G04210
AT1G04233
AT1G04260
AT1G04290
AT1G04295
AT1G04300
AT1G04310
AT1G04340
AT1G04347
AT1G04390
AT1G04417
AT1G04420
AT1G04427
AT1G04463
AT1G04473
AT1G04477
AT1G04487
AT1G04503
AT1G04510
AT1G04513
AT1G04520
AT1G04530
AT1G04550
AT1G04555
AT1G04600
AT1G04630
AT1G04635
AT1G04640
AT1G04650
AT1G04690
AT1G04700
AT1G04723
AT1G04730
AT1G04737
AT1G04750
AT1G04760
AT1G04767
AT1G04780
AT1G04783
AT1G04790
AT1G04810
AT1G04823
AT1G04830
AT1G04837
AT1G04850
AT1G04860
AT1G04883
AT1G04910
AT1G04927
AT1G04930
AT1G04940
AT1G04945
AT1G04950
AT1G04970
AT1G04973
AT1G04985
AT1G05000
AT1G05017
AT1G05020
AT1G05043
AT1G05055
AT1G05060
AT1G05070
AT1G05083
AT1G05087
AT1G05113
AT1G05120
AT1G05137
AT1G05140
AT1G05150
AT1G05170
AT1G05180
AT1G05183
AT1G05187
AT1G05205
AT1G05210
AT1G05227
AT1G05247
AT1G05253
AT1G05270
AT1G05283
AT1G05303
AT1G05357
AT1G05360
AT1G05397
AT1G05430
AT1G05453
AT1G05460
AT1G05463
AT1G05520
AT1G05570
AT1G05670
AT1G05687
AT1G05710
AT1G05720
AT1G05730
AT1G05750
AT1G05767
AT1G05780
AT1G05783
AT1G05785
AT1G05790
AT1G05830
AT1G05860
AT1G05870
AT1G05890
AT1G05900
AT1G05910
AT1G05927
AT1G05933
AT1G05960
AT1G05970
AT1G05973
AT1G05980
AT1G05993
AT1G05997
AT1G06003
AT1G06017
AT1G06050
AT1G06070
AT1G06110
AT1G06130
AT1G06140
AT1G06200
AT1G06207
AT1G06210
AT1G06220
AT1G06230
AT1G06263
AT1G06267
AT1G06273
AT1G06277
AT1G06287
AT1G06290
AT1G06370
AT1G06380
AT1G06430
AT1G06450
AT1G06460
AT1G06470
AT1G06473
AT1G06490
AT1G06500
AT1G06510
AT1G06515
AT1G06530
AT1G06540
AT1G06560
AT1G06590
AT1G06613
AT1G06620
AT1G06630
AT1G06647
AT1G06650
AT1G06690
AT1G06693
AT1G06710
AT1G06720
AT1G06730
AT1G06740
AT1G06760
AT1G06770
AT1G06780
AT1G06790
AT1G06800
AT1G06820
AT1G06850
AT1G06870
AT1G06890
AT1G06900
AT1G06910
AT1G06950
AT1G06960
AT1G07000
AT1G07010
AT1G07030
AT1G07040
AT1G07060
AT1G07070
AT1G07080
AT1G07119
AT1G07120
AT1G07140
AT1G07200
AT1G07210
AT1G07230
AT1G07250
AT1G07260
AT1G07270
AT1G07290
AT1G07320
AT1G07350
AT1G07400
AT1G07410
AT1G07413
AT1G07470
AT1G07477
AT1G07480
AT1G07510
AT1G07520
AT1G07615
AT1G07660
AT1G07667
AT1G07700
AT1G07705
AT1G07725
AT1G07728
AT1G07745
AT1G07770
AT1G07790
AT1G07793
AT1G07795
AT1G07810
AT1G07813
AT1G07820
AT1G07840
AT1G07850
AT1G07860
AT1G07870
AT1G07877
AT1G07901
AT1G07902
AT1G07920
AT1G07930
AT1G07940
AT1G07950
AT1G07957
AT1G07960
AT1G07970
AT1G07980
AT1G07983
AT1G07987
AT1G07990
AT1G08000
AT1G08010
AT1G08040
AT1G08050
AT1G08060
AT1G08105
AT1G08110
AT1G08130
AT1G08190
AT1G08210
AT1G08220
AT1G08250
AT1G08260
AT1G08270
AT1G08280
AT1G08300
AT1G08360
AT1G08370
AT1G08390
AT1G08400
AT1G08470
AT1G08480
AT1G08530
AT1G08557
AT1G08580
AT1G08590
AT1G08592
AT1G08597
AT1G08600
AT1G08620
AT1G08680
AT1G08700
AT1G08710
AT1G08713
AT1G08723
AT1G08770
AT1G08775
AT1G08780
AT1G08805
AT1G08815
AT1G08825
AT1G08845
AT1G08855
AT1G08870
AT1G08880
AT1G08913
AT1G08937
AT1G08960
AT1G08970
AT1G08990
AT1G09000
AT1G09020
AT1G09040
AT1G09050
AT1G09060
AT1G09130
AT1G09140
AT1G09160
AT1G09180
AT1G09195
AT1G09200
AT1G09210
AT1G09235
AT1G09247
AT1G09253
AT1G09267
AT1G09270
AT1G09287
AT1G09290
AT1G09300
AT1G09320
AT1G09323
AT1G09327
AT1G09330
AT1G09357
AT1G09363
AT1G09367
AT1G09383
AT1G09427
AT1G09450
AT1G09486
AT1G09490
AT1G09520
AT1G09530
AT1G09575
AT1G09580
AT1G09600
AT1G09617
AT1G09620
AT1G09627
AT1G09630
AT1G09637
AT1G09647
AT1G09680
AT1G09687
AT1G09700
AT1G09730
AT1G09737
AT1G09740
AT1G09760
AT1G09765
AT1G09770
AT1G09794
AT1G09795
AT1G09800
AT1G09815
AT1G09820
AT1G09823
AT1G09830
AT1G09840
AT1G09843
AT1G09850
AT1G09863
AT1G09870
AT1G09887
AT1G09905
AT1G09915
AT1G09920
AT1G09925
AT1G09940
AT1G09960
AT1G09975
AT1G09980
AT1G09985
AT1G09987
AT1G09993
AT1G10020
AT1G10030
AT1G10110
AT1G10150
AT1G10155
AT1G10170
AT1G10230
AT1G10240
AT1G10260
AT1G10270
AT1G10280
AT1G10290
AT1G10310
AT1G10330
AT1G10350
AT1G10370
AT1G10380
AT1G10385
AT1G10390
AT1G10395
AT1G10417
AT1G10470
AT1G10490
AT1G10500
AT1G10510
AT1G10522
AT1G10570
AT1G10580
AT1G10585
AT1G10590
AT1G10700
AT1G10740
AT1G10780
AT1G10820
AT1G10830
AT1G10850
AT1G10870
AT1G10900
AT1G10930
AT1G10940
AT1G11010
AT1G11020
AT1G11060
AT1G11090
AT1G11100
AT1G11160
AT1G11175
AT1G11180
AT1G11240
AT1G11320
AT1G11380
AT1G11390
AT1G11430
AT1G11475
AT1G11480
AT1G11560
AT1G11591
AT1G11592
AT1G11630
AT1G11660
AT1G11710
AT1G11750
AT1G11755
AT1G11760
AT1G11780
AT1G11790
AT1G11800
AT1G11820
AT1G11840
AT1G11870
AT1G11900
AT1G11905
AT1G11910
AT1G11940
AT1G12013
AT1G12015
AT1G12140
AT1G12244
AT1G12270
AT1G12300
AT1G12310
AT1G12320
AT1G12330
AT1G12350
AT1G12360
AT1G12370
AT1G12410
AT1G12450
AT1G12460
AT1G12470
AT1G12500
AT1G12520
AT1G12530
AT1G12550
AT1G12620
AT1G12680
AT1G12700
AT1G12710
AT1G12750
AT1G12760
AT1G12775
AT1G12790
AT1G12810
AT1G12830
AT1G12840
AT1G12850
AT1G12910
AT1G12930
AT1G12970
AT1G13020
AT1G13030
AT1G13060
AT1G13120
AT1G13160
AT1G13170
AT1G13180
AT1G13190
AT1G13195
AT1G13220
AT1G13350
AT1G13380
AT1G13450
AT1G13460
AT1G13570
AT1G13630
AT1G13690
AT1G13730
AT1G13770
AT1G13780
AT1G13800
AT1G13810
AT1G13860
AT1G13870
AT1G13880
AT1G13900
AT1G13910
AT1G13940
AT1G14010
AT1G14020
AT1G14071
AT1G14090
AT1G14130
AT1G14140
AT1G14170
AT1G14180
AT1G14230
AT1G14270
AT1G14290
AT1G14300
AT1G14310
AT1G14340
AT1G14360
AT1G14380
AT1G14410
AT1G14430
AT1G14450
AT1G14453
AT1G14470
AT1G14510
AT1G14530
AT1G14560
AT1G14570
AT1G14590
AT1G14640
AT1G14650
AT1G14660
AT1G14670
AT1G14680
AT1G14710
AT1G14750
AT1G14770
AT1G14850
AT1G14900
AT1G14910
AT1G14970
AT1G14980
AT1G14990
AT1G15000
AT1G15002
AT1G15100
AT1G15130
AT1G15165
AT1G15230
AT1G15240
AT1G15270
AT1G15280
AT1G15300
AT1G15310
AT1G15340
AT1G15350
AT1G15370
AT1G15390
AT1G15400
AT1G15430
AT1G15470
AT1G15480
AT1G15490
AT1G15500
AT1G15510
AT1G15530
AT1G15650
AT1G15660
AT1G15700
AT1G15710
AT1G15720
AT1G15730
AT1G15780
AT1G15810
AT1G15825
AT1G15830
AT1G15860
AT1G15870
AT1G15910
AT1G15920
AT1G15940
AT1G16020
AT1G16030
AT1G16040
AT1G16060
AT1G16070
AT1G16170
AT1G16180
AT1G16210
AT1G16270
AT1G16280
AT1G16290
AT1G16300
AT1G16330
AT1G16340
AT1G16350
AT1G16430
AT1G16445
AT1G16470
AT1G16480
AT1G16489
AT1G16490
AT1G16520
AT1G16540
AT1G16610
AT1G16635
AT1G16650
AT1G16670
AT1G16680
AT1G16690
AT1G16710
AT1G16720
AT1G16770
AT1G16780
AT1G16790
AT1G16800
AT1G16810
AT1G16825
AT1G16830
AT1G16860
AT1G16870
AT1G16880
AT1G16890
AT1G16900
AT1G16916
AT1G16920
AT1G16930
AT1G16970
AT1G17040
AT1G17050
AT1G17080
AT1G17110
AT1G17120
AT1G17130
AT1G17145
AT1G17160
AT1G17210
AT1G17220
AT1G17235
AT1G17270
AT1G17280
AT1G17330
AT1G17340
AT1G17360
AT1G17370
AT1G17410
AT1G17430
AT1G17440
AT1G17450
AT1G17455
AT1G17480
AT1G17490
AT1G17520
AT1G17550
AT1G17580
AT1G17665
AT1G17730
AT1G17760
AT1G17790
AT1G17880
AT1G17920
AT1G17930
AT1G17940
AT1G18040
AT1G18070
AT1G18090
AT1G18140
AT1G18160
AT1G18170
AT1G18180
AT1G18190
AT1G18210
AT1G18265
AT1G18270
AT1G18300
AT1G18320
AT1G18330
AT1G18335
AT1G18340
AT1G18360
AT1G18370
AT1G18382
AT1G18390
AT1G18410
AT1G18415
AT1G18420
AT1G18430
AT1G18440
AT1G18450
AT1G18460
AT1G18470
AT1G18480
AT1G18580
AT1G18600
AT1G18610
AT1G18630
AT1G18680
AT1G18720
AT1G18800
AT1G18850
AT1G18890
AT1G18940
AT1G18950
AT1G19010
AT1G19025
AT1G19100
AT1G19110
AT1G19120
AT1G19140
AT1G19170
AT1G19190
AT1G19200
AT1G19210
AT1G19220
AT1G19240
AT1G19250
AT1G19270
AT1G19290
AT1G19330
AT1G19340
AT1G19350
AT1G19440
AT1G19450
AT1G19480
AT1G19520
AT1G19570
AT1G19580
AT1G19650
AT1G19680
AT1G19700
AT1G19710
AT1G19750
AT1G19800
AT1G19860
AT1G19870
AT1G19880
AT1G19910
AT1G19920
AT1G19950
AT1G19970
AT1G19980
AT1G19990
AT1G20060
AT1G20065
AT1G20090
AT1G20100
AT1G20110
AT1G20140
AT1G20200
AT1G20220
AT1G20225
AT1G20270
AT1G20290
AT1G20300
AT1G20410
AT1G20460
AT1G20480
AT1G20510
AT1G20560
AT1G20570
AT1G20575
AT1G20580
AT1G20610
AT1G20670
AT1G20720
AT1G20760
AT1G20770
AT1G20810
AT1G20820
AT1G20823
AT1G20830
AT1G20840
AT1G20870
AT1G20875
AT1G20880
AT1G20900
AT1G20920
AT1G20930
AT1G20960
AT1G21060
AT1G21070
AT1G21150
AT1G21160
AT1G21170
AT1G21190
AT1G21260
AT1G21270
AT1G21280
AT1G21320
AT1G21370
AT1G21400
AT1G21410
AT1G21480
AT1G21560
AT1G21580
AT1G21600
AT1G21610
AT1G21630
AT1G21650
AT1G21651
AT1G21660
AT1G21680
AT1G21690
AT1G21700
AT1G21710
AT1G21720
AT1G21740
AT1G21760
AT1G21780
AT1G21790
AT1G21880
AT1G21920
AT1G21930
AT1G22020
AT1G22040
AT1G22140
AT1G22200
AT1G22260
AT1G22270
AT1G22275
AT1G22450
AT1G22520
AT1G22730
AT1G22800
AT1G22880
AT1G22920
AT1G22940
AT1G22950
AT1G22960
AT1G22970
AT1G22985
AT1G23170
AT1G23180
AT1G23220
AT1G23230
AT1G23310
AT1G23440
AT1G23550
AT1G23750
AT1G23780
AT1G23860
AT1G23880
AT1G23900
AT1G23960
AT1G23965
AT1G23980
AT1G23985
AT1G24050
AT1G24080
AT1G24090
AT1G24095
AT1G24100
AT1G24120
AT1G24210
AT1G24267
AT1G24280
AT1G24300
AT1G24310
AT1G24440
AT1G24450
AT1G24490
AT1G24545
AT1G24560
AT1G24610
AT1G24706
AT1G24967
AT1G25053
AT1G25054
AT1G25055
AT1G25083
AT1G25097
AT1G25209
AT1G25210
AT1G25211
AT1G25220
AT1G25320
AT1G25350
AT1G25370
AT1G25375
AT1G25380
AT1G25420
AT1G25480
AT1G25520
AT1G25540
AT1G25580
AT1G25682
AT1G26090
AT1G26110
AT1G26130
AT1G26170
AT1G26180
AT1G26190
AT1G26218
AT1G26220
AT1G26233
AT1G26235
AT1G26300
AT1G26330
AT1G26370
AT1G26460
AT1G26470
AT1G26500
AT1G26550
AT1G26580
AT1G26630
AT1G26650
AT1G26665
AT1G26670
AT1G26690
AT1G26740
AT1G26750
AT1G26830
AT1G26900
AT1G26910
AT1G26940
AT1G27000
AT1G27050
AT1G27090
AT1G27120
AT1G27150
AT1G27170
AT1G27200
AT1G27320
AT1G27340
AT1G27350
AT1G27385
AT1G27430
AT1G27435
AT1G27440
AT1G27460
AT1G27470
AT1G27500
AT1G27530
AT1G27555
AT1G27560
AT1G27570
AT1G27580
AT1G27595
AT1G27630
AT1G27640
AT1G27650
AT1G27690
AT1G27695
AT1G27700
AT1G27720
AT1G27760
AT1G27840
AT1G27850
AT1G27880
AT1G28120
AT1G28150
AT1G28200
AT1G28210
AT1G28240
AT1G28250
AT1G28320
AT1G28395
AT1G28490
AT1G28510
AT1G28530
AT1G28540
AT1G28560
AT1G28570
AT1G28620
AT1G28760
AT1G29040
AT1G29060
AT1G29150
AT1G29170
AT1G29220
AT1G29250
AT1G29260
AT1G29300
AT1G29320
AT1G29350
AT1G29355
AT1G29357
AT1G29360
AT1G29370
AT1G29465
AT1G29535
AT1G29630
AT1G29710
AT1G29760
AT1G29840
AT1G29850
AT1G29880
AT1G29890
AT1G29900
AT1G29940
AT1G29960
AT1G29965
AT1G29970
AT1G30090
AT1G30100
AT1G30120
AT1G30200
AT1G30240
AT1G30270
AT1G30290
AT1G30300
AT1G30470
AT1G30475
AT1G30480
AT1G30540
AT1G30545
AT1G30610
AT1G30630
AT1G30660
AT1G30680
AT1G30690
AT1G30845
AT1G30860
AT1G30880
AT1G30890
AT1G30940
AT1G30960
AT1G30970
AT1G31010
AT1G31020
AT1G31120
AT1G31150
AT1G31160
AT1G31170
AT1G31190
AT1G31220
AT1G31230
AT1G31240
AT1G31243
AT1G31300
AT1G31340
AT1G31350
AT1G31460
AT1G31470
AT1G31500
AT1G31660
AT1G31730
AT1G31760
AT1G31810
AT1G31814
AT1G31817
AT1G31820
AT1G31870
AT1G31940
AT1G32070
AT1G32120
AT1G32130
AT1G32180
AT1G32210
AT1G32220
AT1G32260
AT1G32310
AT1G32330
AT1G32340
AT1G32360
AT1G32380
AT1G32400
AT1G32410
AT1G32500
AT1G32550
AT1G32580
AT1G32610
AT1G32620
AT1G32630
AT1G32730
AT1G32750
AT1G32760
AT1G32810
AT1G32860
AT1G32870
AT1G32940
AT1G33140
AT1G33250
AT1G33270
AT1G33360
AT1G33400
AT1G33410
AT1G33415
AT1G33490
AT1G33500
AT1G33520
AT1G33660
AT1G33680
AT1G33780
AT1G33810
AT1G33980
AT1G34020
AT1G34030
AT1G34110
AT1G34120
AT1G34130
AT1G34190
AT1G34200
AT1G34220
AT1G34340
AT1G34440
AT1G34460
AT1G34470
AT1G34630
AT1G34770
AT1G34780
AT1G35060
AT1G35470
AT1G35510
AT1G35515
AT1G35516
AT1G35530
AT1G35600
AT1G35620
AT1G35710
AT1G36180
AT1G36280
AT1G36310
AT1G36370
AT1G36390
AT1G36980
AT1G36990
AT1G36992
AT1G37015
AT1G37040
AT1G37063
AT1G38390
AT1G39070
AT1G40086
AT1G40101
AT1G40124
AT1G40129
AT1G40135
AT1G40141
AT1G40150
AT1G42360
AT1G42430
AT1G42440
AT1G42703
AT1G42990
AT1G43000
AT1G43130
AT1G43145
AT1G43690
AT1G43700
AT1G43770
AT1G43860
AT1G44000
AT1G44120
AT1G44125
AT1G44370
AT1G44500
AT1G44740
AT1G44770
AT1G44820
AT1G44890
AT1G44900
AT1G44910
AT1G44960
AT1G45000
AT1G45110
AT1G45120
AT1G45230
AT1G45233
AT1G45688
AT1G45976
AT1G46554
AT1G47056
AT1G47200
AT1G47210
AT1G47230
AT1G47260
AT1G47270
AT1G47290
AT1G47380
AT1G47420
AT1G47490
AT1G47500
AT1G47550
AT1G47560
AT1G47570
AT1G47710
AT1G47720
AT1G47740
AT1G47750
AT1G47830
AT1G47870
AT1G47900
AT1G48040
AT1G48050
AT1G48100
AT1G48110
AT1G48160
AT1G48170
AT1G48240
AT1G48310
AT1G48315
AT1G48350
AT1G48355
AT1G48360
AT1G48380
AT1G48420
AT1G48450
AT1G48460
AT1G48490
AT1G48540
AT1G48550
AT1G48560
AT1G48580
AT1G48600
AT1G48610
AT1G48635
AT1G48740
AT1G48745
AT1G48760
AT1G48770
AT1G48790
AT1G48870
AT1G48880
AT1G48900
AT1G48970
AT1G49070
AT1G49225
AT1G49240
AT1G49340
AT1G49380
AT1G49400
AT1G49410
AT1G49490
AT1G49580
AT1G49590
AT1G49610
AT1G49620
AT1G49710
AT1G49730
AT1G49760
AT1G49780
AT1G49790
AT1G49832
AT1G49850
AT1G49870
AT1G49910
AT1G49950
AT1G49952
AT1G49970
AT1G49980
AT1G50030
AT1G50040
AT1G50120
AT1G50140
AT1G50170
AT1G50240
AT1G50250
AT1G50260
AT1G50270
AT1G50300
AT1G50360
AT1G50370
AT1G50380
AT1G50410
AT1G50440
AT1G50490
AT1G50500
AT1G50575
AT1G50620
AT1G50659
AT1G50660
AT1G50670
AT1G50700
AT1G50710
AT1G50840
AT1G50890
AT1G50910
AT1G50970
AT1G51060
AT1G51070
AT1G51100
AT1G51130
AT1G51140
AT1G51160
AT1G51200
AT1G51350
AT1G51360
AT1G51370
AT1G51390
AT1G51450
AT1G51510
AT1G51520
AT1G51538
AT1G51610
AT1G51630
AT1G51710
AT1G51730
AT1G51740
AT1G51760
AT1G51965
AT1G52260
AT1G52300
AT1G52310
AT1G52320
AT1G52420
AT1G52500
AT1G52510
AT1G52520
AT1G52530
AT1G52540
AT1G52550
AT1G52565
AT1G52600
AT1G52615
AT1G52730
AT1G52740
AT1G52825
AT1G52870
AT1G53025
AT1G53035
AT1G53040
AT1G53050
AT1G53140
AT1G53165
AT1G53200
AT1G53230
AT1G53233
AT1G53250
AT1G53280
AT1G53290
AT1G53300
AT1G53320
AT1G53400
AT1G53460
AT1G53480
AT1G53490
AT1G53510
AT1G53520
AT1G53530
AT1G53590
AT1G53640
AT1G53645
AT1G53650
AT1G53670
AT1G53690
AT1G53750
AT1G53770
AT1G53850
AT1G53875
AT1G53880
AT1G53900
AT1G54030
AT1G54050
AT1G54080
AT1G54100
AT1G54110
AT1G54115
AT1G54150
AT1G54170
AT1G54180
AT1G54210
AT1G54220
AT1G54240
AT1G54260
AT1G54270
AT1G54290
AT1G54320
AT1G54360
AT1G54390
AT1G54520
AT1G54570
AT1G54690
AT1G54710
AT1G54840
AT1G54850
AT1G54920
AT1G54923
AT1G54926
AT1G54960
AT1G54990
AT1G55040
AT1G55080
AT1G55140
AT1G55150
AT1G55170
AT1G55205
AT1G55280
AT1G55300
AT1G55310
AT1G55350
AT1G55365
AT1G55370
AT1G55420
AT1G55460
AT1G55475
AT1G55480
AT1G55500
AT1G55520
AT1G55535
AT1G55540
AT1G55590
AT1G55610
AT1G55620
AT1G55630
AT1G55675
AT1G55680
AT1G55750
AT1G55760
AT1G55803
AT1G55805
AT1G55820
AT1G55840
AT1G55860
AT1G55865
AT1G55870
AT1G55880
AT1G55890
AT1G55900
AT1G55910
AT1G55915
AT1G55960
AT1G55980
AT1G56000
AT1G56090
AT1G56170
AT1G56180
AT1G56290
AT1G56310
AT1G56330
AT1G56340
AT1G56345
AT1G56350
AT1G56420
AT1G56423
AT1G56450
AT1G56460
AT1G56560
AT1G57610
AT1G57660
AT1G57700
AT1G57770
AT1G57790
AT1G57860
AT1G57870
AT1G57906
AT1G58025
AT1G58200
AT1G58210
AT1G58220
AT1G58235
AT1G58440
AT1G58470
AT1G58520
AT1G59510
AT1G59520
AT1G59560
AT1G59600
AT1G59750
AT1G59820
AT1G59860
AT1G59970
AT1G59980
AT1G60170
AT1G60190
AT1G60200
AT1G60220
AT1G60430
AT1G60460
AT1G60490
AT1G60525
AT1G60530
AT1G60540
AT1G60545
AT1G60560
AT1G60600
AT1G60620
AT1G60640
AT1G60650
AT1G60660
AT1G60670
AT1G60690
AT1G60700
AT1G60770
AT1G60850
AT1G60890
AT1G60930
AT1G60940
AT1G60995
AT1G61000
AT1G61010
AT1G61040
AT1G61065
AT1G61100
AT1G61140
AT1G61150
AT1G61190
AT1G61210
AT1G61250
AT1G61260
AT1G61275
AT1G61280
AT1G61340
AT1G61350
AT1G61410
AT1G61620
AT1G61640
AT1G61670
AT1G61730
AT1G61740
AT1G61770
AT1G61780
AT1G61790
AT1G61850
AT1G61870
AT1G61900
AT1G61960
AT1G61970
AT1G61980
AT1G61990
AT1G62010
AT1G62040
AT1G62110
AT1G62120
AT1G62130
AT1G62180
AT1G62250
AT1G62305
AT1G62310
AT1G62330
AT1G62350
AT1G62390
AT1G62430
AT1G62670
AT1G62680
AT1G62720
AT1G62740
AT1G62820
AT1G62830
AT1G62850
AT1G62870
AT1G62880
AT1G62914
AT1G62930
AT1G62950
AT1G62960
AT1G62970
AT1G63000
AT1G63050
AT1G63090
AT1G63120
AT1G63130
AT1G63160
AT1G63170
AT1G63220
AT1G63230
AT1G63240
AT1G63250
AT1G63290
AT1G63300
AT1G63370
AT1G63380
AT1G63400
AT1G63440
AT1G63470
AT1G63480
AT1G63500
AT1G63610
AT1G63640
AT1G63660
AT1G63670
AT1G63690
AT1G63700
AT1G63730
AT1G63740
AT1G63780
AT1G63855
AT1G63930
AT1G63940
AT1G63970
AT1G63980
AT1G63990
AT1G64040
AT1G64050
AT1G64080
AT1G64100
AT1G64105
AT1G64140
AT1G64150
AT1G64170
AT1G64180
AT1G64190
AT1G64300
AT1G64385
AT1G64450
AT1G64455
AT1G64460
AT1G64520
AT1G64563
AT1G64570
AT1G64610
AT1G64625
AT1G64630
AT1G64633
AT1G64750
AT1G64840
AT1G64860
AT1G64890
AT1G64960
AT1G64980
AT1G65020
AT1G65030
AT1G65040
AT1G65080
AT1G65220
AT1G65250
AT1G65260
AT1G65270
AT1G65320
AT1G65430
AT1G65440
AT1G65470
AT1G65540
AT1G65541
AT1G65560
AT1G65650
AT1G65660
AT1G65720
AT1G65820
AT1G65840
AT1G65950
AT1G66040
AT1G66070
AT1G66080
AT1G66170
AT1G66260
AT1G66330
AT1G66340
AT1G66345
AT1G66500
AT1G66580
AT1G66590
AT1G66620
AT1G66660
AT1G66670
AT1G66680
AT1G66730
AT1G66740
AT1G66750
AT1G66810
AT1G67035
AT1G67060
AT1G67120
AT1G67170
AT1G67180
AT1G67190
AT1G67210
AT1G67250
AT1G67325
AT1G67350
AT1G67370
AT1G67410
AT1G67430
AT1G67440
AT1G67490
AT1G67510
AT1G67570
AT1G67580
AT1G67600
AT1G67620
AT1G67650
AT1G67680
AT1G67690
AT1G67780
AT1G67785
AT1G67970
AT1G68000
AT1G68030
AT1G68050
AT1G68070
AT1G68080
AT1G68120
AT1G68140
AT1G68185
AT1G68200
AT1G68220
AT1G68260
AT1G68310
AT1G68340
AT1G68370
AT1G68580
AT1G68660
AT1G68680
AT1G68830
AT1G68890
AT1G69060
AT1G69070
AT1G69170
AT1G69200
AT1G69250
AT1G69252
AT1G69290
AT1G69380
AT1G69400
AT1G69410
AT1G69420
AT1G69460
AT1G69485
AT1G69640
AT1G69670
AT1G69740
AT1G69750
AT1G69770
AT1G69800
AT1G69830
AT1G69960
AT1G69980
AT1G70160
AT1G70190
AT1G70280
AT1G70300
AT1G70310
AT1G70320
AT1G70330
AT1G70335
AT1G70350
AT1G70360
AT1G70490
AT1G70518
AT1G70570
AT1G70620
AT1G70650
AT1G70660
AT1G70730
AT1G70740
AT1G70750
AT1G70780
AT1G70900
AT1G70980
AT1G71020
AT1G71070
AT1G71080
AT1G71090
AT1G71100
AT1G71110
AT1G71130
AT1G71170
AT1G71190
AT1G71210
AT1G71240
AT1G71260
AT1G71310
AT1G71340
AT1G71350
AT1G71380
AT1G71430
AT1G71440
AT1G71480
AT1G71696
AT1G71720
AT1G71750
AT1G71760
AT1G71800
AT1G71810
AT1G71820
AT1G71850
AT1G71860
AT1G71865
AT1G71900
AT1G71910
AT1G71920
AT1G71940
AT1G71950
AT1G71980
AT1G72020
AT1G72040
AT1G72090
AT1G72125
AT1G72160
AT1G72170
AT1G72190
AT1G72200
AT1G72250
AT1G72275
AT1G72300
AT1G72310
AT1G72340
AT1G72360
AT1G72390
AT1G72410
AT1G72440
AT1G72470
AT1G72550
AT1G72560
AT1G72600
AT1G72620
AT1G72650
AT1G72690
AT1G72790
AT1G72810
AT1G72820
AT1G72840
AT1G72850
AT1G72852
AT1G72855
AT1G72860
AT1G72870
AT1G72880
AT1G72920
AT1G72950
AT1G72990
AT1G73010
AT1G73020
AT1G73030
AT1G73060
AT1G73100
AT1G73110
AT1G73150
AT1G73170
AT1G73200
AT1G73230
AT1G73240
AT1G73250
AT1G73350
AT1G73380
AT1G73390
AT1G73430
AT1G73440
AT1G73445
AT1G73450
AT1G73460
AT1G73480
AT1G73540
AT1G73670
AT1G73690
AT1G73710
AT1G73720
AT1G73730
AT1G73740
AT1G73770
AT1G73790
AT1G73805
AT1G73830
AT1G73840
AT1G73875
AT1G73910
AT1G73930
AT1G73950
AT1G73970
AT1G73980
AT1G73990
AT1G74040
AT1G74070
AT1G74120
AT1G74130
AT1G74205
AT1G74210
AT1G74240
AT1G74250
AT1G74280
AT1G74310
AT1G74390
AT1G74410
AT1G74510
AT1G74520
AT1G74530
AT1G74560
AT1G74570
AT1G74580
AT1G74630
AT1G74640
AT1G74680
AT1G74710
AT1G74720
AT1G74750
AT1G74780
AT1G74850
AT1G74860
[truncated: 6,984 more rows]

## Sheet: protein coding
Protein coding genes (N=8167)	Gene names
AT1G01010	NAC domain-containing protein 1 [Source:UniProtKB/Swiss-Prot;Acc:Q0WV96]
AT1G01020	ARV1 family protein [Source:UniProtKB/TrEMBL;Acc:Q5MK24]
AT1G01030	B3 domain-containing transcription factor NGA3 [Source:UniProtKB/Swiss-Prot;Acc:Q9MAN1]
AT1G01040	Dicer-like 1 [Source:UniProtKB/TrEMBL;Acc:F4HQG6]
AT1G01050	Soluble inorganic pyrophosphatase 1 [Source:UniProtKB/Swiss-Prot;Acc:Q93V56]
AT1G01080	RNA-binding (RRM/RBD/RNP motifs) family protein [Source:UniProtKB/TrEMBL;Acc:F4HQH8]
AT1G01150	Homeodomain-like protein with RING/FYVE/PHD-type zinc finger domain-containing protein [Source:UniProtKB/TrEMBL;Acc:F4HQJ2]
AT1G01160	GRF1-interacting factor 2 [Source:UniProtKB/TrEMBL;Acc:F4HQJ3]
AT1G01210	DNA-directed RNA polymerase subunit [Source:UniProtKB/TrEMBL;Acc:Q9LNK0]
AT1G01225	At1g01225 [Source:UniProtKB/TrEMBL;Acc:Q29PY0]
AT1G01230	ORMDL family protein [Source:UniProtKB/TrEMBL;Acc:Q9C5I0]
AT1G01290	Cyclic pyranopterin monophosphate synthase, mitochondrial [Source:UniProtKB/Swiss-Prot;Acc:Q39056]
AT1G01350	Zinc finger CCCH domain-containing protein 1 [Source:UniProtKB/Swiss-Prot;Acc:Q8GX84]
AT1G01360	RCAR1 [Source:UniProtKB/TrEMBL;Acc:A0A178W4H4]
AT1G01370	Histone H3-like centromeric protein HTR12 [Source:UniProtKB/Swiss-Prot;Acc:Q8RVQ9]
AT1G01430	Mannan O-acetyltransferase 3 [Source:UniProtKB/TrEMBL;Acc:A0A346P850]
AT1G01440	At1g01440 [Source:UniProtKB/TrEMBL;Acc:Q6NQ63]
AT1G01500	Uncharacterized protein At1g01500 [Source:UniProtKB/Swiss-Prot;Acc:Q8GUH2]
AT1G01510	C-terminal binding protein AN [Source:UniProtKB/Swiss-Prot;Acc:O23702]
AT1G01570	F22L4.11 protein [Source:UniProtKB/TrEMBL;Acc:Q9LMM4]
AT1G01600	Cytochrome P450 86A4 [Source:UniProtKB/Swiss-Prot;Acc:Q9LMM1]
AT1G01690	Putative recombination initiation defects 3 [Source:UniProtKB/TrEMBL;Acc:F4HU48]
AT1G01710	Acyl-CoA thioesterase II [Source:UniProtKB/TrEMBL;Acc:F4HU51]
AT1G01760	TAD1 [Source:UniProtKB/TrEMBL;Acc:A0A178W782]
AT1G01770	Propionyl-CoA carboxylase [Source:UniProtKB/TrEMBL;Acc:Q8GZ85]
AT1G01790	K(+) efflux antiporter 1, chloroplastic [Source:UniProtKB/Swiss-Prot;Acc:Q9ZTZ7]
AT1G01820	Peroxisomal membrane protein 11C [Source:UniProtKB/Swiss-Prot;Acc:Q9LQ73]
AT1G01860	rRNA adenine N(6)-methyltransferase [Source:UniProtKB/TrEMBL;Acc:A0A178WMV6]
AT1G01880	Flap endonuclease GEN-like 1 [Source:UniProtKB/Swiss-Prot;Acc:Q9LPD2]
AT1G01910	ATPase [Source:UniProtKB/TrEMBL;Acc:A0A178WPT5]
AT1G01930	F22M8.6 protein [Source:UniProtKB/TrEMBL;Acc:Q9LPC8]
AT1G01940	Peptidyl-prolyl cis-trans isomerase CYP18-1 [Source:UniProtKB/Swiss-Prot;Acc:Q9LPC7]
AT1G01950	Kinesin-like protein [Source:UniProtKB/TrEMBL;Acc:F4HU83]
AT1G01970	Pentatricopeptide repeat-containing protein At1g01970 [Source:UniProtKB/Swiss-Prot;Acc:Q9LPC4]
AT1G01990	At1g01990 [Source:UniProtKB/TrEMBL;Acc:Q9LPC2]
AT1G02000	UDP-glucuronate 4-epimerase 2 [Source:UniProtKB/Swiss-Prot;Acc:Q9LPC1]
AT1G02010	secretory 1A [Source:TAIR;Acc:AT1G02010]
AT1G02080	Transcription regulator [Source:UniProtKB/TrEMBL;Acc:F4HVV6]
AT1G02090	COP9 signalosome complex subunit 7 [Source:UniProtKB/Swiss-Prot;Acc:Q94JU3]
AT1G02140	MEE63 [Source:UniProtKB/TrEMBL;Acc:A0A178WA48]
AT1G02160	Cox19 family protein (CHCH motif) [Source:UniProtKB/TrEMBL;Acc:A8MQS6]
AT1G02230	NAC domain-containing protein 4 [Source:UniProtKB/Swiss-Prot;Acc:O81913]
AT1G02260	At1g02260 [Source:UniProtKB/TrEMBL;Acc:O81915]
AT1G02280	Translocase of chloroplast 33, chloroplastic [Source:UniProtKB/Swiss-Prot;Acc:O23680]
AT1G02290	At1g02290 [Source:UniProtKB/TrEMBL;Acc:Q6GKW8]
AT1G02330	CONTAINS InterPro DOMAIN/s: Hepatocellular carcinoma-associated antigen 59 (InterPro:IPR010756); Ha. [Source:TAIR;Acc:AT1G02330]
AT1G02350	Protoporphyrinogen oxidase-like protein [Source:UniProtKB/TrEMBL;Acc:F4HVZ8]
AT1G02370	Pentatricopeptide repeat-containing protein At1g02370, mitochondrial [Source:UniProtKB/Swiss-Prot;Acc:Q9FZ24]
AT1G02380	T6A9.7 protein [Source:UniProtKB/TrEMBL;Acc:Q9FZ23]
AT1G02410	Cytochrome c oxidase assembly protein COX11, mitochondrial [Source:UniProtKB/Swiss-Prot;Acc:Q8GWR0]
AT1G02420	Putative pentatricopeptide repeat-containing protein At1g02420 [Source:UniProtKB/Swiss-Prot;Acc:Q9FZ19]
AT1G02475	Polyketide cyclase/dehydrase and lipid transport superfamily protein [Source:UniProtKB/TrEMBL;Acc:Q94K52]
AT1G02560	ATP-dependent Clp protease proteolytic subunit [Source:UniProtKB/TrEMBL;Acc:A0A178WMF0]
AT1G02620	Ras-related small GTP-binding family protein [Source:UniProtKB/TrEMBL;Acc:Q3E6Q3]
AT1G02650	T14P4.7 protein [Source:UniProtKB/TrEMBL;Acc:Q9FWY3]
AT1G02670	P-loop containing nucleoside triphosphate hydrolases superfamily protein [Source:TAIR;Acc:AT1G02670]
AT1G02680	Transcription initiation factor TFIID subunit 13 [Source:UniProtKB/Swiss-Prot;Acc:Q6NQH4]
AT1G02690	Importin subunit alpha [Source:UniProtKB/TrEMBL;Acc:F4HXL3]
AT1G02720	Probable galacturonosyltransferase-like 5 [Source:UniProtKB/Swiss-Prot;Acc:Q9FWY9]
AT1G02740	Protein MRG2 [Source:UniProtKB/Swiss-Prot;Acc:Q4V3E2]
AT1G02750	Protein DEHYDRATION-INDUCED 19 homolog 2 [Source:UniProtKB/Swiss-Prot;Acc:Q8GWK1]
AT1G02770	UPF0725 protein At1g02770 [Source:UniProtKB/Swiss-Prot;Acc:Q9SRX1]
AT1G02800	Endoglucanase 1 [Source:UniProtKB/Swiss-Prot;Acc:Q9SRX3]
AT1G02816	F22D16.19 protein [Source:UniProtKB/TrEMBL;Acc:Q9SRX5]
AT1G02840	Serine/arginine-rich-splicing factor SR34 [Source:UniProtKB/Swiss-Prot;Acc:O22315]
AT1G02870	At1g02870 [Source:UniProtKB/TrEMBL;Acc:Q8RWK5]
AT1G02880	thiamin pyrophosphokinase1 [Source:TAIR;Acc:AT1G02880]
AT1G02965	unknown protein; BEST Arabidopsis thaliana protein match is: unknown protein (TAIR:AT1G02960.3); Ha. [Source:TAIR;Acc:AT1G02965]
AT1G02970	Wee1-like protein kinase [Source:UniProtKB/Swiss-Prot;Acc:Q8L4H0]
AT1G02990	BEST Arabidopsis thaliana protein match is: CW-type Zinc Finger (TAIR:AT3G62900.1); Ha. [Source:TAIR;Acc:AT1G02990]
AT1G03000	Peroxisome biogenesis protein 6 [Source:UniProtKB/Swiss-Prot;Acc:Q8RY16]
AT1G03030	At1g03030 [Source:UniProtKB/TrEMBL;Acc:Q500U9]
AT1G03040	basic helix-loop-helix (bHLH) DNA-binding superfamily protein [Source:TAIR;Acc:AT1G03040]
AT1G03055	Beta-carotene isomerase D27, chloroplastic [Source:UniProtKB/Swiss-Prot;Acc:Q7XA78]
AT1G03060	Protein SPIRRIG [Source:UniProtKB/Swiss-Prot;Acc:F4HZB2]
AT1G03070	Protein LIFEGUARD 4 [Source:UniProtKB/Swiss-Prot;Acc:Q9SA63]
AT1G03080	Protein NETWORKED 1D [Source:UniProtKB/Swiss-Prot;Acc:F4HZB5]
AT1G03090	Methylcrotonoyl-CoA carboxylase subunit alpha, mitochondrial [Source:UniProtKB/Swiss-Prot;Acc:Q42523]
AT1G03110	tRNA (guanine-N(7)-)-methyltransferase non-catalytic subunit [Source:UniProtKB/TrEMBL;Acc:A0A178VZV6]
AT1G03180	Non-structural protein [Source:UniProtKB/TrEMBL;Acc:Q5Q0J3]
AT1G03190	UVH6 [Source:UniProtKB/TrEMBL;Acc:A0A178W4P7]
AT1G03250	unknown protein; Ha. [Source:TAIR;Acc:AT1G03250]
AT1G03260	At1g03260 [Source:UniProtKB/TrEMBL;Acc:Q6NMJ6]
AT1G03270	Putative DUF21 domain-containing protein At1g03270 [Source:UniProtKB/Swiss-Prot;Acc:Q9ZVS8]
AT1G03280	TFIIE-alpha 1 [Source:UniProtKB/TrEMBL;Acc:Q93ZW3]
AT1G03290	ELKS/Rab6-interacting/CAST family protein [Source:UniProtKB/TrEMBL;Acc:Q9ZVT0]
AT1G03310	ISA2 [Source:UniProtKB/TrEMBL;Acc:A0A178WGA8]
AT1G03330	Sm-like protein LSM2 [Source:UniProtKB/TrEMBL;Acc:A0A178W785]
AT1G03350	BSD domain-containing protein [Source:UniProtKB/TrEMBL;Acc:Q9ZVT6]
AT1G03360	RRP4 [Source:UniProtKB/TrEMBL;Acc:A0A178W3N1]
AT1G03365	Putative E3 ubiquitin-protein ligase RF4 [Source:UniProtKB/Swiss-Prot;Acc:Q9ZVT8]
AT1G03370	C2 and GRAM domain-containing protein At1g03370 [Source:UniProtKB/Swiss-Prot;Acc:Q9ZVT9]
AT1G03400	2-oxoglutarate (2OG) and Fe(II)-dependent oxygenase superfamily protein [Source:TAIR;Acc:AT1G03400]
AT1G03440	Leucine-rich repeat (LRR) family protein [Source:UniProtKB/TrEMBL;Acc:F4I0W7]
AT1G03475	Coproporphyrinogen-III oxidase 1, chloroplastic [Source:UniProtKB/Swiss-Prot;Acc:Q9LR75]
AT1G03520	Core-2/I-branching beta-1,6-N-acetylglucosaminyltransferase family protein [Source:UniProtKB/TrEMBL;Acc:Q9LR71]
AT1G03530	NAF1 [Source:UniProtKB/TrEMBL;Acc:A0A178WI11]
AT1G03540	Pentatricopeptide repeat-containing protein At1g03540 [Source:UniProtKB/Swiss-Prot;Acc:Q9LR69]
AT1G03560	Pentatricopeptide repeat-containing protein At1g03560, mitochondrial [Source:UniProtKB/Swiss-Prot;Acc:Q9LR67]
AT1G03680	Thioredoxin M1, chloroplastic [Source:UniProtKB/Swiss-Prot;Acc:O48737]
AT1G03687	DTW domain-containing protein [Source:UniProtKB/TrEMBL;Acc:F4I2G3]
AT1G03710	Cystatin/monellin superfamily protein [Source:UniProtKB/TrEMBL;Acc:Q58G57]
AT1G03740	F21B7.34 [Source:UniProtKB/TrEMBL;Acc:Q9LR53]
AT1G03750	Switch 2 [Source:UniProtKB/Swiss-Prot;Acc:F4I2H2]
AT1G03760	Prefoldin chaperone subunit family protein [Source:UniProtKB/TrEMBL;Acc:Q8GWP1]
AT1G03780	Protein TPX2 [Source:UniProtKB/Swiss-Prot;Acc:F4I2H7]
AT1G03830	Guanylate-binding family protein [Source:UniProtKB/TrEMBL;Acc:F4I2I5]
AT1G03860	PHB2 [Source:UniProtKB/TrEMBL;Acc:A0A178WBG3]
AT1G03910	Cactin [Source:UniProtKB/Swiss-Prot;Acc:F4I2J8]
AT1G03930	Casein kinase 1-like protein 9 [Source:UniProtKB/Swiss-Prot;Acc:Q9ZWB3]
AT1G03950	Vacuolar protein sorting-associated protein 2 homolog 3 [Source:UniProtKB/Swiss-Prot;Acc:Q941D5]
AT1G03960	Probable serine/threonine protein phosphatase 2A regulatory subunit B''epsilon [Source:UniProtKB/Swiss-Prot;Acc:Q84JI6]
AT1G03970	At1g03970 [Source:UniProtKB/TrEMBL;Acc:Q2HIT6]
AT1G03980	phytochelatin synthase 2 [Source:TAIR;Acc:AT1G03980]
AT1G04000	F21M11.6 protein [Source:UniProtKB/TrEMBL;Acc:Q9ZWC0]
AT1G04010	PSAT1 [Source:UniProtKB/TrEMBL;Acc:A0A178W9Q7]
AT1G04030	unknown protein; BEST Arabidopsis thaliana protein match is: unknown protein (TAIR:AT5G44040.1); Ha. [Source:TAIR;Acc:AT1G04030]
AT1G04070	Mitochondrial import receptor subunit TOM9-1 [Source:UniProtKB/Swiss-Prot;Acc:O64497]
AT1G04080	Tetratricopeptide repeat (TPR)-like superfamily protein [Source:UniProtKB/TrEMBL;Acc:F4I448]
AT1G04090	At1g04090 [Source:UniProtKB/TrEMBL;Acc:Q501D1]
AT1G04100	Auxin-responsive protein IAA10 [Source:UniProtKB/Swiss-Prot;Acc:Q38828]
AT1G04105	Uncharacterized protein (Fragment) [Source:UniProtKB/TrEMBL;Acc:A0A1P8ASG6]
AT1G04120	MRP5 [Source:UniProtKB/TrEMBL;Acc:A0A178WGC2]
AT1G04130	Tetratricopeptide repeat (TPR)-like superfamily protein [Source:UniProtKB/TrEMBL;Acc:F4I456]
AT1G04140	Transducin family protein / WD-40 repeat family protein [Source:UniProtKB/TrEMBL;Acc:F4I458]
AT1G04170	Eukaryotic translation initiation factor 2 gamma subunit [Source:UniProtKB/TrEMBL;Acc:O64490]
AT1G04190	TPR3 [Source:UniProtKB/TrEMBL;Acc:A0A178WLS7]
AT1G04200	Dyggve-melchior-clausen syndrome protein [Source:UniProtKB/TrEMBL;Acc:Q8RWV1]
AT1G04210	At1g04210 [Source:UniProtKB/TrEMBL;Acc:O64486]
AT1G04260	PRA1 family protein D [Source:UniProtKB/Swiss-Prot;Acc:P93829]
AT1G04290	F19P19.27 protein [Source:UniProtKB/TrEMBL;Acc:P93828]
AT1G04300	TNF receptor-associated factor homolog 1b [Source:UniProtKB/Swiss-Prot;Acc:A8MQL1]
AT1G04310	Ethylene response sensor 2 [Source:UniProtKB/Swiss-Prot;Acc:P93825]
AT1G04340	At1g04340/F19P19_23 [Source:UniProtKB/TrEMBL;Acc:O22690]
AT1G04390	BTB/POZ domain-containing protein At1g04390 [Source:UniProtKB/Swiss-Prot;Acc:P93820]
AT1G04420	NAD(P)-linked oxidoreductase superfamily protein [Source:UniProtKB/TrEMBL;Acc:Q8VZ23]
AT1G04510	Pre-mRNA-processing factor 19 homolog 1 [Source:UniProtKB/Swiss-Prot;Acc:Q94BR4]
AT1G04520	Cysteine-rich repeat secretory protein 3 [Source:UniProtKB/Swiss-Prot;Acc:Q6NM73]
AT1G04530	Tetratricopeptide repeat (TPR)-like superfamily protein [Source:UniProtKB/TrEMBL;Acc:Q8VZ31]
AT1G04550	Auxin-responsive protein IAA12 [Source:UniProtKB/Swiss-Prot;Acc:Q38830]
AT1G04555	Transmembrane protein [Source:UniProtKB/TrEMBL;Acc:Q1G3F4]
AT1G04600	Myosin-7 [Source:UniProtKB/Swiss-Prot;Acc:F4I5Q6]
AT1G04630	NADH dehydrogenase [ubiquinone] 1 alpha subcomplex subunit 13-A [Source:UniProtKB/Swiss-Prot;Acc:Q8RWA7]
AT1G04635	Probable ribonuclease P/MRP protein subunit POP5 [Source:UniProtKB/Swiss-Prot;Acc:Q6AWV1]
AT1G04640	LIP2 [Source:UniProtKB/TrEMBL;Acc:A0A178WI01]
AT1G04650	unknown protein; Ha. [Source:TAIR;Acc:AT1G04650]
AT1G04690	Probable voltage-gated potassium channel subunit beta [Source:UniProtKB/Swiss-Prot;Acc:O23016]
AT1G04700	PB1 domain-containing protein tyrosine kinase [Source:UniProtKB/TrEMBL;Acc:F4I5S1]
AT1G04730	p-loop containing nucleoside triphosphate hydrolases superfamily protein [Source:UniProtKB/TrEMBL;Acc:F4I5S3]
AT1G04750	Putative vesicle-associated membrane protein, synaptobrevin 7B [Source:UniProtKB/TrEMBL;Acc:Q681L9]
AT1G04760	Putative vesicle-associated membrane protein 726 [Source:UniProtKB/Swiss-Prot;Acc:Q9MAS5]
AT1G04780	Ankyrin repeat family protein [Source:UniProtKB/TrEMBL;Acc:Q8GXW8]
AT1G04790	At1g04790 [Source:UniProtKB/TrEMBL;Acc:Q93XZ6]
AT1G04810	26S proteasome non-ATPase regulatory subunit 1 homolog [Source:UniProtKB/TrEMBL;Acc:A0A178WEG0]
AT1G04830	Ypt/Rab-GAP domain of gyp1p superfamily protein [Source:UniProtKB/TrEMBL;Acc:F4I5T4]
AT1G04850	F13M7.16 protein [Source:UniProtKB/TrEMBL;Acc:Q9MAT3]
AT1G04860	Ubiquitinyl hydrolase 1 [Source:UniProtKB/TrEMBL;Acc:A0A178WGQ0]
AT1G04910	O-fucosyltransferase 1 [Source:UniProtKB/Swiss-Prot;Acc:Q8W486]
AT1G04930	Hydroxyproline-rich glycoprotein family protein [Source:UniProtKB/TrEMBL;Acc:F4I764]
AT1G04945	HIT-type Zinc finger family protein [Source:UniProtKB/TrEMBL;Acc:F4I765]
AT1G04940	Protein TIC 20-I, chloroplastic [Source:UniProtKB/Swiss-Prot;Acc:Q8GZ79]
AT1G04950	TAFII59 [Source:UniProtKB/TrEMBL;Acc:A0A178W741]
AT1G04970	Putative BPI/LBP family protein At1g04970 [Source:UniProtKB/Swiss-Prot;Acc:Q9MAU5]
AT1G04985	Triacylglycerol lipase-like protein [Source:UniProtKB/TrEMBL;Acc:Q84JL8]
AT1G05000	Phosphotyrosine protein phosphatases superfamily protein [Source:UniProtKB/TrEMBL;Acc:F4I780]
AT1G05020	Clathrin coat assembly protein AP180 [Source:UniProtKB/Swiss-Prot;Acc:Q9ZVN6]
AT1G05055	General transcription factor IIH subunit [Source:UniProtKB/TrEMBL;Acc:A0A178W5Z7]
AT1G05060	At1g05060 [Source:UniProtKB/TrEMBL;Acc:Q9ZVP0]
AT1G05070	At1g05070/T7A14_6 [Source:UniProtKB/TrEMBL;Acc:Q94AB8]
AT1G05087	Dentin sialophosphoprotein [Source:UniProtKB/TrEMBL;Acc:A0A1P8AV76]
AT1G05120	Helicase protein with RING/U-box domain [Source:TAIR;Acc:AT1G05120]
AT1G05140	Probable membrane metalloprotease ARASP2, chloroplastic [Source:UniProtKB/Swiss-Prot;Acc:O23053]
AT1G05150	Uncharacterized TPR repeat-containing protein At1g05150 [Source:UniProtKB/Swiss-Prot;Acc:O23052]
AT1G05170	Hexosyltransferase (Fragment) [Source:UniProtKB/TrEMBL;Acc:W8Q3U9]
AT1G05180	NEDD8-activating enzyme E1 regulatory subunit [Source:UniProtKB/TrEMBL;Acc:A0A178WFT2]
AT1G05205	At1g05205 [Source:UniProtKB/TrEMBL;Acc:Q8LG56]
AT1G05210	At1g05210 [Source:UniProtKB/TrEMBL;Acc:O23047]
AT1G05270	At1g05270 [Source:UniProtKB/TrEMBL;Acc:Q8GXY6]
AT1G05360	Vacuole membrane protein KMS2 [Source:UniProtKB/Swiss-Prot;Acc:F4I8Q7]
AT1G05430	Uncharacterized protein At1g05430 [Source:UniProtKB/TrEMBL;Acc:Q8LC42]
AT1G05460	Probable RNA helicase SDE3 [Source:UniProtKB/Swiss-Prot;Acc:Q8GYD9]
AT1G05520	At1g05520/T25N20_16 [Source:UniProtKB/TrEMBL;Acc:Q8H0S3]
AT1G05570	Callose synthase 1 [Source:UniProtKB/Swiss-Prot;Acc:Q9AUE0]
AT1G05670	Glycosyltransferase (Fragment) [Source:UniProtKB/TrEMBL;Acc:A0A068FPW3]
AT1G05710
AT1G05720	Selenoprotein family protein [Source:UniProtKB/TrEMBL;Acc:Q8GWP6]
AT1G05730	FAM136A-like protein (DUF842) [Source:UniProtKB/TrEMBL;Acc:Q5BQ23]
AT1G05750	Pentatricopeptide repeat-containing protein At1g05750, chloroplastic [Source:UniProtKB/Swiss-Prot;Acc:Q9MA50]
AT1G05780	Vacuolar ATPase assembly integral membrane protein VMA21 homolog [Source:UniProtKB/TrEMBL;Acc:Q58G56]
AT1G05783
AT1G05785	Got1/Sft2-like vescicle transport protein family [Source:TAIR;Acc:AT1G05785]
AT1G05790	lipase class 3 family protein [Source:TAIR;Acc:AT1G05790]
AT1G05830	Histone-lysine N-methyltransferase ATX2 [Source:UniProtKB/Swiss-Prot;Acc:P0CB22]
AT1G05860	INO80 complex subunit D-like protein [Source:UniProtKB/TrEMBL;Acc:Q9MA40]
AT1G05870	At1g05870 [Source:UniProtKB/TrEMBL;Acc:Q9MA39]
AT1G05890	RBR-type E3 ubiquitin transferase [Source:UniProtKB/TrEMBL;Acc:F4IAE4]
AT1G05900	Endonuclease III homolog [Source:UniProtKB/TrEMBL;Acc:A0A178W393]
AT1G05910	ATPase family AAA domain-containing protein At1g05910 [Source:UniProtKB/Swiss-Prot;Acc:F4IAE9]
AT1G05960	ARM repeat superfamily protein [Source:UniProtKB/TrEMBL;Acc:F4IAF6]
AT1G05970	RNA-binding (RRM/RBD/RNP motifs) family protein [Source:UniProtKB/TrEMBL;Acc:Q9LNE8]
AT1G06050	Protein of unknown function (DUF1336) [Source:TAIR;Acc:AT1G06050]
AT1G06070	At1g06070 [Source:UniProtKB/TrEMBL;Acc:Q9LNE0]
AT1G06110	F-box protein SKIP16 [Source:UniProtKB/Swiss-Prot;Acc:Q9LND7]
AT1G06130	GLX2-4 [Source:UniProtKB/TrEMBL;Acc:A0A178WGQ2]
AT1G06140	Pentatricopeptide repeat-containing protein At1g06140, mitochondrial [Source:UniProtKB/Swiss-Prot;Acc:Q9LND4]
AT1G06200	Peptidase S24/S26A/S26B/S26C family protein [Source:TAIR;Acc:AT1G06200]
AT1G06210	TOM1-like protein 2 [Source:UniProtKB/Swiss-Prot;Acc:Q9LNC6]
AT1G06220	110 kDa U5 small nuclear ribonucleoprotein component CLO [Source:UniProtKB/Swiss-Prot;Acc:Q9LNC5]
AT1G06230	Transcription factor GTE4 [Source:UniProtKB/Swiss-Prot;Acc:Q9LNC4]
AT1G06290	Acyl-coenzyme A oxidase 3, peroxisomal [Source:UniProtKB/Swiss-Prot;Acc:P0CZ23]
AT1G06380	Ribosomal protein L1p/L10e family [Source:UniProtKB/TrEMBL;Acc:Q9LMI1]
AT1G06430	ATP-dependent zinc metalloprotease FTSH 8, chloroplastic [Source:UniProtKB/Swiss-Prot;Acc:Q8W585]
AT1G06450	Probable CCR4-associated factor 1 homolog 1 [Source:UniProtKB/Swiss-Prot;Acc:Q9SHJ0]
AT1G06460	Alpha-crystallin domain 32.1 [Source:UniProtKB/TrEMBL;Acc:Q208N7]
AT1G06470	Probable sugar phosphate/phosphate translocator At1g06470 [Source:UniProtKB/Swiss-Prot;Acc:Q8H184]
AT1G06490	Callose synthase 7 [Source:UniProtKB/Swiss-Prot;Acc:Q9SHJ3]
AT1G06500	AT1G06500 protein [Source:UniProtKB/TrEMBL;Acc:Q8VY54]
AT1G06515	Protein of unknown function (DUF3317) [Source:TAIR;Acc:AT1G06515]
AT1G06510	Forkhead-associated domain protein [Source:UniProtKB/TrEMBL;Acc:Q84K72]
AT1G06530	Peroxisomal and mitochondrial division factor 2 [Source:UniProtKB/Swiss-Prot;Acc:Q9SHJ6]
AT1G06540	F12K11.13 [Source:UniProtKB/TrEMBL;Acc:Q9SHJ7]
AT1G06560	At1g06560 [Source:UniProtKB/TrEMBL;Acc:Q84MA1]
AT1G06590	Anaphase-promoting complex subunit 5 [Source:UniProtKB/Swiss-Prot;Acc:Q8H1U4]
AT1G06620	1-aminocyclopropane-1-carboxylate oxidase homolog 1 [Source:UniProtKB/Swiss-Prot;Acc:Q84MB3]
AT1G06630	F-box/RNI-like superfamily protein [Source:UniProtKB/TrEMBL;Acc:F4IDP6]
AT1G06650	1-aminocyclopropane-1-carboxylate oxidase homolog 3 [Source:UniProtKB/Swiss-Prot;Acc:Q8H1S4]
AT1G06690	Uncharacterized oxidoreductase At1g06690, chloroplastic [Source:UniProtKB/Swiss-Prot;Acc:Q94A68]
AT1G06710	Tetratricopeptide repeat (TPR)-like superfamily protein [Source:TAIR;Acc:AT1G06710]
AT1G06720	P-loop containing nucleoside triphosphate hydrolases superfamily protein [Source:TAIR;Acc:AT1G06720]
AT1G06730	At1g06730/F4H5_22 [Source:UniProtKB/TrEMBL;Acc:Q9ASV2]
AT1G06740	At1g06740 [Source:UniProtKB/TrEMBL;Acc:Q9M9Y2]
AT1G06760	Histone H1.1 [Source:UniProtKB/Swiss-Prot;Acc:P26568]
AT1G06770	E3 ubiquitin protein ligase DRIP1 [Source:UniProtKB/Swiss-Prot;Acc:Q9M9Y4]
AT1G06780	Hexosyltransferase [Source:UniProtKB/TrEMBL;Acc:F4IDS0]
AT1G06790	F4H5.12 protein [Source:UniProtKB/TrEMBL;Acc:Q9M9Y6]
AT1G06800	PLA-I(gamma)1 [Source:UniProtKB/TrEMBL;Acc:A0A178WG46]
AT1G06820	Prolycopene isomerase, chloroplastic [Source:UniProtKB/Swiss-Prot;Acc:Q9M9Y8]
AT1G06850	AtbZIP transcription factor [Source:UniProtKB/TrEMBL;Acc:Q8VWG0]
AT1G06870	Probable thylakoidal processing peptidase 2, chloroplastic [Source:UniProtKB/Swiss-Prot;Acc:Q9M9Z2]
AT1G06890	UDP-xylose transporter 3 [Source:UniProtKB/Swiss-Prot;Acc:Q8RXL8]
AT1G06900	Nardilysin-like [Source:UniProtKB/Swiss-Prot;Acc:F4HNU6]
AT1G06910	TRFL7 [Source:UniProtKB/TrEMBL;Acc:A0A178W486]
AT1G06950	Protein TIC110, chloroplastic [Source:UniProtKB/Swiss-Prot;Acc:Q8LPR9]
AT1G06960	U2 small nuclear ribonucleoprotein B'' 2 [Source:UniProtKB/Swiss-Prot;Acc:Q8H1S6]
AT1G07000	Exocyst subunit Exo70 family protein [Source:UniProtKB/TrEMBL;Acc:A0A178WCB5]
AT1G07010	Calcineurin-like metallo-phosphoesterase superfamily protein [Source:UniProtKB/TrEMBL;Acc:F4HNW0]
AT1G07030	At1g07030 [Source:UniProtKB/TrEMBL;Acc:Q8L6Z2]
AT1G07040	At1g07040 [Source:UniProtKB/TrEMBL;Acc:Q9LMJ7]
AT1G07060	F10K1.23 [Source:UniProtKB/TrEMBL;Acc:Q9LMJ9]
AT1G07070	60S ribosomal protein L35a-1 [Source:UniProtKB/Swiss-Prot;Acc:Q9LMK0]
AT1G07080	At1g07080/F10K1_15 [Source:UniProtKB/TrEMBL;Acc:Q93VQ6]
AT1G07120	CHUP1-like protein [Source:UniProtKB/TrEMBL;Acc:Q9LMK4]
AT1G07140	Ran-binding protein 1 homolog a [Source:UniProtKB/Swiss-Prot;Acc:Q9LMK7]
AT1G07200	Protein SMAX1-LIKE 6 [Source:UniProtKB/Swiss-Prot;Acc:Q9LML2]
AT1G07210	F10K1.8 protein [Source:UniProtKB/TrEMBL;Acc:Q9LML3]
AT1G07230	Non-specific phospholipase C1 [Source:UniProtKB/Swiss-Prot;Acc:Q8L7Y9]
AT1G07250	Flavonol 3-O-glucosyltransferase UGT71C4 [Source:UniProtKB/Swiss-Prot;Acc:Q9LML6]
AT1G07260	UDP-glycosyltransferase 71C3 [Source:UniProtKB/Swiss-Prot;Acc:Q9LML7]
AT1G07270	Cell division control protein 6 homolog B [Source:UniProtKB/Swiss-Prot;Acc:Q8W032]
AT1G07290	golgi nucleotide sugar transporter 2 [Source:TAIR;Acc:AT1G07290]
AT1G07320	RPL4 [Source:UniProtKB/TrEMBL;Acc:A0A384KN11]
AT1G07350	Serine/arginine-rich splicing factor SR45a [Source:UniProtKB/Swiss-Prot;Acc:Q84TH4]
AT1G07400	17.8 kDa class I heat shock protein [Source:UniProtKB/Swiss-Prot;Acc:Q9LNW0]
AT1G07410	RABA2b [Source:UniProtKB/TrEMBL;Acc:A0A178WHD5]
AT1G07470	At1g07470/F22G5_13 [Source:UniProtKB/TrEMBL;Acc:Q93VP4]
AT1G07480	Transcription factor IIA, alpha/beta subunit [Source:TAIR;Acc:AT1G07480]
AT1G07510	ATP-dependent zinc metalloprotease FTSH 10, mitochondrial [Source:UniProtKB/Swiss-Prot;Acc:Q8VZI8]
AT1G07520	GRAS family transcription factor [Source:TAIR;Acc:AT1G07520]
AT1G07615	Probable GTP-binding protein OBGM, mitochondrial [Source:UniProtKB/Swiss-Prot;Acc:F4HSD4]
AT1G07660	Histone H4 [Source:UniProtKB/Swiss-Prot;Acc:P59259]
AT1G07700	Thioredoxin superfamily protein [Source:TAIR;Acc:AT1G07700]
AT1G07705	NOT2 / NOT3 / NOT5 family [Source:UniProtKB/TrEMBL;Acc:A8MR45]
AT1G07725	Exocyst subunit Exo70 family protein [Source:UniProtKB/TrEMBL;Acc:Q9LQP9]
AT1G07745	DNA repair protein RAD51 homolog 4 [Source:UniProtKB/Swiss-Prot;Acc:Q9LQQ2]
AT1G07770	40S ribosomal protein S15a-1 [Source:UniProtKB/Swiss-Prot;Acc:P42798]
AT1G07790	Histone H2B.1 [Source:UniProtKB/Swiss-Prot;Acc:Q9LQQ4]
AT1G07795	At1g07795 [Source:UniProtKB/TrEMBL;Acc:Q29PW8]
AT1G07810	Calcium-transporting ATPase 1, endoplasmic reticulum-type [Source:UniProtKB/Swiss-Prot;Acc:P92939]
AT1G07820	Histone H4 [Source:UniProtKB/TrEMBL;Acc:Q6NR90]
AT1G07840	AT1G07840 protein [Source:UniProtKB/TrEMBL;Acc:Q93ZQ9]
AT1G07850	Glycosyltransferase [Source:UniProtKB/TrEMBL;Acc:F4HSH8]
AT1G07870	Protein kinase superfamily protein [Source:UniProtKB/TrEMBL;Acc:F4HSH9]
AT1G07860	Serine/Threonine-kinase RLCKVII protein [Source:UniProtKB/TrEMBL;Acc:Q8RY98]
AT1G07902
AT1G07901	unknown protein; Ha. [Source:TAIR;Acc:AT1G07901]
AT1G07920	Elongation factor 1-alpha 4 [Source:UniProtKB/Swiss-Prot;Acc:Q8GTY0]
AT1G07930	Elongation factor 1-alpha 4 [Source:UniProtKB/Swiss-Prot;Acc:Q8GTY0]
AT1G07940	Elongation factor 1-alpha 4 [Source:UniProtKB/Swiss-Prot;Acc:Q8GTY0]
AT1G07950	Surfeit locus protein 5 subunit 22 of Mediator complex [Source:TAIR;Acc:AT1G07950]
AT1G07960	PDIL5-1 [Source:UniProtKB/TrEMBL;Acc:A0A178WDX4]
AT1G07970	Cytochrome B561, amino-terminal protein [Source:UniProtKB/TrEMBL;Acc:Q9LN10]
AT1G07980	At1g07980 [Source:UniProtKB/TrEMBL;Acc:Q9LN09]
AT1G07990	At1g07990/T6D22_5 [Source:UniProtKB/TrEMBL;Acc:Q8L7T5]
AT1G08000	GATA10 [Source:UniProtKB/TrEMBL;Acc:A0A178WGW3]
AT1G08010	GATA11 [Source:UniProtKB/TrEMBL;Acc:A0A384LF57]
AT1G08040	Putative storage protein [Source:UniProtKB/TrEMBL;Acc:Q93ZR2]
AT1G08050	T6D22.13 [Source:UniProtKB/TrEMBL;Acc:Q9LN03]
AT1G08060	ATP-dependent helicase family protein [Source:TAIR;Acc:AT1G08060]
AT1G08110	Lactoylglutathione lyase [Source:UniProtKB/TrEMBL;Acc:B9DH52]
AT1G08130	DNA ligase 1 [Source:UniProtKB/Swiss-Prot;Acc:Q42572]
AT1G08190	Vacuolar protein sorting-associated protein 41 homolog [Source:UniProtKB/Swiss-Prot;Acc:P93043]
AT1G08210	Eukaryotic aspartyl protease family protein [Source:TAIR;Acc:AT1G08210]
AT1G08220	ATPase complex subunit [Source:UniProtKB/TrEMBL;Acc:Q0WRX7]
AT1G08250	Arogenate dehydratase [Source:UniProtKB/TrEMBL;Acc:A0A178W954]
AT1G08260	DNA polymerase epsilon catalytic subunit A [Source:UniProtKB/Swiss-Prot;Acc:F4HW04]
AT1G08270	CONTAINS InterPro DOMAIN/s: MIT (InterPro:IPR007330); BEST Arabidopsis thaliana protein match is: AAA-type ATPase family protein (TAIR:AT2G27600.1); Ha. [Source:TAIR;Acc:AT1G08270]
AT1G08280	Beta-1,6-galactosyltransferase GALT29A [Source:UniProtKB/Swiss-Prot;Acc:Q9SGD2]
AT1G08300	No vein-like protein [Source:UniProtKB/TrEMBL;Acc:F4HW09]
AT1G08360	60S ribosomal protein L10a-1 [Source:UniProtKB/Swiss-Prot;Acc:Q8VZB9]
AT1G08370	mRNA-decapping enzyme-like protein [Source:UniProtKB/Swiss-Prot;Acc:Q9SJF3]
AT1G08390	RecQ-mediated instability-like protein [Source:UniProtKB/TrEMBL;Acc:Q8RX36]
AT1G08400	RINT1-like protein MAG2L [Source:UniProtKB/Swiss-Prot;Acc:Q8GXP1]
AT1G08470	SSL3 [Source:UniProtKB/TrEMBL;Acc:A0A178WK70]
AT1G08480	Succinate dehydrogenase subunit 6, mitochondrial [Source:UniProtKB/Swiss-Prot;Acc:Q941A6]
AT1G08530	Chitinase-like protein [Source:UniProtKB/TrEMBL;Acc:Q0WNC2]
AT1G08580	At1g08580 [Source:UniProtKB/TrEMBL;Acc:Q9FRS7]
AT1G08590	Leucine-rich repeat receptor-like protein kinase PXL1 [Source:UniProtKB/Swiss-Prot;Acc:Q9FRS6]
AT1G08600	CHR20 [Source:UniProtKB/TrEMBL;Acc:A0A178VZQ9]
AT1G08620	Transcription factor jumonji (jmj) family protein / zinc finger (C5HC2 type) family protein [Source:TAIR;Acc:AT1G08620]
AT1G08680	ARF GAP-like zinc finger-containing protein ZIGA4 [Source:UniProtKB/TrEMBL;Acc:F4HXP0]
AT1G08700	Presenilin [Source:UniProtKB/TrEMBL;Acc:Q0V7S4]
AT1G08710	F-box protein SKIP24 [Source:UniProtKB/Swiss-Prot;Acc:Q9CAZ0]
AT1G08770	PRA1 family protein [Source:UniProtKB/TrEMBL;Acc:A0A178W4Z3]
AT1G08780	Probable prefoldin subunit 4 [Source:UniProtKB/Swiss-Prot;Acc:Q9M4B5]
AT1G08845	Ribosomal L18p/L5e family protein [Source:UniProtKB/TrEMBL;Acc:F4HXR7]
AT1G08880	Histone H2A [Source:UniProtKB/TrEMBL;Acc:A0A178W8H7]
AT1G08960	CCX5 [Source:UniProtKB/TrEMBL;Acc:A0A178W3U3]
AT1G08970	Nuclear transcription factor Y subunit C-9 [Source:UniProtKB/Swiss-Prot;Acc:Q8L4B2]
AT1G08990	Putative UDP-glucuronate:xylan alpha-glucuronosyltransferase 5 [Source:UniProtKB/Swiss-Prot;Acc:F4HZC3]
AT1G09000	Mitogen-activated protein kinase kinase kinase ANP1 [Source:UniProtKB/Swiss-Prot;Acc:O22040]
AT1G09020	Sucrose nonfermenting 4-like protein [Source:UniProtKB/Swiss-Prot;Acc:Q944A6]
AT1G09040	unknown protein; FUNCTIONS IN: molecular_function unknown; INVOLVED IN: biological_process unknown; LOCATED IN: membrane; EXPRESSED IN: leaf; BEST Arabidopsis thaliana protein match is: unknown protein (TAIR:AT1G09050.1); Ha. [Source:TAIR;Acc:AT1G09040]
AT1G09050	Arginine-glutamic acid dipeptide repeat protein [Source:UniProtKB/TrEMBL;Acc:Q8RX35]
AT1G09060	JmjC domain protein JMJ24 [Source:UniProtKB/TrEMBL;Acc:F4HZD1]
AT1G09130	ATP-dependent Clp protease proteolytic subunit [Source:UniProtKB/TrEMBL;Acc:F4HZE0]
AT1G09140	Serine/arginine-rich splicing factor SR30 [Source:UniProtKB/Swiss-Prot;Acc:Q9XFR5]
AT1G09160	Probable protein phosphatase 2C 5 [Source:UniProtKB/Swiss-Prot;Acc:O80492]
AT1G09180	Putative GTP-binding protein, SAR1B [Source:UniProtKB/TrEMBL;Acc:O80489]
AT1G09195	FUNCTIONS IN: molecular_function unknown; INVOLVED IN: biological_process unknown; LOCATED IN: mitochondrion; CONTAINS InterPro DOMAIN/s: Metal-dependent phosphohydrolase, HD subdomain (InterPro:IPR006674), Ppx/GppA phosphatase (InterPro:IPR003695). [Source:TAIR;Acc:AT1G09195]
AT1G09200	Histone H3 [Source:UniProtKB/TrEMBL;Acc:Q0WRA9]
AT1G09210	Calreticulin-2 [Source:UniProtKB/Swiss-Prot;Acc:Q38858]
AT1G09270	Importin subunit alpha-4 [Source:UniProtKB/Swiss-Prot;Acc:O80480]
AT1G09290	Uncharacterized protein At1g09290 (Fragment) [Source:UniProtKB/TrEMBL;Acc:Q7XBQ8]
AT1G09300	Intermediate cleaving peptidase 55, mitochondrial [Source:UniProtKB/Swiss-Prot;Acc:F4HZG9]
AT1G09320	Agenet domain-containing protein [Source:UniProtKB/TrEMBL;Acc:Q500V5]
AT1G09330	Golgi apparatus membrane protein-like protein ECHIDNA [Source:UniProtKB/Swiss-Prot;Acc:Q8LEK2]
AT1G09450	Serine/threonine-protein kinase haspin homolog [Source:UniProtKB/Swiss-Prot;Acc:O80528]
AT1G09490	At1g09490/F14J9_15 [Source:UniProtKB/TrEMBL;Acc:O80532]
AT1G09520	At1g09520/F14J9_18 [Source:UniProtKB/TrEMBL;Acc:O80535]
AT1G09530	Transcription factor PIF3 [Source:UniProtKB/Swiss-Prot;Acc:O80536]
AT1G09575	Calcium uniporter protein 6, mitochondrial [Source:UniProtKB/Swiss-Prot;Acc:F4I111]
AT1G09580	Transmembrane emp24 domain-containing protein p24delta3 [Source:UniProtKB/Swiss-Prot;Acc:Q6IDL4]
AT1G09600	Probable serine/threonine-protein kinase At1g09600 [Source:UniProtKB/Swiss-Prot;Acc:F4I114]
AT1G09620	Leucine--tRNA ligase, cytoplasmic [Source:UniProtKB/Swiss-Prot;Acc:F4I116]
AT1G09630	Ras-related protein RABA2a [Source:UniProtKB/Swiss-Prot;Acc:O04486]
AT1G09680	Putative pentatricopeptide repeat-containing protein At1g09680 [Source:UniProtKB/Swiss-Prot;Acc:O04491]
AT1G09700	Double-stranded RNA-binding protein 1 [Source:UniProtKB/Swiss-Prot;Acc:O04492]
AT1G09730	Cysteine proteinases superfamily protein [Source:UniProtKB/TrEMBL;Acc:F4I133]
AT1G09740	Adenine nucleotide alpha hydrolases-like superfamily protein [Source:UniProtKB/TrEMBL;Acc:Q84TF6]
AT1G09760	U2 small nuclear ribonucleoprotein A' [Source:UniProtKB/Swiss-Prot;Acc:P43333]
AT1G09770	Cell division cycle 5-like protein [Source:UniProtKB/Swiss-Prot;Acc:P92948]
AT1G09794	Cox19 family protein (CHCH motif) [Source:UniProtKB/TrEMBL;Acc:F4I2K8]
AT1G09795	ATP phosphoribosyltransferase 2, chloroplastic [Source:UniProtKB/Swiss-Prot;Acc:Q8GSJ1]
AT1G09800	tRNA pseudouridine synthase [Source:UniProtKB/TrEMBL;Acc:F4I2L0]
AT1G09815	POLD4 [Source:UniProtKB/TrEMBL;Acc:A0A178WHS7]
AT1G09820	Pentatricopeptide repeat-containing protein At1g09820 [Source:UniProtKB/Swiss-Prot;Acc:O04504]
AT1G09830	Phosphoribosylamine--glycine ligase, chloroplastic [Source:UniProtKB/Swiss-Prot;Acc:P52420]
AT1G09840	Shaggy-related protein kinase kappa [Source:UniProtKB/Swiss-Prot;Acc:Q39019]
AT1G09850	At1g09850 [Source:UniProtKB/TrEMBL;Acc:Q0WVJ5]
AT1G09870	At1g09870/F21M12_26 [Source:UniProtKB/TrEMBL;Acc:Q941B2]
AT1G09920	Expressed protein [Source:UniProtKB/TrEMBL;Acc:Q8L7A5]
AT1G09940	Glutamyl-tRNA reductase 2, chloroplastic [Source:UniProtKB/Swiss-Prot;Acc:P49294]
AT1G09960	Sucrose transport protein SUC4 [Source:UniProtKB/Swiss-Prot;Acc:Q9FE59]
AT1G09980	Putative serine esterase family protein [Source:UniProtKB/TrEMBL;Acc:Q8RXV4]
AT1G10020	At1g10020 [Source:UniProtKB/TrEMBL;Acc:O80593]
AT1G10030	Ergosterol biosynthetic protein 28 [Source:UniProtKB/Swiss-Prot;Acc:O80594]
AT1G10110	F-box protein At1g10110 [Source:UniProtKB/Swiss-Prot;Acc:O80603]
AT1G10150	Protein PHLOEM PROTEIN 2-LIKE A10 [Source:UniProtKB/Swiss-Prot;Acc:Q9SY57]
AT1G10155	Phloem protein 2-A10 [Source:UniProtKB/TrEMBL;Acc:F4I2R3]
AT1G10170	NF-X-like 1 [Source:TAIR;Acc:AT1G10170]
AT1G10230	SKP1-like protein 18 [Source:UniProtKB/Swiss-Prot;Acc:Q9SY65]
AT1G10240	Protein FAR1-RELATED SEQUENCE 11 [Source:UniProtKB/Swiss-Prot;Acc:Q9SY66]
AT1G10270	Pentatricopeptide repeat-containing protein At1g10270 [Source:UniProtKB/Swiss-Prot;Acc:Q9SY69]
AT1G10280	At1g10280 [Source:UniProtKB/TrEMBL;Acc:Q9SY70]
AT1G10290	DRP2A [Source:UniProtKB/TrEMBL;Acc:A0A178WBB3]
AT1G10310	NADPH-dependent pterin aldehyde reductase [Source:UniProtKB/Swiss-Prot;Acc:Q9SY73]
AT1G10330	Putative pentatricopeptide repeat-containing protein At1g10330 [Source:UniProtKB/Swiss-Prot;Acc:Q9SY75]
AT1G10350	DNAJ heat shock family protein [Source:UniProtKB/TrEMBL;Acc:Q9SY77]
AT1G10370	Glutathione S-transferase U17 [Source:UniProtKB/Swiss-Prot;Acc:Q9FUS8]
AT1G10380	At1g10380/F14N23_32 [Source:UniProtKB/TrEMBL;Acc:Q93ZB0]
AT1G10385	Exocyst complex component EXO84A [Source:UniProtKB/Swiss-Prot;Acc:F4I4B6]
AT1G10390	Nuclear pore complex protein NUP98A [Source:UniProtKB/Swiss-Prot;Acc:Q8RY25]
AT1G10395
AT1G10417	Encodes protein with unknown function whose expression is repressed by inoculation with Agrobacterium tumerifaciens. [Source:TAIR;Acc:AT1G10417]
AT1G10470	Two-component response regulator ARR4 [Source:UniProtKB/Swiss-Prot;Acc:O82798]
AT1G10490	RNA cytidine acetyltransferase 1 [Source:UniProtKB/Swiss-Prot;Acc:Q9XIK4]
AT1G10500	AT1G10500 protein [Source:UniProtKB/TrEMBL;Acc:B9DF88]
AT1G10510	RNI-like superfamily protein [Source:UniProtKB/TrEMBL;Acc:Q93ZV8]
AT1G10522	Protein PLASTID REDOX INSENSITIVE 2, chloroplastic [Source:UniProtKB/Swiss-Prot;Acc:Q9XIK0]
AT1G10570	Ubiquitin-like-specific protease 1C [Source:UniProtKB/Swiss-Prot;Acc:Q8RWN0]
AT1G10580	At1g10580 [Source:UniProtKB/TrEMBL;Acc:A4FVN8]
AT1G10585	Transcription factor bHLH167 [Source:UniProtKB/Swiss-Prot;Acc:F4I4E1]
AT1G10590	Nucleic acid-binding, OB-fold-like protein [Source:UniProtKB/TrEMBL;Acc:Q9XIJ0]
AT1G10700	Ribose-phosphate pyrophosphokinase 3, chloroplastic [Source:UniProtKB/Swiss-Prot;Acc:Q93Z66]
AT1G10740	Alpha/beta-Hydrolases superfamily protein [Source:UniProtKB/TrEMBL;Acc:Q9SAC8]
AT1G10780	F-box/RNI-like superfamily protein [Source:TAIR;Acc:AT1G10780]
AT1G10820	Protein of unknown function (DUF3755) [Source:TAIR;Acc:AT1G10820]
AT1G10830	15-cis-zeta-carotene isomerase, chloroplastic [Source:UniProtKB/Swiss-Prot;Acc:Q9SAC0]
AT1G10850	Leucine-rich repeat protein kinase family protein [Source:UniProtKB/TrEMBL;Acc:Q940B9]
AT1G10870	ARF-GAP domain 4 [Source:TAIR;Acc:AT1G10870]
AT1G10900	Phosphatidylinositol 4-phosphate 5-kinase 7 [Source:UniProtKB/Swiss-Prot;Acc:Q9SUI2]
AT1G10930	ATP-dependent DNA helicase Q-like 4A [Source:UniProtKB/Swiss-Prot;Acc:Q8L840]
AT1G10940	Protein kinase superfamily protein [Source:UniProtKB/TrEMBL;Acc:F4I7B6]
AT1G11020	RING/FYVE/PHD zinc finger superfamily protein [Source:UniProtKB/TrEMBL;Acc:Q8GYT4]
AT1G11060	WAPL (Wings apart-like protein regulation of heterochromatin) protein [Source:UniProtKB/TrEMBL;Acc:F4I7C7]
AT1G11090	Alpha/beta-Hydrolases superfamily protein [Source:UniProtKB/TrEMBL;Acc:O04083]
AT1G11100	SNF2 domain-containing protein / helicase domain-containing protein / zinc finger protein-like protein (Fragment) [Source:UniProtKB/TrEMBL;Acc:C0SUU4]
AT1G11160	Katanin p80 WD40 repeat-containing subunit B1 homolog [Source:UniProtKB/TrEMBL;Acc:F4I7E1]
AT1G11180	Secretory carrier membrane protein (SCAMP) family protein [Source:TAIR;Acc:AT1G11180]
AT1G11240	Ribosomal RNA-processing protein [Source:UniProtKB/TrEMBL;Acc:Q8W494]
AT1G11320	GDSL esterase/lipase [Source:UniProtKB/TrEMBL;Acc:Q9SXB7]
AT1G11380	At1g11380 [Source:UniProtKB/TrEMBL;Acc:Q8LFV5]
AT1G11390	Protein kinase superfamily protein [Source:UniProtKB/TrEMBL;Acc:F4I8V6]
AT1G11430	Multiple organellar RNA editing factor 9, chloroplastic [Source:UniProtKB/Swiss-Prot;Acc:Q9LPZ1]
AT1G11475	NRPE10 [Source:UniProtKB/TrEMBL;Acc:A0A178WP73]
AT1G11480	At1g11480/T23J18_15 [Source:UniProtKB/TrEMBL;Acc:Q94C21]
AT1G11560	Probable dolichyl-diphosphooligosaccharide--protein glycosyltransferase subunit 3A [Source:UniProtKB/Swiss-Prot;Acc:F4I8X8]
AT1G11591
AT1G11630	Pentatricopeptide repeat-containing protein At1g11630, mitochondrial [Source:UniProtKB/Swiss-Prot;Acc:Q9SAB4]
AT1G11660	Heat shock 70 kDa protein 16 [Source:UniProtKB/Swiss-Prot;Acc:Q9SAB1]
AT1G11710	Pentatricopeptide repeat-containing protein At1g11710, mitochondrial [Source:UniProtKB/Swiss-Prot;Acc:Q9SAA6]
AT1G11750	ATP-dependent Clp protease proteolytic subunit [Source:UniProtKB/TrEMBL;Acc:F4IAG5]
AT1G11755	Undecaprenyl pyrophosphate synthetase family protein [Source:UniProtKB/TrEMBL;Acc:Q8H0V2]
AT1G11760	MED32 [Source:UniProtKB/TrEMBL;Acc:A0A178WG85]
AT1G11780	Alpha-ketoglutarate-dependent dioxygenase alkB [Source:UniProtKB/Swiss-Prot;Acc:Q9SA98]
AT1G11790	Arogenate dehydratase [Source:UniProtKB/TrEMBL;Acc:A0A178W336]
AT1G11800	At1g11800/F25C20_3 [Source:UniProtKB/TrEMBL;Acc:Q9SA95]
AT1G11820	Glucan endo-1,3-beta-glucosidase 1 [Source:UniProtKB/Swiss-Prot;Acc:O65399]
AT1G11840
AT1G11870	Serine--tRNA ligase, chloroplastic/mitochondrial [Source:UniProtKB/Swiss-Prot;Acc:Q8RWT8]
AT1G11900	Pentatricopeptide repeat-containing protein At1g11900 [Source:UniProtKB/Swiss-Prot;Acc:Q5BIV3]
AT1G11905	B-cell receptor-associated protein 31-like protein [Source:UniProtKB/TrEMBL;Acc:Q8L702]
AT1G11910	aspartic proteinase A1 [Source:TAIR;Acc:AT1G11910]
AT1G11940	Core-2/I-branching beta-1,6-N-acetylglucosaminyltransferase family protein [Source:UniProtKB/TrEMBL;Acc:Q8GYH0]
AT1G12140	Flavin-containing monooxygenase FMO GS-OX5 [Source:UniProtKB/Swiss-Prot;Acc:A8MRX0]
AT1G12244	Polynucleotidyl transferase, ribonuclease H-like superfamily protein [Source:UniProtKB/TrEMBL;Acc:F4IC62]
AT1G12270	Hop1 [Source:UniProtKB/TrEMBL;Acc:A0A178WM19]
AT1G12300	Pentatricopeptide repeat-containing protein At1g12300, mitochondrial [Source:UniProtKB/Swiss-Prot;Acc:Q0WKV3]
AT1G12320	Ankyrin repeat/KH domain protein (DUF1442) [Source:UniProtKB/TrEMBL;Acc:Q9LNB3]
AT1G12310	Probable calcium-binding protein CML13 [Source:UniProtKB/Swiss-Prot;Acc:Q94AZ4]
AT1G12330	Cyclin-dependent kinase-like protein [Source:UniProtKB/TrEMBL;Acc:Q9LNB2]
AT1G12350	Phosphopantothenate--cysteine ligase 1 [Source:UniProtKB/Swiss-Prot;Acc:Q8GXR5]
AT1G12360	SNARE-interacting protein KEULE [Source:UniProtKB/Swiss-Prot;Acc:Q9C5X3]
AT1G12370	Deoxyribodipyrimidine photo-lyase [Source:UniProtKB/Swiss-Prot;Acc:Q9SB00]
AT1G12410	ATP-dependent Clp protease proteolytic subunit-related protein 2, chloroplastic [Source:UniProtKB/Swiss-Prot;Acc:Q9XJ36]
AT1G12450	At1g12450 [Source:UniProtKB/TrEMBL;Acc:Q6NQK3]
AT1G12460	Probable LRR receptor-like serine/threonine-protein kinase At1g12460 [Source:UniProtKB/Swiss-Prot;Acc:C0LGE4]
AT1G12470	Vacuolar sorting protein 18 [Source:UniProtKB/Swiss-Prot;Acc:F4IDS7]
AT1G12500	Probable sugar phosphate/phosphate translocator At1g12500 [Source:UniProtKB/Swiss-Prot;Acc:Q9LDH3]
AT1G12520	Copper chaperone for superoxide dismutase, chloroplastic/cytosolic [Source:UniProtKB/Swiss-Prot;Acc:Q9LD47]
AT1G12530	Putative uncharacterized protein [Source:UniProtKB/TrEMBL;Acc:Q5Q0H6]
AT1G12550	Glyoxylate/hydroxypyruvate reductase HPR3 [Source:UniProtKB/Swiss-Prot;Acc:Q9LE33]
AT1G12620	Pentatricopeptide repeat-containing protein At1g12620 [Source:UniProtKB/Swiss-Prot;Acc:Q9ASZ8]
AT1G12680	Serine/threonine-protein kinase PEPKR2 [Source:UniProtKB/Swiss-Prot;Acc:Q8W490]
AT1G12700	ATP binding;nucleic acid binding;helicases [Source:TAIR;Acc:AT1G12700]
AT1G12710	phloem protein 2-A12 [Source:TAIR;Acc:AT1G12710]
AT1G12750	RHOMBOID-like protein 6, mitochondrial [Source:UniProtKB/Swiss-Prot;Acc:Q8VZ48]
AT1G12760	E3 ubiquitin-protein ligase At1g12760 [Source:UniProtKB/Swiss-Prot;Acc:Q9LN71]
AT1G12775	Pentatricopeptide repeat-containing protein At1g12775, mitochondrial [Source:UniProtKB/Swiss-Prot;Acc:Q9LPX2]
AT1G12790	Protein PARTING DANCERS [Source:UniProtKB/Swiss-Prot;Acc:F4IDW9]
AT1G12810	Proline-rich family protein [Source:UniProtKB/TrEMBL;Acc:F4IDX2]
AT1G12840	V-type proton ATPase subunit C [Source:UniProtKB/Swiss-Prot;Acc:Q9SDS7]
AT1G12830	F13K23.8 protein [Source:UniProtKB/TrEMBL;Acc:Q9LPW6]
AT1G12850	At1g12850/F13K23_8 [Source:UniProtKB/TrEMBL;Acc:Q94BZ6]
AT1G12910	WD repeat-containing protein LWD1 [Source:UniProtKB/Swiss-Prot;Acc:Q9LPV9]
AT1G12930	ARM repeat superfamily protein [Source:UniProtKB/TrEMBL;Acc:F4HNZ9]
AT1G12970	Plant intracellular Ras-group-related LRR protein 3 [Source:UniProtKB/Swiss-Prot;Acc:Q8W4Q3]
AT1G13020	eIF4B2 [Source:UniProtKB/TrEMBL;Acc:A0A178W345]
AT1G13030	Coilin [Source:UniProtKB/Swiss-Prot;Acc:Q8RWK8]
AT1G13060	20S proteasome beta subunit E1 [Source:UniProtKB/TrEMBL;Acc:F4HP14]
AT1G13120	Protein GLE1 [Source:UniProtKB/Swiss-Prot;Acc:Q0WPZ7]
AT1G13160	ARM repeat superfamily protein [Source:UniProtKB/TrEMBL;Acc:Q0WVH7]
AT1G13170	OSBP(Oxysterol binding protein)-related protein 1D [Source:UniProtKB/TrEMBL;Acc:F4HP28]
AT1G13180	Actin-related protein 3 [Source:UniProtKB/Swiss-Prot;Acc:Q9SAF1]
AT1G13190	F3F19.21 protein [Source:UniProtKB/TrEMBL;Acc:Q9SAF2]
AT1G13195	At1g13195 [Source:UniProtKB/TrEMBL;Acc:Q9SAF3]
AT1G13220	nuclear matrix constituent protein-related [Source:TAIR;Acc:AT1G13220]
AT1G13350	Protein kinase superfamily protein [Source:TAIR;Acc:AT1G13350]
AT1G13380	Expressed protein [Source:UniProtKB/TrEMBL;Acc:Q9FX59]
AT1G13450	Trihelix transcription factor GT-1 [Source:UniProtKB/Swiss-Prot;Acc:Q9FX53]
AT1G13460	Serine/threonine protein phosphatase 2A 57 kDa regulatory subunit B' theta isoform [Source:UniProtKB/Swiss-Prot;Acc:Q8LF36]
AT1G13570	F-box/FBD/LRR-repeat protein At1g13570 [Source:UniProtKB/Swiss-Prot;Acc:Q9FZ70]
AT1G13630	Tetratricopeptide repeat (TPR)-like superfamily protein [Source:TAIR;Acc:AT1G13630]
AT1G13690	ATE1 [Source:UniProtKB/TrEMBL;Acc:A0A178WKP3]
AT1G13730	At1g13730 [Source:UniProtKB/TrEMBL;Acc:Q9LMX6]
AT1G13770	RUS3 [Source:UniProtKB/TrEMBL;Acc:A0A178WJD5]
AT1G13780	F-box/FBD/LRR-repeat protein At1g13780 [Source:UniProtKB/Swiss-Prot;Acc:Q56XS8]
AT1G13800	Putative pentatricopeptide repeat-containing protein At1g13800 [Source:UniProtKB/Swiss-Prot;Acc:Q9LMH5]
AT1G13810	Restriction endonuclease, type II-like superfamily protein [Source:UniProtKB/TrEMBL;Acc:Q5XVK9]
AT1G13860	Probable methyltransferase PMT4 [Source:UniProtKB/Swiss-Prot;Acc:Q8GYW9]
AT1G13870	Protein KTI12 homolog [Source:UniProtKB/Swiss-Prot;Acc:Q9LMH0]
AT1G13880	ELM2 domain-containing protein [Source:TAIR;Acc:AT1G13880]
AT1G13900	Probable inactive purple acid phosphatase 2 [Source:UniProtKB/Swiss-Prot;Acc:Q9LMG7]
AT1G13910	Leucine-rich repeat (LRR) family protein [Source:UniProtKB/TrEMBL;Acc:Q8GYK0]
AT1G13940	F16A14.15 [Source:UniProtKB/TrEMBL;Acc:Q9LMG4]
AT1G14010	Transmembrane emp24 domain-containing protein p24delta7 [Source:UniProtKB/Swiss-Prot;Acc:Q8GYG1]
AT1G14020	O-fucosyltransferase 3 [Source:UniProtKB/Swiss-Prot;Acc:Q6NQ51]
AT1G14130	2-oxoglutarate (2OG) and Fe(II)-dependent oxygenase superfamily protein [Source:UniProtKB/TrEMBL;Acc:Q9XI75]
AT1G14140	Mitochondrial uncoupling protein 3 [Source:UniProtKB/Swiss-Prot;Acc:Q9XI74]
AT1G14170	F7A19.25 protein [Source:UniProtKB/TrEMBL;Acc:Q9XI71]
AT1G14180	Putative mandelonitrile lyase [Source:UniProtKB/TrEMBL;Acc:Q8GXX6]
AT1G14230	Probable apyrase 4 [Source:UniProtKB/Swiss-Prot;Acc:Q8H1D8]
AT1G14270	CAAX amino terminal protease family protein [Source:UniProtKB/TrEMBL;Acc:F4HUI0]
AT1G14290	SBH2 [Source:UniProtKB/TrEMBL;Acc:A0A178WPE2]
AT1G14300	ARM repeat superfamily protein [Source:UniProtKB/TrEMBL;Acc:F4HUI7]
AT1G14310	F14L17.7 protein [Source:UniProtKB/TrEMBL;Acc:Q9M9T1]
AT1G14340	RNA-binding (RRM/RBD/RNP motifs) family protein [Source:UniProtKB/TrEMBL;Acc:Q949S4]
AT1G14360	UDP-galactose/UDP-glucose transporter 3 [Source:UniProtKB/Swiss-Prot;Acc:Q9M9S6]
AT1G14380	At1g14380 [Source:UniProtKB/TrEMBL;Acc:Q8GZ87]
AT1G14410	Single-stranded DNA-binding protein WHY1, chloroplastic [Source:UniProtKB/Swiss-Prot;Acc:Q9M9S3]
AT1G14430	F14L17.20 protein [Source:UniProtKB/TrEMBL;Acc:Q9M9S1]
AT1G14450	NADH dehydrogenase (ubiquinone)s [Source:TAIR;Acc:AT1G14450]
AT1G14453
AT1G14470	Pentatricopeptide repeat-containing protein At1g14470 [Source:UniProtKB/Swiss-Prot;Acc:Q9M9R6]
AT1G14510	AtAL7 [Source:UniProtKB/TrEMBL;Acc:A0A178WNG6]
AT1G14530	Protein TOM THREE HOMOLOG 1 [Source:UniProtKB/Swiss-Prot;Acc:Q948R8]
AT1G14560	Mitochondrial carrier protein CoAc1 [Source:UniProtKB/Swiss-Prot;Acc:F4HW79]
AT1G14570	Plant UBX domain-containing protein 7 [Source:UniProtKB/Swiss-Prot;Acc:Q94JZ8]
AT1G14590	Glycosyltransferase [Source:UniProtKB/TrEMBL;Acc:Q9MA24]
AT1G14640	SWAP (Suppressor-of-White-APricot)/surp domain-containing protein [Source:UniProtKB/TrEMBL;Acc:F4HW92]
AT1G14650	Probable splicing factor 3A subunit 1 [Source:UniProtKB/Swiss-Prot;Acc:Q8RXF1]
AT1G14660	Sodium/hydrogen exchanger 8 [Source:UniProtKB/Swiss-Prot;Acc:Q3YL57]
AT1G14670	Transmembrane 9 superfamily member 2 [Source:UniProtKB/Swiss-Prot;Acc:Q940S0]
AT1G14680	Early endosome antigen [Source:UniProtKB/TrEMBL;Acc:Q9LE70]
AT1G14710	Hydroxyproline-rich glycoprotein family protein [Source:UniProtKB/TrEMBL;Acc:F4HWB0]
AT1G14750	Cyclin family protein [Source:TAIR;Acc:AT1G14750]
AT1G14770	F10B6.17 [Source:UniProtKB/TrEMBL;Acc:Q9LQV4]
AT1G14850	NUP155 [Source:UniProtKB/TrEMBL;Acc:A0A178WJ50]
AT1G14900	HMG-Y-related protein A [Source:UniProtKB/Swiss-Prot;Acc:Q43386]
AT1G14910	Putative clathrin assembly protein At1g14910 [Source:UniProtKB/Swiss-Prot;Acc:P94017]
AT1G14970	O-fucosyltransferase 4 [Source:UniProtKB/Swiss-Prot;Acc:F4HXW9]
AT1G14980	10 kDa chaperonin, mitochondrial [Source:UniProtKB/Swiss-Prot;Acc:P34893]
AT1G14990	unknown protein; FUNCTIONS IN: molecular_function unknown; INVOLVED IN: biological_process unknown; LOCATED IN: endomembrane system; EXPRESSED IN: 22 plant structures; EXPRESSED DURING: 13 growth stages; Ha. [Source:TAIR;Acc:AT1G14990]
AT1G15000	Serine carboxypeptidase-like 50 [Source:UniProtKB/Swiss-Prot;Acc:Q9M9Q6]
AT1G15100	E3 ubiquitin-protein ligase RHA2A [Source:UniProtKB/Swiss-Prot;Acc:Q9ZT50]
AT1G15130	Vacuolar-sorting protein BRO1 [Source:UniProtKB/Swiss-Prot;Acc:F4HXZ1]
AT1G15165	RING/FYVE/PHD zinc finger superfamily protein [Source:UniProtKB/TrEMBL;Acc:F4HZI0]
AT1G15230	At1g15230/F9L1_18 [Source:UniProtKB/TrEMBL;Acc:Q9XI45]
AT1G15240	Phox (PX) domain-containing protein [Source:UniProtKB/TrEMBL;Acc:F4HZJ6]
AT1G15270	F9L1.21 protein [Source:UniProtKB/TrEMBL;Acc:Q9XI42]
AT1G15280	CASC3/Barentsz eIF4AIII binding protein [Source:UniProtKB/TrEMBL;Acc:Q8H1F3]
AT1G15310	Signal recognition particle 54 kDa protein [Source:UniProtKB/TrEMBL;Acc:Q56XJ0]
AT1G15340	Methyl-CpG-binding domain-containing protein 10 [Source:UniProtKB/Swiss-Prot;Acc:Q9XI36]
AT1G15350	DUF4050 family protein [Source:UniProtKB/TrEMBL;Acc:Q8L920]
AT1G15370	F9L1.32 protein [Source:UniProtKB/TrEMBL;Acc:Q9XI32]
AT1G15390	Peptide deformylase [Source:UniProtKB/TrEMBL;Acc:A0A178WDP8]
AT1G15400	Uncharacterized protein At1g15400 [Source:UniProtKB/Swiss-Prot;Acc:Q9XI29]
AT1G15430	Uncharacterized protein At1g15430 [Source:UniProtKB/TrEMBL;Acc:Q9C5E6]
AT1G15470	F9L1.42 protein [Source:UniProtKB/TrEMBL;Acc:Q9XI22]
AT1G15480	Pentatricopeptide repeat-containing protein At1g15480, mitochondrial [Source:UniProtKB/Swiss-Prot;Acc:Q9XI21]
AT1G15490	Alpha/beta-Hydrolases superfamily protein [Source:UniProtKB/TrEMBL;Acc:Q9XI20]
AT1G15500	ADP,ATP carrier protein [Source:UniProtKB/TrEMBL;Acc:A0A178WDN7]
AT1G15510	Pentatricopeptide repeat-containing protein At1g15510, chloroplastic [Source:UniProtKB/Swiss-Prot;Acc:Q9M9E2]
AT1G15530	L-type lectin-domain containing receptor kinase S.1 [Source:UniProtKB/Swiss-Prot;Acc:Q9M9E0]
AT1G15660	Centromere protein C [Source:UniProtKB/Swiss-Prot;Acc:Q66LG9]
AT1G15700	ATP synthase gamma chain 2, chloroplastic [Source:UniProtKB/Swiss-Prot;Acc:Q01909]
AT1G15710	Arogenate dehydrogenase 2, chloroplastic [Source:UniProtKB/Swiss-Prot;Acc:Q9LMR3]
AT1G15720	At1g15720 [Source:UniProtKB/TrEMBL;Acc:Q9LMR2]
AT1G15730	At1g15730/F7H2_7 [Source:UniProtKB/TrEMBL;Acc:Q9LMR1]
AT1G15780	unknown protein; BEST Arabidopsis thaliana protein match is: unknown protein (TAIR:AT2G10440.1); Ha. [Source:TAIR;Acc:AT1G15780]
AT1G15810	At1g15810/F7H2_23 [Source:UniProtKB/TrEMBL;Acc:Q9LMQ3]
AT1G15830	unknown protein; Ha. [Source:TAIR;Acc:AT1G15830]
AT1G15825	Hydroxyproline-rich glycoprotein family protein [Source:UniProtKB/TrEMBL;Acc:F4I177]
AT1G15860	Defective in cullin neddylation protein [Source:UniProtKB/TrEMBL;Acc:F4I181]
AT1G15870	At1g15870/F7H2_19 [Source:UniProtKB/TrEMBL;Acc:Q9LMP8]
AT1G15910	IDP1 [Source:UniProtKB/TrEMBL;Acc:A0A178W3T4]
AT1G15920	Probable CCR4-associated factor 1 homolog 2 [Source:UniProtKB/Swiss-Prot;Acc:Q9S9P2]
AT1G15940	T24D18.4 [Source:UniProtKB/TrEMBL;Acc:Q9S9P0]
AT1G16020	Vacuolar fusion protein CCZ1 homolog A [Source:UniProtKB/Swiss-Prot;Acc:F4I2S4]
AT1G16030	Hsp70b [Source:UniProtKB/TrEMBL;Acc:A0A178W9N7]
AT1G16040	At1g16040 [Source:UniProtKB/TrEMBL;Acc:Q8GWH6]
AT1G16060	AP2-like ethylene-responsive transcription factor At1g16060 [Source:UniProtKB/Swiss-Prot;Acc:Q94AN4]
AT1G16070	TLP8 [Source:UniProtKB/TrEMBL;Acc:A0A178WHW0]
AT1G16170	Ephrin-A3 protein [Source:UniProtKB/TrEMBL;Acc:Q94K72]
AT1G16180	Serinc-domain containing serine and sphingolipid biosynthesis protein [Source:UniProtKB/TrEMBL;Acc:Q9S9L9]
AT1G16210	Coiled-coil protein [Source:UniProtKB/TrEMBL;Acc:Q8VYC9]
AT1G16270	F3O9.7 protein [Source:UniProtKB/TrEMBL;Acc:Q9SA26]
AT1G16280	DEAD-box ATP-dependent RNA helicase 36 [Source:UniProtKB/Swiss-Prot;Acc:Q9SA27]
AT1G16290	FUNCTIONS IN: molecular_function unknown; INVOLVED IN: biological_process unknown; LOCATED IN: chloroplast, vacuole; EXPRESSED IN: 19 plant structures; EXPRESSED DURING: 11 growth stages; CONTAINS InterPro DOMAIN/s: Lytic transglycosylase-like, cata /.../(InterPro:IPR008258); Ha. [Source:TAIR;Acc:AT1G16290]
AT1G16300	Glyceraldehyde-3-phosphate dehydrogenase GAPCP2, chloroplastic [Source:UniProtKB/Swiss-Prot;Acc:Q5E924]
AT1G16330	CYCB3 [Source:UniProtKB/TrEMBL;Acc:A0A178W969]
AT1G16340	Aldolase superfamily protein [Source:UniProtKB/TrEMBL;Acc:F4I2W6]
AT1G16350	Inosine-5'-monophosphate dehydrogenase 2 [Source:UniProtKB/Swiss-Prot;Acc:Q9SA34]
AT1G16430	Mediator of RNA polymerase II transcription subunit 22a [Source:UniProtKB/Swiss-Prot;Acc:Q9SA42]
AT1G16445	S-adenosyl-L-methionine-dependent methyltransferases superfamily protein [Source:UniProtKB/TrEMBL;Acc:Q8GUP2]
AT1G16470	Proteasome subunit alpha type [Source:UniProtKB/TrEMBL;Acc:A0A178WA13]
AT1G16480	Tetratricopeptide repeat (TPR)-like superfamily protein [Source:UniProtKB/TrEMBL;Acc:F4I4G1]
AT1G16490	Transcription factor MYB58 [Source:UniProtKB/Swiss-Prot;Acc:Q9SA47]
AT1G16520	At1g16520 [Source:UniProtKB/TrEMBL;Acc:Q9SA50]
AT1G16540	molybdenum cofactor sulfurase (LOS5) (ABA3) [Source:TAIR;Acc:AT1G16540]
AT1G16610	arginine/serine-rich 45 [Source:TAIR;Acc:AT1G16610]
AT1G16650	S-adenosyl-L-methionine-dependent methyltransferases superfamily protein [Source:TAIR;Acc:AT1G16650]
AT1G16670	Cold-responsive protein kinase 1 [Source:UniProtKB/Swiss-Prot;Acc:Q93YN1]
AT1G16680	Chaperone DnaJ-domain superfamily protein [Source:UniProtKB/TrEMBL;Acc:F4I4I3]
AT1G16690	Enhancer of polycomb-like protein [Source:UniProtKB/TrEMBL;Acc:A0A178W458]
AT1G16710	Histone acetyltransferase HAC12 [Source:UniProtKB/Swiss-Prot;Acc:Q9FWQ5]
AT1G16720	high chlorophyll fluorescence phenotype 173 [Source:TAIR;Acc:AT1G16720]
AT1G16770	F17F16.3 protein [Source:UniProtKB/TrEMBL;Acc:Q9FWR1]
AT1G16780	Pyrophosphate-energized membrane proton pump 3 [Source:UniProtKB/Swiss-Prot;Acc:Q9FWR2]
AT1G16790	At1g16790 [Source:UniProtKB/TrEMBL;Acc:Q6NQG3]
AT1G16800	P-loop containing nucleoside triphosphate hydrolases superfamily protein [Source:TAIR;Acc:AT1G16800]
AT1G16810	7-dehydrocholesterol reductase-like protein [Source:UniProtKB/TrEMBL;Acc:Q9FZ43]
AT1G16825	Reticulon-like protein B23 [Source:UniProtKB/Swiss-Prot;Acc:P0C941]
AT1G16830	Putative pentatricopeptide repeat-containing protein At1g16830 [Source:UniProtKB/Swiss-Prot;Acc:Q3EDA9]
AT1G16860	Uncharacterized membrane protein At1g16860 [Source:UniProtKB/Swiss-Prot;Acc:Q9FZ45]
AT1G16870	Mitochondrial 28S ribosomal protein S29-like protein [Source:UniProtKB/TrEMBL;Acc:Q8W4K2]
AT1G16880	ACR11 [Source:UniProtKB/TrEMBL;Acc:A0A178WLF3]
AT1G16890	Ubiquitin-conjugating enzyme 36 [Source:UniProtKB/TrEMBL;Acc:F4I615]
AT1G16900	Dol-P-Man:Man(6)GlcNAc(2)-PP-Dol alpha-1,2-mannosyltransferase [Source:UniProtKB/Swiss-Prot;Acc:Q9FZ49]
AT1G16916	unknown protein; FUNCTIONS IN: molecular_function unknown; INVOLVED IN: biological_process unknown; LOCATED IN: cellular_component unknown; Ha. [Source:TAIR;Acc:AT1G16916]
AT1G16920	RABA1b [Source:UniProtKB/TrEMBL;Acc:A0A178WJV5]
AT1G16930	F-box/FBD/LRR-repeat protein At1g16930 [Source:UniProtKB/Swiss-Prot;Acc:Q9FZ52]
AT1G16970	KU70 [Source:UniProtKB/TrEMBL;Acc:A0A178WAS1]
AT1G17040
AT1G17050	SPS2 [Source:UniProtKB/TrEMBL;Acc:A0A178W8X1]
AT1G17080	At1g17080/F6I1.24 [Source:UniProtKB/TrEMBL;Acc:Q9SHG7]
AT1G17110	Ubiquitin-specific protease 15 [Source:UniProtKB/TrEMBL;Acc:F4I642]
AT1G17120	Cationic amino acid transporter 8, vacuolar [Source:UniProtKB/Swiss-Prot;Acc:Q9SHH0]
AT1G17130	Family of unknown function (DUF572) [Source:TAIR;Acc:AT1G17130]
AT1G17145	E3 ubiquitin-protein ligase DA2L [Source:UniProtKB/Swiss-Prot;Acc:Q940G8]
AT1G17160	Ribokinase [Source:UniProtKB/TrEMBL;Acc:A1A6H3]
AT1G17210	F20D23.9 protein [Source:UniProtKB/TrEMBL;Acc:Q9SHI0]
AT1G17220	Translation initiation factor IF-2, chloroplastic [Source:UniProtKB/Swiss-Prot;Acc:Q9SHI1]
AT1G17235	RTFL11 [Source:UniProtKB/TrEMBL;Acc:A0A178WGQ1]
AT1G17270	O-fucosyltransferase 5 [Source:UniProtKB/Swiss-Prot;Acc:Q84WU0]
AT1G17280	ubiquitin-conjugating enzyme 34 [Source:TAIR;Acc:AT1G17280]
AT1G17330	At1g17330 [Source:UniProtKB/TrEMBL;Acc:Q8GUM8]
AT1G17340	Phosphoinositide phosphatase SAC5 [Source:UniProtKB/Swiss-Prot;Acc:Q8RW97]
AT1G17360	F28G4.18 protein [Source:UniProtKB/TrEMBL;Acc:Q9LQI8]
AT1G17370	Oligouridylate-binding protein 1B [Source:UniProtKB/Swiss-Prot;Acc:Q9LQI9]
AT1G17410	Nucleoside diphosphate kinase family protein [Source:UniProtKB/TrEMBL;Acc:F4I7J3]
AT1G17430	Alpha/beta-Hydrolases superfamily protein [Source:UniProtKB/TrEMBL;Acc:Q9LNR2]
AT1G17440	Transcription initiation factor TFIID subunit 12b [Source:UniProtKB/Swiss-Prot;Acc:Q940A7]
AT1G17450	B-block binding subunit of TFIIIC [Source:UniProtKB/TrEMBL;Acc:F4I7J9]
AT1G17455	ELF4-L4 [Source:UniProtKB/TrEMBL;Acc:A0A178WKX5]
AT1G17480	At1g17480 [Source:UniProtKB/TrEMBL;Acc:Q2NND9]
AT1G17490	At1g17490/F1L3_4 [Source:UniProtKB/TrEMBL;Acc:Q9LNQ6]
AT1G17520	Homeodomain-like/winged-helix DNA-binding family protein [Source:TAIR;Acc:AT1G17520]
AT1G17550	Protein phosphatase 2C 7 [Source:UniProtKB/Swiss-Prot;Acc:Q9LNP9]
AT1G17580	Myosin-5 [Source:UniProtKB/Swiss-Prot;Acc:Q39160]
AT1G17665	unknown protein; FUNCTIONS IN: molecular_function unknown; INVOLVED IN: biological_process unknown; LOCATED IN: endomembrane system; EXPRESSED IN: 15 plant structures; EXPRESSED DURING: 11 growth stages; Ha. [Source:TAIR;Acc:AT1G17665]
AT1G17730	ESCRT-related protein CHMP1A [Source:UniProtKB/Swiss-Prot;Acc:Q8LE58]
AT1G17760	Cleavage stimulation factor subunit 77 [Source:UniProtKB/Swiss-Prot;Acc:Q8GUP1]
AT1G17790	Transcription factor GTE5, chloroplastic [Source:UniProtKB/Swiss-Prot;Acc:Q8H1D7]
AT1G17880	Basic transcription factor 3 [Source:UniProtKB/Swiss-Prot;Acc:Q9SMW7]
AT1G17920	Uncharacterized protein At1g17920 (Fragment) [Source:UniProtKB/TrEMBL;Acc:C0SUW2]
AT1G17930	Protein MAINTENANCE OF MERISTEMS [Source:UniProtKB/Swiss-Prot;Acc:Q9LMT7]
AT1G17940	At1g17940 [Source:UniProtKB/TrEMBL;Acc:Q9LMT6]
AT1G18040	Cyclin-dependent kinase D-3 [Source:UniProtKB/Swiss-Prot;Acc:Q9LMT0]
AT1G18070	T10F20.8 protein [Source:UniProtKB/TrEMBL;Acc:Q9LMS7]
AT1G18090	5'-3' exonuclease family protein [Source:UniProtKB/TrEMBL;Acc:Q94A33]
AT1G18140	Laccase-1 [Source:UniProtKB/Swiss-Prot;Acc:Q9LMS3]
AT1G18160	Protein kinase superfamily protein [Source:UniProtKB/TrEMBL;Acc:F4IAN2]
AT1G18170	Peptidyl-prolyl cis-trans isomerase FKBP17-2, chloroplastic [Source:UniProtKB/Swiss-Prot;Acc:Q9LDY5]
AT1G18180	Protein of unknown function (DUF1295) [Source:TAIR;Acc:AT1G18180]
AT1G18190	Golgin candidate 2 [Source:UniProtKB/Swiss-Prot;Acc:B0F9L7]
AT1G18210	Probable calcium-binding protein CML27 [Source:UniProtKB/Swiss-Prot;Acc:Q9LE22]
AT1G18265	Protein FLOURY 1-like [Source:UniProtKB/Swiss-Prot;Acc:Q9LM24]
AT1G18270	Ketose-bisphosphate aldolase class-II family protein [Source:UniProtKB/TrEMBL;Acc:F4IAP5]
AT1G18300	Nudix hydrolase 4 [Source:UniProtKB/Swiss-Prot;Acc:Q9LE73]
AT1G18330	Protein REVEILLE 7 [Source:UniProtKB/Swiss-Prot;Acc:B3H5A8]
AT1G18335	Acyl-CoA N-acyltransferases (NAT) superfamily protein [Source:TAIR;Acc:AT1G18335]
AT1G18340	General transcription and DNA repair factor IIH subunit TFB4 [Source:UniProtKB/Swiss-Prot;Acc:Q8LF41]
AT1G18360	Alpha/beta-Hydrolases superfamily protein [Source:UniProtKB/TrEMBL;Acc:Q8VYJ0]
AT1G18370	Kinesin-like protein KIN-7A [Source:UniProtKB/Swiss-Prot;Acc:Q8S905]
AT1G18390	Protein kinase superfamily protein [Source:TAIR;Acc:AT1G18390]
AT1G18410	P-loop containing nucleoside triphosphate hydrolases superfamily protein [Source:TAIR;Acc:AT1G18410]
AT1G18420	Putative aluminum-activated malate transporter 3 [Source:UniProtKB/Swiss-Prot;Acc:Q9LPQ8]
AT1G18440	Peptidyl-tRNA hydrolase, chloroplastic [Source:UniProtKB/Swiss-Prot;Acc:Q8GW64]
AT1G18450	Actin-related protein 4 [Source:UniProtKB/Swiss-Prot;Acc:Q84M92]
AT1G18460	Alpha/beta-Hydrolases superfamily protein [Source:UniProtKB/TrEMBL;Acc:Q8LPF5]
AT1G18470	At1g18470 [Source:UniProtKB/TrEMBL;Acc:Q8LBF1]
AT1G18480	Shewanella-like protein phosphatase 2 [Source:UniProtKB/Swiss-Prot;Acc:Q944L7]
AT1G18580	Hexosyltransferase [Source:UniProtKB/TrEMBL;Acc:A0A178WM53]
AT1G18600	RBL12 [Source:UniProtKB/TrEMBL;Acc:A0A178WDJ5]
AT1G18610	F25I16.5 protein [Source:UniProtKB/TrEMBL;Acc:Q9FZ82]
AT1G18630	GR-RBP6 [Source:UniProtKB/TrEMBL;Acc:A0A178WQQ6]
AT1G18680	F6A14.21 protein [Source:UniProtKB/TrEMBL;Acc:Q9M9T9]
AT1G18720	At1g18720/F6A14_17 [Source:UniProtKB/TrEMBL;Acc:Q9M9U3]
AT1G18800	NRP2 [Source:UniProtKB/TrEMBL;Acc:A0A178W8U0]
AT1G18850	F6A14.6 protein [Source:UniProtKB/TrEMBL;Acc:Q9M9V4]
AT1G18890	Calcium-dependent protein kinase 10 [Source:UniProtKB/Swiss-Prot;Acc:Q9M9V8]
AT1G18940	F14D16.8 [Source:UniProtKB/TrEMBL;Acc:Q9LMD4]
AT1G18950	DDT domain superfamily [Source:TAIR;Acc:AT1G18950]
AT1G19010	Uncharacterized protein At1g19010 [Source:UniProtKB/TrEMBL;Acc:Q9C5J5]
AT1G19025	DNA repair metallo-beta-lactamase family protein [Source:UniProtKB/TrEMBL;Acc:F4IDZ7]
AT1G19100	Protein MICRORCHIDIA 6 [Source:UniProtKB/Swiss-Prot;Acc:Q56Y74]
AT1G19110	Inter-alpha-trypsin inhibitor heavy chain-like protein [Source:UniProtKB/TrEMBL;Acc:Q8L798]
AT1G19120	LSM1A [Source:UniProtKB/TrEMBL;Acc:A0A178W3J1]
AT1G19140	FUNCTIONS IN: molecular_function unknown; INVOLVED IN: ubiquinone biosynthetic process; LOCATED IN: mitochondrion; EXPRESSED IN: 24 plant structures; EXPRESSED DURING: 15 growth stages; CONTAINS InterPro DOMAIN/s: COQ9 (InterPro:IPR013718), Ubiquino /.../synthesis protein COQ9 (InterPro:IPR012762); Ha. [Source:TAIR;Acc:AT1G19140]
AT1G19170	Pectin lyase-like superfamily protein [Source:UniProtKB/TrEMBL;Acc:F4IE17]
AT1G19190	Probable carboxylesterase 1 [Source:UniProtKB/Swiss-Prot;Acc:Q9LMA7]
AT1G19200	Protein of unknown function (DUF581) [Source:TAIR;Acc:AT1G19200]
AT1G19210	Ethylene-responsive transcription factor ERF017 [Source:UniProtKB/Swiss-Prot;Acc:Q84QC2]
AT1G19220	Auxin response factor 19 [Source:UniProtKB/Swiss-Prot;Acc:Q8RYC8]
AT1G19240	T29M8.11 [Source:UniProtKB/TrEMBL;Acc:Q9LMA2]
AT1G19250	Probable flavin-containing monooxygenase 1 [Source:UniProtKB/Swiss-Prot;Acc:Q9LMA1]
AT1G19270	DA1 [Source:UniProtKB/TrEMBL;Acc:A0A178WC71]
AT1G19290	Putative pentatricopeptide repeat-containing protein At1g19290 [Source:UniProtKB/Swiss-Prot;Acc:Q9LN69]
AT1G19330	unknown protein; BEST Arabidopsis thaliana protein match is: unknown protein (TAIR:AT1G75060.1); Ha. [Source:TAIR;Acc:AT1G19330]
AT1G19340	Methyltransferase-like protein 2 [Source:UniProtKB/Swiss-Prot;Acc:Q8LFA9]
AT1G19350	Brassinosteroid signaling positive regulator (BZR1) family protein [Source:UniProtKB/TrEMBL;Acc:F4HP45]
AT1G19440	3-ketoacyl-CoA synthase 4 [Source:UniProtKB/Swiss-Prot;Acc:Q9LN49]
AT1G19450	Sugar transporter ERD6-like 4 [Source:UniProtKB/Swiss-Prot;Acc:Q93YP9]
AT1G19480	At1g19480 [Source:UniProtKB/TrEMBL;Acc:Q0V7V4]
AT1G19520	pentatricopeptide (PPR) repeat-containing protein [Source:TAIR;Acc:AT1G19520]
AT1G19570	Glutathione S-transferase DHAR1, mitochondrial [Source:UniProtKB/Swiss-Prot;Acc:Q9FWR4]
AT1G19580	GAMMA CA1 [Source:UniProtKB/TrEMBL;Acc:A0A178WHZ1]
AT1G19650	Phosphatidylinositol/phosphatidylcholine transfer protein SFH4 [Source:UniProtKB/Swiss-Prot;Acc:F4HP88]
AT1G19680	At1g19680 [Source:UniProtKB/TrEMBL;Acc:Q9FXG6]
AT1G19700	BEL1-like homeodomain protein 10 [Source:UniProtKB/Swiss-Prot;Acc:Q9FXG8]
AT1G19710	At1g19710 [Source:UniProtKB/TrEMBL;Acc:Q67Z55]
AT1G19750	Transducin/WD40 repeat-like superfamily protein [Source:UniProtKB/TrEMBL;Acc:F4HQX6]
AT1G19800	Protein TRIGALACTOSYLDIACYLGLYCEROL 1, chloroplastic [Source:UniProtKB/Swiss-Prot;Acc:Q8L4R0]
AT1G19860	Zinc finger C-x8-C-x5-C-x3-H type family protein [Source:TAIR;Acc:AT1G19860]
AT1G19870	Protein IQ-DOMAIN 32 [Source:UniProtKB/Swiss-Prot;Acc:Q9FXI5]
AT1G19880	Regulator of chromosome condensation (RCC1) family protein [Source:UniProtKB/TrEMBL;Acc:F4HQZ1]
AT1G19910	V-type proton ATPase proteolipid subunit [Source:UniProtKB/TrEMBL;Acc:Q24JM2]
AT1G19920	ATP sulfurylase 2 [Source:UniProtKB/Swiss-Prot;Acc:Q43870]
AT1G19950	HVA22-like protein h [Source:UniProtKB/Swiss-Prot;Acc:Q8LEM6]
AT1G19970	ER lumen protein retaining receptor family protein [Source:UniProtKB/TrEMBL;Acc:F4HR00]
AT1G19980	Cytomatrix protein-like protein [Source:UniProtKB/TrEMBL;Acc:Q84JE5]
AT1G19990	unknown protein; FUNCTIONS IN: molecular_function unknown; INVOLVED IN: biological_process unknown; LOCATED IN: cellular_component unknown; EXPRESSED IN: cultured cell; BEST Arabidopsis thaliana protein match is: unknown protein (TAIR:AT5G11600.1). [Source:TAIR;Acc:AT1G19990]
AT1G20060	ATP binding microtubule motor family protein [Source:TAIR;Acc:AT1G20060]
AT1G20065	DNA-directed RNA polymerase I subunit RPA12-like protein [Source:UniProtKB/TrEMBL;Acc:Q1G3U4]
AT1G20090	ROP2 [Source:UniProtKB/TrEMBL;Acc:A0A384L636]
AT1G20100	DNA ligase-like protein [Source:UniProtKB/TrEMBL;Acc:Q9LNT6]
AT1G20110	Protein FREE1 [Source:UniProtKB/Swiss-Prot;Acc:Q9ASS2]
AT1G20140	SK4 [Source:UniProtKB/TrEMBL;Acc:A0A178W187]
AT1G20200	26S proteasome non-ATPase regulatory subunit 3 homolog A [Source:UniProtKB/Swiss-Prot;Acc:Q9LNU4]
AT1G20220	Alba DNA/RNA-binding protein [Source:UniProtKB/TrEMBL;Acc:Q944A2]
AT1G20225	Thioredoxin superfamily protein [Source:UniProtKB/TrEMBL;Acc:Q8W456]
AT1G20270	Probable prolyl 4-hydroxylase 3 [Source:UniProtKB/Swiss-Prot;Acc:Q9LN20]
AT1G20290	SWI-SNF-related chromatin binding protein [Source:UniProtKB/TrEMBL;Acc:F4HSR6]
AT1G20300	Pentatricopeptide repeat-containing protein At1g20300, mitochondrial [Source:UniProtKB/Swiss-Prot;Acc:Q9LN22]
AT1G20410	Pseudouridine synthase family protein [Source:UniProtKB/TrEMBL;Acc:F4HSS8]
AT1G20460	NADH-ubiquinone oxidoreductase chain [Source:UniProtKB/TrEMBL;Acc:Q8L6Z1]
AT1G20480	4-coumarate--CoA ligase-like 2 [Source:UniProtKB/Swiss-Prot;Acc:Q84P25]
AT1G20510	4-coumarate--CoA ligase-like 5 [Source:UniProtKB/Swiss-Prot;Acc:Q84P21]
AT1G20560	Probable acyl-activating enzyme 1, peroxisomal [Source:UniProtKB/Swiss-Prot;Acc:F4HUK6]
AT1G20570	Spc97 / Spc98 family of spindle pole body (SBP) component [Source:TAIR;Acc:AT1G20570]
AT1G20575	Dolichol-phosphate mannosyltransferase subunit 1 [Source:UniProtKB/Swiss-Prot;Acc:Q9LM93]
AT1G20580	Small nuclear ribonucleoprotein SmD3b [Source:UniProtKB/Swiss-Prot;Acc:Q9LM92]
AT1G20610	Cyclin-B2-3 [Source:UniProtKB/Swiss-Prot;Acc:Q9LDM4]
AT1G20670	At1g20670 [Source:UniProtKB/TrEMBL;Acc:Q9LM88]
AT1G20720	RAD3-like DNA-binding helicase protein [Source:TAIR;Acc:AT1G20720]
AT1G20760	Calcium-binding EF hand family protein [Source:UniProtKB/TrEMBL;Acc:Q9LM78]
AT1G20770	At1g20770 [Source:UniProtKB/TrEMBL;Acc:Q9LM77]
AT1G20810	Peptidyl-prolyl cis-trans isomerase FKBP18, chloroplastic [Source:UniProtKB/Swiss-Prot;Acc:Q9LM71]
AT1G20823	RING-H2 finger protein ATL80 [Source:UniProtKB/Swiss-Prot;Acc:Q9LM69]
AT1G20830	Protein MULTIPLE CHLOROPLAST DIVISION SITE 1 [Source:UniProtKB/Swiss-Prot;Acc:Q8GWA7]
AT1G20840	TMT1 [Source:UniProtKB/TrEMBL;Acc:A0A178W059]
AT1G20870	Increased DNA methylation 3 [Source:UniProtKB/Swiss-Prot;Acc:Q9SYQ0]
AT1G20875	unknown protein; Ha. [Source:TAIR;Acc:AT1G20875]
AT1G20880	RNA-binding (RRM/RBD/RNP motifs) family protein [Source:UniProtKB/TrEMBL;Acc:F4HUQ5]
AT1G20900	AT-hook motif nuclear-localized protein 27 [Source:UniProtKB/Swiss-Prot;Acc:Q9S7C9]
AT1G20920	DEAD-box ATP-dependent RNA helicase 42 [Source:UniProtKB/Swiss-Prot;Acc:Q8H0U8]
AT1G20930	Cyclin-dependent kinase B2-2 [Source:UniProtKB/Swiss-Prot;Acc:Q8LG64]
AT1G20960	DExH-box ATP-dependent RNA helicase DExH12 [Source:UniProtKB/Swiss-Prot;Acc:Q9SYP1]
AT1G21060	Protein of unknown function, DUF547 [Source:TAIR;Acc:AT1G21060]
AT1G21070	UDP-rhamnose/UDP-galactose transporter 2 [Source:UniProtKB/Swiss-Prot;Acc:Q9LPU2]
AT1G21150	Mitochondrial transcription termination factor family protein [Source:TAIR;Acc:AT1G21150]
AT1G21160	Eukaryotic translation initiation factor 2 (eIF-2) family protein (Fragment) [Source:UniProtKB/TrEMBL;Acc:C0SUW8]
AT1G21170	Exocyst complex component SEC5 [Source:TAIR;Acc:AT1G21170]
AT1G21190	Sm-like protein LSM3A [Source:UniProtKB/Swiss-Prot;Acc:Q9LMN4]
AT1G21270	Wall-associated receptor kinase 2 [Source:UniProtKB/Swiss-Prot;Acc:Q9LMP1]
AT1G21280	Copia-like polyprotein/retrotransposon [Source:UniProtKB/TrEMBL;Acc:Q84JT5]
AT1G21320	Nuclear speckle RNA-binding protein B [Source:UniProtKB/Swiss-Prot;Acc:F4HWF9]
AT1G21370	unknown protein; CONTAINS InterPro DOMAIN/s: Protein of unknown function DUF218 (InterPro:IPR003848); Ha. [Source:TAIR;Acc:AT1G21370]
AT1G21400	Thiamin diphosphate-binding fold (THDP-binding) superfamily protein [Source:TAIR;Acc:AT1G21400]
AT1G21410	F-box protein SKP2A [Source:UniProtKB/Swiss-Prot;Acc:Q9LPL4]
AT1G21480	Exostosin family protein [Source:UniProtKB/TrEMBL;Acc:F4HY10]
AT1G21560	F14J8.16 protein [Source:UniProtKB/TrEMBL;Acc:Q9LPK4]
AT1G21580	Zinc finger C-x8-C-x5-C-x3-H type family protein [Source:TAIR;Acc:AT1G21580]
AT1G21600	AT1G21600 protein [Source:UniProtKB/TrEMBL;Acc:Q9XI19]
AT1G21610	Wound-responsive family protein [Source:UniProtKB/TrEMBL;Acc:F4HY28]
AT1G21630	Calcium-binding EF hand family protein [Source:UniProtKB/TrEMBL;Acc:F4HY32]
AT1G21650	Protein translocase subunit SecA [Source:UniProtKB/TrEMBL;Acc:F4HY36]
AT1G21651	Putative SecA-type chloroplast protein transport factor [Source:UniProtKB/TrEMBL;Acc:Q8VZ06]
AT1G21660	At1g21660 [Source:UniProtKB/TrEMBL;Acc:Q9XI12]
AT1G21680	DPP6 N-terminal domain-like protein [Source:UniProtKB/TrEMBL;Acc:Q9XI10]
AT1G21690	ATPase family associated with various cellular activities (AAA) [Source:UniProtKB/TrEMBL;Acc:F4HY43]
AT1G21700	SWI/SNF complex subunit SWI3C [Source:UniProtKB/Swiss-Prot;Acc:Q9XI07]
AT1G21710	OGG1 [Source:UniProtKB/TrEMBL;Acc:A0A178WC14]
AT1G21720	Proteasome subunit beta type [Source:UniProtKB/TrEMBL;Acc:A0A178WJZ7]
AT1G21740	DUF630 family protein, putative (DUF630 and DUF632) [Source:UniProtKB/TrEMBL;Acc:Q9XI02]
AT1G21760	F-box protein 7 [Source:UniProtKB/Swiss-Prot;Acc:Q9XI00]
AT1G21780	BTB/POZ domain-containing protein At1g21780 [Source:UniProtKB/Swiss-Prot;Acc:Q9XHZ8]
AT1G21790	F8K7.23 [Source:UniProtKB/TrEMBL;Acc:Q9XHZ7]
AT1G21880	LYP2 [Source:UniProtKB/TrEMBL;Acc:A0A178W9K9]
AT1G21920	Histone H3 K4-specific methyltransferase SET7/9 family protein [Source:UniProtKB/TrEMBL;Acc:Q9SFE3]
AT1G21930	At1g21930 [Source:UniProtKB/TrEMBL;Acc:Q84VW7]
AT1G22020	Serine hydroxymethyltransferase 6 [Source:UniProtKB/Swiss-Prot;Acc:Q9LM59]
AT1G22040	F-box/kelch-repeat protein At1g22040 [Source:UniProtKB/Swiss-Prot;Acc:Q9LM55]
AT1G22140	At1g22140/F2E2_13 [Source:UniProtKB/TrEMBL;Acc:Q93Z58]
AT1G22200	Endoplasmic reticulum vesicle transporter protein [Source:UniProtKB/TrEMBL;Acc:Q9LM16]
AT1G22260	Synaptonemal complex protein 1 [Source:UniProtKB/Swiss-Prot;Acc:Q9LME2]
AT1G22270	Multifunctional methyltransferase subunit TRM112 homolog A [Source:UniProtKB/Swiss-Prot;Acc:Q8LFJ5]
AT1G22275	Synaptonemal complex protein 2 [Source:UniProtKB/Swiss-Prot;Acc:P61430]
AT1G22450	COX6B [Source:UniProtKB/TrEMBL;Acc:A0A178WPQ4]
AT1G22520	Domain of unknown function (DUF543) [Source:TAIR;Acc:AT1G22520]
AT1G22730	MA3 domain-containing protein [Source:UniProtKB/TrEMBL;Acc:O80548]
AT1G22800	Putative methyltransferase At1g22800, mitochondrial [Source:UniProtKB/Swiss-Prot;Acc:O80543]
AT1G22880	Endoglucanase 3 [Source:UniProtKB/Swiss-Prot;Acc:Q2V4L8]
AT1G22920	COP9 signalosome complex subunit 5a [Source:UniProtKB/Swiss-Prot;Acc:Q8LAZ7]
AT1G22940	Thiamine biosynthetic bifunctional enzyme TH1, chloroplastic [Source:UniProtKB/Swiss-Prot;Acc:Q5M731]
AT1G22950	Uncharacterized PKHD-type hydroxylase At1g22950 [Source:UniProtKB/Swiss-Prot;Acc:Q3ED68]
AT1G22960	Pentatricopeptide repeat-containing protein At1g22960, mitochondrial [Source:UniProtKB/Swiss-Prot;Acc:P0C7Q9]
AT1G22970	At1g22970/F19G10_8 [Source:UniProtKB/TrEMBL;Acc:O23126]
AT1G22985	CRF7 [Source:UniProtKB/TrEMBL;Acc:A0A178W874]
AT1G23170	Protein of unknown function DUF2359, transmembrane [Source:TAIR;Acc:AT1G23170]
AT1G23180	ARM repeat superfamily protein [Source:UniProtKB/TrEMBL;Acc:Q8H0U3]
AT1G23220	Dynein light chain [Source:UniProtKB/TrEMBL;Acc:A0A178WMH3]
AT1G23230	Mediator of RNA polymerase II transcription subunit 23 [Source:UniProtKB/Swiss-Prot;Acc:F4I4P3]
AT1G23310	Glutamate--glyoxylate aminotransferase 1 [Source:UniProtKB/Swiss-Prot;Acc:Q9LR30]
AT1G23440	Peptidase C15, pyroglutamyl peptidase I-like protein [Source:UniProtKB/TrEMBL;Acc:Q9C5G6]
AT1G23550	Probable inactive poly [ADP-ribose] polymerase SRO2 [Source:UniProtKB/Swiss-Prot;Acc:Q9ZUD9]
AT1G23750	F5O8.30 protein [Source:UniProtKB/TrEMBL;Acc:Q9ZUC0]
AT1G23780	F-box family protein [Source:UniProtKB/TrEMBL;Acc:C1PI94]
AT1G23860	SRZ21 [Source:UniProtKB/TrEMBL;Acc:A0A178WC08]
AT1G23880	At1g23880/T23E23_8 [Source:UniProtKB/TrEMBL;Acc:Q8S9K1]
AT1G23900	AP-1 complex subunit gamma-1 [Source:UniProtKB/Swiss-Prot;Acc:Q84K16]
AT1G23960	UPF0725 protein At1g23960 [Source:UniProtKB/Swiss-Prot;Acc:Q8RXM6]
AT1G23965	Transcription factor [Source:UniProtKB/TrEMBL;Acc:Q1G3U2]
AT1G23980	RING-H2 finger protein ATL47 [Source:UniProtKB/Swiss-Prot;Acc:Q8GW38]
AT1G23985
AT1G24050	At1g24050/T23E23_11 [Source:UniProtKB/TrEMBL;Acc:Q8L466]
AT1G24090	RNase H domain-containing protein [Source:UniProtKB/TrEMBL;Acc:F4I7R5]
AT1G24095	Putative thiol-disulfide oxidoreductase DCC [Source:UniProtKB/TrEMBL;Acc:Q9LR85]
AT1G24100	Glycosyltransferase [Source:UniProtKB/TrEMBL;Acc:A0A178WKT6]
AT1G24120	ARL1 [Source:UniProtKB/TrEMBL;Acc:A0A384KYZ6]
AT1G24210	At1g24210 [Source:UniProtKB/TrEMBL;Acc:Q8LCT6]
AT1G24267	Protein of unknown function (DUF1664) [Source:TAIR;Acc:AT1G24267]
AT1G24280	Glucose-6-phosphate 1-dehydrogenase [Source:UniProtKB/TrEMBL;Acc:A0A178WP00]
AT1G24300	GYF domain-containing protein [Source:UniProtKB/TrEMBL;Acc:F4I983]
AT1G24310	Nuclear pore complex protein NUP54 [Source:UniProtKB/Swiss-Prot;Acc:Q8GYF7]
AT1G24440	F21J9.10 [Source:UniProtKB/TrEMBL;Acc:Q9FYL9]
AT1G24450	Protein NUCLEAR FUSION DEFECTIVE 2 [Source:UniProtKB/Swiss-Prot;Acc:Q9FYL8]
AT1G24490	ALBINO3-like protein 1, chloroplastic [Source:UniProtKB/Swiss-Prot;Acc:Q9FYL3]
AT1G24545	Copine family protein [Source:UniProtKB/TrEMBL;Acc:A0A1P8AWA7]
AT1G24560	Paramyosin [Source:UniProtKB/TrEMBL;Acc:Q8LPK7]
AT1G24610	F21J9.27 [Source:UniProtKB/TrEMBL;Acc:Q9FYK3]
AT1G24706	THO complex subunit 2 [Source:UniProtKB/Swiss-Prot;Acc:F4IAT2]
AT1G25054	Probable UDP-3-O-acyl-N-acetylglucosamine deacetylase 3, mitochondrial [Source:UniProtKB/Swiss-Prot;Acc:P0DKB8]
AT1G25055	F-box/kelch-repeat protein At1g25211 [Source:UniProtKB/Swiss-Prot;Acc:P0DI06]
AT1G25083	Anthranilate synthase beta subunit [Source:UniProtKB/TrEMBL;Acc:Q9FE37]
AT1G25097	F5A9.16 [Source:UniProtKB/TrEMBL;Acc:Q9FEF7]
AT1G25210	Probable UDP-3-O-acyl-N-acetylglucosamine deacetylase 3, mitochondrial [Source:UniProtKB/Swiss-Prot;Acc:P0DKB8]
AT1G25211	F-box/kelch-repeat protein At1g25211 [Source:UniProtKB/Swiss-Prot;Acc:P0DI06]
AT1G25220	Anthranilate synthase beta subunit 1 [Source:UniProtKB/TrEMBL;Acc:F4IAW5]
AT1G25320	At1g25320/F4F7_17 [Source:UniProtKB/TrEMBL;Acc:Q9FRI1]
AT1G25350	Glutamine-tRNA ligase, putative / glutaminyl-tRNA synthetase, putative / GlnRS [Source:UniProtKB/TrEMBL;Acc:F4ICG2]
AT1G25370	Putative uncharacterized protein [Source:UniProtKB/TrEMBL;Acc:Q8LFI6]
AT1G25375	Metallo-hydrolase/oxidoreductase superfamily protein [Source:UniProtKB/TrEMBL;Acc:Q682P6]
AT1G25380	Nicotinamide adenine dinucleotide transporter 2, mitochondrial [Source:UniProtKB/Swiss-Prot;Acc:Q8RWA5]
AT1G25420	At1g25420/F2J7_16 [Source:UniProtKB/TrEMBL;Acc:Q9C6L2]
AT1G25480	Aluminum-activated malate transporter 4 [Source:UniProtKB/Swiss-Prot;Acc:Q9C6L8]
AT1G25520	GDT1-like protein 4 [Source:UniProtKB/Swiss-Prot;Acc:Q9C6M1]
AT1G25540	Mediator of RNA polymerase II transcription subunit 25 [Source:UniProtKB/Swiss-Prot;Acc:Q7XYY2]
AT1G25580	SUPPRESSOR OF GAMMA RESPONSE 1 [Source:UniProtKB/Swiss-Prot;Acc:Q6NQK2]
AT1G25682	At1g25682 [Source:UniProtKB/TrEMBL;Acc:Q9C609]
AT1G26090	Uncharacterized protein At1g26090, chloroplastic [Source:UniProtKB/Swiss-Prot;Acc:Q6DYE4]
AT1G26110	Protein decapping 5 [Source:UniProtKB/Swiss-Prot;Acc:Q9C658]
AT1G26130	Phospholipid-transporting ATPase [Source:UniProtKB/TrEMBL;Acc:F4IE35]
AT1G26170	ARM repeat superfamily protein [Source:UniProtKB/TrEMBL;Acc:F4IE40]
AT1G26180	Membrane protein [Source:UniProtKB/TrEMBL;Acc:Q8VYA7]
AT1G26190	Inorganic pyrophosphatase TTM2 [Source:UniProtKB/Swiss-Prot;Acc:Q9C664]
AT1G26220	Acyl-CoA N-acyltransferases (NAT) superfamily protein [Source:UniProtKB/TrEMBL;Acc:Q9C666]
AT1G26300	At1g26300/F28B23_4 [Source:UniProtKB/TrEMBL;Acc:Q941A9]
AT1G26330	DNA binding protein [Source:UniProtKB/TrEMBL;Acc:F4IE60]
AT1G26370	Pre-mRNA-splicing factor ATP-dependent RNA helicase DEAH10 [Source:UniProtKB/Swiss-Prot;Acc:F4IE66]
AT1G26460	Pentatricopeptide repeat-containing protein At1g26460, mitochondrial [Source:UniProtKB/Swiss-Prot;Acc:Q9FZD1]
AT1G26470	Chromatin modification-like protein [Source:UniProtKB/TrEMBL;Acc:Q9FZD2]
AT1G26500	Putative pentatricopeptide repeat-containing protein At1g26500 [Source:UniProtKB/Swiss-Prot;Acc:Q9FZD4]
AT1G26550	Peptidyl-prolyl cis-trans isomerase [Source:UniProtKB/TrEMBL;Acc:Q9FE18]
AT1G26580	At1g26580 [Source:UniProtKB/TrEMBL;Acc:Q9FZE2]
AT1G26630	Eukaryotic translation initiation factor 5A-2 [Source:UniProtKB/Swiss-Prot;Acc:Q93VP3]
AT1G26650	Son of sevenless protein [Source:UniProtKB/TrEMBL;Acc:Q9LQY7]
AT1G26665	Mediator complex, subunit Med10 [Source:TAIR;Acc:AT1G26665]
AT1G26670	VTI1B [Source:UniProtKB/TrEMBL;Acc:A0A178W140]
AT1G26690	Transmembrane emp24 domain-containing protein p24delta9 [Source:UniProtKB/Swiss-Prot;Acc:Q9LQY3]
AT1G26740	At1g26740/T24P13_11 [Source:UniProtKB/TrEMBL;Acc:Q944L5]
AT1G26750	unknown protein; Ha. [Source:TAIR;Acc:AT1G26750]
AT1G26830	CUL3A [Source:UniProtKB/TrEMBL;Acc:A0A178WM88]
AT1G26900	Pentatricopeptide repeat-containing protein At1g26900, mitochondrial [Source:UniProtKB/Swiss-Prot;Acc:Q9ZVG8]
AT1G26910	60S ribosomal protein L10-2 [Source:UniProtKB/Swiss-Prot;Acc:Q08770]
AT1G26940	Peptidyl-prolyl cis-trans isomerase CYP23 [Source:UniProtKB/Swiss-Prot;Acc:Q8LDR3]
AT1G27000	At1g27000/T7N9_6 [Source:UniProtKB/TrEMBL;Acc:Q9C5M5]
AT1G27050	Uncharacterized protein At1g27050 [Source:UniProtKB/Swiss-Prot;Acc:P0CJ66]
AT1G27090	Glycine-rich protein [Source:UniProtKB/TrEMBL;Acc:Q9LFX8]
AT1G27120	Hydroxyproline O-galactosyltransferase GALT4 [Source:UniProtKB/Swiss-Prot;Acc:Q8GXG6]
AT1G27150	T7N9.21 [Source:UniProtKB/TrEMBL;Acc:Q9LFX3]
AT1G27170	Transmembrane receptors / ATP binding protein [Source:UniProtKB/TrEMBL;Acc:F4HR53]
AT1G27200	DUF23/GT0 (Fragment) [Source:UniProtKB/TrEMBL;Acc:I1VCA1]
AT1G27320	HK3 [Source:UniProtKB/TrEMBL;Acc:A0A178WL02]
AT1G27340	F-box only protein 6 [Source:UniProtKB/Swiss-Prot;Acc:Q9FZK1]
AT1G27350	At1g27330 [Source:UniProtKB/TrEMBL;Acc:Q84K46]
AT1G27385	unknown protein; FUNCTIONS IN: molecular_function unknown; INVOLVED IN: biological_process unknown; LOCATED IN: chloroplast; EXPRESSED IN: 24 plant structures; EXPRESSED DURING: 13 growth stages; CONTAINS InterPro DOMAIN/s: Protein of unknown functi /.../493 (InterPro:IPR007454); Ha. [Source:TAIR;Acc:AT1G27385]
AT1G27430	GYF domain-containing protein [Source:UniProtKB/TrEMBL;Acc:F4HSW8]
AT1G27435	Uncharacterized protein At1g27435/F17L21.30 [Source:UniProtKB/TrEMBL;Acc:Q94F28]
AT1G27440	Probable beta-1,4-xylosyltransferase IRX10 [Source:UniProtKB/Swiss-Prot;Acc:Q9FZJ1]
AT1G27460	Protein NPGR1 [Source:UniProtKB/Swiss-Prot;Acc:Q9CB03]
AT1G27470	Transducin family protein / WD-40 repeat family protein [Source:UniProtKB/TrEMBL;Acc:Q8VYS4]
AT1G27500	Tetratricopeptide repeat (TPR)-like superfamily protein [Source:TAIR;Acc:AT1G27500]
AT1G27530	Ubiquitin-fold modifier-conjugating enzyme 1 [Source:UniProtKB/Swiss-Prot;Acc:Q9SXC8]
AT1G27555
AT1G27570	Phosphatidylinositol 3-and 4-kinase family protein [Source:UniProtKB/TrEMBL;Acc:F4HSY7]
AT1G27580	Protein of unknown function (DUF295) [Source:TAIR;Acc:AT1G27580]
AT1G27595	CONTAINS InterPro DOMAIN/s: Symplekin tight junction protein C-terminal (InterPro:IPR022075); BEST Arabidopsis thaliana protein match is: HEAT repeat-containing protein (TAIR:AT5G01400.1); Ha. [Source:TAIR;Acc:AT1G27595]
AT1G27630	Cyclin-T1-3 [Source:UniProtKB/Swiss-Prot;Acc:Q8LBC0]
AT1G27640	At1g27640 [Source:UniProtKB/TrEMBL;Acc:Q9S7P4]
AT1G27650	Splicing factor U2af small subunit A [Source:UniProtKB/Swiss-Prot;Acc:Q9S709]
AT1G27690	Lipase, putative (DUF620) [Source:UniProtKB/TrEMBL;Acc:Q8RWY0]
AT1G27695	Protein TRIGALACTOSYLDIACYLGLYCEROL 5, chloroplastic [Source:UniProtKB/Swiss-Prot;Acc:Q8VY77]
AT1G27700	At1g27700/T22C5_14 [Source:UniProtKB/TrEMBL;Acc:Q940U5]
AT1G27720	Transcription initiation factor TFIID subunit 4 [Source:UniProtKB/Swiss-Prot;Acc:Q6SJR1]
AT1G27760	SAT32 [Source:UniProtKB/TrEMBL;Acc:A0A178WAC4]
AT1G27840	Transducin/WD40 repeat-like superfamily protein [Source:UniProtKB/TrEMBL;Acc:F4HUT3]
AT1G27850	RUN/FYVE domain protein [Source:UniProtKB/TrEMBL;Acc:Q9C6N3]
AT1G27880	ATP-dependent DNA helicase Q-like 5 [Source:UniProtKB/Swiss-Prot;Acc:Q0WVW7]
AT1G28120	Ubiquitin thioesterase [Source:UniProtKB/TrEMBL;Acc:K9M9G0]
AT1G28150	UPF0426 protein At1g28150, chloroplastic [Source:UniProtKB/Swiss-Prot;Acc:Q9FZ89]
AT1G28200	FIP1 [Source:UniProtKB/TrEMBL;Acc:A0A178WL22]
AT1G28210	DNAJ heat shock family protein [Source:UniProtKB/TrEMBL;Acc:F4HWI4]
AT1G28240	F3H9.11 protein [Source:UniProtKB/TrEMBL;Acc:Q9FZ97]
AT1G28250	F3H9.10 protein [Source:UniProtKB/TrEMBL;Acc:Q9FZ98]
AT1G28320	Glyoxysomal processing protease, glyoxysomal [Source:UniProtKB/Swiss-Prot;Acc:Q8VZD4]
AT1G28395	At1g28395 [Source:UniProtKB/TrEMBL;Acc:Q8LEQ7]
AT1G28490	Syntaxin-61 [Source:UniProtKB/Swiss-Prot;Acc:Q946Y7]
AT1G28510	At1g28510/F3M18_5 [Source:UniProtKB/TrEMBL;Acc:Q9SGP9]
AT1G28530	Deneddylase [Source:UniProtKB/TrEMBL;Acc:Q84TH8]
AT1G28540	At1g28540 [Source:UniProtKB/TrEMBL;Acc:Q9SHP5]
AT1G28560	snRNA activating complex family protein [Source:TAIR;Acc:AT1G28560]
AT1G28570	GDSL esterase/lipase At1g28570 [Source:UniProtKB/Swiss-Prot;Acc:Q9FXJ1]
AT1G28760	F1K23.6 [Source:UniProtKB/TrEMBL;Acc:Q9SHQ6]
AT1G29040	50S ribosomal protein L34 [Source:UniProtKB/TrEMBL;Acc:Q8LDL9]
AT1G29060	Bet1-like protein At1g29060 [Source:UniProtKB/Swiss-Prot;Acc:Q8L9S0]
AT1G29150	26S proteasome non-ATPase regulatory subunit 11 homolog [Source:UniProtKB/Swiss-Prot;Acc:Q9LP45]
AT1G29170	Protein SCAR3 [Source:UniProtKB/Swiss-Prot;Acc:Q9LP46]
AT1G29220	Transcriptional regulator family protein [Source:UniProtKB/TrEMBL;Acc:F4HZY1]
AT1G29250	Alba DNA/RNA-binding protein [Source:UniProtKB/TrEMBL;Acc:Q9LP53]
AT1G29260	Peroxisome biogenesis protein 7 [Source:UniProtKB/Swiss-Prot;Acc:Q9XF57]
AT1G29300	F28N24.3 protein [Source:UniProtKB/TrEMBL;Acc:Q9LP57]
AT1G29320	Transducin/WD40 repeat-like superfamily protein [Source:TAIR;Acc:AT1G29320]
AT1G29350	Kinase-related protein of unknown function (DUF1296) [Source:TAIR;Acc:AT1G29350]
AT1G29355	unknown protein; Ha. [Source:TAIR;Acc:AT1G29355]
AT1G29370	RNA polymerase II degradation factor-like protein (DUF1296) [Source:UniProtKB/TrEMBL;Acc:Q8VZT4]
AT1G29465	Putative uncharacterized protein [Source:UniProtKB/TrEMBL;Acc:Q0WQY3]
AT1G29535	Uncharacterized protein (Fragment) [Source:UniProtKB/TrEMBL;Acc:A0A1P8AUY5]
AT1G29630	Exonuclease 1 [Source:UniProtKB/Swiss-Prot;Acc:Q8L6Z7]
AT1G29710	Pentatricopeptide repeat-containing protein At1g29710, mitochondrial [Source:UniProtKB/Swiss-Prot;Acc:Q9C6G2]
AT1G29760	Seipin-2 [Source:UniProtKB/Swiss-Prot;Acc:F4I340]
AT1G29840	alpha/beta-Hydrolases superfamily protein [Source:TAIR;Acc:AT1G29840]
AT1G29850	double-stranded DNA-binding family protein [Source:TAIR;Acc:AT1G29850]
AT1G29880	Glycine--tRNA ligase, mitochondrial 1 [Source:UniProtKB/Swiss-Prot;Acc:O23627]
AT1G29890	O-acetyltransferase family protein [Source:TAIR;Acc:AT1G29890]
AT1G29900	Carbamoyl-phosphate synthase large chain, chloroplastic [Source:UniProtKB/Swiss-Prot;Acc:Q42601]
AT1G29940	DNA-directed RNA polymerase subunit beta [Source:UniProtKB/TrEMBL;Acc:A0A178W5B4]
AT1G29960	Peptidase S24/S26A/S26B/S26C family protein [Source:UniProtKB/TrEMBL;Acc:Q67XF2]
AT1G29965	60S ribosomal protein L18a-1 [Source:UniProtKB/Swiss-Prot;Acc:Q8L7K0]
AT1G29970	60S ribosomal protein L18A-1 [Source:UniProtKB/TrEMBL;Acc:A8MRF3]
AT1G30090	F-box/kelch-repeat protein At1g30090 [Source:UniProtKB/Swiss-Prot;Acc:Q9C6Z0]
AT1G30100	Probable 9-cis-epoxycarotenoid dioxygenase NCED5, chloroplastic [Source:UniProtKB/Swiss-Prot;Acc:Q9C6Z1]
AT1G30120	Pyruvate dehydrogenase E1 component subunit beta-2, chloroplastic [Source:UniProtKB/Swiss-Prot;Acc:Q9C6Z3]
AT1G30200	F-box protein At1g30200 [Source:UniProtKB/Swiss-Prot;Acc:Q9C534]
AT1G30240	Proline-, glutamic acid/leucine-rich protein [Source:UniProtKB/TrEMBL;Acc:Q0WV78]
AT1G30270	CBL-interacting serine/threonine-protein kinase 23 [Source:UniProtKB/Swiss-Prot;Acc:Q93VD3]
AT1G30290	Tetratricopeptide repeat (TPR)-like superfamily protein [Source:TAIR;Acc:AT1G30290]
AT1G30300	At1g30300 [Source:UniProtKB/TrEMBL;Acc:Q6NNG9]
AT1G30470	SIT4 phosphatase-associated family protein [Source:UniProtKB/TrEMBL;Acc:F4I6B2]
AT1G30475	AT1G30475 protein [Source:UniProtKB/TrEMBL;Acc:A8MQH6]
AT1G30480	DNA-damage-repair/toleration protein DRT111, chloroplastic [Source:UniProtKB/Swiss-Prot;Acc:P42698]
AT1G30540	Actin-like ATPase superfamily protein [Source:UniProtKB/TrEMBL;Acc:Q8LGE0]
AT1G30545	S-adenosyl-L-methionine-dependent methyltransferase superfamily protein [Source:UniProtKB/TrEMBL;Acc:A0A1P8ASE3]
AT1G30610	Pentatricopeptide repeat-containing protein At1g30610, chloroplastic [Source:UniProtKB/Swiss-Prot;Acc:Q9SA76]
AT1G30630	Coatomer subunit epsilon-1 [Source:UniProtKB/Swiss-Prot;Acc:Q9SA78]
AT1G30660	Primase homolog protein [Source:UniProtKB/Swiss-Prot;Acc:F4I6E6]
AT1G30680	Twinkle homolog protein, chloroplastic/mitochondrial [Source:UniProtKB/Swiss-Prot;Acc:B5X582]
AT1G30690	Patellin-4 [Source:UniProtKB/Swiss-Prot;Acc:Q94C59]
AT1G30845	Cell growth defect factor-2 [Source:UniProtKB/TrEMBL;Acc:Q3C1C7]
AT1G30860	At1g30860 [Source:UniProtKB/TrEMBL;Acc:Q6NQ80]
AT1G30880	At1g30880 [Source:UniProtKB/TrEMBL;Acc:Q9FYH5]
AT1G30890	Integral membrane HRF1 family protein [Source:UniProtKB/TrEMBL;Acc:Q94BQ9]
AT1G30960	GTP-binding protein ERG [Source:UniProtKB/Swiss-Prot;Acc:O82653]
AT1G30970	zinc finger (C2H2 type) family protein [Source:TAIR;Acc:AT1G30970]
AT1G31010	Protein OSB4, chloroplastic [Source:UniProtKB/Swiss-Prot;Acc:Q9FYJ2]
AT1G31020	Thioredoxin O2, mitochondrial [Source:UniProtKB/Swiss-Prot;Acc:Q93VQ9]
AT1G31120	Potassium transporter 10 [Source:UniProtKB/Swiss-Prot;Acc:Q9SA05]
AT1G31150	F28K20.8 protein [Source:UniProtKB/TrEMBL;Acc:Q9SA08]
AT1G31160	HISTIDINE TRIAD NUCLEOTIDE-BINDING 2 [Source:UniProtKB/TrEMBL;Acc:Q8GYJ9]
AT1G31170	Sulfiredoxin [Source:UniProtKB/TrEMBL;Acc:F4I7W2]
AT1G31190	Phosphatase IMPL1, chloroplastic [Source:UniProtKB/Swiss-Prot;Acc:Q94F00]
AT1G31220	Phosphoribosylglycinamide formyltransferase, chloroplastic [Source:UniProtKB/Swiss-Prot;Acc:P52422]
AT1G31230	Bifunctional aspartokinase/homoserine dehydrogenase 1, chloroplastic [Source:UniProtKB/Swiss-Prot;Acc:Q9SA18]
AT1G31240	At1g31240 [Source:UniProtKB/TrEMBL;Acc:Q9SA19]
AT1G31243
AT1G31300	At1g31300/T19E23_12 [Source:UniProtKB/TrEMBL;Acc:Q93Z82]
AT1G31340	RUB1 [Source:UniProtKB/TrEMBL;Acc:A0A178W1F2]
AT1G31350	KAR-UP F-box 1 [Source:TAIR;Acc:AT1G31350]
AT1G31460	At1g31460 [Source:UniProtKB/TrEMBL;Acc:Q9C863]
AT1G31470	Protein NUCLEAR FUSION DEFECTIVE 4 [Source:UniProtKB/Swiss-Prot;Acc:F4I9E1]
AT1G31500	DNAse I-like superfamily protein [Source:TAIR;Acc:AT1G31500]
AT1G31660	Bystin-like protein [Source:UniProtKB/TrEMBL;Acc:Q8RWS4]
AT1G31730	AP-4 complex subunit epsilon [Source:UniProtKB/Swiss-Prot;Acc:Q8L7A9]
AT1G31760	At1g31760 [Source:UniProtKB/TrEMBL;Acc:Q9C504]
AT1G31810	Formin-like protein 14 [Source:UniProtKB/Swiss-Prot;Acc:Q9C6S1]
AT1G31814	Inactive FRIGIDA-like protein 2 [Source:UniProtKB/Swiss-Prot;Acc:Q9C6S2]
AT1G31817	Probable ribosomal protein S11, mitochondrial [Source:UniProtKB/Swiss-Prot;Acc:Q8VZT8]
AT1G31820	Probable polyamine transporter At1g31820 [Source:UniProtKB/Swiss-Prot;Acc:Q9C6S4]
AT1G31870	AT1G31870 protein [Source:UniProtKB/TrEMBL;Acc:Q9C6S8]
AT1G31940	At1g31940/F5M6.6 [Source:UniProtKB/TrEMBL;Acc:Q8VYV3]
AT1G32070	Acetyltransferase NSI [Source:UniProtKB/Swiss-Prot;Acc:Q7X9V3]
AT1G32120	FUNCTIONS IN: molecular_function unknown; INVOLVED IN: biological_process unknown; LOCATED IN: membrane; EXPRESSED IN: 14 plant structures; EXPRESSED DURING: 4 anthesis, C globular stage, F mature embryo stage, petal differentiation and expansion st /.../ expanded cotyledon stage; CONTAINS InterPro DOMAIN/s: Aminotransferase-like, plant mobile domain (InterPro:IPR019557), Protein of unknown funct…
AT1G32130	Protein IWS1 homolog 1 [Source:UniProtKB/Swiss-Prot;Acc:F4ICK8]
AT1G32180	Putative cellulose synthase-like protein D6 [Source:UniProtKB/Swiss-Prot;Acc:Q9FVR3]
AT1G32210	Dolichyl-diphosphooligosaccharide--protein glycosyltransferase subunit DAD1 [Source:UniProtKB/Swiss-Prot;Acc:Q39080]
AT1G32220	Uncharacterized protein At1g32220, chloroplastic [Source:UniProtKB/Swiss-Prot;Acc:Q9FVR6]
AT1G32260	At1g32260 [Source:UniProtKB/TrEMBL;Acc:Q9LQN3]
AT1G32310	Protein SAMBA [Source:UniProtKB/Swiss-Prot;Acc:Q9C613]
AT1G32330	Heat stress transcription factor A-1d [Source:UniProtKB/Swiss-Prot;Acc:Q9LQM7]
AT1G32340	RBR-type E3 ubiquitin transferase [Source:UniProtKB/TrEMBL;Acc:Q9LQM5]
AT1G32360	Zinc finger CCCH domain-containing protein 12 [Source:UniProtKB/Swiss-Prot;Acc:Q9LQM3]
AT1G32380	Ribose-phosphate pyrophosphokinase 2, chloroplastic [Source:UniProtKB/Swiss-Prot;Acc:Q42583]
AT1G32400	Tobamovirus multiplication protein 2A [Source:UniProtKB/Swiss-Prot;Acc:Q9C5W7]
AT1G32410	Vacuolar protein sorting-associated protein 55 homolog [Source:UniProtKB/Swiss-Prot;Acc:Q9AST6]
AT1G32500	At1g32500 [Source:UniProtKB/TrEMBL;Acc:Q058Q9]
AT1G32550	2Fe-2S ferredoxin-like superfamily protein [Source:UniProtKB/TrEMBL;Acc:F4IE99]
AT1G32580	Multiple organellar RNA editing factor 5, chloroplastic/mitochondrial [Source:UniProtKB/Swiss-Prot;Acc:Q9C7Y2]
AT1G32610	At1g32610 [Source:UniProtKB/TrEMBL;Acc:Q9LPK0]
AT1G32630	At1g32630 [Source:UniProtKB/TrEMBL;Acc:Q9LPJ9]
AT1G32730	Electron carrier/iron ion-binding protein [Source:UniProtKB/TrEMBL;Acc:Q9LPJ1]
AT1G32750	Transcription initiation factor TFIID subunit 1 [Source:UniProtKB/Swiss-Prot;Acc:Q8LRK9]
AT1G32760	At1g32760 [Source:UniProtKB/TrEMBL;Acc:Q9LPI8]
AT1G32810	Location of EST 206I21T7, gb [Source:UniProtKB/TrEMBL;Acc:Q9MAQ7]
AT1G32860	Glucan endo-1,3-beta-glucosidase 11 [Source:UniProtKB/Swiss-Prot;Acc:Q8L868]
AT1G32870	NAC domain protein 13 [Source:TAIR;Acc:AT1G32870]
AT1G32940	Subtilisin-like protease SBT3.5 [Source:UniProtKB/Swiss-Prot;Acc:Q9MAP7]
AT1G33140	60S ribosomal protein L9-1 [Source:UniProtKB/Swiss-Prot;Acc:P49209]
AT1G33250	Beta-1,3-n-acetylglucosaminyltransferase radical fringe protein, putative (DUF604) [Source:UniProtKB/TrEMBL;Acc:Q9C881]
AT1G33270	Patatin [Source:UniProtKB/TrEMBL;Acc:Q6NPP7]
AT1G33360	CLP protease regulatory subunit CLPX3, mitochondrial [Source:UniProtKB/Swiss-Prot;Acc:Q66GN9]
AT1G33400	Tetratricopeptide repeat (TPR)-like superfamily protein [Source:TAIR;Acc:AT1G33400]
AT1G33410	SAR1 [Source:UniProtKB/TrEMBL;Acc:A0A178WF46]
AT1G33490	E3 ubiquitin-protein ligase [Source:UniProtKB/TrEMBL;Acc:Q9C803]
AT1G33500	unknown protein; Ha. [Source:TAIR;Acc:AT1G33500]
AT1G33520	Protein MOS2 [Source:UniProtKB/Swiss-Prot;Acc:Q9C801]
AT1G33680	KH domain-containing protein [Source:UniProtKB/TrEMBL;Acc:Q0WLY0]
AT1G33780	Electron transporter, putative (DUF179) [Source:UniProtKB/TrEMBL;Acc:Q8W467]
AT1G33810	Zinc finger/BTB domain protein [Source:UniProtKB/TrEMBL;Acc:Q8L9M8]
AT1G33980	Smg-4/UPF3 family protein [Source:TAIR;Acc:AT1G33980]
AT1G34020	UDP-rhamnose/UDP-galactose transporter 6 [Source:UniProtKB/Swiss-Prot;Acc:Q9FDZ5]
AT1G34030	40S ribosomal protein S18 [Source:UniProtKB/Swiss-Prot;Acc:P34788]
AT1G34110	Probable LRR receptor-like serine/threonine-protein kinase At1g34110 [Source:UniProtKB/Swiss-Prot;Acc:C0LGF5]
AT1G34120	Type I inositol polyphosphate 5-phosphatase 1 [Source:UniProtKB/Swiss-Prot;Acc:Q84MA2]
AT1G34130	Glycosyltransferase (Fragment) [Source:UniProtKB/TrEMBL;Acc:W8PVA0]
AT1G34190	NAC017 [Source:UniProtKB/TrEMBL;Acc:A0A178WNW4]
AT1G34200	At1g34200/F23M19.12 [Source:UniProtKB/TrEMBL;Acc:Q9ASQ9]
AT1G34220	Regulator of Vps4 activity in the MVB pathway protein [Source:UniProtKB/TrEMBL;Acc:F4HUX0]
AT1G34340	Alpha/beta-Hydrolases superfamily protein [Source:UniProtKB/TrEMBL;Acc:Q9XID7]
AT1G34440	unknown protein; BEST Arabidopsis thaliana protein match is: unknown protein (TAIR:AT4G05095.1); Ha. [Source:TAIR;Acc:AT1G34440]
AT1G34460	CYCLIN B1;5 [Source:TAIR;Acc:AT1G34460]
AT1G34470	Probable magnesium transporter NIPA3 [Source:UniProtKB/Swiss-Prot;Acc:Q9LNK7]
AT1G34630	At1g34630/F12K21.3 [Source:UniProtKB/TrEMBL;Acc:Q8VZG0]
AT1G34770	CONTAINS InterPro DOMAIN/s: MAGE protein (InterPro:IPR002190); Ha. [Source:TAIR;Acc:AT1G34770]
AT1G34780	5'-adenylylsulfate reductase-like 4 [Source:UniProtKB/Swiss-Prot;Acc:Q9SA00]
AT1G35470	Ran-binding protein M homolog [Source:UniProtKB/Swiss-Prot;Acc:F4HYD7]
AT1G35510	O-fucosyltransferase 9 [Source:UniProtKB/Swiss-Prot;Acc:Q8H1E6]
AT1G35515	Transcription factor MYB8 [Source:UniProtKB/Swiss-Prot;Acc:Q9SDS8]
AT1G35516	myb-like transcription factor family protein [Source:TAIR;Acc:AT1G35516]
AT1G35530	DEAD/DEAH box RNA helicase family protein [Source:UniProtKB/TrEMBL;Acc:F4HYE4]
AT1G35620	Protein disulfide-isomerase 5-2 [Source:UniProtKB/Swiss-Prot;Acc:Q94F09]
AT1G35710	Probable leucine-rich repeat receptor-like protein kinase At1g35710 [Source:UniProtKB/Swiss-Prot;Acc:Q9LP24]
AT1G36180	Acetyl-CoA carboxylase 2 [Source:UniProtKB/Swiss-Prot;Acc:F4I1L3]
AT1G36280	Adenylosuccinate lyase [Source:UniProtKB/TrEMBL;Acc:Q8GUN7]
AT1G36310	tRNA (carboxymethyluridine(34)-5-O)-methyltransferase [Source:UniProtKB/Swiss-Prot;Acc:Q94A09]
AT1G36370	Serine hydroxymethyltransferase 7 [Source:UniProtKB/Swiss-Prot;Acc:Q84WV0]
AT1G36390	GrpE protein homolog [Source:UniProtKB/TrEMBL;Acc:Q9C8X4]
AT1G36980	Transmembrane 50A-like protein [Source:UniProtKB/TrEMBL;Acc:Q949Z8]
AT1G36990	C-jun-amino-terminal kinase-interacting protein [Source:UniProtKB/TrEMBL;Acc:Q9LP92]
AT1G39070
AT1G40086
AT1G40129	unknown protein; BEST Arabidopsis thaliana protein match is: unknown protein (TAIR:AT4G07350.1); Ha. [Source:TAIR;Acc:AT1G40129]
AT1G42430	unknown protein; BEST Arabidopsis thaliana protein match is: unknown protein (TAIR:AT3G55760.3); Ha. [Source:TAIR;Acc:AT1G42430]
AT1G42440	At1g42440/F7F22_7 [Source:UniProtKB/TrEMBL;Acc:Q9ASU6]
AT1G42990	bZIP transcription factor 60 [Source:UniProtKB/Swiss-Prot;Acc:Q9C7S0]
AT1G43000	PLATZ transcription factor family protein [Source:TAIR;Acc:AT1G43000]
AT1G43130	LCV2 [Source:UniProtKB/TrEMBL;Acc:A0A178WDP4]
AT1G43145	unknown protein; FUNCTIONS IN: molecular_function unknown; INVOLVED IN: biological_process unknown; LOCATED IN: cellular_component unknown; Ha. [Source:TAIR;Acc:AT1G43145]
AT1G43690	At1g43690/F2J6_4 [Source:UniProtKB/TrEMBL;Acc:Q8VYV0]
AT1G43700	Transcription factor VIP1 [Source:UniProtKB/Swiss-Prot;Acc:Q9MA75]
AT1G43770	RING/FYVE/PHD zinc finger superfamily protein [Source:UniProtKB/TrEMBL;Acc:B3H578]
AT1G43860	At1g43860 [Source:UniProtKB/TrEMBL;Acc:Q9MAR2]
AT1G44000	Protein STAY-GREEN LIKE, chloroplastic [Source:UniProtKB/Swiss-Prot;Acc:Q94AQ9]
AT1G44120	Armadillo/beta-catenin-like repeat ; C2 calcium/lipid-binding domain (CaLB) protein [Source:TAIR;Acc:AT1G44120]
AT1G44740	unknown protein; FUNCTIONS IN: molecular_function unknown; INVOLVED IN: biological_process unknown; LOCATED IN: mitochondrion; EXPRESSED IN: embryo, leaf whorl, flower, seed; EXPRESSED DURING: F mature embryo stage, petal differentiation and expansi /.../ge, E expanded cotyledon stage, D bilateral stage; Ha. [Source:TAIR;Acc:AT1G44740]
AT1G44770	At1g44770 [Source:UniProtKB/TrEMBL;Acc:Q84WK2]
AT1G44820	At1g44820 [Source:UniProtKB/TrEMBL;Acc:Q9LPE9]
AT1G44890	At1g44890 [Source:UniProtKB/TrEMBL;Acc:Q6ICW9]
AT1G44900	DNA replication licensing factor MCM2 [Source:UniProtKB/Swiss-Prot;Acc:Q9LPD9]
AT1G44910	Pre-mRNA-processing protein 40A [Source:UniProtKB/Swiss-Prot;Acc:B6EUA9]
AT1G44960	SNARE associated Golgi protein family [Source:UniProtKB/TrEMBL;Acc:Q9LPD5]
AT1G45000	26S proteasome regulatory subunit S10B homolog B [Source:UniProtKB/Swiss-Prot;Acc:Q9MAK9]
AT1G45110	At1g45110 [Source:UniProtKB/TrEMBL;Acc:Q6NQA0]
AT1G45233	THO complex subunit 5A [Source:UniProtKB/Swiss-Prot;Acc:F4HRC1]
AT1G45230	Protein DCL homolog, chloroplastic [Source:UniProtKB/Swiss-Prot;Acc:Q9C642]
AT1G45688	Transmembrane protein [Source:UniProtKB/TrEMBL;Acc:Q9C636]
AT1G45976	SBP1 [Source:UniProtKB/TrEMBL;Acc:A0A178WK23]
AT1G47056	F-box protein At1g47056 [Source:UniProtKB/Swiss-Prot;Acc:Q9C626]
AT1G47200	WPP domain-containing protein 2 [Source:UniProtKB/Swiss-Prot;Acc:Q9C500]
AT1G47210	Cyclin-A3-2 [Source:UniProtKB/Swiss-Prot;Acc:Q9C6A9]
AT1G47230	Cyclin-A3-4 [Source:UniProtKB/Swiss-Prot;Acc:Q3ECW2]
AT1G47260	GAMMA CA2 [Source:UniProtKB/TrEMBL;Acc:A0A178WI45]
AT1G47270	Tubby-like F-box protein 6 [Source:UniProtKB/Swiss-Prot;Acc:Q0WPY0]
AT1G47290	3beta-hydroxysteroid-dehydrogenase/decarboxylase isoform 1 [Source:UniProtKB/Swiss-Prot;Acc:Q9FX01]
AT1G47380	Probable protein phosphatase 2C 12 [Source:UniProtKB/Swiss-Prot;Acc:Q9FX08]
AT1G47420	Succinate dehydrogenase subunit 5, mitochondrial [Source:UniProtKB/Swiss-Prot;Acc:Q9SX77]
AT1G47490	Polyadenylate-binding protein RBP47C [Source:UniProtKB/Swiss-Prot;Acc:Q9SX79]
AT1G47500	Polyadenylate-binding protein RBP47C' [Source:UniProtKB/Swiss-Prot;Acc:Q9SX80]
AT1G47550	Exocyst complex component sec3A [Source:UniProtKB/TrEMBL;Acc:F4HTA1]
AT1G47560	Exocyst complex component SEC3B [Source:UniProtKB/Swiss-Prot;Acc:Q9SX86]
AT1G47570	At1g47570 [Source:UniProtKB/TrEMBL;Acc:Q6NL06]
AT1G47710	Serine protease inhibitor (SERPIN) family protein [Source:TAIR;Acc:AT1G47710]
AT1G47720	Protein OSB1, mitochondrial [Source:UniProtKB/Swiss-Prot;Acc:Q9SX99]
AT1G47740	PPPDE putative thiol peptidase family protein [Source:UniProtKB/TrEMBL;Acc:Q8RXP3]
AT1G47750	Peroxisomal membrane protein 11A [Source:UniProtKB/Swiss-Prot;Acc:Q9FZF1]
AT1G47830	AP complex subunit sigma [Source:UniProtKB/TrEMBL;Acc:A0A178W398]
AT1G47870	E2FC [Source:UniProtKB/TrEMBL;Acc:A0A178WB46]
AT1G47900	Filament-like plant protein 6 [Source:UniProtKB/Swiss-Prot;Acc:Q9C698]
AT1G48040	Probable protein phosphatase 2C 13 [Source:UniProtKB/Swiss-Prot;Acc:Q9LNF4]
AT1G48050	ATP-dependent DNA helicase 2 subunit KU80 [Source:UniProtKB/Swiss-Prot;Acc:Q9FQ09]
AT1G48100	Polygalacturonase At1g48100 [Source:UniProtKB/Swiss-Prot;Acc:Q949Z1]
AT1G48110	evolutionarily conserved C-terminal region 7 [Source:TAIR;Acc:AT1G48110]
AT1G48160	Signal recognition particle 19 kDa protein [Source:UniProtKB/Swiss-Prot;Acc:Q943Z6]
AT1G48170	Proteasome assembly chaperone [Source:UniProtKB/TrEMBL;Acc:Q8VYQ0]
AT1G48240	Novel plant SNARE 12 [Source:UniProtKB/Swiss-Prot;Acc:Q9LNH6]
AT1G48310	chromatin remodeling factor18 [Source:TAIR;Acc:AT1G48310]
AT1G48350	Uncharacterized protein At1g48350 [Source:UniProtKB/TrEMBL;Acc:Q0WWC5]
AT1G48355
AT1G48360	Fanconi-associated nuclease 1 homolog [Source:UniProtKB/Swiss-Prot;Acc:Q5XVJ4]
AT1G48380	root hair initiation protein root hairless 1 (RHL1) [Source:TAIR;Acc:AT1G48380]
AT1G48420	Bifunctional D-cysteine desulfhydrase/1-aminocyclopropane-1-carboxylate deaminase, mitochondrial [Source:UniProtKB/Swiss-Prot;Acc:F4HYF3]
AT1G48450	Alanine-tRNA ligase, putative (DUF760) [Source:UniProtKB/TrEMBL;Acc:Q9LP80]
AT1G48460	At1g48460 [Source:UniProtKB/TrEMBL;Acc:Q5PNY9]
AT1G48490	Protein kinase superfamily protein [Source:TAIR;Acc:AT1G48490]
AT1G48540	Outer arm dynein light chain 1 protein [Source:UniProtKB/TrEMBL;Acc:F4HYH4]
AT1G48550	Vacuolar protein sorting-associated protein 26 [Source:UniProtKB/TrEMBL;Acc:F4HYH6]
AT1G48560	unknown protein; Ha. [Source:TAIR;Acc:AT1G48560]
AT1G48580	unknown protein; Ha. [Source:TAIR;Acc:AT1G48580]
AT1G48600	PMEAMT [Source:UniProtKB/TrEMBL;Acc:A0A178WLJ9]
AT1G48610	Putative DNA-binding protein At1g48610 [Source:UniProtKB/Swiss-Prot;Acc:Q94AD1]
AT1G48635	Peroxin 3 [Source:UniProtKB/TrEMBL;Acc:F4HYJ3]
AT1G48740	2-oxoglutarate (2OG) and Fe(II)-dependent oxygenase superfamily protein [Source:UniProtKB/TrEMBL;Acc:Q0WLF0]
AT1G48745	Putative uncharacterized protein [Source:UniProtKB/TrEMBL;Acc:Q1G3E1]
AT1G48760	AP-3 complex subunit delta [Source:UniProtKB/Swiss-Prot;Acc:Q9C744]
AT1G48770	Uncharacterized protein F11I4_6 [Source:UniProtKB/TrEMBL;Acc:Q9C745]
AT1G48790	AMSH-like ubiquitin thioesterase 1 [Source:UniProtKB/Swiss-Prot;Acc:Q8VYB5]
AT1G48870	Transducin/WD40 repeat-like superfamily protein [Source:UniProtKB/TrEMBL;Acc:Q9FVP7]
AT1G48880	Protein trichome berefringence-like 7 [Source:UniProtKB/Swiss-Prot;Acc:F4I037]
AT1G48900	Signal recognition particle 54 kDa protein 3 [Source:UniProtKB/Swiss-Prot;Acc:P49967]
AT1G48970	NagB/RpiA/CoA transferase-like superfamily protein [Source:UniProtKB/TrEMBL;Acc:F4I048]
AT1G49225
AT1G49240	Actin-8 [Source:UniProtKB/Swiss-Prot;Acc:Q96293]
AT1G49340	Phosphatidylinositol 4-kinase alpha 1 [Source:UniProtKB/Swiss-Prot;Acc:Q9SXA1]
AT1G49380	Cytochrome c biogenesis protein CCS1, chloroplastic [Source:UniProtKB/Swiss-Prot;Acc:Q9XIA4]
AT1G49400	Nucleic acid-binding, OB-fold-like protein [Source:UniProtKB/TrEMBL;Acc:Q9XIA6]
AT1G49410	Mitochondrial import receptor subunit TOM6 homolog [Source:UniProtKB/Swiss-Prot;Acc:Q9XIA7]
AT1G49490	Leucine-rich repeat (LRR) family protein [Source:TAIR;Acc:AT1G49490]
AT1G49580	CDPK-related kinase 8 [Source:UniProtKB/Swiss-Prot;Acc:Q9FX86]
AT1G49590	Zinc finger protein ZOP1 [Source:UniProtKB/Swiss-Prot;Acc:Q7XA66]
AT1G49610	F-box family protein [Source:TAIR;Acc:AT1G49610]
AT1G49620	Cyclin-dependent kinase inhibitor family protein [Source:TAIR;Acc:AT1G49620]
AT1G49710	FUT12 [Source:UniProtKB/TrEMBL;Acc:A0A384LC22]
AT1G49730	Protein kinase superfamily protein [Source:UniProtKB/TrEMBL;Acc:F4I3D1]
AT1G49760	Polyadenylate-binding protein 8 [Source:UniProtKB/Swiss-Prot;Acc:Q9FXA2]
AT1G49780	U-box domain-containing protein 26 [Source:UniProtKB/Swiss-Prot;Acc:Q9FXA4]
AT1G49790	F-box associated ubiquitination effector family protein [Source:UniProtKB/TrEMBL;Acc:F4I3E1]
AT1G49850	Probable E3 ubiquitin-protein ligase RHY1A [Source:UniProtKB/Swiss-Prot;Acc:Q852U6]
AT1G49870	Myosin-2 heavy chain-like protein [Source:UniProtKB/TrEMBL;Acc:Q9C6C7]
AT1G49910	BUB3.2 [Source:UniProtKB/TrEMBL;Acc:A0A178W7L6]
AT1G49950	Telomere repeat-binding factor 1 [Source:UniProtKB/Swiss-Prot;Acc:Q8VWK4]
AT1G49970	ATP-dependent Clp protease proteolytic subunit-related protein 1, chloroplastic [Source:UniProtKB/Swiss-Prot;Acc:Q9XJ35]
AT1G49980	DNA polymerase kappa [Source:UniProtKB/Swiss-Prot;Acc:Q6JDV7]
AT1G50030	Serine/threonine-protein kinase TOR [Source:UniProtKB/TrEMBL;Acc:A0A178WN52]
AT1G50040	F2J10.8 protein [Source:UniProtKB/TrEMBL;Acc:Q9LPM5]
AT1G50120	FUNCTIONS IN: molecular_function unknown; INVOLVED IN: biological_process unknown; LOCATED IN: cellular_component unknown; EXPRESSED IN: 23 plant structures; EXPRESSED DURING: 13 growth stages; CONTAINS InterPro DOMAIN/s: Rgp1 (InterPro:IPR014848), /.../globulin E-set (InterPro:IPR014756); Ha. [Source:TAIR;Acc:AT1G50120]
AT1G50140	p-loop containing nucleoside triphosphate hydrolases superfamily protein [Source:UniProtKB/TrEMBL;Acc:F4I4Y6]
AT1G50170	Sirohydrochlorin ferrochelatase, chloroplastic [Source:UniProtKB/Swiss-Prot;Acc:Q84JH7]
AT1G50240	Serine/threonine-protein kinase TIO [Source:UniProtKB/Swiss-Prot;Acc:Q2QAV0]
AT1G50250	ATP-dependent zinc metalloprotease FTSH 1, chloroplastic [Source:UniProtKB/Swiss-Prot;Acc:Q39102]
AT1G50260	At1g50260 [Source:UniProtKB/TrEMBL;Acc:Q8L626]
AT1G50270	Pentatricopeptide repeat-containing protein At1g50270 [Source:UniProtKB/Swiss-Prot;Acc:Q9SX45]
AT1G50300	Transcription initiation factor TFIID subunit 15 [Source:UniProtKB/Swiss-Prot;Acc:Q9AST1]
AT1G50360	Myosin-3 [Source:UniProtKB/Swiss-Prot;Acc:F4I507]
AT1G50370	Phytochrome-associated serine/threonine-protein phosphatase 1 [Source:UniProtKB/Swiss-Prot;Acc:Q9SX52]
AT1G50380	Prolyl oligopeptidase family protein [Source:TAIR;Acc:AT1G50380]
AT1G50410	Helicase-like transcription factor CHR28 [Source:UniProtKB/Swiss-Prot;Acc:Q94BR5]
AT1G50440	At1g50440 [Source:UniProtKB/TrEMBL;Acc:Q9LPR9]
AT1G50490	Ubiquitin-conjugating enzyme E2 20 [Source:UniProtKB/Swiss-Prot;Acc:Q8L7T3]
AT1G50500	Membrane trafficking VPS53 family protein [Source:TAIR;Acc:AT1G50500]
AT1G50575	Putative lysine decarboxylase family protein [Source:UniProtKB/TrEMBL;Acc:Q93XW9]
AT1G50620	RING/FYVE/PHD zinc finger superfamily protein [Source:UniProtKB/TrEMBL;Acc:Q9C6P8]
AT1G50660	Actin cytoskeleton-regulatory complex pan-like protein [Source:UniProtKB/TrEMBL;Acc:Q9LPT5]
AT1G50670	F11F12.1 protein [Source:UniProtKB/TrEMBL;Acc:Q9LPT6]
AT1G50700	calcium-dependent protein kinase 33 [Source:TAIR;Acc:AT1G50700]
AT1G50710	AUGMIN subunit 4 [Source:UniProtKB/Swiss-Prot;Acc:Q8GYM3]
AT1G50840	polymerase gamma 2 [Source:TAIR;Acc:AT1G50840]
AT1G50890	TORTIFOLIA1-like protein 1 [Source:UniProtKB/Swiss-Prot;Acc:F4I6M4]
AT1G50910	Uncharacterized protein At1g50910 [Source:UniProtKB/TrEMBL;Acc:Q56Y76]
AT1G50970	Vacuolar protein sorting-associated protein 53 B [Source:UniProtKB/Swiss-Prot;Acc:F4I7Y2]
AT1G51060	Probable histone H2A.1 [Source:UniProtKB/Swiss-Prot;Acc:Q9C681]
AT1G51070	Basic helix-loop-helix (BHLH) DNA-binding superfamily protein [Source:UniProtKB/TrEMBL;Acc:F4I7Z3]
AT1G51100	CRR41 [Source:UniProtKB/TrEMBL;Acc:A0A178W725]
AT1G51130	Non-structural maintenance of chromosomes element 4 homolog A [Source:UniProtKB/Swiss-Prot;Acc:Q9C689]
AT1G51140	Transcription factor bHLH122 [Source:UniProtKB/Swiss-Prot;Acc:Q9C690]
AT1G51160	At1g51160 [Source:UniProtKB/TrEMBL;Acc:Q9SYB8]
AT1G51200	Zinc finger A20 and AN1 domain-containing stress-associated protein 2 [Source:UniProtKB/Swiss-Prot;Acc:Q8H0X0]
AT1G51350	ARM repeat superfamily protein [Source:UniProtKB/TrEMBL;Acc:Q8RWE7]
AT1G51360	Stress-response A/B barrel domain-containing protein DABB1 [Source:UniProtKB/Swiss-Prot;Acc:Q9SYD8]
AT1G51370	F-box/FBD/LRR-repeat protein At1g51370 [Source:UniProtKB/Swiss-Prot;Acc:Q6DBN6]
AT1G51390	NifU-like protein 5, mitochondrial [Source:UniProtKB/Swiss-Prot;Acc:Q9C8J2]
AT1G51450	Protein TRAUCO [Source:UniProtKB/Swiss-Prot;Acc:Q9C8J7]
AT1G51510	Y14 [Source:UniProtKB/TrEMBL;Acc:A0A178WGD6]
AT1G51520	RNA-binding (RRM/RBD/RNP motifs) family protein [Source:UniProtKB/TrEMBL;Acc:F4I9J8]
AT1G51538	Aminotransferase-like, plant mobile domain family protein [Source:UniProtKB/TrEMBL;Acc:F4I9K2]
AT1G51610	Metal tolerance protein C4 [Source:UniProtKB/Swiss-Prot;Acc:Q8H1G3]
AT1G51630	Protein MANNAN SYNTHESIS-RELATED 2 [Source:UniProtKB/Swiss-Prot;Acc:Q0WPA5]
AT1G51710	Ubiquitin carboxyl-terminal hydrolase 6 [Source:UniProtKB/Swiss-Prot;Acc:Q949Y0]
AT1G51730	Ubiquitin-conjugating enzyme family protein [Source:UniProtKB/TrEMBL;Acc:Q9C8I1]
AT1G51740	Syntaxin-81 [Source:UniProtKB/Swiss-Prot;Acc:P59277]
AT1G51760	JR3 [Source:UniProtKB/TrEMBL;Acc:A0A178W8I8]
AT1G51965	ABA Overly-Sensitive 5 [Source:TAIR;Acc:AT1G51965]
AT1G52260	Protein disulfide isomerase-like 1-5 [Source:UniProtKB/Swiss-Prot;Acc:A3KPF5]
AT1G52300	60S ribosomal protein L37-2 [Source:UniProtKB/Swiss-Prot;Acc:Q43292]
AT1G52310	C-type lectin receptor-like tyrosine-protein kinase At1g52310 [Source:UniProtKB/Swiss-Prot;Acc:Q9C823]
AT1G52320	BZIP protein, putative; 48652-45869 [Source:UniProtKB/TrEMBL;Acc:Q9C824]
AT1G52420	At1g52420 [Source:UniProtKB/TrEMBL;Acc:Q9SSP6]
AT1G52500	Formamidopyrimidine-DNA glycosylase [Source:UniProtKB/Swiss-Prot;Acc:O80358]
AT1G52510	Alpha/beta-Hydrolases superfamily protein [Source:UniProtKB/TrEMBL;Acc:Q8VZ57]
AT1G52520	Protein FAR1-RELATED SEQUENCE 6 [Source:UniProtKB/Swiss-Prot;Acc:Q9SSQ4]
AT1G52530	Hus1 protein [Source:UniProtKB/TrEMBL;Acc:Q709F6]
AT1G52540	Protein kinase superfamily protein [Source:UniProtKB/TrEMBL;Acc:Q8LDB7]
AT1G52550	At1g52550 [Source:UniProtKB/TrEMBL;Acc:Q9SSQ7]
AT1G52565	At1g52565 [Source:UniProtKB/TrEMBL;Acc:A0JPU2]
AT1G52600	Signal peptidase I [Source:UniProtKB/TrEMBL;Acc:Q9SSR2]
AT1G52730	AT1G52730 protein [Source:UniProtKB/TrEMBL;Acc:Q9SSS7]
AT1G52740	Probable histone H2A variant 3 [Source:UniProtKB/Swiss-Prot;Acc:Q9C944]
AT1G52825	At1g52821 [Source:UniProtKB/TrEMBL;Acc:Q8GXZ7]
AT1G52870	At1g52870/F14G24_14 [Source:UniProtKB/TrEMBL;Acc:Q9C933]
AT1G53025	Ubiquitin-conjugating enzyme family protein [Source:TAIR;Acc:AT1G53025]
AT1G53035	unknown protein; FUNCTIONS IN: molecular_function unknown; INVOLVED IN: biological_process unknown; LOCATED IN: endomembrane system; EXPRESSED IN: 23 plant structures; EXPRESSED DURING: 13 growth stages; BEST Arabidopsis thaliana protein match is: u /.../ protein (TAIR:AT3G15358.1); Ha. [Source:TAIR;Acc:AT1G53035]
AT1G53040	Putative tRNA (Met) cytidine acetyltransferase [Source:UniProtKB/TrEMBL;Acc:Q0WNW2]
AT1G53050	F8L10.9 protein [Source:UniProtKB/TrEMBL;Acc:Q9LNN0]
AT1G53140	DRP5A [Source:UniProtKB/TrEMBL;Acc:A0A178WBH9]
AT1G53165	Protein kinase superfamily protein [Source:UniProtKB/TrEMBL;Acc:F4HPR9]
AT1G53200	unknown protein; Ha. [Source:TAIR;Acc:AT1G53200]
AT1G53230	TCP3 [Source:UniProtKB/TrEMBL;Acc:A0A178WDV9]
AT1G53250	unknown protein; BEST Arabidopsis thaliana protein match is: unknown protein (TAIR:AT1G53800.1); Ha. [Source:TAIR;Acc:AT1G53250]
AT1G53280	Protein DJ-1 homolog B [Source:UniProtKB/Swiss-Prot;Acc:Q9MAH3]
AT1G53290	Hexosyltransferase (Fragment) [Source:UniProtKB/TrEMBL;Acc:W8Q798]
AT1G53300	TPR repeat-containing thioredoxin TTL1 [Source:UniProtKB/Swiss-Prot;Acc:Q9MAH1]
AT1G53320	Tubby-like F-box protein [Source:UniProtKB/TrEMBL;Acc:A0A178WNG9]
AT1G53400	F12M16.29 [Source:UniProtKB/TrEMBL;Acc:Q9MAG2]
AT1G53460	At1g53460/T3F20_21 [Source:UniProtKB/TrEMBL;Acc:Q9LPG2]
AT1G53480	Mto 1 responding down 1 [Source:UniProtKB/TrEMBL;Acc:Q9LPG4]
AT1G53490	E3 ubiquitin-protein ligase CCNB1IP1 homolog [Source:UniProtKB/Swiss-Prot;Acc:F4HRI2]
AT1G53510	Mitogen-activated protein kinase 18 [Source:UniProtKB/Swiss-Prot;Acc:Q9C5C0]
AT1G53520	Fatty-acid-binding protein 3, chloroplastic [Source:UniProtKB/Swiss-Prot;Acc:Q9C8L2]
AT1G53530	At1g53530 [Source:UniProtKB/TrEMBL;Acc:Q6NLT8]
AT1G53590	C2 domain-containing protein At1g53590 [Source:UniProtKB/Swiss-Prot;Acc:Q93XX4]
AT1G53640	unknown protein; FUNCTIONS IN: molecular_function unknown; INVOLVED IN: biological_process unknown; LOCATED IN: endomembrane system; EXPRESSED IN: 20 plant structures; EXPRESSED DURING: 11 growth stages; Ha. [Source:TAIR;Acc:AT1G53640]
AT1G53645	At1g53640/F22G10.8 [Source:UniProtKB/TrEMBL;Acc:Q9C8L9]
AT1G53650	Polyadenylate-binding protein-interacting protein 8 [Source:UniProtKB/Swiss-Prot;Acc:Q9C8M0]
AT1G53670	Peptide methionine sulfoxide reductase B1, chloroplastic [Source:UniProtKB/Swiss-Prot;Acc:Q9C8M2]
AT1G53690	DNA directed RNA polymerase, 7 kDa subunit [Source:TAIR;Acc:AT1G53690]
AT1G53750	RPT1A [Source:UniProtKB/TrEMBL;Acc:A0A178W3N8]
AT1G53770	O-fucosyltransferase family protein [Source:UniProtKB/TrEMBL;Acc:F4HTC2]
AT1G53850	Proteasome subunit alpha type-5-A [Source:UniProtKB/Swiss-Prot;Acc:O81149]
AT1G53875	LURP-one-like protein [Source:UniProtKB/TrEMBL;Acc:A0A1P8AWJ7]
AT1G53880	Eukaryotic translation initiation factor 2B (eIF-2B) family protein [Source:TAIR;Acc:AT1G53880]
AT1G53900	Eukaryotic translation initiation factor 2B (eIF-2B) family protein [Source:TAIR;Acc:AT1G53900]
AT1G54030	Inactive GDSL esterase/lipase-like protein 25 [Source:UniProtKB/Swiss-Prot;Acc:Q7XA74]
AT1G54050	17.4 kDa class III heat shock protein [Source:UniProtKB/Swiss-Prot;Acc:Q9SYG1]
AT1G54080	Oligouridylate-binding protein 1A [Source:UniProtKB/TrEMBL;Acc:F4HV67]
AT1G54100	ALDH7B4 [Source:UniProtKB/TrEMBL;Acc:A0A178W3F2]
AT1G54110	Membrane fusion protein Use1 [Source:TAIR;Acc:AT1G54110]
AT1G54115	Cation/calcium exchanger 4 [Source:UniProtKB/Swiss-Prot;Acc:Q9SYG9]
AT1G54150	E3 ubiquitin-protein ligase SPL2 [Source:UniProtKB/Swiss-Prot;Acc:Q9SYH3]
AT1G54170	Polyadenylate-binding protein-interacting protein 3 [Source:UniProtKB/Swiss-Prot;Acc:Q8L793]
AT1G54180	Protein Brevis radix-like 3 [Source:UniProtKB/Swiss-Prot;Acc:Q5HZ09]
AT1G54210	Ubiquitin-like protein ATG12 [Source:UniProtKB/TrEMBL;Acc:A0A178VZU7]
AT1G54220	Acetyltransferase component of pyruvate dehydrogenase complex [Source:UniProtKB/TrEMBL;Acc:A0A178W5Y1]
AT1G54240	Winged-helix DNA-binding transcription factor family protein [Source:UniProtKB/TrEMBL;Acc:Q1PFK5]
AT1G54260	Winged-helix DNA-binding transcription factor family protein [Source:UniProtKB/TrEMBL;Acc:F4HV94]
AT1G54270	eIF4A-2 [Source:UniProtKB/TrEMBL;Acc:A0A178W4U1]
AT1G54290	Protein translation factor SUI1 homolog 2 [Source:UniProtKB/Swiss-Prot;Acc:Q94JV4]
AT1G54320	ALA-interacting subunit 3 [Source:UniProtKB/Swiss-Prot;Acc:Q9SLK2]
AT1G54360	TBP-ASSOCIATED FACTOR 6B [Source:TAIR;Acc:AT1G54360]
AT1G54390	PHD finger protein-like protein [Source:UniProtKB/TrEMBL;Acc:F4HWW1]
AT1G54520	Myelin-associated oligodendrocyte basic protein [Source:UniProtKB/TrEMBL;Acc:Q8RWI0]
AT1G54570	Acyltransferase-like protein At1g54570, chloroplastic [Source:UniProtKB/Swiss-Prot;Acc:Q9ZVN2]
AT1G54690	Probable histone H2AXb [Source:UniProtKB/Swiss-Prot;Acc:Q9S9K7]
AT1G54710	Autophagy-related protein 18h [Source:UniProtKB/Swiss-Prot;Acc:Q8H1Q5]
AT1G54840	Increased DNA methylation 2 [Source:UniProtKB/Swiss-Prot;Acc:Q8RWL4]
AT1G54850	Alpha-crystallin domain-containing protein 22.3 [Source:UniProtKB/Swiss-Prot;Acc:Q84K79]
AT1G54920	unknown protein; FUNCTIONS IN: molecular_function unknown; INVOLVED IN: biological_process unknown; LOCATED IN: membrane; EXPRESSED IN: 23 plant structures; EXPRESSED DURING: 15 growth stages; Ha. [Source:TAIR;Acc:AT1G54920]
AT1G54960	NP2 [Source:UniProtKB/TrEMBL;Acc:A0A178WKE3]
AT1G54990	Protein AUXIN RESPONSE 4 [Source:UniProtKB/Swiss-Prot;Acc:Q9FZ33]
AT1G55040	Zinc finger (Ran-binding) family protein [Source:UniProtKB/TrEMBL;Acc:Q9C7M2]
AT1G55080	Mediator of RNA polymerase II transcription subunit 9 [Source:UniProtKB/Swiss-Prot;Acc:Q8RWA2]
AT1G55140	At1g55140 [Source:UniProtKB/TrEMBL;Acc:Q6NQK8]
AT1G55150	DEA(D/H)-box RNA helicase family protein [Source:TAIR;Acc:AT1G55150]
AT1G55170	Protein FLX-like 3 [Source:UniProtKB/Swiss-Prot;Acc:Q9C717]
AT1G55205	unknown protein; FUNCTIONS IN: molecular_function unknown; INVOLVED IN: biological_process unknown; LOCATED IN: chloroplast; BEST Arabidopsis thaliana protein match is: unknown protein (TAIR:AT3G13674.1); Ha. [Source:TAIR;Acc:AT1G55205]
AT1G55280	Lipase/lipooxygenase, PLAT/LH2 family protein [Source:TAIR;Acc:AT1G55280]
AT1G55300	Transcription initiation factor TFIID subunit 7 [Source:UniProtKB/Swiss-Prot;Acc:B9DG24]
AT1G55310	SC35-like splicing factor 33 [Source:TAIR;Acc:AT1G55310]
AT1G55350	Calpain-type cysteine protease family [Source:UniProtKB/TrEMBL;Acc:F4I0A4]
AT1G55365	Putative uncharacterized protein [Source:UniProtKB/TrEMBL;Acc:Q3E7F6]
AT1G55370	NDF5 [Source:UniProtKB/TrEMBL;Acc:A0A178W3N4]
AT1G55420	Cysteine/Histidine-rich C1 domain family protein [Source:UniProtKB/TrEMBL;Acc:Q9ZVU2]
AT1G55460	KIN17-like protein [Source:UniProtKB/Swiss-Prot;Acc:Q9ZVU5]
AT1G55475	At1g55475 [Source:UniProtKB/TrEMBL;Acc:Q940A5]
AT1G55480	Protein MET1, chloroplastic [Source:UniProtKB/Swiss-Prot;Acc:Q94BS2]
AT1G55500	evolutionarily conserved C-terminal region 4 [Source:TAIR;Acc:AT1G55500]
AT1G55520	TATA-box-binding protein 2 [Source:UniProtKB/Swiss-Prot;Acc:P28148]
AT1G55535	At1g55535 [Source:UniProtKB/TrEMBL;Acc:Q5XF13]
AT1G55540	Nuclear pore complex protein NUP214 [Source:UniProtKB/Swiss-Prot;Acc:F4I1T7]
AT1G55590	F-box protein At-B [Source:UniProtKB/Swiss-Prot;Acc:Q9ZWC6]
AT1G55610	Serine/threonine-protein kinase BRI1-like 1 [Source:UniProtKB/Swiss-Prot;Acc:Q9ZWC8]
AT1G55620	Chloride channel protein CLC-f [Source:UniProtKB/Swiss-Prot;Acc:Q8RXR2]
AT1G55630	Pentatricopeptide repeat-containing protein At1g55630 [Source:UniProtKB/Swiss-Prot;Acc:Q7X6A5]
AT1G55675	Transmembrane protein [Source:UniProtKB/TrEMBL;Acc:Q94CA5]
AT1G55680	Transducin/WD40 repeat-like superfamily protein [Source:UniProtKB/TrEMBL;Acc:Q9C5N4]
AT1G55750	General transcription and DNA repair factor IIH subunit TFB1-1 [Source:UniProtKB/Swiss-Prot;Acc:Q3ECP0]
AT1G55760	BTB/POZ domain-containing protein At1g55760 [Source:UniProtKB/Swiss-Prot;Acc:Q680K8]
AT1G55803	Ferredoxin-fold anticodon-binding domain protein [Source:UniProtKB/TrEMBL;Acc:A0A1P8ANN9]
AT1G55805	Protein BOLA1, chloroplastic [Source:UniProtKB/Swiss-Prot;Acc:Q682I1]
AT1G55820	GBF-interacting protein 1-like [Source:UniProtKB/Swiss-Prot;Acc:A4FVR1]
AT1G55840	At1g55840/F14J16_2 [Source:UniProtKB/TrEMBL;Acc:Q8W580]
AT1G55860	E3 ubiquitin-protein ligase UPL1 [Source:UniProtKB/Swiss-Prot;Acc:Q8GY23]
AT1G55865	Ubiquitin-protein ligase (Fragment) [Source:UniProtKB/TrEMBL;Acc:A0A1P8APV7]
AT1G55870	Poly(A)-specific ribonuclease PARN [Source:UniProtKB/Swiss-Prot;Acc:Q9LG26]
AT1G55880	At1g55880 [Source:UniProtKB/TrEMBL;Acc:Q6NKY5]
AT1G55890	Pentatricopeptide repeat-containing protein At1g55890, mitochondrial [Source:UniProtKB/Swiss-Prot;Acc:Q9LG23]
AT1G55900	Mitochondrial import inner membrane translocase subunit TIM50 [Source:UniProtKB/Swiss-Prot;Acc:Q8VYE2]
AT1G55910	Zinc transporter 11 [Source:UniProtKB/Swiss-Prot;Acc:Q94EG9]
AT1G55915	zinc ion binding [Source:TAIR;Acc:AT1G55915]
AT1G55960	Polyketide cyclase/dehydrase and lipid transport superfamily protein [Source:UniProtKB/TrEMBL;Acc:Q93YV2]
AT1G55980	FAD/NAD(P)-binding oxidoreductase family protein [Source:TAIR;Acc:AT1G55980]
AT1G56000	AT1G56000 protein [Source:UniProtKB/TrEMBL;Acc:Q8VYV2]
AT1G56090	Tetratricopeptide repeat (TPR)-like superfamily protein [Source:TAIR;Acc:AT1G56090]
AT1G56170	Nuclear transcription factor Y subunit C-2 [Source:UniProtKB/Swiss-Prot;Acc:Q8LCG7]
AT1G56180	ATP-dependent zinc metalloprotease [Source:UniProtKB/TrEMBL;Acc:Q9C7J3]
AT1G56290	CwfJ-like family protein [Source:UniProtKB/TrEMBL;Acc:Q93ZX4]
AT1G56310	Polynucleotidyl transferase, ribonuclease H-like superfamily protein [Source:UniProtKB/TrEMBL;Acc:F4I526]
AT1G56330	SAR1B [Source:UniProtKB/TrEMBL;Acc:A0A178WM97]
AT1G56340	Calreticulin-1 [Source:UniProtKB/Swiss-Prot;Acc:O04151]
AT1G56345	RNA pseudouridine synthase 1 [Source:UniProtKB/Swiss-Prot;Acc:Q7XA65]
AT1G56350	Peptide chain release factor PrfB2, chloroplastic [Source:UniProtKB/Swiss-Prot;Acc:F4I532]
AT1G56420	Antigenic heat-stable protein [Source:UniProtKB/TrEMBL;Acc:Q9C7X6]
AT1G56423	unknown protein; FUNCTIONS IN: molecular_function unknown; INVOLVED IN: biological_process unknown; LOCATED IN: endomembrane system; Ha. [Source:TAIR;Acc:AT1G56423]
AT1G56450	Proteasome subunit beta type-4 [Source:UniProtKB/Swiss-Prot;Acc:Q7DLR9]
AT1G56460	HIT zinc finger and PAPA-1-like domain-containing protein [Source:UniProtKB/TrEMBL;Acc:Q9C7X2]
AT1G56560	Alkaline/neutral invertase A, mitochondrial [Source:UniProtKB/Swiss-Prot;Acc:Q9FXA8]
AT1G57610	Calcium uniporter protein 5, mitochondrial [Source:UniProtKB/Swiss-Prot;Acc:Q8VYR0]
AT1G57660	60S ribosomal protein L21-2 [Source:UniProtKB/Swiss-Prot;Acc:Q9FDZ9]
AT1G57700	Protein kinase superfamily protein [Source:UniProtKB/TrEMBL;Acc:F4I854]
AT1G57770	FAD/NAD(P)-binding oxidoreductase family protein [Source:UniProtKB/TrEMBL;Acc:Q9FVR9]
AT1G57790	F-box/kelch-repeat protein At1g57790 [Source:UniProtKB/Swiss-Prot;Acc:Q9FVS1]
AT1G57860	60S ribosomal protein L21-2 [Source:UniProtKB/Swiss-Prot;Acc:Q9FDZ9]
AT1G57870	Shaggy-like kinase 42 [Source:UniProtKB/TrEMBL;Acc:F4I9N7]
AT1G57906	F-box protein [Source:UniProtKB/TrEMBL;Acc:Q9C656]
AT1G58025	DNA-binding bromodomain-containing protein [Source:UniProtKB/TrEMBL;Acc:F4I9P7]
AT1G58200	Mechanosensitive ion channel protein 3, chloroplastic [Source:UniProtKB/Swiss-Prot;Acc:Q8L7W1]
AT1G58210	Protein EMBRYO DEFECTIVE 1674 [Source:UniProtKB/Swiss-Prot;Acc:Q8RWD7]
AT1G58220	At1g58220 [Source:UniProtKB/TrEMBL;Acc:Q8GZ96]
AT1G58235	At1g58243/At1g58243 [Source:UniProtKB/TrEMBL;Acc:Q93ZI5]
AT1G58440	XF1 [Source:UniProtKB/TrEMBL;Acc:A0A178W2I2]
AT1G58470	RNA-binding protein 1 [Source:UniProtKB/Swiss-Prot;Acc:Q9C652]
AT1G58520	CSC1-like protein RXW8 [Source:UniProtKB/Swiss-Prot;Acc:F4IBD7]
AT1G59510	CF9 protein [Source:UniProtKB/TrEMBL;Acc:Q9SLU2]
AT1G59520	CW7 [Source:TAIR;Acc:AT1G59520]
AT1G59560	E3 ubiquitin-protein ligase SPL1 [Source:UniProtKB/Swiss-Prot;Acc:Q94HV7]
AT1G59600	ZCW7 protein [Source:UniProtKB/TrEMBL;Acc:Q9SLT8]
AT1G59750	Auxin response factor 1 [Source:UniProtKB/Swiss-Prot;Acc:Q8L7G0]
AT1G59820	Phospholipid-transporting ATPase [Source:UniProtKB/TrEMBL;Acc:A0A178WFR7]
AT1G59860	17.6 kDa class I heat shock protein 1 [Source:UniProtKB/Swiss-Prot;Acc:Q9XIE3]
AT1G59970	Metalloendoproteinase 5-MMP [Source:UniProtKB/Swiss-Prot;Acc:Q9ZUJ5]
AT1G59980	Chaperone protein dnaJ 39 [Source:UniProtKB/Swiss-Prot;Acc:Q6XL73]
AT1G60170	Emb1220 [Source:UniProtKB/TrEMBL;Acc:A0A178WCJ2]
AT1G60190	U-box domain-containing protein 19 [Source:UniProtKB/Swiss-Prot;Acc:O80742]
AT1G60200	Splicing factor PWI domain-containing protein / RNA recognition motif (RRM)-containing protein [Source:UniProtKB/TrEMBL;Acc:Q8VY15]
AT1G60220	Ubiquitin-like-specific protease 1D [Source:UniProtKB/Swiss-Prot;Acc:Q2PS26]
AT1G60430	Actin-related protein 2/3 complex subunit 3 [Source:UniProtKB/Swiss-Prot;Acc:Q1ECJ7]
AT1G60460	unknown protein; FUNCTIONS IN: molecular_function unknown; INVOLVED IN: biological_process unknown; LOCATED IN: endomembrane system; EXPRESSED IN: 6 plant structures; EXPRESSED DURING: petal differentiation and expansion stage, E expanded cotyledon /.../ D bilateral stage; Ha. [Source:TAIR;Acc:AT1G60460]
AT1G60490	Phosphatidylinositol 3-kinase VPS34 [Source:UniProtKB/Swiss-Prot;Acc:P42339]
AT1G60530	Putative dynamin-related protein 4A [Source:UniProtKB/Swiss-Prot;Acc:Q9ZP56]
AT1G60560	At1g60560/F8A5_10 [Source:UniProtKB/TrEMBL;Acc:Q8RY56]
AT1G60600	2-carboxy-1,4-naphthoquinone phytyltransferase, chloroplastic [Source:UniProtKB/Swiss-Prot;Acc:Q0WUA3]
AT1G60620	RNA polymerase I subunit 43 [Source:UniProtKB/TrEMBL;Acc:Q39216]
AT1G60640	unknown protein; Ha. [Source:TAIR;Acc:AT1G60640]
AT1G60650	Glycine-rich RNA-binding protein RZ1B [Source:UniProtKB/Swiss-Prot;Acc:O22703]
AT1G60660	Cytochrome B5-like protein [Source:UniProtKB/Swiss-Prot;Acc:O22704]
AT1G60670	Uncharacterized protein At1g60670 [Source:UniProtKB/TrEMBL;Acc:Q94AP2]
AT1G60690	Probable aldo-keto reductase 3 [Source:UniProtKB/Swiss-Prot;Acc:O22707]
AT1G60700	SMAD/FHA domain-containing protein [Source:UniProtKB/TrEMBL;Acc:F4HPY1]
AT1G60770	Pentatricopeptide repeat-containing protein At1g60770 [Source:UniProtKB/Swiss-Prot;Acc:O22714]
AT1G60850	DNA-directed RNA polymerase family protein [Source:UniProtKB/TrEMBL;Acc:Q9C6C2]
AT1G60890	Phosphatidylinositol 4-phosphate 5-kinase [Source:UniProtKB/TrEMBL;Acc:F4HRM3]
AT1G60940	Serine/threonine-protein kinase SRK2B [Source:UniProtKB/Swiss-Prot;Acc:Q9C958]
AT1G60995	Membralin-like protein At1g60995 [Source:UniProtKB/Swiss-Prot;Acc:Q8GWG6]
AT1G61000	Kinetochore protein NUF2 homolog [Source:UniProtKB/Swiss-Prot;Acc:Q8RXJ0]
AT1G61010	Cleavage and polyadenylation specificity factor subunit 3-I [Source:UniProtKB/Swiss-Prot;Acc:Q9C952]
AT1G61040	VIP5 [Source:UniProtKB/TrEMBL;Acc:A0A178WDP6]
AT1G61065	1,3-beta-glucan synthase component (DUF1218) [Source:UniProtKB/TrEMBL;Acc:Q8W576]
AT1G61100	CSL1 [Source:UniProtKB/TrEMBL;Acc:F4HRR0]
AT1G61140	SNF2 domain-containing protein / helicase domain-containing protein / zinc finger protein-like protein [Source:UniProtKB/TrEMBL;Acc:F4HTG1]
AT1G61150	Protein GID8 homolog [Source:UniProtKB/Swiss-Prot;Acc:Q84WK5]
AT1G61190	Probable disease resistance protein At1g61190 [Source:UniProtKB/Swiss-Prot;Acc:O22727]
AT1G61210	Katanin p80 WD40 repeat-containing subunit B1 homolog [Source:UniProtKB/TrEMBL;Acc:F4HTH8]
AT1G61250	Secretory carrier-associated membrane protein 3 [Source:UniProtKB/Swiss-Prot;Acc:Q9M5P2]
AT1G61260	Protein of unknown function (DUF761) [Source:TAIR;Acc:AT1G61260]
AT1G61280	Phosphatidylinositol N-acetylglucosaminyltransferase subunit P [Source:UniProtKB/Swiss-Prot;Acc:O64792]
AT1G61340	F-box protein At1g61340 [Source:UniProtKB/Swiss-Prot;Acc:Q8GX77]
AT1G61350	ARM repeat superfamily protein [Source:UniProtKB/TrEMBL;Acc:O64785]
AT1G61410	At1g61410 [Source:UniProtKB/TrEMBL;Acc:Q058G5]
AT1G61620	Nitric oxide synthase-interacting protein homolog [Source:UniProtKB/TrEMBL;Acc:A0A178WN49]
AT1G61640	Protein kinase superfamily protein [Source:UniProtKB/TrEMBL;Acc:Q8L6Y8]
AT1G61670	Lung seven transmembrane receptor family protein [Source:UniProtKB/TrEMBL;Acc:Q8GYD0]
AT1G61730	Probable transcription factor At1g61730 [Source:UniProtKB/Swiss-Prot;Acc:Q9SYA9]
AT1G61740	Sulfite exporter TauE/SafE family protein 2 [Source:UniProtKB/Swiss-Prot;Acc:Q9SYB0]
AT1G61770	Chaperone protein dnaJ 50 [Source:UniProtKB/Swiss-Prot;Acc:Q8GUN6]
AT1G61780	Postsynaptic protein CRIPT, putative [Source:UniProtKB/TrEMBL;Acc:Q9SYB4]
AT1G61790	Probable dolichyl-diphosphooligosaccharide--protein glycosyltransferase subunit 3B [Source:UniProtKB/Swiss-Prot;Acc:Q9SYB5]
AT1G61850	phospholipases;galactolipases [Source:TAIR;Acc:AT1G61850]
AT1G61870	Pentatricopeptide repeat-containing protein At1g61870, mitochondrial [Source:UniProtKB/Swiss-Prot;Acc:Q8LE47]
AT1G61900	Uncharacterized GPI-anchored protein At1g61900 [Source:UniProtKB/Swiss-Prot;Acc:Q8GUI4]
AT1G61960	At1g61960 [Source:UniProtKB/TrEMBL;Acc:O80701]
AT1G61970	At1g61970 [Source:UniProtKB/TrEMBL;Acc:O80702]
AT1G61980	At1g61980 [Source:UniProtKB/TrEMBL;Acc:O80703]
AT1G61990	At1g61990/F8K4_18 [Source:UniProtKB/TrEMBL;Acc:O80704]
AT1G62010	F8K4.20 protein [Source:UniProtKB/TrEMBL;Acc:O80705]
AT1G62040	Autophagy-related protein [Source:UniProtKB/TrEMBL;Acc:A0A178W309]
AT1G62110	At1g62110 [Source:UniProtKB/TrEMBL;Acc:Q8GY68]
AT1G62120	At1g62120 [Source:UniProtKB/TrEMBL;Acc:Q6DBE5]
AT1G62130	AAA-type ATPase family protein [Source:UniProtKB/TrEMBL;Acc:F4HX45]
AT1G62180	5'-adenylylsulfate reductase 2, chloroplastic [Source:UniProtKB/Swiss-Prot;Acc:P92981]
AT1G62250	F19K23.17 protein [Source:UniProtKB/TrEMBL;Acc:O04589]
AT1G62305	At1g62305 [Source:UniProtKB/TrEMBL;Acc:Q6DST3]
AT1G62310	Transcription factor jumonji (JmjC) domain-containing protein (Fragment) [Source:UniProtKB/TrEMBL;Acc:C0SV12]
AT1G62330	O-fucosyltransferase 15 [Source:UniProtKB/Swiss-Prot;Acc:F4HYR4]
AT1G62350	Pentatricopeptide repeat (PPR) superfamily protein [Source:TAIR;Acc:AT1G62350]
AT1G62390	Protein CLMP1 [Source:UniProtKB/Swiss-Prot;Acc:O48802]
AT1G62430	Phosphatidate cytidylyltransferase 1 [Source:UniProtKB/Swiss-Prot;Acc:O04928]
AT1G62670	Pentatricopeptide repeat-containing protein At1g62670, mitochondrial [Source:UniProtKB/Swiss-Prot;Acc:Q9SXD1]
AT1G62680	Pentatricopeptide repeat-containing protein At1g62680, mitochondrial [Source:UniProtKB/Swiss-Prot;Acc:Q3ECK2]
AT1G62720	Pentatricopeptide repeat-containing protein At1g62720 [Source:UniProtKB/Swiss-Prot;Acc:Q9SI78]
AT1G62740	Hsp70-Hsp90 organizing protein 2 [Source:UniProtKB/Swiss-Prot;Acc:Q5XEP2]
AT1G62820	Probable calcium-binding protein CML14 [Source:UniProtKB/Swiss-Prot;Acc:Q8VZ50]
AT1G62830	Lysine-specific histone demethylase 1 homolog 1 [Source:UniProtKB/Swiss-Prot;Acc:Q8VXV7]
AT1G62850	Class I peptide chain release factor [Source:UniProtKB/TrEMBL;Acc:Q84JF2]
AT1G62870	F16P17.2 protein [Source:UniProtKB/TrEMBL;Acc:Q9LQ19]
AT1G62880	Protein cornichon homolog 3 [Source:UniProtKB/Swiss-Prot;Acc:Q8GWT5]
AT1G62914	Pentatricopeptide repeat-containing protein At1g62914, mitochondrial [Source:UniProtKB/Swiss-Prot;Acc:Q9LQ15]
AT1G62930	Pentatricopeptide repeat-containing protein At1g62930, chloroplastic [Source:UniProtKB/Swiss-Prot;Acc:Q9LQ14]
AT1G62950	F16P17.10 protein [Source:UniProtKB/TrEMBL;Acc:Q9LQ11]
AT1G62960	Probable aminotransferase ACS10 [Source:UniProtKB/Swiss-Prot;Acc:Q9LQ10]
AT1G62970	Chaperone DnaJ-domain superfamily protein [Source:UniProtKB/TrEMBL;Acc:Q0WQM3]
AT1G63000	Bifunctional dTDP-4-dehydrorhamnose 3,5-epimerase/dTDP-4-dehydrorhamnose reductase [Source:UniProtKB/Swiss-Prot;Acc:Q9LQ04]
AT1G63050	LPLAT2 [Source:UniProtKB/TrEMBL;Acc:A0A178WEX3]
AT1G63090	F-box protein PP2-A11 [Source:UniProtKB/Swiss-Prot;Acc:Q9CAN4]
AT1G63120	RHOMBOID-like protein 2 [Source:UniProtKB/Swiss-Prot;Acc:Q9CAN1]
AT1G63130	Pentatricopeptide repeat-containing protein At1g63130, mitochondrial [Source:UniProtKB/Swiss-Prot;Acc:Q9CAN0]
AT1G63160	Replication factor C subunit 2 [Source:UniProtKB/Swiss-Prot;Acc:Q9CAM7]
AT1G63170	E3 ubiquitin-protein ligase At1g63170 [Source:UniProtKB/Swiss-Prot;Acc:Q8LDB8]
AT1G63220	C2 domain-containing protein At1g63220 [Source:UniProtKB/Swiss-Prot;Acc:Q9C8S6]
AT1G63230	At1g63230 [Source:UniProtKB/TrEMBL;Acc:Q0IGJ6]
AT1G63240	Uncharacterized protein At1g63240 [Source:UniProtKB/TrEMBL;Acc:Q949Y1]
AT1G63250	Probable DEAD-box ATP-dependent RNA helicase 48 [Source:UniProtKB/Swiss-Prot;Acc:Q9C8S9]
AT1G63290	Ribulose-phosphate 3-epimerase [Source:UniProtKB/TrEMBL;Acc:Q9C8T3]
AT1G63300	Myosin heavy chain-related protein [Source:UniProtKB/TrEMBL;Acc:Q9C8T4]
AT1G63370	Flavin-containing monooxygenase FMO GS-OX-like 5 [Source:UniProtKB/Swiss-Prot;Acc:Q9C8U0]
AT1G63380	F2K11.24 [Source:UniProtKB/TrEMBL;Acc:Q9SH24]
AT1G63400	Pentatricopeptide repeat-containing protein At1g63400 [Source:UniProtKB/Swiss-Prot;Acc:Q9SH26]
AT1G63440	Probable copper-transporting ATPase HMA5 [Source:UniProtKB/Swiss-Prot;Acc:Q9SH30]
AT1G63470	AT-hook motif nuclear-localized protein 5 [Source:UniProtKB/Swiss-Prot;Acc:Q8GXB3]
AT1G63480	AT-hook motif nuclear-localized protein 12 [Source:UniProtKB/Swiss-Prot;Acc:Q8LPN5]
AT1G63500	BSK7 [Source:UniProtKB/TrEMBL;Acc:A0A178WJ26]
AT1G63610	At1g63610 [Source:UniProtKB/TrEMBL;Acc:Q9CAC8]
AT1G63640	P-loop nucleoside triphosphate hydrolases superfamily protein with CH (Calponin Homology) domain [Source:TAIR;Acc:AT1G63640]
AT1G63660	At1g63660 [Source:UniProtKB/TrEMBL;Acc:Q9CAD1]
AT1G63670	Uncharacterized protein F24D7.14 [Source:UniProtKB/TrEMBL;Acc:Q9CAD2]
AT1G63690	Signal peptide peptidase-like 2 [Source:UniProtKB/Swiss-Prot;Acc:Q8W469]
AT1G63700	YDA [Source:UniProtKB/TrEMBL;Acc:A0A178WLG6]
AT1G63730	Disease resistance protein (TIR-NBS-LRR class) family [Source:UniProtKB/TrEMBL;Acc:Q9CAD8]
AT1G63740	Disease resistance protein (TIR-NBS-LRR class) family [Source:UniProtKB/TrEMBL;Acc:Q9CAD9]
AT1G63780	IMP4 [Source:UniProtKB/TrEMBL;Acc:A0A178WDJ3]
AT1G63855	Putative methyltransferase family protein [Source:TAIR;Acc:AT1G63855]
AT1G63930	At1g63930 [Source:UniProtKB/TrEMBL;Acc:Q9CAK4]
AT1G63940	MDAR6 [Source:UniProtKB/TrEMBL;Acc:A0A178WFH3]
AT1G63970	2-C-methyl-D-erythritol 2,4-cyclodiphosphate synthase, chloroplastic [Source:UniProtKB/Swiss-Prot;Acc:Q9CAK8]
AT1G63980	At1g63980/F22C12_9 [Source:UniProtKB/TrEMBL;Acc:Q940M0]
AT1G63990	Meiotic recombination protein SPO11-2 [Source:UniProtKB/Swiss-Prot;Acc:Q9M4A1]
AT1G64040	Serine/threonine-protein phosphatase [Source:UniProtKB/TrEMBL;Acc:A0A178WMA0]
AT1G64050	F22C12.19 [Source:UniProtKB/TrEMBL;Acc:Q9SH55]
AT1G64080	Probable membrane-associated kinase regulator 2 [Source:UniProtKB/Swiss-Prot;Acc:Q9SH58]
AT1G64100	Pentatricopeptide (PPR) repeat-containing protein [Source:UniProtKB/TrEMBL;Acc:A8MRJ8]
AT1G64105	NAC027 [Source:UniProtKB/TrEMBL;Acc:A0A178WJS8]
AT1G64140	F22C12.10 [Source:UniProtKB/TrEMBL;Acc:Q9SH64]
AT1G64150	Protein PAM71, chloroplastic [Source:UniProtKB/Swiss-Prot;Acc:Q94AX5]
AT1G64170	Cation/H(+) antiporter 16 [Source:UniProtKB/Swiss-Prot;Acc:Q1HDT3]
AT1G64180	Intracellular protein transport protein USO1-like protein [Source:UniProtKB/TrEMBL;Acc:F4I5B1]
AT1G64190	6-phosphogluconate dehydrogenase, decarboxylating 1, chloroplastic [Source:UniProtKB/Swiss-Prot;Acc:Q9SH69]
AT1G64300	At1g64300/F15H21_13 [Source:UniProtKB/TrEMBL;Acc:Q944S4]
AT1G64385	At1g64385 [Source:UniProtKB/TrEMBL;Acc:Q8GUH9]
AT1G64450	At1g64450 [Source:UniProtKB/TrEMBL;Acc:Q9SGW9]
AT1G64455	Collagen triple helix protein [Source:UniProtKB/TrEMBL;Acc:A0A1P8AR00]
AT1G64520	RPN12a [Source:UniProtKB/TrEMBL;Acc:A0A178WH62]
AT1G64570	Homeodomain-like superfamily protein [Source:UniProtKB/TrEMBL;Acc:F4I6S6]
AT1G64610	Transducin/WD40 repeat-like superfamily protein [Source:UniProtKB/TrEMBL;Acc:Q8VZK1]
AT1G64625	Transcription factor bHLH157 [Source:UniProtKB/Swiss-Prot;Acc:Q7XJU0]
AT1G64630	Uncharacterized protein At1g64630 (Fragment) [Source:UniProtKB/TrEMBL;Acc:C0SV16]
AT1G64633
AT1G64750	Deletion of SUV3 suppressor 1(I) [Source:UniProtKB/TrEMBL;Acc:F4I886]
AT1G64840	F-box/kelch-repeat protein At1g64840 [Source:UniProtKB/Swiss-Prot;Acc:Q9XIR1]
AT1G64860	RNA polymerase sigma factor sigA [Source:UniProtKB/Swiss-Prot;Acc:O24629]
AT1G64890	Probable folate-biopterin transporter 7 [Source:UniProtKB/Swiss-Prot;Acc:Q9XIQ7]
AT1G64960	ARM repeat superfamily protein [Source:TAIR;Acc:AT1G64960]
AT1G64980	Nucleotide-diphospho-sugar transferases superfamily protein [Source:TAIR;Acc:AT1G64980]
AT1G65020	At1g65020 [Source:UniProtKB/TrEMBL;Acc:Q5XF12]
AT1G65030	At1g65030 [Source:UniProtKB/TrEMBL;Acc:Q5XEV4]
AT1G65040	ERAD-associated E3 ubiquitin-protein ligase HRD1B [Source:UniProtKB/Swiss-Prot;Acc:Q6NPT7]
AT1G65080	ALBINO3-like protein 2, chloroplastic [Source:UniProtKB/Swiss-Prot;Acc:Q8L718]
AT1G65220	ARM repeat superfamily protein [Source:UniProtKB/TrEMBL;Acc:Q93ZY6]
AT1G65250	Probable inactive receptor-like protein kinase At1g65250 [Source:UniProtKB/Swiss-Prot;Acc:O80795]
AT1G65260	Membrane-associated protein VIPP1, chloroplastic [Source:UniProtKB/Swiss-Prot;Acc:O80796]
AT1G65270	AT1G65270 protein [Source:UniProtKB/TrEMBL;Acc:O80798]
AT1G65320	CBS domain-containing protein CBSX6 [Source:UniProtKB/Swiss-Prot;Acc:Q8GZA4]
AT1G65430	RBR-type E3 ubiquitin transferase [Source:UniProtKB/TrEMBL;Acc:A0A178WLP2]
AT1G65440	Transcription elongation factor SPT6 homolog [Source:UniProtKB/Swiss-Prot;Acc:A8MS85]
AT1G65470	Chromatin assembly factor 1 subunit FAS1 [Source:UniProtKB/Swiss-Prot;Acc:Q9SXY0]
AT1G65540	LETM1-like protein [Source:UniProtKB/TrEMBL;Acc:F4IBH5]
AT1G65541	unknown protein; Ha. [Source:TAIR;Acc:AT1G65541]
AT1G65560	Zinc-binding dehydrogenase family protein [Source:UniProtKB/TrEMBL;Acc:F4IBH8]
AT1G65650	Ubiquitin carboxyl-terminal hydrolase [Source:UniProtKB/TrEMBL;Acc:A0A178WM46]
AT1G65660	SMP1 [Source:UniProtKB/TrEMBL;Acc:A0A178W8X4]
AT1G65720	At1g65720/F1E22_13 [Source:UniProtKB/TrEMBL;Acc:Q9SHY3]
AT1G65820	Microsomal glutathione s-transferase [Source:UniProtKB/TrEMBL;Acc:F4IBL0]
AT1G65840	Probable polyamine oxidase 4 [Source:UniProtKB/Swiss-Prot;Acc:Q8H191]
AT1G65950	Protein kinase superfamily protein [Source:UniProtKB/TrEMBL;Acc:F4ID59]
AT1G66040	Putative E3 ubiquitin-protein ligase ORTHRUS 4 [Source:UniProtKB/Swiss-Prot;Acc:Q9C8E1]
AT1G66070	Eukaryotic translation initiation factor 3 subunit J [Source:UniProtKB/TrEMBL;Acc:A0A178WCY1]
AT1G66080	At1g66080 [Source:UniProtKB/TrEMBL;Acc:Q9C8D7]
AT1G66170	PHD finger protein MALE MEIOCYTE DEATH 1 [Source:UniProtKB/Swiss-Prot;Acc:Q7X6Y7]
AT1G66260	THO complex subunit 4C [Source:UniProtKB/Swiss-Prot;Acc:Q94EH8]
AT1G66330	Senescence-associated protein AAF, chlorolplastic [Source:UniProtKB/Swiss-Prot;Acc:Q9C8Y4]
AT1G66340	Ethylene receptor 1 [Source:UniProtKB/Swiss-Prot;Acc:P49333]
AT1G66345	Pentatricopeptide repeat-containing protein At1g66345, mitochondrial [Source:UniProtKB/Swiss-Prot;Acc:Q3ECH5]
AT1G66500	Polyadenylation and cleavage factor homolog 1 [Source:UniProtKB/Swiss-Prot;Acc:Q9C710]
AT1G66580	60S ribosomal protein L10-3 [Source:UniProtKB/Swiss-Prot;Acc:Q93W22]
AT1G66590	Cytochrome c oxidase 19-1 [Source:UniProtKB/TrEMBL;Acc:F4IEX1]
AT1G66620	E3 ubiquitin-protein ligase SINA-like 2 [Source:UniProtKB/Swiss-Prot;Acc:Q9C6H3]
AT1G66660	E3 ubiquitin-protein ligase [Source:UniProtKB/TrEMBL;Acc:F4IEX9]
AT1G66670	ATP-dependent Clp protease proteolytic subunit 3, chloroplastic [Source:UniProtKB/Swiss-Prot;Acc:Q9SXJ6]
AT1G66680	Protein-lysine N-methyltransferase At1g66680 [Source:UniProtKB/TrEMBL;Acc:Q9C9M1]
AT1G66730	DNA ligase 6 [Source:UniProtKB/Swiss-Prot;Acc:F4HPZ9]
AT1G66740	SP7 [Source:UniProtKB/TrEMBL;Acc:A0A178WM99]
AT1G66750	CDKD [Source:UniProtKB/TrEMBL;Acc:A0A178WBE6]
AT1G66810	Zinc finger CCCH domain-containing protein 14 [Source:UniProtKB/Swiss-Prot;Acc:Q9C9N3]
AT1G67035	Homeobox Hox-B3-like protein [Source:UniProtKB/TrEMBL;Acc:Q5BPW2]
AT1G67060	AT1G67060 protein [Source:UniProtKB/TrEMBL;Acc:A0JQ16]
AT1G67120	ATPases;nucleotide binding;ATP binding;nucleoside-triphosphatases;transcription factor binding [Source:TAIR;Acc:AT1G67120]
AT1G67170	Protein FLX-like 2 [Source:UniProtKB/Swiss-Prot;Acc:Q84TD8]
AT1G67180	F5A8.9 protein [Source:UniProtKB/TrEMBL;Acc:Q9ZW89]
AT1G67190	F-box/LRR-repeat protein At1g67190 [Source:UniProtKB/Swiss-Prot;Acc:Q9ZW88]
AT1G67210	At1g67210 [Source:UniProtKB/TrEMBL;Acc:Q8LD15]
AT1G67250	At1g67250 [Source:UniProtKB/TrEMBL;Acc:Q94B05]
AT1G67325	RanBP2-type zinc finger protein At1g67325 [Source:UniProtKB/Swiss-Prot;Acc:Q8GZ43]
AT1G67350	At1g67350 [Source:UniProtKB/TrEMBL;Acc:Q9FYF8]
AT1G67370	Meiosis-specific protein ASY1 [Source:UniProtKB/Swiss-Prot;Acc:F4HRV8]
AT1G67410	At1g67410 [Source:UniProtKB/TrEMBL;Acc:Q08AA5]
AT1G67430	60S ribosomal protein L17-2 [Source:UniProtKB/Swiss-Prot;Acc:P51413]
AT1G67440	Minichromosome maintenance (MCM2/3/5) family protein [Source:TAIR;Acc:AT1G67440]
AT1G67490	Mannosyl-oligosaccharide glucosidase GCS1 [Source:UniProtKB/Swiss-Prot;Acc:F4HTM3]
AT1G67510	Leucine-rich repeat protein kinase family protein [Source:UniProtKB/TrEMBL;Acc:O64794]
AT1G67570	Protein of unknown function (DUF3537) [Source:TAIR;Acc:AT1G67570]
AT1G67580	Protein kinase superfamily protein [Source:UniProtKB/TrEMBL;Acc:Q9CAG1]
AT1G67600	Acid phosphatase/vanadium-dependent haloperoxidase-related protein [Source:UniProtKB/TrEMBL;Acc:Q9FXC5]
AT1G67620	Protein Iojap-related, mitochondrial [Source:UniProtKB/Swiss-Prot;Acc:Q9CAF9]
AT1G67650	Signal recognition particle subunit SRP72 [Source:UniProtKB/TrEMBL;Acc:Q9FXD1]
AT1G67680	Signal recognition particle subunit SRP72 [Source:UniProtKB/TrEMBL;Acc:Q9FXD4]
AT1G67690	Probable thimet oligopeptidase [Source:UniProtKB/Swiss-Prot;Acc:F4HTQ1]
AT1G67780	Zinc-finger domain of monoamine-oxidase A repressor R1 protein [Source:UniProtKB/TrEMBL;Acc:F4HTR3]
AT1G67785	Putative uncharacterized protein [Source:UniProtKB/TrEMBL;Acc:Q8VZ65]
AT1G67970	Heat stress transcription factor A-8 [Source:UniProtKB/Swiss-Prot;Acc:Q9S7U5]
AT1G68000	CDP-diacylglycerol--inositol 3-phosphatidyltransferase 1 [Source:UniProtKB/Swiss-Prot;Acc:Q8LBA6]
AT1G68030	RING/FYVE/PHD zinc finger superfamily protein [Source:TAIR;Acc:AT1G68030]
AT1G68050	FKF1 [Source:UniProtKB/TrEMBL;Acc:A0A178W8F6]
AT1G68070	At1g68070 [Source:UniProtKB/TrEMBL;Acc:Q9C9X1]
AT1G68080	2-oxoglutarate (2OG) and Fe(II)-dependent oxygenase superfamily protein [Source:UniProtKB/TrEMBL;Acc:Q5PP31]
AT1G68120	Protein BASIC PENTACYSTEINE3 [Source:UniProtKB/Swiss-Prot;Acc:Q9C9X6]
AT1G68140	Zinc finger/BTB domain protein, putative (DUF1644) [Source:UniProtKB/TrEMBL;Acc:Q9C9X8]
AT1G68185	Ubiquitin-like superfamily protein [Source:TAIR;Acc:AT1G68185]
AT1G68200	Zinc finger CCCH domain-containing protein 15 [Source:UniProtKB/Swiss-Prot;Acc:Q9C9F5]
AT1G68220	Aerobic coproporphyrinogen-III oxidase (DUF1218) [Source:UniProtKB/TrEMBL;Acc:Q9C9F7]
AT1G68260	Acyl-acyl carrier protein thioesterase ATL3, chloroplastic [Source:UniProtKB/Swiss-Prot;Acc:Q8W583]
AT1G68310	Protein of unknown function (DUF59) [Source:TAIR;Acc:AT1G68310]
AT1G68340	Protein of unknown function (DUF1639) [Source:TAIR;Acc:AT1G68340]
AT1G68370	At1g68370 [Source:UniProtKB/TrEMBL;Acc:Q1H5A8]
AT1G68580	Agenet and bromo-adjacent homology (BAH) domain-containing protein [Source:UniProtKB/TrEMBL;Acc:Q8L7Q0]
AT1G68660	ATP-dependent Clp protease adapter protein CLPS1, chloroplastic [Source:UniProtKB/Swiss-Prot;Acc:Q9SX29]
AT1G68680	At1g68680 [Source:UniProtKB/TrEMBL;Acc:Q8L9R6]
AT1G68830	Serine/threonine-protein kinase STN7, chloroplastic [Source:UniProtKB/Swiss-Prot;Acc:Q9S713]
AT1G68890	Protein PHYLLO, chloroplastic [Source:UniProtKB/Swiss-Prot;Acc:Q15KI9]
AT1G69060	Chaperone DnaJ-domain superfamily protein [Source:UniProtKB/TrEMBL;Acc:Q8RWZ0]
AT1G69070	FUNCTIONS IN: molecular_function unknown; INVOLVED IN: biological_process unknown; LOCATED IN: cellular_component unknown; EXPRESSED IN: 23 plant structures; EXPRESSED DURING: 13 growth stages; CONTAINS InterPro DOMAIN/s: Nop14-like protein (InterPr /.../07276); Ha. [Source:TAIR;Acc:AT1G69070]
AT1G69170	Squamosa promoter-binding-like protein 6 [Source:UniProtKB/Swiss-Prot;Acc:Q94JW8]
AT1G69200	Fructokinase-like 2, chloroplastic [Source:UniProtKB/Swiss-Prot;Acc:F4I0K2]
AT1G69250	At1g69250 [Source:UniProtKB/TrEMBL;Acc:Q9LDI9]
AT1G69290	Pentatricopeptide repeat-containing protein At1g69290 [Source:UniProtKB/Swiss-Prot;Acc:P0C7R4]
AT1G69380	RRG [Source:UniProtKB/TrEMBL;Acc:A0A178WN95]
AT1G69400	Mitotic checkpoint protein BUB3.3 [Source:UniProtKB/Swiss-Prot;Acc:F4I241]
AT1G69410	Eukaryotic translation initiation factor 5A-3 [Source:UniProtKB/Swiss-Prot;Acc:Q9C505]
AT1G69420	S-acyltransferase [Source:UniProtKB/TrEMBL;Acc:A0A178WF77]
AT1G69460	Transmembrane emp24 domain-containing protein p24delta10 [Source:UniProtKB/Swiss-Prot;Acc:Q8VY92]
AT1G69485	Ribosomal L32p protein family [Source:UniProtKB/TrEMBL;Acc:Q5Q0D8]
AT1G69640	Sphinganine C4-monooxygenase 1 [Source:UniProtKB/Swiss-Prot;Acc:Q8VYI1]
AT1G69670	Cullin-3B [Source:UniProtKB/Swiss-Prot;Acc:Q9C9L0]
AT1G69740	Delta-aminolevulinic acid dehydratase 1, chloroplastic [Source:UniProtKB/Swiss-Prot;Acc:Q9SFH9]
AT1G69750	At1g66590 [Source:UniProtKB/TrEMBL;Acc:Q9C9L6]
AT1G69770	DNA (cytosine-5)-methyltransferase CMT3 [Source:UniProtKB/Swiss-Prot;Acc:Q94F88]
AT1G69800	Cystathionine beta-synthase (CBS) protein [Source:TAIR;Acc:AT1G69800]
AT1G69830	Alpha-amylase 3, chloroplastic [Source:UniProtKB/Swiss-Prot;Acc:Q94A41]
AT1G69960	Serine/threonine-protein phosphatase PP2A-5 catalytic subunit [Source:UniProtKB/Swiss-Prot;Acc:O04951]
AT1G69980	At1g69980 [Source:UniProtKB/TrEMBL;Acc:A1A6I1]
AT1G70160	Zinc finger MYND domain protein [Source:UniProtKB/TrEMBL;Acc:Q9C5K0]
AT1G70190	F20P5.9 protein [Source:UniProtKB/TrEMBL;Acc:O04527]
AT1G70280	NHL domain-containing protein [Source:UniProtKB/TrEMBL;Acc:F4I5D7]
AT1G70300	Potassium transporter 6 [Source:UniProtKB/Swiss-Prot;Acc:Q8W4I4]
AT1G70310	Spermidine synthase 2 [Source:UniProtKB/Swiss-Prot;Acc:O48661]
AT1G70320	E3 ubiquitin-protein ligase UPL2 [Source:UniProtKB/Swiss-Prot;Acc:Q8H0T4]
AT1G70330	Equilibrative nucleotide transporter 1 [Source:UniProtKB/Swiss-Prot;Acc:Q8VXY7]
AT1G70335	Uncharacterized protein (Fragment) [Source:UniProtKB/TrEMBL;Acc:A0A1P8AUX0]
AT1G70350	At1g70350 [Source:UniProtKB/TrEMBL;Acc:Q6NQH1]
AT1G70360	F-box family protein [Source:TAIR;Acc:AT1G70360]
AT1G70490	ADP-ribosylation factor 2-B [Source:UniProtKB/Swiss-Prot;Acc:P0DH91]
AT1G70570	Anthranilate phosphoribosyltransferase [Source:UniProtKB/TrEMBL;Acc:F4I5H7]
AT1G70620	Cyclin-like protein [Source:UniProtKB/TrEMBL;Acc:F4I6U7]
AT1G70650	Ran BP2/NZF zinc finger-like superfamily protein [Source:UniProtKB/TrEMBL;Acc:F4I6V2]
AT1G70660	Ubiquitin-conjugating enzyme E2 variant 1B [Source:UniProtKB/Swiss-Prot;Acc:Q9CAB6]
AT1G70730	Phosphoglucomutase/phosphomannomutase family protein [Source:UniProtKB/TrEMBL;Acc:F4I6W4]
AT1G70740	At1g70740 [Source:UniProtKB/TrEMBL;Acc:B4F7N6]
AT1G70750	Myosin-binding protein 2 [Source:UniProtKB/Swiss-Prot;Acc:Q9CAC4]
AT1G70780	At1g70780/F5A18_4 [Source:UniProtKB/TrEMBL;Acc:Q9S812]
AT1G70900	F15H11.13 protein [Source:UniProtKB/TrEMBL;Acc:Q9SSK4]
AT1G70980	Asparagine--tRNA ligase, cytoplasmic 3 [Source:UniProtKB/Swiss-Prot;Acc:Q9SSK1]
AT1G71020	RING-type E3 ubiquitin transferase [Source:UniProtKB/TrEMBL;Acc:A0A178WJE0]
AT1G71070	At1g71070/F23N20_6 [Source:UniProtKB/TrEMBL;Acc:Q9C9A1]
AT1G71080	At1g71080/F23N20_7 [Source:UniProtKB/TrEMBL;Acc:Q9C9A0]
AT1G71090	Protein PIN-LIKES 2 [Source:UniProtKB/Swiss-Prot;Acc:Q9C999]
AT1G71100	Probable ribose-5-phosphate isomerase 1 [Source:UniProtKB/Swiss-Prot;Acc:Q9C998]
AT1G71110	unknown protein; FUNCTIONS IN: molecular_function unknown; INVOLVED IN: biological_process unknown; LOCATED IN: endomembrane system; BEST Arabidopsis thaliana protein match is: unknown protein (TAIR:AT2G12400.1); Ha. [Source:TAIR;Acc:AT1G71110]
AT1G71130	Ethylene-responsive transcription factor ERF070 [Source:UniProtKB/Swiss-Prot;Acc:Q9C995]
AT1G71170	Probable 3-hydroxyisobutyrate dehydrogenase-like 2, mitochondrial [Source:UniProtKB/Swiss-Prot;Acc:Q9C991]
AT1G71190	At1g71190 [Source:UniProtKB/TrEMBL;Acc:Q9C989]
AT1G71210	Pentatricopeptide repeat-containing protein At1g71210, mitochondrial [Source:UniProtKB/Swiss-Prot;Acc:Q8GZA6]
AT1G71240	Plant protein of unknown function (DUF639) [Source:TAIR;Acc:AT1G71240]
AT1G71260	Single-stranded DNA-binding protein WHY2, mitochondrial [Source:UniProtKB/Swiss-Prot;Acc:Q8VYF7]
AT1G71310	RAD52-1B.2 [Source:UniProtKB/TrEMBL;Acc:A0A178W7H6]
AT1G71340	Glycerophosphodiester phosphodiesterase GDPD4 [Source:UniProtKB/Swiss-Prot;Acc:F4I8H8]
AT1G71350	Eukaryotic translation initiation factor SUI1 family protein [Source:UniProtKB/TrEMBL;Acc:Q0WUR1]
AT1G71380	Endoglucanase [Source:UniProtKB/TrEMBL;Acc:Q0V7W1]
AT1G71430	At1g71430 [Source:UniProtKB/TrEMBL;Acc:Q9C9I0]
AT1G71440	Tubulin-folding cofactor E [Source:UniProtKB/Swiss-Prot;Acc:Q8GRL7]
AT1G71480	AT1G71480 protein [Source:UniProtKB/TrEMBL;Acc:Q9C9I5]
AT1G71696	Carboxypeptidase SOL1 [Source:UniProtKB/Swiss-Prot;Acc:Q9M9H7]
AT1G71720	F14O23.10 protein [Source:UniProtKB/TrEMBL;Acc:Q9M9H4]
AT1G71750	Hypoxanthine phosphoribosyltransferase [Source:UniProtKB/TrEMBL;Acc:F4IA25]
AT1G71760	Putative uncharacterized protein [Source:UniProtKB/TrEMBL;Acc:Q5BPV4]
AT1G71800	Cleavage stimulating factor 64 [Source:UniProtKB/Swiss-Prot;Acc:Q9M9G6]
AT1G71810	Uncharacterized aarF domain-containing protein kinase At1g71810, chloroplastic [Source:UniProtKB/Swiss-Prot;Acc:Q94BU1]
AT1G71820	SEC6 [Source:UniProtKB/TrEMBL;Acc:F4IA34]
AT1G71850	F14O23.23 protein [Source:UniProtKB/TrEMBL;Acc:Q9M9G1]
AT1G71860	Protein-tyrosine-phosphatase PTP1 [Source:UniProtKB/Swiss-Prot;Acc:O82656]
AT1G71865	PyrD [Source:UniProtKB/TrEMBL;Acc:Q8GW89]
AT1G71900	Protein of unknown function (DUF803) [Source:TAIR;Acc:AT1G71900]
AT1G71910	At1g71910 [Source:UniProtKB/TrEMBL;Acc:Q9C8X0]
AT1G71920	Histidinol-phosphate aminotransferase 2, chloroplastic [Source:UniProtKB/Swiss-Prot;Acc:P0DI07]
AT1G71940	SNARE associated Golgi protein family [Source:UniProtKB/TrEMBL;Acc:F4IBM1]
AT1G71950	At1g71950 [Source:UniProtKB/TrEMBL;Acc:Q9C8W7]
AT1G71980	Receptor homology region, transmembrane domain- and RING domain-containing protein 2 [Source:UniProtKB/Swiss-Prot;Acc:Q8VZ14]
AT1G72020	TonB-dependent heme receptor A [Source:UniProtKB/TrEMBL;Acc:Q9C7G5]
AT1G72040	At1g72040 [Source:UniProtKB/TrEMBL;Acc:Q501D4]
AT1G72090	At1g72090/F28P5_4 [Source:UniProtKB/TrEMBL;Acc:Q9C7H2]
AT1G72125	Protein NRT1/ PTR FAMILY 5.13 [Source:UniProtKB/Swiss-Prot;Acc:Q0WSZ6]
AT1G72160	Patellin-3 [Source:UniProtKB/Swiss-Prot;Acc:Q56Z59]
AT1G72170	MICOS complex subunit, putative (DUF543) [Source:UniProtKB/TrEMBL;Acc:Q8GWC7]
AT1G72190	D-isomer specific 2-hydroxyacid dehydrogenase family protein [Source:UniProtKB/TrEMBL;Acc:F4IBQ3]
AT1G72200	RING-H2 finger protein ATL11 [Source:UniProtKB/Swiss-Prot;Acc:Q84W40]
AT1G72250	Di-glucose binding protein with Kinesin motor domain [Source:TAIR;Acc:AT1G72250]
AT1G72275	LOW protein: nuclease-like protein [Source:UniProtKB/TrEMBL;Acc:A0A1P8AMV0]
AT1G72300	Leucine-rich repeat receptor-like protein kinase (Fragment) [Source:UniProtKB/TrEMBL;Acc:C0LGI8]
AT1G72310	RING-H2 finger protein ATL3 [Source:UniProtKB/Swiss-Prot;Acc:Q9XF63]
AT1G72340	NagB/RpiA/CoA transferase-like superfamily protein [Source:TAIR;Acc:AT1G72340]
AT1G72360	Integrase-type DNA-binding superfamily protein [Source:UniProtKB/TrEMBL;Acc:F4IDA7]
AT1G72390	CONTAINS InterPro DOMAIN/s: Spt20 family (InterPro:IPR021950); Ha. [Source:TAIR;Acc:AT1G72390]
AT1G72410	COP1-interacting protein-like protein [Source:UniProtKB/TrEMBL;Acc:F4IDB4]
AT1G72440	CCAAT-binding factor [Source:UniProtKB/TrEMBL;Acc:F4IDC2]
AT1G72470	Exocyst subunit Exo70 family protein [Source:UniProtKB/TrEMBL;Acc:Q9C9E5]
AT1G72550	Phenylalanine--tRNA ligase beta subunit, cytoplasmic [Source:UniProtKB/Swiss-Prot;Acc:Q9SGE9]
AT1G72560	Exportin-T [Source:UniProtKB/Swiss-Prot;Acc:Q7PC79]
AT1G72600	At1g72600 [Source:UniProtKB/TrEMBL;Acc:Q9CAH6]
AT1G72620	Alpha/beta-Hydrolases superfamily protein [Source:UniProtKB/TrEMBL;Acc:F4IDE6]
AT1G72650	TRF-like 6 [Source:UniProtKB/TrEMBL;Acc:F4IDF1]
AT1G72690	At1g72690 [Source:UniProtKB/TrEMBL;Acc:Q9CAI4]
AT1G72790	Hydroxyproline-rich glycoprotein family protein [Source:UniProtKB/TrEMBL;Acc:Q9CAJ1]
AT1G72810	Threonine synthase 2, chloroplastic [Source:UniProtKB/Swiss-Prot;Acc:Q9SSP5]
AT1G72820	At1g72820/F3N23_2 [Source:UniProtKB/TrEMBL;Acc:Q9SSP4]
AT1G72840	Disease resistance protein (TIR-NBS-LRR class) [Source:UniProtKB/TrEMBL;Acc:F4IEZ7]
AT1G72850	Disease resistance protein (TIR-NBS class) [Source:UniProtKB/TrEMBL;Acc:Q9SSP1]
AT1G72860	Disease resistance protein (TIR-NBS-LRR class) family [Source:TAIR;Acc:AT1G72860]
AT1G72870	Disease resistance protein (TIR-NBS class) [Source:UniProtKB/TrEMBL;Acc:Q9SSN9]
AT1G72880	At1g72880 [Source:UniProtKB/TrEMBL;Acc:Q84MD7]
AT1G72920	Similar to part of disease resistance protein [Source:UniProtKB/TrEMBL;Acc:Q9SSN4]
AT1G72950	Disease resistance protein (TIR-NBS class) [Source:UniProtKB/TrEMBL;Acc:Q9SSN1]
AT1G72990	Beta-galactosidase 17 [Source:UniProtKB/Swiss-Prot;Acc:Q93Z24]
AT1G73010	Inorganic pyrophosphatase 1 [Source:UniProtKB/Swiss-Prot;Acc:Q67YC0]
AT1G73020	Anoctamin-like protein At1g73020 [Source:UniProtKB/Swiss-Prot;Acc:A0MFS9]
AT1G73030	VPS46.2 [Source:UniProtKB/TrEMBL;Acc:A0A178W5G8]
AT1G73060	Protein LOW PSII ACCUMULATION 3, chloroplastic [Source:UniProtKB/Swiss-Prot;Acc:Q8H0W0]
AT1G73100	Histone-lysine N-methyltransferase, H3 lysine-9 specific SUVH3 [Source:UniProtKB/Swiss-Prot;Acc:Q9C5P4]
AT1G73110	At1g73110/F3N23_39 [Source:UniProtKB/TrEMBL;Acc:Q9AST9]
AT1G73150	GTE3 [Source:UniProtKB/TrEMBL;Acc:A0A178W401]
AT1G73170	P-loop containing nucleoside triphosphate hydrolases superfamily protein [Source:TAIR;Acc:AT1G73170]
AT1G73200	Testis-expressed sequence 2-like protein (DUF2404) [Source:UniProtKB/TrEMBL;Acc:Q9CAT4]
AT1G73230	Nascent polypeptide-associated complex subunit beta [Source:UniProtKB/Swiss-Prot;Acc:Q9CAT7]
AT1G73240	Nucleoporin protein Ndc1-Nup protein [Source:UniProtKB/TrEMBL;Acc:Q8LAF4]
AT1G73250	GDP-L-fucose synthase 1 [Source:UniProtKB/Swiss-Prot;Acc:O49213]
AT1G73350	unknown protein; FUNCTIONS IN: molecular_function unknown; INVOLVED IN: biological_process unknown; LOCATED IN: nucleus; EXPRESSED IN: 25 plant structures; EXPRESSED DURING: 15 growth stages; Ha. [Source:TAIR;Acc:AT1G73350]
AT1G73380	Uncharacterized protein At1g73380 [Source:UniProtKB/TrEMBL;Acc:Q9FX33]
AT1G73390	At1g73390 [Source:UniProtKB/TrEMBL;Acc:Q9FX34]
AT1G73430	Sec34-like family protein [Source:UniProtKB/TrEMBL;Acc:F4HQ84]
AT1G73440	At1g73440 [Source:UniProtKB/TrEMBL;Acc:Q9FDZ8]
AT1G73450	Protein kinase superfamily protein [Source:TAIR;Acc:AT1G73450]
AT1G73460	Protein kinase superfamily protein [Source:UniProtKB/TrEMBL;Acc:F4HQ88]
AT1G73480	Alpha/beta-Hydrolases superfamily protein [Source:UniProtKB/TrEMBL;Acc:Q94AM5]
AT1G73540	Nudix hydrolase 21, chloroplastic [Source:UniProtKB/Swiss-Prot;Acc:Q8VY81]
AT1G73670	Mitogen-activated protein kinase 15 [Source:UniProtKB/Swiss-Prot;Acc:Q9C9U4]
AT1G73690	Cyclin-dependent kinase D-1 [Source:UniProtKB/Swiss-Prot;Acc:Q9C9U2]
AT1G73710	Pentatricopeptide repeat-containing protein At1g73710 [Source:UniProtKB/Swiss-Prot;Acc:Q9C9U0]
AT1G73720	SMU1 [Source:UniProtKB/TrEMBL;Acc:A0A178WHG8]
AT1G73730	SLIM1 [Source:UniProtKB/TrEMBL;Acc:A0A178VZZ3]
AT1G73740	Putative UDP-N-acetylglucosamine--N-acetylmuramyl-(Pentapeptide)-pyrophosphoryl-undecaprenol N-acetylglucosamine transferase; 62395-63952 [Source:UniProtKB/TrEMBL;Acc:Q9C9T8]
AT1G73770	Coiled-coil protein [Source:UniProtKB/TrEMBL;Acc:Q9C9T5]
AT1G73790	Mitotic-spindle organizing protein 1A [Source:UniProtKB/Swiss-Prot;Acc:Q9C9T3]
AT1G73805	Protein SAR DEFICIENT 1 [Source:UniProtKB/Swiss-Prot;Acc:Q9C9T2]
AT1G73830	Transcription factor BEE 3 [Source:UniProtKB/Swiss-Prot;Acc:Q8GWK7]
AT1G73840	Hydroxyproline-rich glycoprotein family protein [Source:UniProtKB/TrEMBL;Acc:Q8VYM7]
AT1G73875	Carbon catabolite repressor protein 4 homolog 5 [Source:UniProtKB/Swiss-Prot;Acc:Q0WKY2]
AT1G73910	actin-related proteins 4A [Source:TAIR;Acc:AT1G73910]
AT1G73930	AT1G73930 protein [Source:UniProtKB/TrEMBL;Acc:Q9C9B4]
AT1G73950	Transmembrane Fragile-X-F-associated protein [Source:UniProtKB/TrEMBL;Acc:F4HS21]
AT1G73970	unknown protein; Ha. [Source:TAIR;Acc:AT1G73970]
AT1G73980	Inorganic pyrophosphatase TTM1 [Source:UniProtKB/Swiss-Prot;Acc:Q9C9B9]
AT1G73990	Serine protease SPPA, chloroplastic [Source:UniProtKB/Swiss-Prot;Acc:Q9C9C0]
AT1G74040	2-isopropylmalate synthase 2, chloroplastic [Source:UniProtKB/Swiss-Prot;Acc:Q9C550]
AT1G74070	Peptidyl-prolyl cis-trans isomerase CYP26-2, chloroplastic [Source:UniProtKB/Swiss-Prot;Acc:F4HTT6]
AT1G74120	Transcription termination factor MTERF15, mitochondrial [Source:UniProtKB/Swiss-Prot;Acc:Q9C6A1]
AT1G74130	Rhomboid-like protein 16, chloroplastic [Source:UniProtKB/Swiss-Prot;Acc:Q84WG3]
AT1G74210	GDPD5 [Source:UniProtKB/TrEMBL;Acc:A0A178W3R5]
AT1G74240	Mitochondrial substrate carrier family protein [Source:UniProtKB/TrEMBL;Acc:Q8GYH1]
AT1G74250	DNAJ protein JJJ1 homolog [Source:UniProtKB/Swiss-Prot;Acc:Q9C911]
AT1G74280	Alpha/beta-Hydrolases superfamily protein [Source:UniProtKB/TrEMBL;Acc:Q9C913]
AT1G74310	Chaperone protein ClpB1 [Source:UniProtKB/Swiss-Prot;Acc:P42730]
AT1G74390	Protein NEN3 [Source:UniProtKB/Swiss-Prot;Acc:Q9CA74]
AT1G74410	NEP1-interacting protein-like 2 [Source:UniProtKB/Swiss-Prot;Acc:Q8LBA0]
AT1G74510	F-box/kelch-repeat protein At1g74510 [Source:UniProtKB/Swiss-Prot;Acc:Q9CA63]
AT1G74520	HVA22-like protein a [Source:UniProtKB/Swiss-Prot;Acc:Q9S7V4]
AT1G74530	Transmembrane protein [Source:UniProtKB/TrEMBL;Acc:Q0WPJ3]
AT1G74560	NAP1-related protein 1 [Source:TAIR;Acc:AT1G74560]
AT1G74580	Putative pentatricopeptide repeat-containing protein At1g74580 [Source:UniProtKB/Swiss-Prot;Acc:Q9CA58]
AT1G74630	Tetratricopeptide repeat (TPR)-like superfamily protein [Source:TAIR;Acc:AT1G74630]
AT1G74640	Alpha/beta-Hydrolases superfamily protein [Source:UniProtKB/TrEMBL;Acc:Q8L475]
AT1G74680	At1g74680/F1M20_36 [Source:UniProtKB/TrEMBL;Acc:Q93ZD5]
AT1G74710	ADC synthase superfamily protein [Source:TAIR;Acc:AT1G74710]
AT1G74720	Protein QUIRKY [Source:UniProtKB/Swiss-Prot;Acc:B8XCH5]
AT1G74750	Pentatricopeptide repeat-containing protein At1g74750 [Source:UniProtKB/Swiss-Prot;Acc:Q9SSF9]
AT1G74780	F25A4.25 protein [Source:UniProtKB/TrEMBL;Acc:Q9SSG2]
AT1G74850	PTAC2 [Source:UniProtKB/TrEMBL;Acc:A0A178WNJ2]
AT1G74860	At1g74860 [Source:UniProtKB/TrEMBL;Acc:Q9SSG6]
AT1G74870	At1g74870 [Source:UniProtKB/TrEMBL;Acc:Q9S7I7]
AT1G74900	Pentatricopeptide repeat (PPR) superfamily protein [Source:TAIR;Acc:AT1G74900]
AT1G74930	Ethylene-responsive transcription factor ERF018 [Source:UniProtKB/Swiss-Prot;Acc:Q9S7L5]
AT1G74929	unknown protein; Ha. [Source:TAIR;Acc:AT1G74929]
AT1G74950	TIFY10B [Source:UniProtKB/TrEMBL;Acc:A0A178WA69]
AT1G74970	30S ribosomal protein S9, chloroplastic [Source:UniProtKB/Swiss-Prot;Acc:Q9XJ27]
AT1G75010	Protein ACCUMULATION AND REPLICATION OF CHLOROPLASTS 3 [Source:UniProtKB/Swiss-Prot;Acc:Q6F6B5]
AT1G75150	unknown protein; Ha. [Source:TAIR;Acc:AT1G75150]
AT1G75210	Cytosolic IMP-GMP specific 5-nucleotidase, putative [Source:UniProtKB/TrEMBL;Acc:Q8RWN4]
AT1G75230	DNA glycosylase superfamily protein [Source:UniProtKB/TrEMBL;Acc:F4HXH4]
AT1G75270	Glutathione S-transferase DHAR2 [Source:UniProtKB/Swiss-Prot;Acc:Q9FRL8]
AT1G75330	OTC [Source:UniProtKB/TrEMBL;Acc:A0A178W4A4]
AT1G75340	Zinc finger CCCH domain-containing protein 16 [Source:UniProtKB/Swiss-Prot;Acc:Q9FWS3]
AT1G75350	50S ribosomal protein L31, chloroplastic [Source:UniProtKB/Swiss-Prot;Acc:Q9FWS4]
AT1G75360	Transmembrane protein [Source:UniProtKB/TrEMBL;Acc:Q5XVF5]
AT1G75370	Sec14p-like phosphatidylinositol transfer family protein [Source:UniProtKB/TrEMBL;Acc:F4HZ25]
AT1G75380	Bifunctional nuclease 1 [Source:UniProtKB/Swiss-Prot;Acc:Q9FWS6]
AT1G75420	UDP-Glycosyltransferase superfamily protein [Source:UniProtKB/TrEMBL;Acc:Q7Y217]
AT1G75510	At1g75700 [Source:UniProtKB/TrEMBL;Acc:Q9LQZ4]
AT1G75630	V-type proton ATPase proteolipid subunit [Source:UniProtKB/TrEMBL;Acc:F4HZ57]
AT1G75640	F10A5.16 [Source:UniProtKB/TrEMBL;Acc:Q9LR04]
AT1G75660	5'-3' exoribonuclease 3 [Source:UniProtKB/Swiss-Prot;Acc:Q9FQ03]
AT1G75670	DNA-directed RNA polymerase [Source:UniProtKB/TrEMBL;Acc:Q8H1F8]
AT1G75680	Endoglucanase 10 [Source:UniProtKB/Swiss-Prot;Acc:Q8LCP6]
AT1G75690	LQY1 [Source:UniProtKB/TrEMBL;Acc:A0A178W9N8]
AT1G75760	At1g75760 [Source:UniProtKB/TrEMBL;Acc:Q84TL5]
AT1G75770	At1g75770/F10A5_10 [Source:UniProtKB/TrEMBL;Acc:Q94A92]
AT1G75780	Tubulin beta-1 chain [Source:UniProtKB/Swiss-Prot;Acc:P12411]
AT1G75810	At1g75810 [Source:UniProtKB/TrEMBL;Acc:Q9LQT3]
AT1G75820	FLO5 [Source:UniProtKB/TrEMBL;Acc:A0A384L048]
AT1G75860	unknown protein; BEST Arabidopsis thaliana protein match is: unknown protein (TAIR:AT1G20100.1); Ha. [Source:TAIR;Acc:AT1G75860]
AT1G75950	SKP1-like protein 1A [Source:UniProtKB/Swiss-Prot;Acc:Q39255]
AT1G75960	Probable acyl-activating enzyme 8 [Source:UniProtKB/Swiss-Prot;Acc:Q9LQS1]
AT1G75980	At1g75980 [Source:UniProtKB/TrEMBL;Acc:A0JQ11]
AT1G75990	26S proteasome non-ATPase regulatory subunit 3 homolog B [Source:UniProtKB/Swiss-Prot;Acc:Q9LQR8]
AT1G76010	Alba DNA/RNA-binding protein [Source:UniProtKB/TrEMBL;Acc:Q93VA8]
AT1G76020	At1g76020 [Source:UniProtKB/TrEMBL;Acc:A0JQ12]
AT1G76050	RNA pseudouridine synthase 2, chloroplastic [Source:UniProtKB/Swiss-Prot;Acc:Q3ECD0]
AT1G76140	Prolyl oligopeptidase family protein [Source:UniProtKB/TrEMBL;Acc:F4I2A0]
AT1G76185	At1g76185 [Source:UniProtKB/TrEMBL;Acc:Q8LCY3]
AT1G76200	NADH dehydrogenase [ubiquinone] 1 beta subcomplex subunit 2 [Source:UniProtKB/Swiss-Prot;Acc:Q8LDK3]
AT1G76260	WD repeat-containing protein DWA2 [Source:UniProtKB/Swiss-Prot;Acc:Q6NPN9]
AT1G76270	O-fucosyltransferase 16 [Source:UniProtKB/Swiss-Prot;Acc:Q949U4]
AT1G76280	Tetratricopeptide repeat (TPR)-like superfamily protein [Source:TAIR;Acc:AT1G76280]
AT1G76300	Small nuclear ribonucleoprotein SmD3a [Source:UniProtKB/Swiss-Prot;Acc:Q9S7E6]
AT1G76320	Protein FAR1-RELATED SEQUENCE 4 [Source:UniProtKB/Swiss-Prot;Acc:Q6NQJ7]
AT1G76340	GDP-mannose transporter GONST3 [Source:UniProtKB/Swiss-Prot;Acc:Q9S845]
AT1G76350	Protein NLP5 [Source:UniProtKB/Swiss-Prot;Acc:Q9SFW8]
AT1G76380	At1g76380 [Source:UniProtKB/TrEMBL;Acc:A4FVS4]
AT1G76390	U-box domain-containing protein 43 [Source:UniProtKB/Swiss-Prot;Acc:Q9SFX2]
AT1G76405	Outer envelope pore protein 21B, chloroplastic [Source:UniProtKB/Swiss-Prot;Acc:Q9FPG2]
AT1G76440	AT1G76440 protein [Source:UniProtKB/TrEMBL;Acc:Q9S842]
AT1G76450	PsbP domain-containing protein 3, chloroplastic [Source:UniProtKB/Swiss-Prot;Acc:Q9S720]
AT1G76460	RNA-binding (RRM/RBD/RNP motifs) family protein [Source:UniProtKB/TrEMBL;Acc:F4I2E4]
AT1G76465
AT1G76490	hydroxy methylglutaryl CoA reductase 1 [Source:TAIR;Acc:AT1G76490]
AT1G76540	CDKB2 [Source:UniProtKB/TrEMBL;Acc:A0A178WJF2]
AT1G76570	Chlorophyll a-b binding protein 7, chloroplastic [Source:UniProtKB/Swiss-Prot;Acc:Q9C9K1]
AT1G76580	Squamosa promoter-binding protein-like (SBP domain) transcription factor family protein [Source:TAIR;Acc:AT1G76580]
AT1G76600	Poly polymerase [Source:UniProtKB/TrEMBL;Acc:Q9C9J8]
AT1G76630	Tetratricopeptide repeat protein SKI3 [Source:UniProtKB/Swiss-Prot;Acc:F4I3Z5]
AT1G76680	12-oxophytodienoate reductase 1 [Source:UniProtKB/TrEMBL;Acc:F4I403]
AT1G76700	Chaperone protein dnaJ 10 [Source:UniProtKB/Swiss-Prot;Acc:Q8GYX8]
AT1G76710	SET domain group 26 [Source:TAIR;Acc:AT1G76710]
AT1G76720	Eukaryotic translation initiation factor 2 (eIF-2) family protein [Source:UniProtKB/TrEMBL;Acc:Q9SRE1]
AT1G76730	COG0212 [Source:UniProtKB/TrEMBL;Acc:A0A178WEK7]
AT1G76740	Uncharacterized protein F28O16.11 [Source:UniProtKB/TrEMBL;Acc:Q9SRD9]
AT1G76780	HSP20-like chaperones superfamily protein [Source:TAIR;Acc:AT1G76780]
AT1G76810	Eukaryotic translation initiation factor 2 (eIF-2) family protein [Source:UniProtKB/TrEMBL;Acc:F4I420]
AT1G76860	LSM3B [Source:UniProtKB/TrEMBL;Acc:A0A178WQ75]
AT1G76870	Transcription factor [Source:UniProtKB/TrEMBL;Acc:Q9C6K4]
AT1G76940	Nuclear speckle RNA-binding protein A [Source:UniProtKB/Swiss-Prot;Acc:A1A6K6]
AT1G77030	Putative DEAD-box ATP-dependent RNA helicase 29 [Source:UniProtKB/Swiss-Prot;Acc:O49289]
AT1G77060	Carboxyvinyl-carboxyphosphonate phosphorylmutase, chloroplastic [Source:UniProtKB/Swiss-Prot;Acc:O49290]
AT1G77080	K-box region and MADS-box transcription factor family protein [Source:TAIR;Acc:AT1G77080]
AT1G77180	SNW/SKI-interacting protein [Source:UniProtKB/Swiss-Prot;Acc:O80653]
AT1G77220	Protein LAZ1 homolog 1 [Source:UniProtKB/Swiss-Prot;Acc:Q94CA0]
AT1G77230	At1g77230 [Source:UniProtKB/TrEMBL;Acc:Q8VZL0]
AT1G77250	At1g77250 [Source:UniProtKB/TrEMBL;Acc:Q1JPM3]
AT1G77260	Probable methyltransferase PMT10 [Source:UniProtKB/Swiss-Prot;Acc:Q94KE1]
AT1G77270	Uncharacterized protein At1g77270 [Source:UniProtKB/TrEMBL;Acc:Q8VY02]
AT1G77290	Glutathione S-transferase TCHQD [Source:UniProtKB/Swiss-Prot;Acc:O80662]
AT1G77300	histone methyltransferases(H3-K4 specific);histone methyltransferases(H3-K36 specific) [Source:TAIR;Acc:AT1G77300]
AT1G77310	BEST Arabidopsis thaliana protein match is: wound-responsive family protein (TAIR:AT1G21610.1); Ha. [Source:TAIR;Acc:AT1G77310]
AT1G77320	transcription coactivators [Source:TAIR;Acc:AT1G77320]
AT1G77350	At1g77350/F2P24_6 [Source:UniProtKB/TrEMBL;Acc:Q9FVX3]
AT1G77370	Glutaredoxin family protein [Source:TAIR;Acc:AT1G77370]
AT1G77390	TAM [Source:UniProtKB/TrEMBL;Acc:A0A178WDV8]
AT1G77400	At1g77400 protein [Source:UniProtKB/TrEMBL;Acc:Q9FVW9]
AT1G77410	beta-galactosidase 16 [Source:TAIR;Acc:AT1G77410]
AT1G77420	Alpha/beta-Hydrolases superfamily protein [Source:UniProtKB/TrEMBL;Acc:Q9FVW6]
AT1G77440	Proteasome subunit beta type-3-B [Source:UniProtKB/Swiss-Prot;Acc:O81153]
AT1G77460	Protein CELLULOSE SYNTHASE INTERACTIVE 3 [Source:UniProtKB/Swiss-Prot;Acc:F4I718]
AT1G77470	Replication factor C subunit 5 [Source:UniProtKB/Swiss-Prot;Acc:Q9CAQ8]
AT1G77480	Eukaryotic aspartyl protease family protein [Source:UniProtKB/TrEMBL;Acc:Q8W4C5]
AT1G77510	Protein disulfide isomerase-like 1-2 [Source:UniProtKB/Swiss-Prot;Acc:Q9SRG3]
AT1G77550	At1g77550 [Source:UniProtKB/TrEMBL;Acc:Q6IDC7]
AT1G77570	Putative DNA-binding protein [Source:UniProtKB/TrEMBL;Acc:Q67XK8]
AT1G77590	Long chain acyl-CoA synthetase 9, chloroplastic [Source:UniProtKB/Swiss-Prot;Acc:Q9CAP8]
AT1G77600	ARM repeat superfamily protein [Source:UniProtKB/TrEMBL;Acc:F4I737]
AT1G77610	UDP-galactose transporter 1 [Source:UniProtKB/Swiss-Prot;Acc:Q9C521]
AT1G77620	p-loop containing nucleoside triphosphate hydrolases superfamily protein [Source:UniProtKB/TrEMBL;Acc:Q9CAP6]
AT1G77630	LysM domain-containing GPI-anchored protein 3 [Source:UniProtKB/Swiss-Prot;Acc:Q6NPN4]
AT1G77660	Histone H3 K4-specific methyltransferase SET7/9 family protein [Source:UniProtKB/TrEMBL;Acc:Q9CAP2]
AT1G77670	At1g77670 [Source:UniProtKB/TrEMBL;Acc:Q9CAP1]
AT1G77710	Ubiquitin-fold modifier 1 [Source:UniProtKB/TrEMBL;Acc:A0A178WJE1]
AT1G77720	At1g77720 [Source:UniProtKB/TrEMBL;Acc:Q84VX4]
AT1G77730	Pleckstrin homology (PH) domain superfamily protein [Source:UniProtKB/TrEMBL;Acc:Q9CA21]
AT1G77750	Small ribosomal subunit protein S13, mitochondrial [Source:UniProtKB/Swiss-Prot;Acc:Q9CA19]
AT1G77760	Nitrate reductase [Source:UniProtKB/TrEMBL;Acc:A0A178WBR8]
AT1G77770	At1g77770 [Source:UniProtKB/TrEMBL;Acc:Q84K51]
AT1G77790	Glycosyl hydrolase superfamily protein [Source:UniProtKB/TrEMBL;Acc:Q9CA15]
AT1G77800	PHD finger family protein [Source:TAIR;Acc:AT1G77800]
AT1G77840	Probable eukaryotic translation initiation factor 5-2 [Source:UniProtKB/Swiss-Prot;Acc:Q9S825]
AT1G77850	auxin response factor 17 [Source:TAIR;Acc:AT1G77850]
AT1G77890	At1g77890 [Source:UniProtKB/TrEMBL;Acc:Q147F2]
AT1G77920	Transcription factor TGA7 [Source:UniProtKB/Swiss-Prot;Acc:Q93ZE2]
AT1G77930	At1g77930 [Source:UniProtKB/TrEMBL;Acc:Q9SH08]
AT1G78140	Uncharacterized methyltransferase At1g78140, chloroplastic [Source:UniProtKB/Swiss-Prot;Acc:Q8LBV4]
AT1G78150	unknown protein; BEST Arabidopsis thaliana protein match is: unknown protein (TAIR:AT1G35780.1); Ha. [Source:TAIR;Acc:AT1G78150]
AT1G78172	unknown protein; FUNCTIONS IN: molecular_function unknown; INVOLVED IN: biological_process unknown; LOCATED IN: cellular_component unknown; Ha. [Source:TAIR;Acc:AT1G78172]
AT1G78200	Probable protein phosphatase 2C 17 [Source:UniProtKB/Swiss-Prot;Acc:Q8L7I4]
AT1G78240	Probable pectin methyltransferase QUA2 [Source:UniProtKB/Swiss-Prot;Acc:Q9C9Q8]
AT1G78270	UDP-glycosyltransferase 85A4 [Source:UniProtKB/Swiss-Prot;Acc:Q9M9E7]
AT1G78380	GSTU19 [Source:UniProtKB/TrEMBL;Acc:A0A178W4K6]
AT1G78390	9-cis-epoxycarotenoid dioxygenase NCED9, chloroplastic [Source:UniProtKB/Swiss-Prot;Acc:Q9M9F5]
AT1G78420	E3 ubiquitin-protein ligase DA2 [Source:UniProtKB/Swiss-Prot;Acc:Q93YV5]
AT1G78476	unknown protein. [Source:TAIR;Acc:AT1G78476]
AT1G78480	F3F9.1 [Source:UniProtKB/TrEMBL;Acc:Q9M9G0]
AT1G78550	2-oxoglutarate (2OG) and Fe(II)-dependent oxygenase superfamily protein [Source:UniProtKB/TrEMBL;Acc:Q9SYM7]
AT1G78560	Probable sodium/metabolite cotransporter BASS1, chloroplastic [Source:UniProtKB/Swiss-Prot;Acc:Q93YR2]
AT1G78570	Trifunctional UDP-glucose 4,6-dehydratase/UDP-4-keto-6-deoxy-D-glucose 3,5-epimerase/UDP-4-keto-L-rhamnose-reductase RHM1 [Source:UniProtKB/Swiss-Prot;Acc:Q9SYM5]
AT1G78580	TPS1 [Source:UniProtKB/TrEMBL;Acc:A0A384L3B9]
AT1G78590	NAD(H) kinase 3 [Source:TAIR;Acc:AT1G78590]
AT1G78620	Uncharacterized transmembrane protein [Source:UniProtKB/TrEMBL;Acc:F4IBS8]
AT1G78630	50S ribosomal protein L13, chloroplastic [Source:UniProtKB/Swiss-Prot;Acc:Q9SYL9]
AT1G78650	DNA-directed DNA polymerase [Source:UniProtKB/TrEMBL;Acc:Q9SYL7]
AT1G78680	Gamma-glutamyl hydrolase 2 [Source:UniProtKB/Swiss-Prot;Acc:O65355]
AT1G78690	N-acylphosphatidylethanolamine synthase [Source:UniProtKB/Swiss-Prot;Acc:Q9ZV87]
AT1G78700	BES1/BZR1 homolog protein 4 [Source:UniProtKB/Swiss-Prot;Acc:Q9ZV88]
AT1G78770	Anaphase-promoting complex subunit 6 [Source:UniProtKB/Swiss-Prot;Acc:B3DNN5]
AT1G78790	Protein MHF2 homolog [Source:UniProtKB/Swiss-Prot;Acc:Q8L7N3]
AT1G78800	UDP-Glycosyltransferase superfamily protein [Source:UniProtKB/TrEMBL;Acc:F4IBV4]
AT1G78810	Uncharacterized protein At1g78810; F9K20.15 [Source:UniProtKB/TrEMBL;Acc:Q8W461]
AT1G78870	UBC35 [Source:UniProtKB/TrEMBL;Acc:A0A178WFI9]
AT1G78880	F9K20.7 protein [Source:UniProtKB/TrEMBL;Acc:Q9ZVA7]
AT1G78895	Reticulon-like protein B22 [Source:UniProtKB/Swiss-Prot;Acc:Q8GWH5]
AT1G78930	Mitochondrial transcription termination factor family protein [Source:UniProtKB/TrEMBL;Acc:Q0WRV2]
AT1G78950	Terpenoid cyclases family protein [Source:TAIR;Acc:AT1G78950]
AT1G78955	Camelliol C synthase [Source:UniProtKB/Swiss-Prot;Acc:P0C8Y0]
AT1G78960	Amyrin synthase LUP2 [Source:UniProtKB/Swiss-Prot;Acc:Q8RWT0]
AT1G79000	Histone acetyltransferase of the CBP family 1 [Source:UniProtKB/TrEMBL;Acc:F4IDH2]
AT1G79010	NADH dehydrogenase [ubiquinone] iron-sulfur protein 8-A, mitochondrial [Source:UniProtKB/Swiss-Prot;Acc:Q42599]
AT1G79020	Enhancer of polycomb-like protein [Source:UniProtKB/TrEMBL;Acc:Q8GYQ9]
AT1G79030	Chaperone DnaJ-domain superfamily protein [Source:UniProtKB/TrEMBL;Acc:F4IDH6]
AT1G79050	RECA1 [Source:UniProtKB/TrEMBL;Acc:A0A178WA75]
AT1G79070	SNARE-associated protein-like protein [Source:UniProtKB/TrEMBL;Acc:Q8GXI5]
AT1G79080	Pentatricopeptide repeat-containing protein At1g79080, chloroplastic [Source:UniProtKB/Swiss-Prot;Acc:A3KPF8]
AT1G79090	Protein PAT1 homolog [Source:UniProtKB/Swiss-Prot;Acc:Q0WPK4]
AT1G79100	arginine/serine-rich protein-related [Source:TAIR;Acc:AT1G79100]
AT1G79150	Binding protein [Source:UniProtKB/TrEMBL;Acc:F4IDJ0]
AT1G79190	ARM repeat superfamily protein [Source:TAIR;Acc:AT1G79190]
AT1G79210	Proteasome subunit alpha type-2-B [Source:UniProtKB/Swiss-Prot;Acc:Q8L4A7]
AT1G79220	Mitochondrial transcription termination factor family protein [Source:UniProtKB/TrEMBL;Acc:O64531]
AT1G79230	Thiosulfate/3-mercaptopyruvate sulfurtransferase 1, mitochondrial [Source:UniProtKB/Swiss-Prot;Acc:O64530]
AT1G79260	CONTAINS InterPro DOMAIN/s: Domain of unknown function DUF1794 (InterPro:IPR014878); Ha. [Source:TAIR;Acc:AT1G79260]
AT1G79280	nuclear pore anchor [Source:TAIR;Acc:AT1G79280]
AT1G79350	Protein FORGETTER 1 [Source:UniProtKB/Swiss-Prot;Acc:F4IF36]
AT1G79390	At1g79390 [Source:UniProtKB/TrEMBL;Acc:Q9SAK9]
AT1G79470	Inosine-5'-monophosphate dehydrogenase 1 [Source:UniProtKB/Swiss-Prot;Acc:P47996]
AT1G79490	Pentatricopeptide repeat-containing protein At1g79490, mitochondrial [Source:UniProtKB/Swiss-Prot;Acc:Q9SAK0]
AT1G79500	2-dehydro-3-deoxyphosphooctonate aldolase 1 [Source:UniProtKB/Swiss-Prot;Acc:Q9AV97]
AT1G79510	T8K14.7 protein [Source:UniProtKB/TrEMBL;Acc:Q9SAJ8]
AT1G79530	Glyceraldehyde-3-phosphate dehydrogenase GAPCP1, chloroplastic [Source:UniProtKB/Swiss-Prot;Acc:Q9SAJ6]
AT1G79540	Pentatricopeptide repeat-containing protein At1g79540 [Source:UniProtKB/Swiss-Prot;Acc:Q9SAJ5]
AT1G79560	AT1G79560 protein [Source:UniProtKB/TrEMBL;Acc:B9DHQ6]
AT1G79570	Kinase superfamily with octicosapeptide/Phox/Bem1p domain-containing protein [Source:UniProtKB/TrEMBL;Acc:Q9SAJ2]
AT1G79590	syntaxin of plants 52 [Source:TAIR;Acc:AT1G79590]
AT1G79600	ABC1K3 [Source:UniProtKB/TrEMBL;Acc:A0A178WNJ7]
AT1G79610	Sodium/hydrogen exchanger 6 [Source:UniProtKB/Swiss-Prot;Acc:Q8RWU6]
AT1G79650	Rad23 UV excision repair protein family [Source:UniProtKB/TrEMBL;Acc:F4IF85]
AT1G79690	NUDT3 [Source:UniProtKB/TrEMBL;Acc:A0A178WDC8]
AT1G79710	Probable folate-biopterin transporter 3 [Source:UniProtKB/Swiss-Prot;Acc:Q9SQN2]
AT1G79740	HAT transposon superfamily [Source:UniProtKB/TrEMBL;Acc:F4HQA2]
AT1G79830	Golgin Putative 5 [Source:UniProtKB/TrEMBL;Acc:F4HQB9]
AT1G79870	Glyoxylate/hydroxypyruvate reductase A HPR2 [Source:UniProtKB/Swiss-Prot;Acc:Q9CA90]
AT1G79880	La protein 2 [Source:UniProtKB/Swiss-Prot;Acc:Q0V7U7]
AT1G79890	Putative helicase; 55525-51977 [Source:UniProtKB/TrEMBL;Acc:Q9CA92]
AT1G79920	Heat shock protein 70 (Hsp 70) family protein [Source:TAIR;Acc:AT1G79920]
AT1G79930	Heat shock 70 kDa protein 14 [Source:UniProtKB/Swiss-Prot;Acc:Q9S7C0]
AT1G79940	ATERDJ2A [Source:UniProtKB/TrEMBL;Acc:A0A178W1G8]
AT1G79950	Regulator of telomere elongation helicase 1 homolog [Source:UniProtKB/Swiss-Prot;Acc:F4HQE2]
AT1G79970	At1g79970/F19K16.7 [Source:UniProtKB/TrEMBL;Acc:Q9CA98]
AT1G79985	F18B13.6 protein [Source:UniProtKB/TrEMBL;Acc:Q9SSD6]
AT1G80000	Protein MLN51 homolog [Source:UniProtKB/Swiss-Prot;Acc:Q93ZJ9]
AT1G80010	Protein FAR1-RELATED SEQUENCE 8 [Source:UniProtKB/Swiss-Prot;Acc:Q9S793]
AT1G80030	Molecular chaperone Hsp40/DnaJ family protein [Source:UniProtKB/TrEMBL;Acc:Q0WN54]
AT1G80040	F18B13.13 protein [Source:UniProtKB/TrEMBL;Acc:Q9SSD3]
AT1G80060	At1g80060 [Source:UniProtKB/TrEMBL;Acc:Q5XEN2]
[truncated: 6,168 more rows]

## Sheet: lncRNA's
LncRNA's (n=369)
AT1G03993
AT1G03997
AT1G04007
AT1G04033
AT1G04037
AT1G04117
AT1G04127
AT1G04133
AT1G04153
AT1G04233
AT1G04295
AT1G04347
AT1G04417
AT1G04427
AT1G04463
AT1G04473
AT1G04477
AT1G04487
AT1G04503
AT1G04513
AT1G07119
AT1G07728
AT1G08592
AT1G04723
AT1G04737
AT1G04767
AT1G04783
AT1G04823
AT1G04837
AT1G04883
AT1G04927
AT1G04973
AT1G05017
AT1G05043
AT1G05083
AT1G05113
AT1G15002
AT1G05183
AT1G05187
AT1G05227
AT1G16489
AT1G05253
AT1G05283
AT1G05303
AT1G05357
AT1G05397
AT1G18382
AT1G18415
AT1G05453
AT1G05687
AT1G05767
AT1G05927
AT1G05933
AT1G05973
AT1G26218
AT1G06003
AT1G06017
AT1G06207
AT1G29357
AT1G06287
AT1G06473
AT1G06613
AT1G33415
AT1G06693
AT1G36992
AT1G44125
AT1G07413
AT1G07477
AT1G48315
AT1G07667
AT1G07793
AT1G07813
AT1G53233
AT1G07877
AT1G07983
AT1G07987
AT1G60525
AT1G60545
AT1G08557
AT1G08713
AT1G08723
AT1G08913
AT1G09247
AT1G09253
AT1G09267
AT1G09287
AT1G09323
AT1G09327
AT1G72852
AT1G72855
AT1G09357
AT1G09363
AT1G09367
AT1G09383
AT1G74205
AT1G09427
AT1G09617
AT1G09627
AT1G09637
AT1G09647
AT1G09737
AT1G78265
AT1G09823
AT1G09863
AT1G09887
AT1G80325
AT1G09987
AT1G09993
AT2G03925
AT2G03975
AT2G04535
AT2G04545
AT2G05812
AT2G09795
AT2G05895
AT2G13665
AT2G06225
AT2G06365
AT2G06465
AT2G06605
AT2G06995
AT2G18917
AT2G07175
AT2G19572
AT2G07265
AT2G07335
AT2G07475
AT2G07515
AT2G07585
AT2G07595
AT2G07845
AT2G07875
AT2G08000
AT2G08020
AT2G08025
AT2G24755
AT2G08180
AT2G08340
AT2G08350
AT2G08435
AT2G08465
AT2G32315
AT2G08525
AT2G08640
AT2G08735
AT2G08750
AT2G08865
AT2G37362
AT2G37555
AT2G09025
AT2G09055
AT2G09190
AT2G09225
AT2G09235
AT2G09300
AT2G09345
AT2G09370
AT2G42365
AT2G09435
AT2G09440
AT2G09490
AT2G09495
AT2G09500
AT2G09510
AT2G44255
AT2G44798
AT2G45315
AT2G09640
AT2G09650
AT2G09665
AT2G09740
AT2G09805
AT2G09885
AT2G09945
AT3G01202
AT3G01225
AT3G01235
AT3G01505
AT3G01545
AT3G01555
AT3G01625
AT3G01675
AT3G01895
AT3G02095
AT3G02165
AT3G02195
AT3G02215
AT3G02365
AT3G02495
AT3G02535
AT3G02575
AT3G03025
AT3G03095
AT3G03195
AT3G03605
AT3G03785
AT3G22072
AT3G04285
AT3G04755
AT3G04825
AT3G04965
AT3G05205
AT3G05445
AT3G05495
AT3G05945
AT3G06515
AT3G06525
AT3G06755
AT3G06815
AT3G07355
AT3G07395
AT3G07605
AT3G07745
AT3G07795
AT3G07805
AT3G08225
AT3G52072
AT3G08240
AT3G08365
AT3G08405
AT3G54625
AT3G08475
AT3G08645
AT3G08805
AT3G08835
AT3G09075
AT3G09135
AT3G09295
AT3G09635
AT3G09755
AT3G09775
AT3G09795
AT3G09875
AT3G63445
AT4G03845
AT4G03895
AT4G01593
AT4G04005
AT4G04055
AT4G04075
AT4G04335
AT4G04345
AT4G04445
AT4G05015
AT4G05065
AT4G05405
AT4G05650
AT4G05695
AT4G09432
AT4G06210
AT4G06215
AT4G06285
AT4G06745
AT4G06775
AT4G06880
AT4G06895
AT4G20362
AT4G07030
AT4G07070
AT4G07130
AT4G07260
AT4G07365
AT4G25885
AT4G07665
AT4G26582
AT4G26795
AT4G28162
AT4G28652
AT4G08225
AT4G08305
AT4G31248
AT4G08585
AT4G08595
AT4G08775
AT4G08835
AT4G08845
AT4G09165
AT4G09225
AT4G09335
AT4G37225
AT4G37432
AT4G37553
AT4G09575
AT4G09605
AT4G09685
AT4G09785
AT4G09815
AT4G09825
AT4G09945
AT4G09975
AT4G40085
AT5G01542
AT5G01595
AT5G00870
AT5G00880
AT5G00895
AT5G00900
AT5G00905
AT5G00975
AT5G00980
AT5G00985
AT5G00990
AT5G05435
AT5G01155
AT5G01255
AT5G01345
AT5G01455
AT5G01465
AT5G01535
AT5G01645
AT5G01675
AT5G01765
AT5G01775
AT5G10965
AT5G01945
AT5G15022
AT5G02465
AT5G16235
AT5G02525
AT5G02595
AT5G02605
AT5G02645
AT5G02695
AT5G18245
AT5G18255
AT5G03165
AT5G03185
AT5G03195
AT5G03245
AT5G03465
AT5G03585
AT5G03635
AT5G03835
AT5G03975
AT5G04065
AT5G04075
AT5G04355
AT5G04375
AT5G05465
AT5G05975
AT5G41612
AT5G45472
AT5G06885
AT5G07015
AT5G48775
AT5G49152
AT5G07445
AT5G07975
AT5G08175
AT5G54569
AT5G08235
AT5G08855
AT5G08895
AT5G59732
AT5G08980
AT5G09165
AT5G09185
AT5G09195
AT5G09275
AT5G09285
AT5G09335
AT5G65575
AT5G09405
AT5G66558
AT5G09645
AT5G09685
AT5G09845
AT5G09925

## Sheet: tRNA's
tRNA's (n=34)
AT1G05980
AT1G08870
AT1G11010
AT1G15650
AT1G18430
AT1G20820
AT1G24080
AT1G32620
AT1G74570
AT1G77190
AT1G80250
AT1G80430
AT2G29520
AT2G38030
AT2G44320
AT3G05755
AT3G06105
AT3G07055
AT3G07185
AT3G12585
AT3G21475
AT3G51135
AT3G61715
AT3G62245
AT4G00985
AT4G03405
AT4G10815
AT4G12405
AT4G16475
AT4G26675
AT5G07625
AT5G15175
AT5G44375
AT5G60285

## Sheet: snRNA
snRNA's (n=6)
AT1G61275
AT3G08695
AT3G56825
AT3G08735
AT5G40395
AT5G09140

## Sheet: snoRNA
SnoRNA's (n=61)
AT1G12013
AT1G12015
AT1G05137
AT1G05247
AT1G26233
AT1G05993
AT1G05997
AT1G06263
AT1G06267
AT1G06273
AT1G06277
AT1G07957
AT1G08937
AT2G05765
AT2G04955
AT2G04965
AT2G35384
AT2G35387
AT2G08725
AT2G08900
AT2G08905
AT2G08910
AT2G09680
AT2G09685
AT2G09690
AT2G09695
AT2G09700
AT3G02205
AT4G02555
AT4G04205
AT4G04465
AT4G03295
AT4G04475
AT4G04485
AT4G07075
AT4G08615
AT4G08625
AT4G39361
AT4G09845
AT4G39363
AT5G00765
AT5G01165
AT5G01195
AT5G01785
AT5G10572
AT5G02665
AT5G02675
AT5G06115
AT5G07095
AT5G07105
AT5G07725
AT5G51174
AT5G07735
AT5G08850
AT5G08860
AT5G08865
AT5G09495
AT5G66562
AT5G66564
AT5G66567

## Sheet: non-coding RNA's
ncRNA's (n=65)
AT1G11175
AT1G11592
AT1G16635
AT1G05463
AT1G26235
AT1G46554
AT1G49832
AT1G49952
AT1G50659
AT1G52615
AT1G64563
AT1G69252
AT1G70518
AT1G09843
AT1G79075
AT2G07575
AT2G22482
AT2G08205
AT2G30945
AT2G31902
AT2G32795
AT2G08915
AT2G09000
AT2G42485
AT2G44995
AT2G45023
AT2G45245
AT2G45780
AT2G09675
AT2G46192
AT3G01005
AT3G01135
AT3G04485
AT3G07215
AT3G02585
AT3G13277
AT3G03155
AT3G04685
AT3G48115
AT3G54366
AT3G08705
AT3G08785
AT3G08895
AT4G03685
AT4G02005
AT4G03811
AT4G06701
AT4G08035
AT4G06785
AT4G23205
AT4G08055
AT4G30975
AT4G09365
AT4G09405
AT4G09535
AT5G06165
AT5G02115
AT5G02445
AT5G23410
AT5G24206
AT5G28262
AT5G05785
AT5G43403
AT5G43725
AT5G08615

## Sheet: miRNA's
miRNA's (n=19)
AT1G14071
AT1G06647
AT1G08597
AT1G09687
AT1G77235
AT2G08235
AT2G08275
AT2G46685
AT2G47275
AT3G48201
AT3G61897
AT4G19395
AT4G07080
AT4G08335
AT4G30972
AT4G31877
AT5G15833
AT5G04145
AT5G04975
