# Supplementary material for: The UBP5 histone H2A deubiquitinase counteracts PRCs-mediated repression to regulate Arabidopsis development
Source: Nat Commun. 2024 Jan 22;15:667. doi: 10.1038/s41467-023-44546-8 (PMC10803359; doi:10.1038/s41467-023-44546-8)
Supplement: Supplementary file 10 — Supplementary Data 7 [file 41467_2023_44546_MOESM10_ESM.xlsx]

## Sheet: H3K27-Hyper
Supplementary List 7: Differential analysis of H3K27 marked genes in ubp5
H3K27me3 hypermarked genes
gene_id	baseMean	log2FoldChange	lfcSE	stat	pvalue	padj
AT5G04360	12897.3	1.2471	0.0458224	27.216	4.19759e-163	5.18402e-160
AT5G04370	12897.3	1.2471	0.0458224	27.216	4.19759e-163	5.18402e-160
AT5G04380	12897.3	1.2471	0.0458224	27.216	4.19759e-163	5.18402e-160
AT5G00950	12897.3	1.2471	0.0458224	27.216	4.19759e-163	5.18402e-160
AT5G00955	12897.3	1.2471	0.0458224	27.216	4.19759e-163	5.18402e-160
AT5G00960	12897.3	1.2471	0.0458224	27.216	4.19759e-163	5.18402e-160
AT5G04347	12897.3	1.2471	0.0458224	27.216	4.19759e-163	5.18402e-160
AT5G04350	12897.3	1.2471	0.0458224	27.216	4.19759e-163	5.18402e-160
AT4G31970	7272.84	1.03408	0.0462547	22.3562	1.05142e-110	8.65669e-108
AT4G31980	7272.84	1.03408	0.0462547	22.3562	1.05142e-110	8.65669e-108
AT4G08615	7272.84	1.03408	0.0462547	22.3562	1.05142e-110	8.65669e-108
AT4G08625	7272.84	1.03408	0.0462547	22.3562	1.05142e-110	8.65669e-108
AT3G06820	786.036	3.22002	0.161103	19.9874	7.0949e-89	4.3811e-86
AT3G06830	786.036	3.22002	0.161103	19.9874	7.0949e-89	4.3811e-86
AT1G68260	7252.46	0.927913	0.0468328	19.8133	2.28497e-87	9.0302e-85
AT1G68270	7252.46	0.927913	0.0468328	19.8133	2.28497e-87	9.0302e-85
AT1G68280	7252.46	0.927913	0.0468328	19.8133	2.28497e-87	9.0302e-85
AT5G37460	4133.38	1.38399	0.0705403	19.6199	1.04642e-85	3.69236e-83
AT5G37470	4133.38	1.38399	0.0705403	19.6199	1.04642e-85	3.69236e-83
AT5G05485	4133.38	1.38399	0.0705403	19.6199	1.04642e-85	3.69236e-83
AT5G03050	1800.06	1.79189	0.0922837	19.4172	5.52072e-84	1.75951e-81
AT5G03060	1800.06	1.79189	0.0922837	19.4172	5.52072e-84	1.75951e-81
AT5G03070	1800.06	1.79189	0.0922837	19.4172	5.52072e-84	1.75951e-81
AT3G20870	6964.39	0.816149	0.0451603	18.0723	5.2712e-73	1.57817e-70
AT3G20880	6964.39	0.816149	0.0451603	18.0723	5.2712e-73	1.57817e-70
AT1G01990	711.05	3.79728	0.218125	17.4088	7.07944e-68	2.0572e-65
AT1G68340	527.324	3.61903	0.214414	16.8787	6.45105e-64	1.82104e-61
AT2G42160	1372.36	1.65928	0.0987105	16.8096	2.07694e-63	5.54599e-61
AT2G42170	1372.36	1.65928	0.0987105	16.8096	2.07694e-63	5.54599e-61
AT4G12110	858.273	3.24491	0.202432	16.0296	7.94117e-58	2.0647e-55
AT1G56345	3896.88	1.21385	0.076974	15.7696	5.03953e-56	1.15792e-53
AT1G56350	3896.88	1.21385	0.076974	15.7696	5.03953e-56	1.15792e-53
AT1G56360	3896.88	1.21385	0.076974	15.7696	5.03953e-56	1.15792e-53
AT1G56380	3896.88	1.21385	0.076974	15.7696	5.03953e-56	1.15792e-53
AT5G40260	5065.92	0.954218	0.0610123	15.6398	3.90106e-55	8.37881e-53
AT5G40270	5065.92	0.954218	0.0610123	15.6398	3.90106e-55	8.37881e-53
AT3G23610	773.246	2.34124	0.155662	15.0405	3.98579e-51	8.37864e-49
AT2G37000	3828.09	0.951226	0.0637552	14.92	2.44356e-50	4.92701e-48
AT2G37010	3828.09	0.951226	0.0637552	14.92	2.44356e-50	4.92701e-48
AT2G25950	1116.58	2.20834	0.148385	14.8825	4.28037e-50	8.45801e-48
AT4G23840	1456.74	2.15283	0.146532	14.6919	7.26927e-49	1.3551e-46
AT4G23820	1557.53	2.12623	0.1456	14.6032	2.67833e-48	4.90036e-46
AT3G05660	863.138	2.24379	0.153785	14.5904	3.23138e-48	5.80473e-46
AT1G50970	6070.6	0.834845	0.0575651	14.5026	1.16593e-47	1.9861e-45
AT1G50980	6070.6	0.834845	0.0575651	14.5026	1.16593e-47	1.9861e-45
AT1G50990	6070.6	0.834845	0.0575651	14.5026	1.16593e-47	1.9861e-45
AT1G30270	1531.47	2.3165	0.161192	14.3711	7.8553e-47	1.31543e-44
AT5G53810	1598.4	1.83439	0.129126	14.2062	8.38575e-46	1.35822e-43
AT5G53820	1598.4	1.83439	0.129126	14.2062	8.38575e-46	1.35822e-43
AT5G50640	10562.7	0.600531	0.0429325	13.9878	1.85103e-44	2.85753e-42
AT3G24130	11574.4	0.517747	0.0370309	13.9815	2.02287e-44	2.93911e-42
AT3G24140	11574.4	0.517747	0.0370309	13.9815	2.02287e-44	2.93911e-42
AT3G24150	11574.4	0.517747	0.0370309	13.9815	2.02287e-44	2.93911e-42
AT3G04625	11574.4	0.517747	0.0370309	13.9815	2.02287e-44	2.93911e-42
AT4G39240	396.812	2.90999	0.210292	13.8379	1.50602e-43	2.15645e-41
AT4G09275	14217.6	0.460266	0.0334313	13.7675	3.99742e-43	5.19664e-41
AT4G09285	14217.6	0.460266	0.0334313	13.7675	3.99742e-43	5.19664e-41
AT4G36250	14217.6	0.460266	0.0334313	13.7675	3.99742e-43	5.19664e-41
AT4G36260	14217.6	0.460266	0.0334313	13.7675	3.99742e-43	5.19664e-41
AT4G36270	14217.6	0.460266	0.0334313	13.7675	3.99742e-43	5.19664e-41
AT4G36280	14217.6	0.460266	0.0334313	13.7675	3.99742e-43	5.19664e-41
AT4G36290	14217.6	0.460266	0.0334313	13.7675	3.99742e-43	5.19664e-41
AT5G00550	7269.26	0.688775	0.050084	13.7524	4.9258e-43	5.5939e-41
AT5G05785	7269.26	0.688775	0.050084	13.7524	4.9258e-43	5.5939e-41
AT5G05815	7269.26	0.688775	0.050084	13.7524	4.9258e-43	5.5939e-41
AT5G38743	7269.26	0.688775	0.050084	13.7524	4.9258e-43	5.5939e-41
AT5G38747	7269.26	0.688775	0.050084	13.7524	4.9258e-43	5.5939e-41
AT5G38750	7269.26	0.688775	0.050084	13.7524	4.9258e-43	5.5939e-41
AT5G38770	7269.26	0.688775	0.050084	13.7524	4.9258e-43	5.5939e-41
AT5G05805	7269.26	0.688775	0.050084	13.7524	4.9258e-43	5.5939e-41
AT5G05825	7269.26	0.688775	0.050084	13.7524	4.9258e-43	5.5939e-41
AT5G05835	7269.26	0.688775	0.050084	13.7524	4.9258e-43	5.5939e-41
AT5G38760	7269.26	0.688775	0.050084	13.7524	4.9258e-43	5.5939e-41
AT3G06110	4433.09	0.723415	0.0526626	13.7368	6.11252e-43	6.78559e-41
AT3G06120	4433.09	0.723415	0.0526626	13.7368	6.11252e-43	6.78559e-41
AT2G45500	329.305	3.30626	0.240999	13.719	7.81216e-43	8.57601e-41
AT1G62305	417.144	2.95943	0.219991	13.4525	2.97559e-41	3.19553e-39
AT2G32795	732.715	2.71143	0.202129	13.4144	4.98091e-41	5.29154e-39
AT3G02030	337.5	3.15919	0.235682	13.4045	5.69303e-41	5.98374e-39
AT5G05465	10544.9	0.526466	0.0393386	13.3829	7.60758e-41	7.22721e-39
AT5G05475	10544.9	0.526466	0.0393386	13.3829	7.60758e-41	7.22721e-39
AT5G37280	10544.9	0.526466	0.0393386	13.3829	7.60758e-41	7.22721e-39
AT5G37290	10544.9	0.526466	0.0393386	13.3829	7.60758e-41	7.22721e-39
AT5G37300	10544.9	0.526466	0.0393386	13.3829	7.60758e-41	7.22721e-39
AT5G05455	10544.9	0.526466	0.0393386	13.3829	7.60758e-41	7.22721e-39
AT5G37270	10544.9	0.526466	0.0393386	13.3829	7.60758e-41	7.22721e-39
AT1G20120	6099.5	0.605344	0.0453114	13.3596	1.04068e-40	9.43291e-39
AT1G20130	6099.5	0.605344	0.0453114	13.3596	1.04068e-40	9.43291e-39
AT1G20132	6099.5	0.605344	0.0453114	13.3596	1.04068e-40	9.43291e-39
AT1G20140	6099.5	0.605344	0.0453114	13.3596	1.04068e-40	9.43291e-39
AT1G20135	6099.5	0.605344	0.0453114	13.3596	1.04068e-40	9.43291e-39
AT1G08845	3256.9	0.818283	0.06173	13.2558	4.17415e-40	3.71537e-38
AT1G08860	3256.9	0.818283	0.06173	13.2558	4.17415e-40	3.71537e-38
AT1G07597	1562.08	1.42176	0.107922	13.1739	1.23967e-39	1.05586e-37
AT1G49790	1562.08	1.42176	0.107922	13.1739	1.23967e-39	1.05586e-37
AT2G14520	1244.68	1.37405	0.104706	13.1229	2.43312e-39	2.05464e-37
AT3G11740	1825.93	1.35302	0.103926	13.0191	9.53323e-39	7.84902e-37
AT3G11745	1825.93	1.35302	0.103926	13.0191	9.53323e-39	7.84902e-37
AT3G11750	1825.93	1.35302	0.103926	13.0191	9.53323e-39	7.84902e-37
AT2G17830	293.08	3.24762	0.249465	13.0183	9.62364e-39	7.85798e-37
AT3G01850	662.316	2.64157	0.20293	13.0171	9.77676e-39	7.91758e-37
AT3G58570	468.501	3.13333	0.241097	12.9961	1.28669e-38	1.02725e-36
AT5G00990	600.887	2.85564	0.220242	12.9659	1.90954e-38	1.47393e-36
AT5G04750	600.887	2.85564	0.220242	12.9659	1.90954e-38	1.47393e-36
AT5G04760	600.887	2.85564	0.220242	12.9659	1.90954e-38	1.47393e-36
AT2G45870	800.078	2.08757	0.162934	12.8123	1.39894e-37	1.07143e-35
AT2G05895	432.542	2.78517	0.21874	12.7328	3.8875e-37	2.93195e-35
AT2G13422	432.542	2.78517	0.21874	12.7328	3.8875e-37	2.93195e-35
AT1G53790	1017.96	1.47894	0.116545	12.69	6.72248e-37	5.03168e-35
AT1G25370	312.685	2.81162	0.222486	12.6373	1.31491e-36	9.76793e-35
AT5G00635	9883.18	0.510447	0.0404616	12.6156	1.73229e-36	1.24927e-34
AT5G50610	9883.18	0.510447	0.0404616	12.6156	1.73229e-36	1.24927e-34
AT5G50620	9883.18	0.510447	0.0404616	12.6156	1.73229e-36	1.24927e-34
AT5G50630	9883.18	0.510447	0.0404616	12.6156	1.73229e-36	1.24927e-34
AT5G50530	6655.22	0.866785	0.0689606	12.5693	3.11534e-36	2.19854e-34
AT4G33870	1363.02	1.92345	0.153075	12.5654	3.27119e-36	2.29216e-34
AT4G25540	490.917	2.71842	0.218936	12.4165	2.12638e-35	1.44887e-33
AT5G28262	446.843	3.01614	0.243812	12.3708	3.76218e-35	2.54592e-33
AT1G03760	452.144	3.31512	0.270379	12.261	1.46642e-34	9.78935e-33
AT2G46180	281.354	3.17264	0.258861	12.2562	1.55707e-34	1.03247e-32
AT5G50510	5954.73	0.756448	0.0622875	12.1445	6.1393e-34	3.96446e-32
AT5G50520	5954.73	0.756448	0.0622875	12.1445	6.1393e-34	3.96446e-32
AT5G00630	5954.73	0.756448	0.0622875	12.1445	6.1393e-34	3.96446e-32
AT2G22900	729.28	1.88279	0.155355	12.1192	8.35219e-34	5.35842e-32
AT3G50550	1125.65	1.83323	0.15151	12.0997	1.06004e-33	6.71356e-32
AT3G50560	1125.65	1.83323	0.15151	12.0997	1.06004e-33	6.71356e-32
AT2G19450	407.082	3.33714	0.27615	12.0845	1.27474e-33	8.02195e-32
AT1G71080	399.662	2.71444	0.226423	11.9883	4.09012e-33	2.54153e-31
AT5G50600	11003.5	0.497386	0.0416054	11.9549	6.1239e-33	3.78151e-31
AT3G08485	646.178	2.92848	0.245217	11.9424	7.11511e-33	4.31271e-31
AT3G55485	646.178	2.92848	0.245217	11.9424	7.11511e-33	4.31271e-31
AT3G55490	646.178	2.92848	0.245217	11.9424	7.11511e-33	4.31271e-31
AT1G07493	553.099	2.11178	0.177539	11.8947	1.26105e-32	7.32891e-31
AT1G48580	553.099	2.11178	0.177539	11.8947	1.26105e-32	7.32891e-31
AT3G05245	3116.78	0.716442	0.0602891	11.8834	1.44322e-32	8.24223e-31
AT3G27475	3116.78	0.716442	0.0602891	11.8834	1.44322e-32	8.24223e-31
AT3G27480	3116.78	0.716442	0.0602891	11.8834	1.44322e-32	8.24223e-31
AT5G62500	2090.06	0.860302	0.0724259	11.8784	1.53327e-32	8.65638e-31
AT5G62510	2090.06	0.860302	0.0724259	11.8784	1.53327e-32	8.65638e-31
AT3G51020	2230.03	0.965855	0.0819846	11.7809	4.89453e-32	2.71674e-30
AT3G51030	2230.03	0.965855	0.0819846	11.7809	4.89453e-32	2.71674e-30
AT3G51040	2230.03	0.965855	0.0819846	11.7809	4.89453e-32	2.71674e-30
AT3G11690	500.663	1.94015	0.165058	11.7544	6.70661e-32	3.70175e-30
AT4G17486	736.63	2.79931	0.238713	11.7267	9.29961e-32	5.10446e-30
AT5G00605	5933.71	0.691895	0.0590665	11.7138	1.08261e-31	5.84489e-30
AT5G49490	5933.71	0.691895	0.0590665	11.7138	1.08261e-31	5.84489e-30
AT5G49500	5933.71	0.691895	0.0590665	11.7138	1.08261e-31	5.84489e-30
AT5G51710	2119.66	1.59253	0.136475	11.669	1.83623e-31	9.80645e-30
AT5G51720	2119.66	1.59253	0.136475	11.669	1.83623e-31	9.80645e-30
AT5G51360	2363.37	1.44559	0.123945	11.6632	1.96527e-31	1.03281e-29
AT5G51370	2363.37	1.44559	0.123945	11.6632	1.96527e-31	1.03281e-29
AT5G51380	2363.37	1.44559	0.123945	11.6632	1.96527e-31	1.03281e-29
AT5G45730	1213.43	1.15944	0.0994474	11.6588	2.06978e-31	1.08198e-29
AT3G00350	5209.91	0.671179	0.0580201	11.568	5.98349e-31	3.03163e-29
AT3G17270	5209.91	0.671179	0.0580201	11.568	5.98349e-31	3.03163e-29
AT3G17280	5209.91	0.671179	0.0580201	11.568	5.98349e-31	3.03163e-29
AT3G17261	5209.91	0.671179	0.0580201	11.568	5.98349e-31	3.03163e-29
AT3G17265	5209.91	0.671179	0.0580201	11.568	5.98349e-31	3.03163e-29
AT3G49750	627.689	2.0963	0.181695	11.5375	8.53962e-31	4.30466e-29
AT5G57420	1934.46	0.909176	0.0788536	11.5299	9.32358e-31	4.65237e-29
AT5G57440	1934.46	0.909176	0.0788536	11.5299	9.32358e-31	4.65237e-29
AT4G01710	378.429	3.2143	0.279197	11.5127	1.139e-30	5.59867e-29
AT3G07955	1526.31	1.24333	0.10824	11.4868	1.53727e-30	7.37293e-29
AT3G07965	1526.31	1.24333	0.10824	11.4868	1.53727e-30	7.37293e-29
AT3G48480	1526.31	1.24333	0.10824	11.4868	1.53727e-30	7.37293e-29
AT3G48490	1526.31	1.24333	0.10824	11.4868	1.53727e-30	7.37293e-29
AT3G48500	1526.31	1.24333	0.10824	11.4868	1.53727e-30	7.37293e-29
AT3G13210	475.386	2.14724	0.187053	11.4793	1.67655e-30	8.0021e-29
AT4G18790	1668.94	1.2478	0.108798	11.4689	1.8894e-30	8.93172e-29
AT4G18800	1668.94	1.2478	0.108798	11.4689	1.8894e-30	8.93172e-29
AT5G52990	304.933	3.01149	0.263787	11.4164	3.46367e-30	1.62957e-28
AT3G53090	11499.9	0.414086	0.0362769	11.4146	3.5352e-30	1.65535e-28
AT1G72090	266.035	2.93042	0.257913	11.3621	6.46025e-30	3.01072e-28
AT1G04427	995.563	2.28805	0.20142	11.3596	6.64521e-30	3.03957e-28
AT1G05780	995.563	2.28805	0.20142	11.3596	6.64521e-30	3.03957e-28
AT1G05783	995.563	2.28805	0.20142	11.3596	6.64521e-30	3.03957e-28
AT1G04423	995.563	2.28805	0.20142	11.3596	6.64521e-30	3.03957e-28
AT1G49210	2083.2	1.43882	0.127883	11.2511	2.28849e-29	1.03717e-27
AT1G49220	2083.2	1.43882	0.127883	11.2511	2.28849e-29	1.03717e-27
AT3G16980	720.916	2.14449	0.19101	11.2271	3.00183e-29	1.34809e-27
AT3G16990	720.916	2.14449	0.19101	11.2271	3.00183e-29	1.34809e-27
AT1G16030	444.057	2.28827	0.205243	11.1491	7.23504e-29	3.21992e-27
AT1G16040	444.057	2.28827	0.205243	11.1491	7.23504e-29	3.21992e-27
AT1G73250	528.832	3.07118	0.278673	11.0208	3.03493e-28	1.33267e-26
AT5G10950	792.432	2.00744	0.182785	10.9825	4.63821e-28	2.02768e-26
AT3G06600	650.742	2.71552	0.247415	10.9756	5.00842e-28	2.17988e-26
AT3G00390	7813.96	0.455427	0.0417349	10.9124	1.00585e-27	4.26516e-26
AT3G21352	7813.96	0.455427	0.0417349	10.9124	1.00585e-27	4.26516e-26
AT3G21360	7813.96	0.455427	0.0417349	10.9124	1.00585e-27	4.26516e-26
AT3G21370	7813.96	0.455427	0.0417349	10.9124	1.00585e-27	4.26516e-26
AT3G21371	7813.96	0.455427	0.0417349	10.9124	1.00585e-27	4.26516e-26
AT3G21380	7813.96	0.455427	0.0417349	10.9124	1.00585e-27	4.26516e-26
AT2G23980	1098.33	1.26299	0.116508	10.8403	2.21637e-27	9.23953e-26
AT2G23985	1098.33	1.26299	0.116508	10.8403	2.21637e-27	9.23953e-26
AT2G23987	1098.33	1.26299	0.116508	10.8403	2.21637e-27	9.23953e-26
AT2G23990	1098.33	1.26299	0.116508	10.8403	2.21637e-27	9.23953e-26
AT3G23605	163.083	3.54414	0.327654	10.8167	2.86839e-27	1.18082e-25
AT3G09135	481.017	2.45025	0.227415	10.7744	4.54806e-27	1.84917e-25
AT3G58540	481.017	2.45025	0.227415	10.7744	4.54806e-27	1.84917e-25
AT3G58550	481.017	2.45025	0.227415	10.7744	4.54806e-27	1.84917e-25
AT1G75780	586.84	2.5741	0.23942	10.7514	5.83585e-27	2.36304e-25
AT4G02815	731.21	2.13764	0.199017	10.741	6.53263e-27	2.62367e-25
AT4G03940	731.21	2.13764	0.199017	10.741	6.53263e-27	2.62367e-25
AT2G29990	913.904	2.25014	0.209514	10.7398	6.61967e-27	2.64787e-25
AT1G20880	743.246	1.75525	0.163907	10.7088	9.25376e-27	3.68658e-25
AT5G51590	2883.51	0.910752	0.0851543	10.6953	1.07061e-26	4.24803e-25
AT1G71740	786.686	2.26175	0.211852	10.6761	1.31671e-26	5.16233e-25
AT1G71750	786.686	2.26175	0.211852	10.6761	1.31671e-26	5.16233e-25
AT1G71760	786.686	2.26175	0.211852	10.6761	1.31671e-26	5.16233e-25
AT3G47950	1361.78	1.44401	0.135498	10.657	1.61672e-26	6.28866e-25
AT1G10710	1899.89	0.849376	0.0803098	10.5762	3.84047e-26	1.43727e-24
AT1G10715	1899.89	0.849376	0.0803098	10.5762	3.84047e-26	1.43727e-24
AT1G10717	1899.89	0.849376	0.0803098	10.5762	3.84047e-26	1.43727e-24
AT1G09580	371.476	2.83674	0.269014	10.545	5.35934e-26	1.99812e-24
AT3G50630	339.324	2.45622	0.233048	10.5395	5.67816e-26	2.10903e-24
AT5G45580	1147.15	1.11668	0.106819	10.454	1.40503e-25	5.19915e-24
AT1G22140	620.998	1.85296	0.178099	10.4041	2.37522e-25	8.62762e-24
AT1G05717	620.998	1.85296	0.178099	10.4041	2.37522e-25	8.62762e-24
AT1G22130	620.998	1.85296	0.178099	10.4041	2.37522e-25	8.62762e-24
AT1G78790	233.616	3.11127	0.305704	10.1774	2.50141e-24	8.76379e-23
AT4G25140	2657.57	0.757066	0.0744166	10.1734	2.60753e-24	9.07125e-23
AT4G25150	2657.57	0.757066	0.0744166	10.1734	2.60753e-24	9.07125e-23
AT4G09405	287.244	2.34858	0.231032	10.1656	2.82431e-24	9.68895e-23
AT4G36910	287.244	2.34858	0.231032	10.1656	2.82431e-24	9.68895e-23
AT4G09340	287.806	2.92512	0.290131	10.0821	6.63163e-24	2.26715e-22
AT5G63135	993.78	1.5181	0.150629	10.0784	6.8837e-24	2.33715e-22
AT5G63140	993.78	1.5181	0.150629	10.0784	6.8837e-24	2.33715e-22
AT2G02480	278.367	3.23389	0.321249	10.0666	7.76066e-24	2.62587e-22
AT5G04630	368.368	2.60307	0.259586	10.0278	1.15088e-23	3.88077e-22
AT5G25010	2340.37	0.751659	0.0751739	9.99893	1.54046e-23	5.12451e-22
AT5G25020	2340.37	0.751659	0.0751739	9.99893	1.54046e-23	5.12451e-22
AT5G25030	2340.37	0.751659	0.0751739	9.99893	1.54046e-23	5.12451e-22
AT5G59980	756.791	2.38451	0.239258	9.96627	2.14121e-23	7.0753e-22
AT1G48420	250.684	3.33661	0.335948	9.93192	3.02363e-23	9.95782e-22
AT1G03750	241.884	2.68822	0.271585	9.89828	4.23491e-23	1.39006e-21
AT4G18390	1107.5	1.13202	0.114433	9.89243	4.48994e-23	1.46724e-21
AT5G43280	774.158	1.55512	0.157212	9.89188	4.51457e-23	1.46724e-21
AT5G43285	774.158	1.55512	0.157212	9.89188	4.51457e-23	1.46724e-21
AT3G47450	240.779	2.92623	0.298773	9.79415	1.19294e-22	3.82671e-21
AT3G27470	116.423	3.83921	0.393085	9.76686	1.56214e-22	4.97868e-21
AT4G25160	3157.33	0.774035	0.0794288	9.74502	1.93748e-22	6.15507e-21
AT3G27330	146.627	3.31379	0.340728	9.72561	2.34506e-22	7.37873e-21
AT5G22210	218.992	2.61983	0.269538	9.7197	2.48517e-22	7.79474e-21
AT3G28360	8717.18	0.397864	0.0409582	9.71389	2.63108e-22	8.22627e-21
AT1G57790	545.087	2.53674	0.261623	9.69616	3.13046e-22	9.75676e-21
AT5G08139	249.204	3.00122	0.310582	9.66322	4.32056e-22	1.33397e-20
AT4G28840	12867	0.357744	0.0372772	9.59686	8.24145e-22	2.49008e-20
AT4G28850	12867	0.357744	0.0372772	9.59686	8.24145e-22	2.49008e-20
AT4G28860	12867	0.357744	0.0372772	9.59686	8.24145e-22	2.49008e-20
AT4G28870	12867	0.357744	0.0372772	9.59686	8.24145e-22	2.49008e-20
AT1G24100	379.665	2.46428	0.256925	9.59142	8.68799e-22	2.61699e-20
AT2G37470	232.425	2.40756	0.251303	9.5803	9.676e-22	2.89694e-20
AT5G05113	2235.19	0.799194	0.083434	9.57876	9.82143e-22	2.91399e-20
AT5G05130	2235.19	0.799194	0.083434	9.57876	9.82143e-22	2.91399e-20
AT5G05120	2235.19	0.799194	0.083434	9.57876	9.82143e-22	2.91399e-20
AT5G14960	1497.6	1.50369	0.156993	9.57802	9.892e-22	2.92614e-20
AT2G40240	1006.88	1.24969	0.130657	9.56467	1.12558e-21	3.31962e-20
AT3G27890	1138.59	1.52065	0.159127	9.55617	1.22198e-21	3.58254e-20
AT3G27900	1138.59	1.52065	0.159127	9.55617	1.22198e-21	3.58254e-20
AT4G02845	1969.95	0.837681	0.0878637	9.53387	1.51523e-21	4.40309e-20
AT4G04930	1969.95	0.837681	0.0878637	9.53387	1.51523e-21	4.40309e-20
AT4G07265	3086.11	0.813545	0.0854807	9.5173	1.77733e-21	5.04598e-20
AT4G24410	3086.11	0.813545	0.0854807	9.5173	1.77733e-21	5.04598e-20
AT4G24413	3086.11	0.813545	0.0854807	9.5173	1.77733e-21	5.04598e-20
AT4G24415	3086.11	0.813545	0.0854807	9.5173	1.77733e-21	5.04598e-20
AT4G24420	3086.11	0.813545	0.0854807	9.5173	1.77733e-21	5.04598e-20
AT4G07270	3086.11	0.813545	0.0854807	9.5173	1.77733e-21	5.04598e-20
AT5G02370	455.168	2.8145	0.295914	9.51122	1.88431e-21	5.28892e-20
AT5G25540	303.442	2.82724	0.297893	9.49081	2.29238e-21	6.41608e-20
AT2G14210	6134.81	0.50063	0.0530623	9.43475	3.91933e-21	1.09079e-19
AT1G10600	163.771	2.89463	0.30716	9.42387	4.34782e-21	1.20664e-19
AT3G10605	263.165	2.4188	0.259182	9.33244	1.03457e-20	2.82363e-19
AT3G10610	263.165	2.4188	0.259182	9.33244	1.03457e-20	2.82363e-19
AT1G11940	223.237	2.79778	0.299842	9.33085	1.05027e-20	2.84291e-19
AT3G17350	465.371	2.54782	0.27324	9.32447	1.11541e-20	3.01099e-19
AT2G25300	194.362	2.52766	0.271284	9.31742	1.19207e-20	3.20917e-19
AT4G12620	339.515	2.33135	0.250232	9.31676	1.19947e-20	3.22032e-19
AT4G05800	1682.26	0.813688	0.0873857	9.31145	1.26095e-20	3.358e-19
AT4G10595	1682.26	0.813688	0.0873857	9.31145	1.26095e-20	3.358e-19
AT4G10600	1682.26	0.813688	0.0873857	9.31145	1.26095e-20	3.358e-19
AT5G43403	2955.86	0.81393	0.0875135	9.30062	1.39633e-20	3.69858e-19
AT5G43410	2955.86	0.81393	0.0875135	9.30062	1.39633e-20	3.69858e-19
AT3G51010	303.216	2.98742	0.321525	9.2914	1.52269e-20	4.01178e-19
AT1G09740	223.564	2.44291	0.263218	9.28092	1.68014e-20	4.41483e-19
AT3G57500	3656.14	0.532986	0.0574614	9.27556	1.76692e-20	4.6183e-19
AT3G57510	3656.14	0.532986	0.0574614	9.27556	1.76692e-20	4.6183e-19
AT3G18980	757.168	1.1677	0.12643	9.23598	2.55928e-20	6.67168e-19
AT3G11470	246.162	2.84764	0.309549	9.19931	3.60242e-20	9.34172e-19
AT5G41540	4063.77	0.954587	0.104583	9.12759	7.0042e-20	1.80212e-18
AT5G41550	4063.77	0.954587	0.104583	9.12759	7.0042e-20	1.80212e-18
AT3G08950	226.33	2.88746	0.316439	9.12484	7.18404e-20	1.84359e-18
AT4G27350	337.634	2.51881	0.276096	9.12295	7.31096e-20	1.8713e-18
AT3G48240	315.035	2.04208	0.224557	9.09382	9.5618e-20	2.42855e-18
AT5G53120	275.494	2.2883	0.251812	9.08731	1.01518e-19	2.57178e-18
AT1G48730	4126.65	0.581052	0.0639503	9.08598	1.02764e-19	2.57693e-18
AT1G48740	4126.65	0.581052	0.0639503	9.08598	1.02764e-19	2.57693e-18
AT1G48742	4126.65	0.581052	0.0639503	9.08598	1.02764e-19	2.57693e-18
AT1G48725	4126.65	0.581052	0.0639503	9.08598	1.02764e-19	2.57693e-18
AT1G20575	140.707	3.1051	0.342445	9.06745	1.21831e-19	3.04731e-18
AT1G60620	275.304	2.62172	0.289162	9.06662	1.22769e-19	3.0553e-18
AT5G13920	2290.64	0.800149	0.0882686	9.06493	1.24679e-19	3.09504e-18
AT2G44510	308.923	2.67619	0.295832	9.04633	1.47852e-19	3.66109e-18
AT1G51470	9431.29	0.381872	0.0422736	9.03335	1.66497e-19	4.09202e-18
AT1G51480	9431.29	0.381872	0.0422736	9.03335	1.66497e-19	4.09202e-18
AT1G51490	9431.29	0.381872	0.0422736	9.03335	1.66497e-19	4.09202e-18
AT1G47270	336.839	2.88224	0.319394	9.0241	1.81186e-19	4.44197e-18
AT1G03905	711.233	1.62854	0.18153	8.97115	2.93425e-19	7.10548e-18
AT1G55980	484.693	1.55631	0.173583	8.96581	3.0802e-19	7.44068e-18
AT2G47910	168.496	2.74935	0.308054	8.92491	4.46056e-19	1.06967e-17
AT5G43330	843.5	1.20111	0.134673	8.91872	4.71697e-19	1.12842e-17
AT3G03355	8470.53	0.414959	0.0467005	8.88554	6.36127e-19	1.46502e-17
AT3G03365	8470.53	0.414959	0.0467005	8.88554	6.36127e-19	1.46502e-17
AT3G16650	8470.53	0.414959	0.0467005	8.88554	6.36127e-19	1.46502e-17
AT3G16660	8470.53	0.414959	0.0467005	8.88554	6.36127e-19	1.46502e-17
AT3G16670	8470.53	0.414959	0.0467005	8.88554	6.36127e-19	1.46502e-17
AT3G16680	8470.53	0.414959	0.0467005	8.88554	6.36127e-19	1.46502e-17
AT3G05720	238.394	2.49818	0.282614	8.83954	9.61166e-19	2.17806e-17
AT4G39230	556.672	1.94732	0.221341	8.79782	1.39501e-18	3.14674e-17
AT4G39235	556.672	1.94732	0.221341	8.79782	1.39501e-18	3.14674e-17
AT1G47300	1057.42	1.1778	0.134744	8.74104	2.30977e-18	5.18647e-17
AT3G04854	187.948	2.44927	0.280262	8.73921	2.34755e-18	5.25935e-17
AT1G10417	249.261	2.52309	0.289078	8.72806	2.59081e-18	5.79123e-17
AT1G34340	444.93	1.99421	0.22873	8.7186	2.81651e-18	6.28153e-17
AT2G04480	1688.12	0.709972	0.0814412	8.71761	2.84147e-18	6.32291e-17
AT5G03780	452.74	2.31992	0.266643	8.70047	3.305e-18	7.33784e-17
AT5G37620	1808.02	0.846394	0.0973247	8.6966	3.41979e-18	7.57567e-17
AT5G06045	3506.6	0.54191	0.0623862	8.68639	3.7415e-18	8.23297e-17
AT5G40420	3506.6	0.54191	0.0623862	8.68639	3.7415e-18	8.23297e-17
AT5G40430	3506.6	0.54191	0.0623862	8.68639	3.7415e-18	8.23297e-17
AT4G07015	1068.48	0.959115	0.110704	8.66378	4.5636e-18	9.99741e-17
AT4G21500	1068.48	0.959115	0.110704	8.66378	4.5636e-18	9.99741e-17
AT5G58280	460.163	1.84198	0.212622	8.66313	4.58967e-18	1.00323e-16
AT5G47100	312.383	2.66171	0.307373	8.65955	4.7364e-18	1.03054e-16
AT5G25820	1001.92	1.22741	0.142745	8.59858	8.07053e-18	1.72218e-16
AT1G06383	5394.84	0.487765	0.0567346	8.59731	8.16055e-18	1.72647e-16
AT1G06387	5394.84	0.487765	0.0567346	8.59731	8.16055e-18	1.72647e-16
AT1G30925	5394.84	0.487765	0.0567346	8.59731	8.16055e-18	1.72647e-16
AT1G30930	5394.84	0.487765	0.0567346	8.59731	8.16055e-18	1.72647e-16
AT1G16350	523.407	2.46041	0.286288	8.59416	8.3875e-18	1.77069e-16
AT2G08185	2820.21	0.569331	0.0662975	8.58751	8.88708e-18	1.86026e-16
AT2G26820	2820.21	0.569331	0.0662975	8.58751	8.88708e-18	1.86026e-16
AT2G26830	2820.21	0.569331	0.0662975	8.58751	8.88708e-18	1.86026e-16
AT5G46380	1748.63	1.3094	0.153145	8.55003	1.23054e-17	2.55953e-16
AT5G15060	627.189	1.45826	0.170988	8.52845	1.48318e-17	3.07209e-16
AT5G15070	627.189	1.45826	0.170988	8.52845	1.48318e-17	3.07209e-16
AT3G61740	258.279	2.76316	0.324733	8.50901	1.75425e-17	3.61837e-16
AT1G19968	593.042	2.0605	0.242236	8.50617	1.79777e-17	3.69272e-16
AT1G19970	593.042	2.0605	0.242236	8.50617	1.79777e-17	3.69272e-16
AT1G48698	1005.65	1.10698	0.130268	8.49774	1.93316e-17	3.93808e-16
AT1G48700	1005.65	1.10698	0.130268	8.49774	1.93316e-17	3.93808e-16
AT5G51070	160.432	2.9501	0.347483	8.48991	2.06793e-17	4.20395e-16
AT1G08880	284.306	2.73747	0.322724	8.4824	2.20601e-17	4.44803e-16
AT1G55205	422.854	2.26262	0.267052	8.47258	2.40013e-17	4.81977e-16
AT1G55207	422.854	2.26262	0.267052	8.47258	2.40013e-17	4.81977e-16
AT3G51990	265.844	2.54705	0.300634	8.47227	2.40653e-17	4.82283e-16
AT2G27970	394.658	2.03467	0.240579	8.45736	2.73494e-17	5.46988e-16
AT4G36710	333.109	1.75398	0.207786	8.44127	3.13899e-17	6.2653e-16
AT2G45330	224.219	2.53876	0.30077	8.44087	3.14987e-17	6.27433e-16
AT4G10040	206.055	2.80697	0.333391	8.41945	3.78266e-17	7.51966e-16
AT1G80060	237.281	2.31582	0.276132	8.38665	5.00209e-17	9.92383e-16
AT4G24860	616.198	2.11995	0.25285	8.38422	5.1062e-17	1.00898e-15
AT4G24880	616.198	2.11995	0.25285	8.38422	5.1062e-17	1.00898e-15
AT5G06675	11327.9	0.331399	0.0395496	8.37933	5.32304e-17	1.03731e-15
AT5G44940	11327.9	0.331399	0.0395496	8.37933	5.32304e-17	1.03731e-15
AT5G44950	11327.9	0.331399	0.0395496	8.37933	5.32304e-17	1.03731e-15
AT5G44960	11327.9	0.331399	0.0395496	8.37933	5.32304e-17	1.03731e-15
AT5G44970	11327.9	0.331399	0.0395496	8.37933	5.32304e-17	1.03731e-15
AT5G44980	11327.9	0.331399	0.0395496	8.37933	5.32304e-17	1.03731e-15
AT5G44973	11327.9	0.331399	0.0395496	8.37933	5.32304e-17	1.03731e-15
AT1G14220	1405.66	0.86261	0.10324	8.35539	6.52149e-17	1.26586e-15
AT1G14230	1405.66	0.86261	0.10324	8.35539	6.52149e-17	1.26586e-15
AT4G29800	442.001	1.54057	0.184418	8.35368	6.61694e-17	1.28187e-15
AT3G47760	9058.72	0.375714	0.0450804	8.33431	7.79497e-17	1.50419e-15
AT3G47770	9058.72	0.375714	0.0450804	8.33431	7.79497e-17	1.50419e-15
AT4G28068	329.396	2.53598	0.305822	8.29235	1.11029e-16	2.13003e-15
AT4G28070	329.396	2.53598	0.305822	8.29235	1.11029e-16	2.13003e-15
AT4G24080	312.342	1.88237	0.22796	8.25743	1.48841e-16	2.82254e-15
AT5G24170	318.314	2.17839	0.264171	8.24615	1.63581e-16	3.09614e-15
AT5G09800	348.643	2.83379	0.343756	8.24359	1.67117e-16	3.15701e-15
AT3G21700	358.893	1.85384	0.224892	8.24325	1.67592e-16	3.15994e-15
AT2G31350	642.243	1.44661	0.175759	8.23061	1.86268e-16	3.50539e-15
AT4G32770	242.904	2.19132	0.266771	8.21426	2.13483e-16	4.0023e-15
AT5G37415	778.836	1.3855	0.168696	8.21302	2.15698e-16	4.02853e-15
AT5G37420	778.836	1.3855	0.168696	8.21302	2.15698e-16	4.02853e-15
AT3G50050	196.997	2.57938	0.314665	8.19722	2.46005e-16	4.5859e-15
AT1G54840	10596.4	0.373189	0.0455972	8.18447	2.73496e-16	5.05073e-15
AT1G54850	10596.4	0.373189	0.0455972	8.18447	2.73496e-16	5.05073e-15
AT1G54860	10596.4	0.373189	0.0455972	8.18447	2.73496e-16	5.05073e-15
AT1G54870	10596.4	0.373189	0.0455972	8.18447	2.73496e-16	5.05073e-15
AT1G54890	10596.4	0.373189	0.0455972	8.18447	2.73496e-16	5.05073e-15
AT3G10290	720.874	1.52412	0.186778	8.1601	3.34745e-16	6.12459e-15
AT5G13900	2154.28	0.727132	0.0891198	8.15904	3.37708e-16	6.15601e-15
AT5G13910	2154.28	0.727132	0.0891198	8.15904	3.37708e-16	6.15601e-15
AT5G13970	236.15	2.72511	0.335226	8.12917	4.32255e-16	7.8361e-15
AT3G54160	407.777	2.29688	0.282779	8.12254	4.56521e-16	8.26086e-15
AT5G19060	345.914	1.93834	0.238748	8.11878	4.70876e-16	8.50504e-15
AT1G48490	372.986	2.34675	0.2896	8.10344	5.34247e-16	9.61449e-15
AT3G30841	2030.79	1.01615	0.125451	8.09997	5.49742e-16	9.87536e-15
AT1G10225	1469.89	0.768868	0.0949993	8.0934	5.80226e-16	1.03852e-14
AT1G10230	1469.89	0.768868	0.0949993	8.0934	5.80226e-16	1.03852e-14
AT1G02965	550.13	1.72165	0.212755	8.09219	5.86011e-16	1.04698e-14
AT3G48410	125.856	2.77836	0.343552	8.08716	6.10726e-16	1.08917e-14
AT5G39550	235.978	2.12112	0.262666	8.07533	6.72944e-16	1.19796e-14
AT3G16565	126.581	3.15639	0.391187	8.06873	7.10324e-16	1.25996e-14
AT5G35600	3514.24	0.456148	0.0567202	8.04207	8.83335e-16	1.55846e-14
AT4G33910	352.062	2.35048	0.29244	8.03746	9.17188e-16	1.6153e-14
AT1G67370	361.018	2.94318	0.367277	8.01352	1.11474e-15	1.94588e-14
AT5G63130	185.471	2.66253	0.332394	8.01016	1.14556e-15	1.9787e-14
AT1G15610	5215.55	0.399648	0.0499168	8.00629	1.18221e-15	2.0243e-14
AT1G15620	5215.55	0.399648	0.0499168	8.00629	1.18221e-15	2.0243e-14
AT1G15625	5215.55	0.399648	0.0499168	8.00629	1.18221e-15	2.0243e-14
AT1G15630	5215.55	0.399648	0.0499168	8.00629	1.18221e-15	2.0243e-14
AT1G15640	5215.55	0.399648	0.0499168	8.00629	1.18221e-15	2.0243e-14
AT3G13420	494.514	2.4794	0.309741	8.00474	1.19724e-15	2.04649e-14
AT2G07575	491.839	1.8168	0.22722	7.99579	1.28744e-15	2.19309e-14
AT2G22345	491.839	1.8168	0.22722	7.99579	1.28744e-15	2.19309e-14
AT3G09635	317.163	3.04965	0.382702	7.96874	1.60295e-15	2.70721e-14
AT3G61360	317.163	3.04965	0.382702	7.96874	1.60295e-15	2.70721e-14
AT5G23700	377.422	1.84079	0.231044	7.96729	1.62189e-15	2.73452e-14
AT4G18975	366.335	2.32586	0.292122	7.96196	1.69333e-15	2.84526e-14
AT4G05405	104.716	3.07024	0.385664	7.96091	1.70782e-15	2.85987e-14
AT4G08330	104.716	3.07024	0.385664	7.96091	1.70782e-15	2.85987e-14
AT2G34185	1441.69	0.759931	0.095574	7.95124	1.84655e-15	3.08696e-14
AT4G24430	3889.63	0.670136	0.0843129	7.94821	1.89233e-15	3.15815e-14
AT4G33400	195.359	2.44834	0.308636	7.93276	2.14323e-15	3.56484e-14
AT1G73980	208.718	2.54866	0.321885	7.9179	2.41551e-15	4.01096e-14
AT4G28680	2806.68	0.497292	0.0628836	7.90814	2.61256e-15	4.30201e-14
AT2G38360	184.48	2.28144	0.288587	7.90554	2.66782e-15	4.3857e-14
AT5G07445	425.811	1.40328	0.177594	7.90163	2.75284e-15	4.51795e-14
AT1G09480	4203.67	0.44668	0.056626	7.88826	3.06432e-15	4.9632e-14
AT1G09483	4203.67	0.44668	0.056626	7.88826	3.06432e-15	4.9632e-14
AT1G09490	4203.67	0.44668	0.056626	7.88826	3.06432e-15	4.9632e-14
AT1G32380	366.031	2.48405	0.314976	7.88646	3.10869e-15	5.02681e-14
AT1G44890	211.62	1.99493	0.253313	7.87536	3.39773e-15	5.48522e-14
AT1G53420	1171.61	0.868634	0.110307	7.87467	3.41631e-15	5.50622e-14
AT1G79260	117.78	3.16273	0.402413	7.8594	3.85982e-15	6.19075e-14
AT4G09490	3409.9	0.525897	0.0670623	7.84193	4.43688e-15	7.10476e-14
AT3G10940	1485.62	0.737855	0.094112	7.84018	4.49902e-15	7.15786e-14
AT3G10960	1485.62	0.737855	0.094112	7.84018	4.49902e-15	7.15786e-14
AT3G10950	1485.62	0.737855	0.094112	7.84018	4.49902e-15	7.15786e-14
AT5G65360	116.887	2.65652	0.340127	7.81037	5.70192e-15	9.05707e-14
AT4G17380	226.027	2.15834	0.276539	7.80483	5.95809e-15	9.44879e-14
AT5G51630	386.357	2.27518	0.291847	7.7958	6.4001e-15	1.01011e-13
AT1G63440	3326.82	0.661784	0.0850087	7.7849	6.97675e-15	1.09413e-13
AT1G63450	3326.82	0.661784	0.0850087	7.7849	6.97675e-15	1.09413e-13
AT5G05380	256.919	1.76456	0.226919	7.77618	7.47486e-15	1.17039e-13
AT2G09485	263.946	1.8688	0.240657	7.7654	8.13909e-15	1.26471e-13
AT2G09490	263.946	1.8688	0.240657	7.7654	8.13909e-15	1.26471e-13
AT3G07445	2964.74	0.911394	0.117382	7.76437	8.20522e-15	1.26471e-13
AT3G07465	2964.74	0.911394	0.117382	7.76437	8.20522e-15	1.26471e-13
AT3G07475	2964.74	0.911394	0.117382	7.76437	8.20522e-15	1.26471e-13
AT3G46613	2964.74	0.911394	0.117382	7.76437	8.20522e-15	1.26471e-13
AT3G46614	2964.74	0.911394	0.117382	7.76437	8.20522e-15	1.26471e-13
AT3G07485	2964.74	0.911394	0.117382	7.76437	8.20522e-15	1.26471e-13
AT3G07495	2964.74	0.911394	0.117382	7.76437	8.20522e-15	1.26471e-13
AT3G46616	2964.74	0.911394	0.117382	7.76437	8.20522e-15	1.26471e-13
AT1G51310	138.002	2.81279	0.362379	7.762	8.36028e-15	1.2866e-13
AT2G28580	3468.52	0.452349	0.058367	7.75008	9.18334e-15	1.40887e-13
AT2G28590	3468.52	0.452349	0.058367	7.75008	9.18334e-15	1.40887e-13
AT1G29330	154.907	2.84374	0.367426	7.73965	9.96947e-15	1.52239e-13
AT2G39230	225.555	2.42985	0.314275	7.73162	1.06188e-14	1.61904e-13
AT2G40300	241.336	2.72329	0.352323	7.72954	1.07935e-14	1.64314e-13
AT3G07255	1754.87	0.686071	0.0891921	7.69206	1.44783e-14	2.18391e-13
AT3G07260	1754.87	0.686071	0.0891921	7.69206	1.44783e-14	2.18391e-13
AT5G11230	850.569	1.00377	0.130625	7.68437	1.53755e-14	2.31571e-13
AT1G72860	1067.76	0.833111	0.10865	7.66787	1.7487e-14	2.6059e-13
AT1G72870	1067.76	0.833111	0.10865	7.66787	1.7487e-14	2.6059e-13
AT4G07585	3543.89	0.556929	0.0726531	7.66558	1.78024e-14	2.64095e-13
AT4G26330	3543.89	0.556929	0.0726531	7.66558	1.78024e-14	2.64095e-13
AT4G26340	3543.89	0.556929	0.0726531	7.66558	1.78024e-14	2.64095e-13
AT3G44690	284.433	2.71913	0.355992	7.63817	2.20335e-14	3.26373e-13
AT5G01420	354.04	2.08959	0.274238	7.61961	2.54448e-14	3.741e-13
AT3G50880	213.04	2.08838	0.274146	7.61779	2.58061e-14	3.78847e-13
AT2G47340	474.644	1.33082	0.17504	7.60297	2.89411e-14	4.22985e-13
AT5G61480	600.351	1.36411	0.17974	7.58938	3.21439e-14	4.67232e-13
AT1G12530	1309.43	1.36352	0.179836	7.58206	3.40119e-14	4.92002e-13
AT1G12550	1309.43	1.36352	0.179836	7.58206	3.40119e-14	4.92002e-13
AT1G12540	1309.43	1.36352	0.179836	7.58206	3.40119e-14	4.92002e-13
AT3G25805	173.395	2.36938	0.312867	7.57312	3.64372e-14	5.2478e-13
AT2G33000	335.856	2.39192	0.315856	7.57283	3.65172e-14	5.25167e-13
AT5G14620	125.492	2.63193	0.350005	7.51969	5.49059e-14	7.86189e-13
AT4G14680	301.596	2.24281	0.298483	7.51405	5.73266e-14	8.19663e-13
AT3G62950	3830.96	0.471584	0.0627684	7.51308	5.77527e-14	8.22186e-13
AT3G62960	3830.96	0.471584	0.0627684	7.51308	5.77527e-14	8.22186e-13
AT3G62970	3830.96	0.471584	0.0627684	7.51308	5.77527e-14	8.22186e-13
AT1G34350	129.171	2.84348	0.379087	7.50085	6.34037e-14	8.97462e-13
AT1G08140	5020.87	0.411968	0.0551278	7.47295	7.84161e-14	1.1005e-12
AT1G08150	5020.87	0.411968	0.0551278	7.47295	7.84161e-14	1.1005e-12
AT1G08160	5020.87	0.411968	0.0551278	7.47295	7.84161e-14	1.1005e-12
AT3G27500	843.806	0.954815	0.127951	7.46234	8.50011e-14	1.18617e-12
AT3G19260	124.709	2.66136	0.356718	7.46068	8.6076e-14	1.19934e-12
AT1G07745	267.386	2.32337	0.31157	7.45699	8.85241e-14	1.2284e-12
AT4G01895	560.863	1.37026	0.183872	7.45227	9.17507e-14	1.26606e-12
AT4G01897	560.863	1.37026	0.183872	7.45227	9.17507e-14	1.26606e-12
AT4G04005	560.863	1.37026	0.183872	7.45227	9.17507e-14	1.26606e-12
AT2G25737	266.739	2.18831	0.293657	7.45193	9.19847e-14	1.26752e-12
AT1G32770	6887.28	0.349396	0.0469267	7.44557	9.65235e-14	1.32636e-12
AT1G32780	6887.28	0.349396	0.0469267	7.44557	9.65235e-14	1.32636e-12
AT5G23530	489.051	1.22138	0.164159	7.44025	1.00495e-13	1.37902e-12
AT1G34355	472.38	1.63681	0.220071	7.43768	1.02466e-13	1.40411e-12
AT5G13060	367.58	2.58431	0.348078	7.42451	1.13196e-13	1.54899e-12
AT1G30610	701.196	1.82638	0.246542	7.40799	1.28228e-13	1.74504e-12
AT2G27480	100.304	2.78589	0.376217	7.40502	1.31134e-13	1.78212e-12
AT2G27800	390.457	2.58458	0.34957	7.3936	1.42906e-13	1.93678e-12
AT1G55380	1021.24	0.925781	0.125341	7.38612	1.51181e-13	2.04612e-12
AT3G15150	118.898	2.54785	0.345336	7.37789	1.60819e-13	2.17359e-12
AT1G11180	475.08	1.99962	0.271123	7.37531	1.63961e-13	2.21303e-12
AT1G80555	121.937	2.65377	0.360191	7.36769	1.73612e-13	2.34009e-12
AT2G31220	644.605	1.72934	0.234873	7.36288	1.7998e-13	2.42262e-12
AT4G28670	3123.02	0.465023	0.0632306	7.3544	1.91787e-13	2.56408e-12
AT4G05520	423.095	2.21175	0.300922	7.34991	1.98345e-13	2.6446e-12
AT3G18360	218.407	2.49357	0.339458	7.34573	2.04633e-13	2.72476e-12
AT4G02180	2334.69	0.75599	0.102974	7.34155	2.11127e-13	2.80367e-12
AT4G10780	1654.98	0.718726	0.0979034	7.34117	2.11732e-13	2.80793e-12
AT1G44020	885.98	0.961742	0.131115	7.33512	2.21525e-13	2.92603e-12
AT5G27889	424.376	1.48595	0.202783	7.32782	2.33926e-13	3.08158e-12
AT5G27890	424.376	1.48595	0.202783	7.32782	2.33926e-13	3.08158e-12
AT4G08590	240.45	1.79648	0.245312	7.32324	2.42056e-13	3.18444e-12
AT1G49245	6918.05	0.341957	0.0467296	7.31778	2.52108e-13	3.29475e-12
AT1G49250	6918.05	0.341957	0.0467296	7.31778	2.52108e-13	3.29475e-12
AT1G49260	6918.05	0.341957	0.0467296	7.31778	2.52108e-13	3.29475e-12
AT1G49270	6918.05	0.341957	0.0467296	7.31778	2.52108e-13	3.29475e-12
AT1G07537	6918.05	0.341957	0.0467296	7.31778	2.52108e-13	3.29475e-12
AT3G09875	182.844	2.40319	0.328459	7.31657	2.54388e-13	3.31577e-12
AT3G62830	182.844	2.40319	0.328459	7.31657	2.54388e-13	3.31577e-12
AT3G44670	542.065	2.04171	0.279375	7.30812	2.70909e-13	3.52646e-12
AT4G01020	208.298	2.47701	0.339375	7.29874	2.90481e-13	3.77625e-12
AT2G00550	95.6086	3.00665	0.412361	7.2913	3.06971e-13	3.96454e-12
AT4G01930	1087.39	0.869816	0.119365	7.28706	3.16798e-13	4.08612e-12
AT5G40940	551.038	1.92292	0.264072	7.28182	3.2935e-13	4.23144e-12
AT3G47830	334.903	2.17684	0.299928	7.25788	3.93192e-13	5.01256e-12
AT2G02340	2110.7	2.17102	0.299337	7.25278	4.08305e-13	5.18516e-12
AT2G02350	2110.7	2.17102	0.299337	7.25278	4.08305e-13	5.18516e-12
AT2G02360	2110.7	2.17102	0.299337	7.25278	4.08305e-13	5.18516e-12
AT1G72275	158.721	2.56261	0.353714	7.24487	4.32866e-13	5.49001e-12
AT2G39650	105.716	2.59515	0.35866	7.23568	4.63194e-13	5.86713e-12
AT1G54240	389.713	2.24034	0.310367	7.21835	5.26207e-13	6.61441e-12
AT4G35510	762.367	3.16782	0.439121	7.21401	5.43293e-13	6.82051e-12
AT3G25430	205.416	2.1532	0.298506	7.21327	5.46259e-13	6.84904e-12
AT5G49310	4170.92	0.391542	0.0543793	7.2002	6.01234e-13	7.50024e-12
AT5G49320	4170.92	0.391542	0.0543793	7.2002	6.01234e-13	7.50024e-12
AT5G45000	472.54	1.3032	0.181015	7.19938	6.0488e-13	7.53621e-12
AT3G08535	8177.69	0.292922	0.0406944	7.19809	6.1064e-13	7.56031e-12
AT3G08545	8177.69	0.292922	0.0406944	7.19809	6.1064e-13	7.56031e-12
AT3G08555	8177.69	0.292922	0.0406944	7.19809	6.1064e-13	7.56031e-12
AT3G55580	8177.69	0.292922	0.0406944	7.19809	6.1064e-13	7.56031e-12
AT3G55590	8177.69	0.292922	0.0406944	7.19809	6.1064e-13	7.56031e-12
AT1G21480	119.535	2.51289	0.349193	7.19628	6.18786e-13	7.65157e-12
AT2G44800	397.024	2.17867	0.302982	7.19076	6.44305e-13	7.95716e-12
AT5G04145	465.995	1.45598	0.202491	7.19033	6.46333e-13	7.97225e-12
AT5G63950	252.369	2.63046	0.366118	7.18473	6.73409e-13	8.24446e-12
AT5G47450	1040.25	0.887585	0.123724	7.17392	7.28807e-13	8.87868e-12
AT2G05630	244.329	1.89326	0.26392	7.17361	7.30463e-13	8.8879e-12
AT2G08020	344.127	2.07492	0.289554	7.16591	7.72708e-13	9.36731e-12
AT2G24350	344.127	2.07492	0.289554	7.16591	7.72708e-13	9.36731e-12
AT5G00895	286.127	2.14118	0.299412	7.15126	8.59851e-13	1.03855e-11
AT5G03020	286.127	2.14118	0.299412	7.15126	8.59851e-13	1.03855e-11
AT1G35670	108.327	2.78104	0.389647	7.13732	9.51708e-13	1.14809e-11
AT2G24030	732.492	1.50071	0.210408	7.13237	9.86551e-13	1.18867e-11
AT2G43465	2155.96	0.862802	0.121026	7.12909	1.01037e-12	1.21294e-11
AT2G43470	2155.96	0.862802	0.121026	7.12909	1.01037e-12	1.21294e-11
AT2G43480	2155.96	0.862802	0.121026	7.12909	1.01037e-12	1.21294e-11
AT5G24180	13142.5	0.276306	0.0387765	7.12559	1.03635e-12	1.23512e-11
AT5G24190	13142.5	0.276306	0.0387765	7.12559	1.03635e-12	1.23512e-11
AT5G24200	13142.5	0.276306	0.0387765	7.12559	1.03635e-12	1.23512e-11
AT5G24205	13142.5	0.276306	0.0387765	7.12559	1.03635e-12	1.23512e-11
AT5G24206	13142.5	0.276306	0.0387765	7.12559	1.03635e-12	1.23512e-11
AT1G54450	1352.24	1.04686	0.147324	7.10581	1.19615e-12	1.42043e-11
AT1G60525	454.764	2.19701	0.310199	7.08258	1.41498e-12	1.67025e-11
AT1G60530	454.764	2.19701	0.310199	7.08258	1.41498e-12	1.67025e-11
AT1G04310	459.28	2.14634	0.303204	7.07887	1.45335e-12	1.71145e-11
AT4G15650	23361.1	0.187454	0.0264999	7.07377	1.50781e-12	1.75055e-11
AT4G15660	23361.1	0.187454	0.0264999	7.07377	1.50781e-12	1.75055e-11
AT4G15670	23361.1	0.187454	0.0264999	7.07377	1.50781e-12	1.75055e-11
AT4G15680	23361.1	0.187454	0.0264999	7.07377	1.50781e-12	1.75055e-11
AT4G15690	23361.1	0.187454	0.0264999	7.07377	1.50781e-12	1.75055e-11
AT4G15700	23361.1	0.187454	0.0264999	7.07377	1.50781e-12	1.75055e-11
AT4G15710	23361.1	0.187454	0.0264999	7.07377	1.50781e-12	1.75055e-11
AT4G15715	23361.1	0.187454	0.0264999	7.07377	1.50781e-12	1.75055e-11
AT4G02955	23361.1	0.187454	0.0264999	7.07377	1.50781e-12	1.75055e-11
AT2G38730	153.541	2.64366	0.373899	7.07051	1.54371e-12	1.79012e-11
AT3G03180	180.334	2.25621	0.319427	7.06329	1.62608e-12	1.88343e-11
AT5G51700	141.426	2.36097	0.334407	7.06017	1.66299e-12	1.92393e-11
AT4G28706	401.797	2.27305	0.322235	7.05401	1.73837e-12	2.00878e-11
AT5G62200	228.702	2.34325	0.333099	7.03469	1.99699e-12	2.30225e-11
AT2G28650	210.663	2.73245	0.388626	7.03106	2.04968e-12	2.36024e-11
AT3G06580	573.726	1.46934	0.209025	7.02949	2.07286e-12	2.38137e-11
AT3G06590	573.726	1.46934	0.209025	7.02949	2.07286e-12	2.38137e-11
AT5G40275	3190.61	0.428447	0.0609666	7.02757	2.10154e-12	2.40873e-11
AT5G40280	3190.61	0.428447	0.0609666	7.02757	2.10154e-12	2.40873e-11
AT1G11905	152.535	2.56493	0.365113	7.02504	2.1401e-12	2.44159e-11
AT1G09817	3457.36	0.532086	0.0758246	7.01732	2.2616e-12	2.56246e-11
AT1G78470	3457.36	0.532086	0.0758246	7.01732	2.2616e-12	2.56246e-11
AT1G78476	3457.36	0.532086	0.0758246	7.01732	2.2616e-12	2.56246e-11
AT1G78478	3457.36	0.532086	0.0758246	7.01732	2.2616e-12	2.56246e-11
AT1G78480	3457.36	0.532086	0.0758246	7.01732	2.2616e-12	2.56246e-11
AT1G09813	3457.36	0.532086	0.0758246	7.01732	2.2616e-12	2.56246e-11
AT1G23960	4356.98	2.10468	0.302045	6.96809	3.21268e-12	3.60287e-11
AT1G23965	4356.98	2.10468	0.302045	6.96809	3.21268e-12	3.60287e-11
AT1G23970	4356.98	2.10468	0.302045	6.96809	3.21268e-12	3.60287e-11
AT5G52290	324.181	2.63188	0.378524	6.95301	3.57574e-12	3.99642e-11
AT3G09430	95.8971	2.59996	0.374009	6.95159	3.61183e-12	4.0322e-11
AT4G22756	261.146	2.26416	0.325998	6.94532	3.77604e-12	4.21075e-11
AT3G26240	630.131	1.79751	0.258902	6.94282	3.84362e-12	4.28128e-11
AT3G03805	555.065	2.04706	0.29504	6.93825	3.96978e-12	4.41682e-11
AT5G22791	2453.9	0.852389	0.123809	6.88473	5.78974e-12	6.28004e-11
AT1G46554	253.576	1.55398	0.225714	6.88471	5.79061e-12	6.28004e-11
AT3G44763	2153.09	0.55932	0.0813078	6.87905	6.02541e-12	6.49611e-11
AT3G06915	2153.09	0.55932	0.0813078	6.87905	6.02541e-12	6.49611e-11
AT3G06925	2153.09	0.55932	0.0813078	6.87905	6.02541e-12	6.49611e-11
AT3G44760	2153.09	0.55932	0.0813078	6.87905	6.02541e-12	6.49611e-11
AT3G44766	2153.09	0.55932	0.0813078	6.87905	6.02541e-12	6.49611e-11
AT1G20870	570.934	1.7641	0.256449	6.87896	6.02928e-12	6.49611e-11
AT5G21900	126.73	2.38489	0.347295	6.86705	6.55452e-12	7.05432e-11
AT3G19050	249.307	2.18113	0.318157	6.85552	7.10549e-12	7.59764e-11
AT4G15730	7392.05	0.353181	0.0515397	6.8526	7.25209e-12	7.71266e-11
AT4G15733	7392.05	0.353181	0.0515397	6.8526	7.25209e-12	7.71266e-11
AT4G15740	7392.05	0.353181	0.0515397	6.8526	7.25209e-12	7.71266e-11
AT4G15750	7392.05	0.353181	0.0515397	6.8526	7.25209e-12	7.71266e-11
AT4G15735	7392.05	0.353181	0.0515397	6.8526	7.25209e-12	7.71266e-11
AT5G55630	171.396	2.16699	0.316499	6.84678	7.55331e-12	8.00715e-11
AT5G24120	449.818	1.96298	0.287038	6.83874	7.98916e-12	8.45106e-11
AT1G58190	913.288	0.989073	0.14468	6.83628	8.12751e-12	8.55683e-11
AT1G79470	310.996	1.50621	0.220501	6.83086	8.44069e-12	8.86228e-11
AT1G79480	310.996	1.50621	0.220501	6.83086	8.44069e-12	8.86228e-11
AT4G11220	84.2936	3.27486	0.479585	6.82852	8.57954e-12	8.9985e-11
AT2G13680	2273.94	0.784813	0.114978	6.82579	8.74407e-12	9.16134e-11
AT5G00620	7187.42	0.291558	0.0427369	6.82214	8.96911e-12	9.34756e-11
AT5G07535	7187.42	0.291558	0.0427369	6.82214	8.96911e-12	9.34756e-11
AT5G07555	7187.42	0.291558	0.0427369	6.82214	8.96911e-12	9.34756e-11
AT5G50115	7187.42	0.291558	0.0427369	6.82214	8.96911e-12	9.34756e-11
AT5G50120	7187.42	0.291558	0.0427369	6.82214	8.96911e-12	9.34756e-11
AT2G29770	568.532	1.05045	0.153997	6.82121	9.02753e-12	9.39853e-11
AT5G48670	185.771	2.27676	0.334133	6.81395	9.49564e-12	9.86508e-11
AT1G67540	325.11	1.66055	0.244235	6.79898	1.05361e-11	1.09002e-10
AT1G67550	325.11	1.66055	0.244235	6.79898	1.05361e-11	1.09002e-10
AT1G49910	307.186	2.36005	0.347176	6.79785	1.0619e-11	1.09745e-10
AT2G00680	614.215	1.71687	0.252655	6.79529	1.08092e-11	1.11477e-10
AT2G20590	614.215	1.71687	0.252655	6.79529	1.08092e-11	1.11477e-10
AT3G56330	196.342	2.32846	0.342979	6.78893	1.1297e-11	1.16024e-10
AT5G43200	3118.62	0.500065	0.0737245	6.78288	1.17802e-11	1.19988e-10
AT5G43210	3118.62	0.500065	0.0737245	6.78288	1.17802e-11	1.19988e-10
AT5G43211	3118.62	0.500065	0.0737245	6.78288	1.17802e-11	1.19988e-10
AT5G43230	3118.62	0.500065	0.0737245	6.78288	1.17802e-11	1.19988e-10
AT5G06495	3118.62	0.500065	0.0737245	6.78288	1.17802e-11	1.19988e-10
AT4G09012	168.927	2.21764	0.327793	6.76537	1.32971e-11	1.34536e-10
AT3G07805	179.373	2.81042	0.415448	6.7648	1.33489e-11	1.34717e-10
AT3G47730	179.373	2.81042	0.415448	6.7648	1.33489e-11	1.34717e-10
AT5G45450	685.447	0.905991	0.134121	6.75504	1.42796e-11	1.43231e-10
AT4G02885	409.117	1.42354	0.211035	6.74554	1.52463e-11	1.52617e-10
AT4G38910	767.653	3.07979	0.456785	6.74232	1.55877e-11	1.55877e-10
AT4G37020	202.643	2.22954	0.331238	6.73094	1.68573e-11	1.68063e-10
AT1G77390	470.026	2.18427	0.324637	6.72835	1.71599e-11	1.70907e-10
AT3G01535	1749.89	0.617551	0.0918296	6.72497	1.75625e-11	1.7439e-10
AT3G04980	1749.89	0.617551	0.0918296	6.72497	1.75625e-11	1.7439e-10
AT3G04990	1749.89	0.617551	0.0918296	6.72497	1.75625e-11	1.7439e-10
AT5G43780	197.063	1.86987	0.278091	6.72395	1.76866e-11	1.75445e-10
AT1G34630	105.272	2.52063	0.375794	6.70748	1.98016e-11	1.9525e-10
AT3G13275	356.231	1.67927	0.250392	6.70657	1.99254e-11	1.96079e-10
AT3G13277	356.231	1.67927	0.250392	6.70657	1.99254e-11	1.96079e-10
AT5G61190	102.973	2.42312	0.361975	6.69416	2.1691e-11	2.1324e-10
AT2G21650	96.9799	2.87219	0.429878	6.6814	2.36669e-11	2.31285e-10
AT1G09600	240.666	1.94571	0.291391	6.67732	2.43355e-11	2.37583e-10
AT5G64580	133.499	2.68478	0.402672	6.66741	2.60364e-11	2.53438e-10
AT3G27884	964.983	0.748468	0.112335	6.66284	2.68592e-11	2.6119e-10
AT2G28170	3939.83	0.452022	0.0678579	6.66131	2.71398e-11	2.63142e-10
AT2G28180	3939.83	0.452022	0.0678579	6.66131	2.71398e-11	2.63142e-10
AT2G08240	3939.83	0.452022	0.0678579	6.66131	2.71398e-11	2.63142e-10
AT1G61820	1647.16	0.614103	0.092534	6.63651	3.21191e-11	3.1081e-10
AT2G20480	187.508	2.47744	0.373478	6.63342	3.27994e-11	3.16463e-10
AT5G03025	2674.67	0.500164	0.0755229	6.62268	3.52737e-11	3.40004e-10
AT5G58940	211.939	2.48436	0.375688	6.61283	3.77036e-11	3.62365e-10
AT5G55860	405.284	2.11247	0.320353	6.5942	4.27556e-11	4.06179e-10
AT3G46617	283.816	1.76009	0.266975	6.59269	4.31936e-11	4.07207e-10
AT1G04540	981.962	0.783076	0.118808	6.59109	4.36624e-11	4.11234e-10
AT3G22260	356.995	2.31141	0.351194	6.58157	4.65496e-11	4.36348e-10
AT5G10370	127.153	2.38968	0.363099	6.58133	4.6626e-11	4.36649e-10
AT5G67350	107.078	2.23868	0.340882	6.56731	5.12326e-11	4.77977e-10
AT5G09790	93.3469	2.58358	0.393836	6.56003	5.37967e-11	5.01426e-10
AT2G22680	167.668	1.79854	0.274578	6.55019	5.7462e-11	5.35085e-10
AT4G22240	256.341	2.02063	0.308834	6.54276	6.0395e-11	5.61867e-10
AT2G39290	116.341	2.44018	0.373215	6.53826	6.22405e-11	5.77405e-10
AT5G41690	71.1642	2.78303	0.426183	6.53013	6.57135e-11	6.09052e-10
AT3G62499	1296.69	3.15501	0.48324	6.52886	6.62724e-11	6.12508e-10
AT3G62500	1296.69	3.15501	0.48324	6.52886	6.62724e-11	6.12508e-10
AT4G26240	8412.17	0.284046	0.0435128	6.52788	6.67084e-11	6.13667e-10
AT4G26250	8412.17	0.284046	0.0435128	6.52788	6.67084e-11	6.13667e-10
AT4G26255	8412.17	0.284046	0.0435128	6.52788	6.67084e-11	6.13667e-10
AT4G26260	8412.17	0.284046	0.0435128	6.52788	6.67084e-11	6.13667e-10
AT4G26270	8412.17	0.284046	0.0435128	6.52788	6.67084e-11	6.13667e-10
AT1G63300	186.289	2.42703	0.372373	6.51774	7.13726e-11	6.55964e-10
AT4G25530	2075.82	0.590817	0.0906686	6.51622	7.20995e-11	6.62028e-10
AT1G33670	1236.02	0.64831	0.0996179	6.50796	7.61768e-11	6.97268e-10
AT3G11390	1502.88	0.555206	0.0853313	6.50648	7.69332e-11	7.03145e-10
AT3G04485	84.2742	2.86242	0.440512	6.49793	8.14314e-11	7.42883e-10
AT5G18240	102.848	2.6117	0.402039	6.49612	8.24166e-11	7.50484e-10
AT5G18245	102.848	2.6117	0.402039	6.49612	8.24166e-11	7.50484e-10
AT5G41300	4702.69	0.566077	0.0872186	6.49032	8.56552e-11	7.7854e-10
AT5G41310	4702.69	0.566077	0.0872186	6.49032	8.56552e-11	7.7854e-10
AT5G17290	235.858	2.82633	0.435533	6.48936	8.62025e-11	7.82733e-10
AT5G43070	111.382	2.6092	0.402081	6.48923	8.62749e-11	7.82733e-10
AT2G43240	143.146	2.48216	0.382555	6.48838	8.67638e-11	7.86447e-10
AT4G01435	300.335	1.47284	0.227219	6.48204	9.04914e-11	8.18731e-10
AT1G13630	2062.74	0.76291	0.117748	6.47915	9.2242e-11	8.33807e-10
AT1G34670	8227.4	0.367841	0.0567868	6.47758	9.32032e-11	8.41725e-10
AT1G56550	2288.61	0.591705	0.0914762	6.46841	9.90407e-11	8.91186e-10
AT1G56553	2288.61	0.591705	0.0914762	6.46841	9.90407e-11	8.91186e-10
AT1G56555	2288.61	0.591705	0.0914762	6.46841	9.90407e-11	8.91186e-10
AT1G56560	2288.61	0.591705	0.0914762	6.46841	9.90407e-11	8.91186e-10
AT1G26558	500.586	1.18413	0.183286	6.46056	1.04315e-10	9.37793e-10
AT3G05985	1198.24	1.19671	0.185678	6.44508	1.15536e-10	1.03396e-09
AT3G29970	1198.24	1.19671	0.185678	6.44508	1.15536e-10	1.03396e-09
AT1G59860	122.553	2.02134	0.313864	6.44019	1.19321e-10	1.06245e-09
AT1G11592	98.5824	2.36419	0.367107	6.44004	1.19439e-10	1.06245e-09
AT5G39250	4119.08	0.347536	0.0539686	6.43959	1.19794e-10	1.06245e-09
AT5G39270	4119.08	0.347536	0.0539686	6.43959	1.19794e-10	1.06245e-09
AT5G39280	4119.08	0.347536	0.0539686	6.43959	1.19794e-10	1.06245e-09
AT5G39260	4119.08	0.347536	0.0539686	6.43959	1.19794e-10	1.06245e-09
AT3G62920	213.746	2.18753	0.340116	6.43171	1.26178e-10	1.11606e-09
AT3G62930	213.746	2.18753	0.340116	6.43171	1.26178e-10	1.11606e-09
AT3G11320	121.058	2.30935	0.359834	6.4178	1.38254e-10	1.22178e-09
AT3G20475	364.379	1.94143	0.302854	6.41046	1.4508e-10	1.26736e-09
AT4G05695	278.705	2.29166	0.357627	6.40798	1.47464e-10	1.28592e-09
AT4G09060	278.705	2.29166	0.357627	6.40798	1.47464e-10	1.28592e-09
AT3G54060	1204.19	0.73471	0.114887	6.39505	1.60498e-10	1.39221e-09
AT3G54065	1204.19	0.73471	0.114887	6.39505	1.60498e-10	1.39221e-09
AT3G54070	1204.19	0.73471	0.114887	6.39505	1.60498e-10	1.39221e-09
AT3G05500	128.443	2.03456	0.318563	6.38669	1.69511e-10	1.46652e-09
AT5G27000	331.926	2.16021	0.338567	6.38046	1.76557e-10	1.52481e-09
AT5G64710	133.249	2.22148	0.349186	6.36188	1.99301e-10	1.71375e-09
AT5G57250	84.1401	3.04103	0.478268	6.35843	2.03822e-10	1.7511e-09
AT1G09653	763.297	1.03499	0.16289	6.35391	2.09905e-10	1.80023e-09
AT2G30410	264.059	1.99024	0.313869	6.341	2.28284e-10	1.95615e-09
AT3G18180	477.468	1.15315	0.182083	6.33309	2.403e-10	2.05733e-09
AT5G67520	378.78	2.14848	0.339528	6.32784	2.48622e-10	2.12674e-09
AT1G34650	2409.49	0.464698	0.073536	6.31932	2.62717e-10	2.23762e-09
AT1G55770	204.729	1.73554	0.274682	6.31835	2.64369e-10	2.24976e-09
AT1G04070	181.4	2.76246	0.437416	6.31541	2.69441e-10	2.28701e-09
AT3G60480	80.8065	2.50017	0.396408	6.30706	2.84388e-10	2.4015e-09
AT5G27060	605.326	1.56493	0.248255	6.30374	2.90544e-10	2.44304e-09
AT5G27065	605.326	1.56493	0.248255	6.30374	2.90544e-10	2.44304e-09
AT2G23530	2635.74	0.603561	0.0960211	6.28572	3.26344e-10	2.73013e-09
AT2G23540	2635.74	0.603561	0.0960211	6.28572	3.26344e-10	2.73013e-09
AT2G44190	100.685	2.60485	0.41478	6.28009	3.38375e-10	2.82838e-09
AT3G00900	74.5421	2.73131	0.435636	6.26971	3.6172e-10	3.01841e-09
AT3G08360	74.5421	2.73131	0.435636	6.26971	3.6172e-10	3.01841e-09
AT5G07095	66.9214	2.759	0.44075	6.25978	3.85515e-10	3.20613e-09
AT5G07105	66.9214	2.759	0.44075	6.25978	3.85515e-10	3.20613e-09
AT4G02733	8107.93	0.25929	0.0415216	6.24471	4.24593e-10	3.51928e-09
AT4G02735	8107.93	0.25929	0.0415216	6.24471	4.24593e-10	3.51928e-09
AT4G04295	8107.93	0.25929	0.0415216	6.24471	4.24593e-10	3.51928e-09
AT4G00310	6853.11	0.409856	0.065689	6.23935	4.39403e-10	3.63289e-09
AT4G00315	6853.11	0.409856	0.065689	6.23935	4.39403e-10	3.63289e-09
AT4G00320	6853.11	0.409856	0.065689	6.23935	4.39403e-10	3.63289e-09
AT3G12160	345.242	1.19373	0.191341	6.23878	4.41006e-10	3.64309e-09
AT2G30580	242.353	2.55034	0.408867	6.23757	4.44433e-10	3.66834e-09
AT2G23900	1566.79	0.553328	0.0887951	6.23152	4.61939e-10	3.80013e-09
AT1G76050	174.161	2.58865	0.415651	6.22794	4.72603e-10	3.88462e-09
AT1G76240	6132.12	0.436824	0.0701487	6.22711	4.75118e-10	3.89558e-09
AT1G76250	6132.12	0.436824	0.0701487	6.22711	4.75118e-10	3.89558e-09
AT1G76260	6132.12	0.436824	0.0701487	6.22711	4.75118e-10	3.89558e-09
AT1G74410	127.808	2.56692	0.412559	6.22195	4.91007e-10	4.01971e-09
AT5G45700	239.814	1.41248	0.227016	6.22193	4.91072e-10	4.01971e-09
AT4G12850	618.289	1.37295	0.220711	6.22056	4.9539e-10	4.045e-09
AT4G05990	618.289	1.37295	0.220711	6.22056	4.9539e-10	4.045e-09
AT4G12860	618.289	1.37295	0.220711	6.22056	4.9539e-10	4.045e-09
AT4G12540	3641.66	0.34475	0.0554395	6.21849	5.01971e-10	4.08815e-09
AT4G12543	3641.66	0.34475	0.0554395	6.21849	5.01971e-10	4.08815e-09
AT4G12545	3641.66	0.34475	0.0554395	6.21849	5.01971e-10	4.08815e-09
AT1G18760	4778.48	0.311994	0.050177	6.21786	5.03984e-10	4.08815e-09
AT1G18770	4778.48	0.311994	0.050177	6.21786	5.03984e-10	4.08815e-09
AT1G18773	4778.48	0.311994	0.050177	6.21786	5.03984e-10	4.08815e-09
AT1G18780	4778.48	0.311994	0.050177	6.21786	5.03984e-10	4.08815e-09
AT1G18790	4778.48	0.311994	0.050177	6.21786	5.03984e-10	4.08815e-09
AT1G72910	309.864	1.32525	0.213234	6.21499	5.13282e-10	4.16015e-09
AT3G46930	138.552	2.66394	0.4296	6.20098	5.61125e-10	4.53676e-09
AT1G09960	560.742	1.03042	0.166254	6.19787	5.72307e-10	4.62338e-09
AT5G06150	419.347	2.07852	0.33564	6.19271	5.91395e-10	4.77368e-09
AT5G04770	180.805	1.75866	0.284006	6.19234	5.92774e-10	4.7809e-09
AT3G14580	137.532	2.14197	0.346564	6.18059	6.38612e-10	5.1464e-09
AT5G14530	931.187	2.47864	0.401745	6.16967	6.84318e-10	5.49234e-09
AT5G63520	182.305	2.53747	0.411882	6.16068	7.24337e-10	5.8088e-09
AT2G22145	3919.67	0.338244	0.0549438	6.15619	7.45151e-10	5.95157e-09
AT2G22155	3919.67	0.338244	0.0549438	6.15619	7.45151e-10	5.95157e-09
AT2G22160	3919.67	0.338244	0.0549438	6.15619	7.45151e-10	5.95157e-09
AT5G06180	143.448	2.63998	0.429044	6.15318	7.59429e-10	6.05582e-09
AT4G22390	5837.45	0.310418	0.0504679	6.15081	7.7089e-10	6.13237e-09
AT4G22400	5837.45	0.310418	0.0504679	6.15081	7.7089e-10	6.13237e-09
AT4G22410	5837.45	0.310418	0.0504679	6.15081	7.7089e-10	6.13237e-09
AT2G12170	370.298	1.96981	0.321365	6.12952	8.81431e-10	7.00043e-09
AT1G76720	935.841	1.09319	0.178572	6.12181	9.25184e-10	7.31266e-09
AT4G00690	363.216	2.2203	0.362866	6.11877	9.42996e-10	7.44153e-09
AT1G02660	94.8729	2.14474	0.35214	6.09059	1.12496e-09	8.84918e-09
AT5G00980	254.037	2.42604	0.398396	6.0895	1.13262e-09	8.89531e-09
AT5G00985	254.037	2.42604	0.398396	6.0895	1.13262e-09	8.89531e-09
AT3G23640	683.897	2.73048	0.448983	6.08146	1.19091e-09	9.34564e-09
AT2G45710	271.32	1.943	0.320175	6.06854	1.29074e-09	1.01211e-08
AT1G78955	5983.36	1.56119	0.257298	6.06765	1.29798e-09	1.01617e-08
AT1G78960	5983.36	1.56119	0.257298	6.06765	1.29798e-09	1.01617e-08
AT3G08325	10294.5	0.22341	0.0368525	6.06226	1.34221e-09	1.04253e-08
AT3G53040	10294.5	0.22341	0.0368525	6.06226	1.34221e-09	1.04253e-08
AT3G53065	10294.5	0.22341	0.0368525	6.06226	1.34221e-09	1.04253e-08
AT3G53070	10294.5	0.22341	0.0368525	6.06226	1.34221e-09	1.04253e-08
AT3G53075	10294.5	0.22341	0.0368525	6.06226	1.34221e-09	1.04253e-08
AT3G53080	10294.5	0.22341	0.0368525	6.06226	1.34221e-09	1.04253e-08
AT3G08315	10294.5	0.22341	0.0368525	6.06226	1.34221e-09	1.04253e-08
AT3G53050	10294.5	0.22341	0.0368525	6.06226	1.34221e-09	1.04253e-08
AT3G53060	10294.5	0.22341	0.0368525	6.06226	1.34221e-09	1.04253e-08
AT4G04020	119.851	2.34426	0.386714	6.06199	1.34446e-09	1.04346e-08
AT5G16235	663.941	0.847714	0.139934	6.05795	1.37864e-09	1.06915e-08
AT3G30842	2696.41	0.68825	0.113669	6.05484	1.40554e-09	1.08915e-08
AT2G35020	151.711	1.85975	0.307584	6.04633	1.48178e-09	1.14554e-08
AT2G25290	177.883	2.33352	0.38618	6.04257	1.51681e-09	1.1717e-08
AT3G46460	71.6126	3.0092	0.498805	6.03283	1.61116e-09	1.24264e-08
AT4G35519	1423.46	3.0274	0.502007	6.03059	1.63358e-09	1.25797e-08
AT4G35520	1423.46	3.0274	0.502007	6.03059	1.63358e-09	1.25797e-08
AT2G20440	130.803	2.29496	0.380651	6.02904	1.64932e-09	1.2691e-08
AT3G42660	226.243	1.42014	0.235596	6.02788	1.66124e-09	1.27728e-08
AT3G45460	2711.16	0.390083	0.0647193	6.02731	1.66716e-09	1.27984e-08
AT3G45470	2711.16	0.390083	0.0647193	6.02731	1.66716e-09	1.27984e-08
AT3G49660	825.711	3.23736	0.537618	6.02168	1.72612e-09	1.32407e-08
AT1G43765	94.3762	2.29151	0.380781	6.01792	1.76676e-09	1.35419e-08
AT1G78970	3719.8	0.37457	0.0622642	6.01582	1.78977e-09	1.36971e-08
AT1G78980	3719.8	0.37457	0.0622642	6.01582	1.78977e-09	1.36971e-08
AT1G70220	344.116	1.27129	0.211459	6.01198	1.83266e-09	1.39604e-08
AT3G53920	171.042	2.07788	0.345889	6.00736	1.88571e-09	1.43535e-08
AT3G52050	112.884	2.51817	0.419408	6.0041	1.92391e-09	1.4633e-08
AT4G18930	1672.27	0.513084	0.085514	6	1.97319e-09	1.49732e-08
AT4G18940	1672.27	0.513084	0.085514	6	1.97319e-09	1.49732e-08
AT4G11385	6833.5	0.439764	0.0733382	5.99638	2.01763e-09	1.52519e-08
AT4G11390	6833.5	0.439764	0.0733382	5.99638	2.01763e-09	1.52519e-08
AT4G11393	6833.5	0.439764	0.0733382	5.99638	2.01763e-09	1.52519e-08
AT4G11400	6833.5	0.439764	0.0733382	5.99638	2.01763e-09	1.52519e-08
AT4G11402	6833.5	0.439764	0.0733382	5.99638	2.01763e-09	1.52519e-08
AT1G31460	98.4318	3.2524	0.542564	5.99449	2.04122e-09	1.54066e-08
AT4G13690	396.966	1.95745	0.326598	5.99345	2.05434e-09	1.54938e-08
AT4G09300	540.831	1.60018	0.267194	5.98884	2.11337e-09	1.59269e-08
AT5G01770	147.299	2.1229	0.354579	5.9871	2.13618e-09	1.60742e-08
AT3G06505	122.402	2.05091	0.342904	5.98101	2.21755e-09	1.66485e-08
AT3G06515	122.402	2.05091	0.342904	5.98101	2.21755e-09	1.66485e-08
AT3G06525	122.402	2.05091	0.342904	5.98101	2.21755e-09	1.66485e-08
AT4G23070	176.488	2.03077	0.340052	5.97196	2.34424e-09	1.7533e-08
AT1G78950	6068.47	1.55701	0.26075	5.9713	2.35373e-09	1.75907e-08
AT5G01635	1545.76	0.647643	0.108531	5.96735	2.41139e-09	1.79672e-08
AT5G09900	1545.76	0.647643	0.108531	5.96735	2.41139e-09	1.79672e-08
AT5G09910	1545.76	0.647643	0.108531	5.96735	2.41139e-09	1.79672e-08
AT5G48560	115.222	2.15522	0.361419	5.96322	2.47315e-09	1.84092e-08
AT1G23440	81.3504	2.29255	0.384504	5.96235	2.48635e-09	1.84839e-08
AT3G07980	2591.12	0.607962	0.102102	5.95444	2.6097e-09	1.93718e-08
AT5G14500	1031.17	2.99784	0.503894	5.94934	2.69224e-09	1.99545e-08
AT5G62020	201.437	1.73607	0.292368	5.93795	2.886e-09	2.13426e-08
AT2G26260	78.3545	2.66554	0.449037	5.93614	2.91806e-09	2.15635e-08
AT2G37360	372.842	1.75881	0.296598	5.92994	3.03052e-09	2.23611e-08
AT2G37362	372.842	1.75881	0.296598	5.92994	3.03052e-09	2.23611e-08
AT5G07375	1249.99	0.853842	0.144023	5.92852	3.05675e-09	2.2471e-08
AT5G07385	1249.99	0.853842	0.144023	5.92852	3.05675e-09	2.2471e-08
AT5G49305	1249.99	0.853842	0.144023	5.92852	3.05675e-09	2.2471e-08
AT2G38180	295.489	1.37005	0.231258	5.92436	3.13521e-09	2.30133e-08
AT3G49290	4708.54	0.345544	0.0584933	5.9074	3.47542e-09	2.54852e-08
AT1G49225	3231.08	1.74337	0.29512	5.90732	3.47713e-09	2.54852e-08
AT1G23950	290.075	1.93057	0.326837	5.90683	3.4876e-09	2.5543e-08
AT1G15730	95.0547	2.26514	0.383924	5.89998	3.6355e-09	2.66065e-08
AT2G25370	3589.02	0.331671	0.0563177	5.88929	3.87866e-09	2.8344e-08
AT3G46140	2416.02	0.430269	0.0731777	5.87978	4.10806e-09	2.98658e-08
AT3G46150	2416.02	0.430269	0.0731777	5.87978	4.10806e-09	2.98658e-08
AT3G46160	2416.02	0.430269	0.0731777	5.87978	4.10806e-09	2.98658e-08
AT3G46170	2416.02	0.430269	0.0731777	5.87978	4.10806e-09	2.98658e-08
AT5G62830	1221.99	0.803072	0.136655	5.87666	4.18639e-09	3.03237e-08
AT5G62840	1221.99	0.803072	0.136655	5.87666	4.18639e-09	3.03237e-08
AT5G22880	137.774	1.99083	0.33915	5.87006	4.35642e-09	3.15091e-08
AT3G55180	3230	0.354401	0.0603877	5.86876	4.39068e-09	3.17105e-08
AT3G55190	3230	0.354401	0.0603877	5.86876	4.39068e-09	3.17105e-08
AT4G24630	5361.81	0.299567	0.0510928	5.8632	4.54039e-09	3.27678e-08
AT5G48550	3635.56	0.374623	0.0639645	5.85673	4.72071e-09	3.40442e-08
AT4G06815	3343.64	0.371781	0.0635656	5.84878	4.95185e-09	3.56072e-08
AT4G06820	3343.64	0.371781	0.0635656	5.84878	4.95185e-09	3.56072e-08
AT4G18510	3343.64	0.371781	0.0635656	5.84878	4.95185e-09	3.56072e-08
AT4G29240	96.7008	2.49605	0.426926	5.84657	5.01803e-09	3.60306e-08
AT2G24430	5441	0.275999	0.0472907	5.83623	5.33958e-09	3.8256e-08
AT2G24440	5441	0.275999	0.0472907	5.83623	5.33958e-09	3.8256e-08
AT5G16690	182.537	1.90909	0.327135	5.83579	5.35378e-09	3.833e-08
AT5G07780	1949.35	0.462658	0.0792857	5.83532	5.36871e-09	3.8409e-08
AT5G07770	2435.66	0.447434	0.0769069	5.81786	5.96043e-09	4.25061e-08
AT1G75830	2463.61	0.387913	0.0666769	5.81779	5.9629e-09	4.25061e-08
AT4G35685	157.43	1.61934	0.278416	5.81625	6.01835e-09	4.28704e-08
AT5G37480	158.869	2.36039	0.406075	5.8127	6.14733e-09	4.37253e-08
AT5G45590	1438.68	3.26078	0.560987	5.81258	6.15163e-09	4.37253e-08
AT1G33612	386.283	1.55089	0.266876	5.81128	6.19961e-09	4.4003e-08
AT1G33615	386.283	1.55089	0.266876	5.81128	6.19961e-09	4.4003e-08
AT3G54270	218.804	1.45835	0.251102	5.80782	6.32929e-09	4.48911e-08
AT1G08483	4101.07	0.318479	0.0548632	5.80496	6.43802e-09	4.55316e-08
AT1G62210	4101.07	0.318479	0.0548632	5.80496	6.43802e-09	4.55316e-08
AT1G62220	4101.07	0.318479	0.0548632	5.80496	6.43802e-09	4.55316e-08
AT1G62225	4101.07	0.318479	0.0548632	5.80496	6.43802e-09	4.55316e-08
AT3G07220	333.32	1.68868	0.291155	5.79994	6.63398e-09	4.68839e-08
AT5G02550	237.23	1.41801	0.244498	5.79968	6.64405e-09	4.69215e-08
AT5G66700	5738.07	0.290622	0.0501268	5.79773	6.72197e-09	4.73702e-08
AT5G66710	5738.07	0.290622	0.0501268	5.79773	6.72197e-09	4.73702e-08
AT5G08565	138.577	2.16671	0.374079	5.79211	6.9509e-09	4.89486e-08
AT5G60120	185.315	2.07142	0.357771	5.78977	7.04822e-09	4.95986e-08
AT1G07617	1584.85	0.592772	0.102474	5.78462	7.26771e-09	5.10704e-08
AT1G50310	1584.85	0.592772	0.102474	5.78462	7.26771e-09	5.10704e-08
AT2G25350	213.656	2.08465	0.360567	5.7816	7.39945e-09	5.19223e-08
AT5G52410	3297.56	0.425916	0.0737024	5.77887	7.52046e-09	5.26965e-08
AT5G39540	4072.31	0.357027	0.0618009	5.77705	7.60218e-09	5.32314e-08
AT3G09075	1313.55	2.92649	0.507134	5.77064	7.89733e-09	5.51807e-08
AT3G58090	1313.55	2.92649	0.507134	5.77064	7.89733e-09	5.51807e-08
AT3G58100	1313.55	2.92649	0.507134	5.77064	7.89733e-09	5.51807e-08
AT5G02100	329.289	1.76319	0.305864	5.7646	8.18521e-09	5.70309e-08
AT3G44660	116.623	2.65203	0.46009	5.76417	8.2062e-09	5.71369e-08
AT3G11240	67.8657	2.59833	0.451357	5.75672	8.57642e-09	5.96726e-08
AT3G55390	78.7341	2.66213	0.462896	5.75104	8.8695e-09	6.1625e-08
AT4G00955	291.412	1.44164	0.250685	5.75083	8.88088e-09	6.16606e-08
AT1G07793	435.608	1.0674	0.185984	5.73919	9.51331e-09	6.58729e-08
AT1G52185	435.608	1.0674	0.185984	5.73919	9.51331e-09	6.58729e-08
AT2G22600	279.992	1.88243	0.328326	5.73344	9.84142e-09	6.79953e-08
AT1G77700	1498.51	0.604438	0.105676	5.71975	1.0668e-08	7.35003e-08
AT1G77710	1498.51	0.604438	0.105676	5.71975	1.0668e-08	7.35003e-08
AT1G63370	452.771	1.51114	0.264335	5.71676	1.08575e-08	7.47021e-08
AT1G63380	452.771	1.51114	0.264335	5.71676	1.08575e-08	7.47021e-08
AT5G62310	338.146	1.57064	0.274852	5.71449	1.10031e-08	7.55458e-08
AT3G49320	3902.47	0.309518	0.0542114	5.70947	1.1333e-08	7.76493e-08
AT3G49330	3902.47	0.309518	0.0542114	5.70947	1.1333e-08	7.76493e-08
AT3G49340	3902.47	0.309518	0.0542114	5.70947	1.1333e-08	7.76493e-08
AT1G74140	1769.17	0.60978	0.106848	5.70699	1.14988e-08	7.86762e-08
AT1G74150	1769.17	0.60978	0.106848	5.70699	1.14988e-08	7.86762e-08
AT3G05790	285.193	1.84293	0.323164	5.70277	1.17873e-08	8.05944e-08
AT1G63360	779.718	0.863908	0.151628	5.69754	1.21551e-08	8.30517e-08
AT3G61320	698.759	2.78414	0.488885	5.69487	1.23463e-08	8.42999e-08
AT2G06605	920.554	2.36028	0.414838	5.68965	1.27297e-08	8.6857e-08
AT3G57810	168.794	2.21383	0.389485	5.68398	1.31596e-08	8.96049e-08
AT1G17450	146.484	2.09008	0.367843	5.68199	1.33139e-08	9.05929e-08
AT2G44798	1276.87	0.743194	0.130937	5.67597	1.37907e-08	9.37083e-08
AT5G45275	365.762	1.97575	0.348308	5.67242	1.40798e-08	9.54757e-08
AT5G43680	73.2473	2.52073	0.445031	5.66416	1.47744e-08	9.98436e-08
AT5G14770	137.05	2.18896	0.386618	5.66182	1.49779e-08	1.0115e-07
AT3G26310	284.149	1.28029	0.226171	5.66069	1.50764e-08	1.01676e-07
AT5G05495	3635.18	0.419741	0.0742185	5.65548	1.55413e-08	1.04668e-07
AT5G37478	3635.18	0.419741	0.0742185	5.65548	1.55413e-08	1.04668e-07
AT2G37670	163.952	1.78497	0.315631	5.65523	1.5564e-08	1.0475e-07
AT2G09475	148.233	1.99891	0.353496	5.65469	1.56131e-08	1.05008e-07
AT5G56610	4688.08	0.330843	0.0585548	5.65015	1.60307e-08	1.07597e-07
AT5G56620	4688.08	0.330843	0.0585548	5.65015	1.60307e-08	1.07597e-07
AT5G08605	4688.08	0.330843	0.0585548	5.65015	1.60307e-08	1.07597e-07
AT3G61800	114.592	2.25898	0.400059	5.64661	1.63643e-08	1.09539e-07
AT3G61810	114.592	2.25898	0.400059	5.64661	1.63643e-08	1.09539e-07
AT2G09795	922.925	1.16864	0.206964	5.64661	1.63644e-08	1.09539e-07
AT3G07970	2529.21	0.575431	0.102027	5.63999	1.70059e-08	1.13679e-07
AT5G20470	1199.46	0.899494	0.159768	5.62999	1.80223e-08	1.20392e-07
AT4G05485	5583.03	0.329679	0.0586592	5.62024	1.90689e-08	1.27212e-07
AT3G05150	1433.66	0.560491	0.0997692	5.61788	1.93316e-08	1.28877e-07
AT5G54100	133.402	2.27992	0.406397	5.61009	2.02224e-08	1.34725e-07
AT2G24390	169.777	2.13193	0.380293	5.60602	2.07028e-08	1.37647e-07
AT1G49430	1612.63	0.46136	0.0822989	5.60591	2.07167e-08	1.37647e-07
AT4G27910	222.34	1.92059	0.342667	5.60481	2.08481e-08	1.38427e-07
AT3G59450	2418.5	0.474484	0.0846886	5.60269	2.11055e-08	1.3976e-07
AT3G59455	2418.5	0.474484	0.0846886	5.60269	2.11055e-08	1.3976e-07
AT3G59460	2418.5	0.474484	0.0846886	5.60269	2.11055e-08	1.3976e-07
AT3G09205	2418.5	0.474484	0.0846886	5.60269	2.11055e-08	1.3976e-07
AT4G08585	173.243	1.72836	0.308754	5.59786	2.17012e-08	1.43513e-07
AT4G08595	173.243	1.72836	0.308754	5.59786	2.17012e-08	1.43513e-07
AT2G05260	265.463	1.89214	0.338101	5.59638	2.18879e-08	1.44651e-07
AT1G50960	7152.83	0.285665	0.051087	5.59174	2.24812e-08	1.48175e-07
AT3G44765	765.01	0.980802	0.175709	5.58198	2.37792e-08	1.56521e-07
AT4G25070	185.678	1.99219	0.356973	5.58078	2.3944e-08	1.57501e-07
AT4G11230	147.401	1.76828	0.317404	5.57106	2.5319e-08	1.66214e-07
AT3G08050	4639.56	0.319151	0.0573038	5.56947	2.55519e-08	1.67187e-07
AT3G08055	4639.56	0.319151	0.0573038	5.56947	2.55519e-08	1.67187e-07
AT3G49300	4639.56	0.319151	0.0573038	5.56947	2.55519e-08	1.67187e-07
AT3G49305	4639.56	0.319151	0.0573038	5.56947	2.55519e-08	1.67187e-07
AT3G49307	4639.56	0.319151	0.0573038	5.56947	2.55519e-08	1.67187e-07
AT2G19240	198.09	2.61155	0.468919	5.5693	2.55767e-08	1.67239e-07
AT4G01925	1738.51	0.458776	0.0825946	5.55455	2.78325e-08	1.81749e-07
AT3G44480	287.058	1.43487	0.25849	5.55098	2.84077e-08	1.85382e-07
AT2G26840	2457.75	0.408282	0.0736053	5.54691	2.90767e-08	1.89372e-07
AT2G26850	2457.75	0.408282	0.0736053	5.54691	2.90767e-08	1.89372e-07
AT2G26860	2457.75	0.408282	0.0736053	5.54691	2.90767e-08	1.89372e-07
AT1G14755	2300.9	0.417507	0.0753102	5.54383	2.95927e-08	1.92353e-07
AT1G14760	2300.9	0.417507	0.0753102	5.54383	2.95927e-08	1.92353e-07
AT1G14770	2300.9	0.417507	0.0753102	5.54383	2.95927e-08	1.92353e-07
AT5G41570	3157.31	0.336736	0.0607619	5.54189	2.99223e-08	1.9424e-07
AT5G41580	3157.31	0.336736	0.0607619	5.54189	2.99223e-08	1.9424e-07
AT5G01340	350.864	1.08464	0.195946	5.53542	3.10483e-08	2.0102e-07
AT5G42280	867.297	0.680399	0.12293	5.53485	3.11491e-08	2.01277e-07
AT2G43780	174.989	1.9925	0.360346	5.52942	3.21294e-08	2.06531e-07
AT3G00270	3750.72	0.348978	0.0631171	5.52905	3.21973e-08	2.06565e-07
AT3G10460	3750.72	0.348978	0.0631171	5.52905	3.21973e-08	2.06565e-07
AT3G10470	3750.72	0.348978	0.0631171	5.52905	3.21973e-08	2.06565e-07
AT2G15000	1882.59	0.418721	0.0757452	5.52801	3.23877e-08	2.07516e-07
AT2G15010	1882.59	0.418721	0.0757452	5.52801	3.23877e-08	2.07516e-07
AT1G29355	1224.82	2.33092	0.421689	5.52759	3.24661e-08	2.07615e-07
AT1G29357	1224.82	2.33092	0.421689	5.52759	3.24661e-08	2.07615e-07
AT1G29370	1224.82	2.33092	0.421689	5.52759	3.24661e-08	2.07615e-07
AT5G20870	1130.4	2.7325	0.494391	5.52699	3.25768e-08	2.08053e-07
AT3G24360	73.1951	2.38545	0.432091	5.52072	3.37608e-08	2.15476e-07
AT3G55060	143.049	1.84384	0.334571	5.51105	3.56706e-08	2.27518e-07
AT1G54580	256.33	1.7163	0.311478	5.51016	3.58499e-08	2.28514e-07
AT1G53140	105.879	2.29438	0.416866	5.50388	3.71517e-08	2.36507e-07
AT2G40030	3007.16	0.343055	0.0623695	5.50036	3.79009e-08	2.40966e-07
AT3G02950	92.6391	2.32125	0.422353	5.496	3.8851e-08	2.46761e-07
AT4G05565	3343.13	0.460426	0.0837772	5.49583	3.88874e-08	2.46761e-07
AT4G08535	3343.13	0.460426	0.0837772	5.49583	3.88874e-08	2.46761e-07
AT5G21430	323.569	1.15115	0.209545	5.49359	3.93851e-08	2.49759e-07
AT5G13700	166.325	1.93619	0.352657	5.49029	4.01263e-08	2.54133e-07
AT5G40250	139.583	2.2003	0.400812	5.4896	4.02838e-08	2.54967e-07
AT4G13370	179.277	2.37718	0.43313	5.48838	4.05636e-08	2.56424e-07
AT3G23370	1211.68	0.933903	0.17047	5.47841	4.29176e-08	2.69565e-07
AT5G14610	255.659	1.57333	0.287321	5.47586	4.35395e-08	2.73124e-07
AT5G10930	131.016	1.83706	0.335656	5.47304	4.42382e-08	2.77155e-07
AT5G02105	177.955	1.70162	0.311041	5.47071	4.48226e-08	2.80283e-07
AT5G13840	177.955	1.70162	0.311041	5.47071	4.48226e-08	2.80283e-07
AT5G51740	135.009	1.88821	0.345338	5.46773	4.55825e-08	2.84494e-07
AT1G36940	1558.92	0.659435	0.12067	5.4648	4.63439e-08	2.88699e-07
AT1G36942	1558.92	0.659435	0.12067	5.4648	4.63439e-08	2.88699e-07
AT1G11560	614.277	0.819299	0.149943	5.46408	4.65314e-08	2.89685e-07
AT5G55480	139.381	2.50938	0.459693	5.45881	4.79339e-08	2.98041e-07
AT5G54530	226.476	1.33526	0.244741	5.45581	4.87502e-08	3.02736e-07
AT4G17895	91.9372	2.33756	0.428529	5.45485	4.90146e-08	3.04186e-07
AT2G08235	201.744	1.74626	0.320684	5.44542	5.16833e-08	3.19744e-07
AT2G28100	201.744	1.74626	0.320684	5.44542	5.16833e-08	3.19744e-07
AT4G29370	703.543	0.789037	0.14493	5.44425	5.20251e-08	3.21657e-07
AT1G54530	4580.01	0.422225	0.0777065	5.43358	5.52332e-08	3.40215e-07
AT1G54540	4580.01	0.422225	0.0777065	5.43358	5.52332e-08	3.40215e-07
AT1G54550	4580.01	0.422225	0.0777065	5.43358	5.52332e-08	3.40215e-07
AT5G19930	92.8154	2.2725	0.418908	5.42483	5.80106e-08	3.56655e-07
AT5G09700	751.13	0.710079	0.130928	5.42343	5.84648e-08	3.59224e-07
AT1G65200	1888.35	0.769911	0.142027	5.42088	5.93053e-08	3.63935e-07
AT3G05860	845.862	0.64217	0.118532	5.41768	6.03785e-08	3.70062e-07
AT5G61880	3118.69	0.375088	0.0693157	5.4113	6.25675e-08	3.82293e-07
AT5G61890	3118.69	0.375088	0.0693157	5.4113	6.25675e-08	3.82293e-07
AT5G09420	66.4307	2.33843	0.432435	5.4076	6.38734e-08	3.9003e-07
AT2G38550	170.138	2.43743	0.450752	5.40747	6.39217e-08	3.90084e-07
AT1G06630	79.297	2.33382	0.431723	5.40582	6.45129e-08	3.93206e-07
AT5G23360	6534.17	0.271422	0.0502162	5.40507	6.47816e-08	3.94025e-07
AT5G23370	6534.17	0.271422	0.0502162	5.40507	6.47816e-08	3.94025e-07
AT5G23380	6534.17	0.271422	0.0502162	5.40507	6.47816e-08	3.94025e-07
AT1G49940	565.015	1.49061	0.276128	5.39826	6.72893e-08	4.08616e-07
AT5G41120	110.989	1.95875	0.363428	5.38966	7.05894e-08	4.27081e-07
AT4G38730	179.936	2.20085	0.408729	5.38461	7.26018e-08	4.38183e-07
AT3G28130	226.785	1.44078	0.268132	5.37341	7.7262e-08	4.6574e-07
AT1G79610	105.858	2.22888	0.415818	5.36023	8.3117e-08	5.00119e-07
AT1G02670	146.654	2.16244	0.40356	5.35841	8.39571e-08	5.04798e-07
AT2G17880	110.096	2.39094	0.446452	5.35543	8.53537e-08	5.12641e-07
AT4G14170	193.004	1.98905	0.371854	5.34901	8.8439e-08	5.30205e-07
AT4G14180	193.004	1.98905	0.371854	5.34901	8.8439e-08	5.30205e-07
AT3G58690	212.66	1.92814	0.360526	5.34814	8.8862e-08	5.32417e-07
AT3G50060	142.884	2.17989	0.40776	5.34602	8.99106e-08	5.38374e-07
AT3G52200	431.694	1.1516	0.215502	5.34382	9.10077e-08	5.44613e-07
AT5G58520	127.054	1.77728	0.332637	5.34301	9.14176e-08	5.46735e-07
AT3G13640	1542.97	0.648938	0.121488	5.34159	9.21363e-08	5.50366e-07
AT3G13630	1542.97	0.648938	0.121488	5.34159	9.21363e-08	5.50366e-07
AT1G60700	180.22	1.93758	0.362965	5.3382	9.38736e-08	5.60405e-07
AT3G58120	643.226	0.867272	0.162545	5.33559	9.52333e-08	5.68179e-07
AT2G26600	126.931	2.05771	0.385671	5.33541	9.53305e-08	5.68416e-07
AT5G61680	6546.17	0.292136	0.0548081	5.33016	9.81265e-08	5.81578e-07
AT5G61690	6546.17	0.292136	0.0548081	5.33016	9.81265e-08	5.81578e-07
AT5G61700	6546.17	0.292136	0.0548081	5.33016	9.81265e-08	5.81578e-07
AT1G65950	152.279	2.31999	0.435901	5.32228	1.02475e-07	6.06262e-07
AT2G21260	1777.63	0.426704	0.0802165	5.3194	1.04109e-07	6.15187e-07
AT3G60440	88.199	2.70786	0.50912	5.3187	1.04513e-07	6.17211e-07
AT2G22830	302.655	1.83315	0.344673	5.31853	1.04611e-07	6.1742e-07
AT1G72920	506.9	0.827283	0.155618	5.3161	1.06016e-07	6.24919e-07
AT1G72930	506.9	0.827283	0.155618	5.3161	1.06016e-07	6.24919e-07
AT3G26300	436.855	1.47671	0.277913	5.31359	1.07487e-07	6.32504e-07
AT1G09655	596.706	0.789272	0.14895	5.29892	1.1649e-07	6.83038e-07
AT1G58525	247.354	1.93936	0.366434	5.29253	1.20639e-07	7.0569e-07
AT1G56680	880.72	0.608226	0.115025	5.28777	1.23818e-07	7.23858e-07
AT2G39880	1059.53	0.634822	0.120082	5.28657	1.24632e-07	7.27757e-07
AT2G42380	226.625	1.24482	0.235488	5.28613	1.24929e-07	7.29062e-07
AT5G03455	261.319	2.16564	0.409774	5.28497	1.25728e-07	7.33287e-07
AT1G79890	752.243	2.72426	0.515506	5.28463	1.25962e-07	7.34219e-07
AT4G08450	6272.22	0.335202	0.06346	5.2821	1.27711e-07	7.43975e-07
AT5G60060	471.875	0.95829	0.181516	5.27938	1.29623e-07	7.53781e-07
AT4G05440	409.339	1.29676	0.245827	5.27508	1.32698e-07	7.70302e-07
AT1G15215	91.5459	2.43922	0.462491	5.27411	1.33405e-07	7.73953e-07
AT1G04417	536.613	0.956391	0.181404	5.27215	1.34835e-07	7.80875e-07
AT1G05730	536.613	0.956391	0.181404	5.27215	1.34835e-07	7.80875e-07
AT1G05740	536.613	0.956391	0.181404	5.27215	1.34835e-07	7.80875e-07
AT1G05397	2472.51	0.356806	0.0677235	5.26857	1.37491e-07	7.94393e-07
AT1G05387	2472.51	0.356806	0.0677235	5.26857	1.37491e-07	7.94393e-07
AT1G18220	2472.51	0.356806	0.0677235	5.26857	1.37491e-07	7.94393e-07
AT3G28830	2802.46	0.412827	0.0784222	5.26417	1.40825e-07	8.12707e-07
AT3G28820	2802.46	0.412827	0.0784222	5.26417	1.40825e-07	8.12707e-07
AT1G08003	137.767	2.01767	0.383438	5.26207	1.42446e-07	8.211e-07
AT1G54830	137.767	2.01767	0.383438	5.26207	1.42446e-07	8.211e-07
AT3G27190	159.331	2.18645	0.416423	5.25054	1.51651e-07	8.73649e-07
AT4G22960	690.762	0.728604	0.138773	5.25032	1.51839e-07	8.74224e-07
AT1G59660	465.582	1.26977	0.241862	5.24999	1.52104e-07	8.75242e-07
AT1G67390	691.968	0.686326	0.130769	5.24838	1.53444e-07	8.81414e-07
AT1G12680	69.1096	2.28566	0.436072	5.24148	1.59295e-07	9.11308e-07
AT3G20978	18378.5	0.164409	0.0313802	5.23926	1.61222e-07	9.15972e-07
AT3G20980	18378.5	0.164409	0.0313802	5.23926	1.61222e-07	9.15972e-07
AT3G21000	18378.5	0.164409	0.0313802	5.23926	1.61222e-07	9.15972e-07
AT3G04045	18378.5	0.164409	0.0313802	5.23926	1.61222e-07	9.15972e-07
AT3G20993	18378.5	0.164409	0.0313802	5.23926	1.61222e-07	9.15972e-07
AT3G20997	18378.5	0.164409	0.0313802	5.23926	1.61222e-07	9.15972e-07
AT3G22880	184.909	2.22457	0.424682	5.23819	1.62157e-07	9.19695e-07
AT3G26340	176.305	2.13905	0.408547	5.23576	1.64311e-07	9.3138e-07
AT2G37040	762.286	0.762666	0.145867	5.22851	1.70879e-07	9.65448e-07
AT3G07815	1334.63	0.681853	0.130634	5.21957	1.79337e-07	1.01018e-06
AT5G50170	120.662	2.28094	0.437035	5.21913	1.79762e-07	1.01142e-06
AT3G20810	108.899	1.82617	0.35004	5.21703	1.81814e-07	1.02238e-06
AT1G21010	176.826	1.37015	0.262674	5.21614	1.82691e-07	1.02673e-06
AT2G28990	9360.5	0.211348	0.040521	5.21578	1.8305e-07	1.02699e-06
AT2G29000	9360.5	0.211348	0.040521	5.21578	1.8305e-07	1.02699e-06
AT2G08310	9360.5	0.211348	0.040521	5.21578	1.8305e-07	1.02699e-06
AT1G54560	4742.82	0.439221	0.0842342	5.21428	1.84533e-07	1.03473e-06
AT5G07140	67.711	2.35147	0.451478	5.20837	1.90507e-07	1.06581e-06
AT1G77760	615.582	0.75823	0.145779	5.20125	1.97956e-07	1.10497e-06
AT1G34640	90.4034	2.05626	0.39588	5.19416	2.05652e-07	1.1447e-06
AT5G43660	929.609	2.66235	0.512846	5.19132	2.08812e-07	1.15853e-06
AT1G31090	1115.08	0.606392	0.116852	5.1894	2.10977e-07	1.1683e-06
AT5G43030	6338.1	0.256518	0.049432	5.18931	2.11075e-07	1.1683e-06
AT5G43040	6338.1	0.256518	0.049432	5.18931	2.11075e-07	1.1683e-06
AT5G06435	6338.1	0.256518	0.049432	5.18931	2.11075e-07	1.1683e-06
AT2G19350	78.9679	2.38351	0.459383	5.18849	2.12002e-07	1.17277e-06
AT5G50440	86.0495	2.3173	0.447014	5.18396	2.17226e-07	1.19966e-06
AT1G68200	545.796	2.75188	0.530979	5.18265	2.18752e-07	1.20741e-06
AT4G13810	288.113	1.32149	0.255484	5.17249	2.30997e-07	1.27429e-06
AT5G18850	105.505	1.71946	0.332453	5.17203	2.31563e-07	1.2767e-06
AT1G29179	605.374	0.98791	0.191043	5.17114	2.32671e-07	1.28138e-06
AT1G29180	605.374	0.98791	0.191043	5.17114	2.32671e-07	1.28138e-06
AT1G21350	2995.16	0.326148	0.0631794	5.16225	2.44004e-07	1.34155e-06
AT1G21360	2995.16	0.326148	0.0631794	5.16225	2.44004e-07	1.34155e-06
AT1G21370	2995.16	0.326148	0.0631794	5.16225	2.44004e-07	1.34155e-06
AT2G24860	850.346	0.631659	0.122407	5.1603	2.46551e-07	1.35329e-06
AT2G24870	850.346	0.631659	0.122407	5.1603	2.46551e-07	1.35329e-06
AT2G24880	850.346	0.631659	0.122407	5.1603	2.46551e-07	1.35329e-06
AT1G50732	246.464	1.17626	0.228003	5.15897	2.48313e-07	1.36221e-06
AT1G78170	1537.15	0.458159	0.0888445	5.15686	2.51124e-07	1.3761e-06
AT2G17620	123.329	1.72132	0.333986	5.15388	2.55154e-07	1.39663e-06
AT5G15490	136.701	2.29197	0.444748	5.15342	2.55778e-07	1.39927e-06
AT2G18230	193.908	1.85253	0.359981	5.14619	2.65829e-07	1.45345e-06
AT3G29140	132.544	1.74194	0.338559	5.14516	2.67298e-07	1.45964e-06
AT3G27910	486.006	0.913302	0.177683	5.14006	2.74655e-07	1.4984e-06
AT5G14230	177.567	1.44249	0.280694	5.13902	2.76174e-07	1.50585e-06
AT1G27385	111.378	2.19452	0.427055	5.13874	2.76583e-07	1.50725e-06
AT5G54140	255.254	2.02153	0.394081	5.12972	2.90169e-07	1.58041e-06
AT5G65530	184.325	1.39001	0.271133	5.12669	2.94882e-07	1.6052e-06
AT5G55640	73.3041	1.99115	0.389297	5.11473	3.14187e-07	1.70934e-06
AT1G35710	91.721	2.08773	0.408277	5.1135	3.16238e-07	1.71861e-06
AT2G37240	70.7212	2.12564	0.415857	5.11146	3.19674e-07	1.73633e-06
AT4G03515	112.804	1.66639	0.326412	5.10517	3.30491e-07	1.79174e-06
AT4G17810	2483.06	0.398475	0.078078	5.10355	3.33341e-07	1.8056e-06
AT3G47750	2195.75	0.366179	0.0717719	5.10198	3.36115e-07	1.81963e-06
AT3G55780	174.3	1.69944	0.333418	5.09702	3.45042e-07	1.86591e-06
AT1G55130	96.4092	2.56347	0.503006	5.0963	3.46359e-07	1.872e-06
AT1G55050	1463.85	0.827025	0.162366	5.09359	3.51347e-07	1.89793e-06
AT2G25355	1521.62	0.562542	0.110448	5.09327	3.51946e-07	1.89909e-06
AT2G25360	1521.62	0.562542	0.110448	5.09327	3.51946e-07	1.89909e-06
AT3G27473	228.249	1.43436	0.281983	5.0867	3.64355e-07	1.96195e-06
AT3G62910	77.2447	2.16844	0.426297	5.08668	3.64391e-07	1.96195e-06
AT1G04600	4223.56	0.923919	0.181702	5.08479	3.68031e-07	1.98047e-06
AT3G62800	1046.19	3.42934	0.674739	5.08247	3.72562e-07	2.00376e-06
AT5G02560	572.093	1.04709	0.20604	5.08197	3.73543e-07	2.00685e-06
AT5G02570	572.093	1.04709	0.20604	5.08197	3.73543e-07	2.00685e-06
AT3G20460	3076.13	0.381649	0.0751534	5.07827	3.80891e-07	2.04411e-06
AT3G20470	3076.13	0.381649	0.0751534	5.07827	3.80891e-07	2.04411e-06
AT5G54067	1311.08	1.73704	0.342237	5.07555	3.86379e-07	2.07131e-06
AT5G54070	1311.08	1.73704	0.342237	5.07555	3.86379e-07	2.07131e-06
AT5G44500	182.715	2.0078	0.396267	5.06678	4.04593e-07	2.16543e-06
AT5G28630	4636.01	0.253917	0.0501611	5.06202	4.14838e-07	2.21666e-06
AT1G54650	1806.13	0.498584	0.0987543	5.04874	4.44745e-07	2.37261e-06
AT4G15070	1270.07	2.47333	0.490172	5.04584	4.51537e-07	2.40755e-06
AT5G59230	460.32	1.46906	0.291288	5.04332	4.57524e-07	2.43552e-06
AT5G59240	460.32	1.46906	0.291288	5.04332	4.57524e-07	2.43552e-06
AT5G14780	277.502	1.41383	0.280457	5.04115	4.62738e-07	2.45931e-06
AT3G51430	126.82	1.54825	0.307328	5.0378	4.70919e-07	2.50144e-06
AT3G21460	1023.13	0.663994	0.131811	5.03746	4.71758e-07	2.50455e-06
AT3G44695	2075.31	0.405221	0.0804534	5.03671	4.73592e-07	2.51041e-06
AT3G44700	2075.31	0.405221	0.0804534	5.03671	4.73592e-07	2.51041e-06
AT4G13290	12531.8	0.20361	0.0405079	5.02643	4.99702e-07	2.63194e-06
AT4G13300	12531.8	0.20361	0.0405079	5.02643	4.99702e-07	2.63194e-06
AT4G13310	12531.8	0.20361	0.0405079	5.02643	4.99702e-07	2.63194e-06
AT4G13330	12531.8	0.20361	0.0405079	5.02643	4.99702e-07	2.63194e-06
AT4G13280	12531.8	0.20361	0.0405079	5.02643	4.99702e-07	2.63194e-06
AT4G13320	12531.8	0.20361	0.0405079	5.02643	4.99702e-07	2.63194e-06
AT2G48000	96.194	2.05373	0.408604	5.02622	5.00252e-07	2.63319e-06
AT1G11800	112.128	1.83898	0.367111	5.00932	5.46228e-07	2.86451e-06
AT5G62820	168.105	1.459	0.291331	5.00805	5.49848e-07	2.88196e-06
AT4G10200	643.643	1.22349	0.244604	5.00189	5.67696e-07	2.97393e-06
AT4G13990	286.759	1.30853	0.261629	5.00149	5.68877e-07	2.97854e-06
AT2G04300	2017.27	0.688274	0.137881	4.99178	5.9824e-07	3.12875e-06
AT3G48540	97.9432	2.3543	0.471644	4.9917	5.98517e-07	3.12875e-06
AT4G22840	314.826	1.72154	0.345876	4.97733	6.4468e-07	3.3541e-06
AT5G37010	168.141	2.00735	0.403532	4.97444	6.54354e-07	3.40264e-06
AT1G07477	58.6439	2.14737	0.432105	4.96956	6.71038e-07	3.48573e-06
AT1G48100	58.6439	2.14737	0.432105	4.96956	6.71038e-07	3.48573e-06
AT5G49810	1046.09	0.647691	0.130338	4.96932	6.71866e-07	3.48819e-06
AT1G49800	1452.18	0.451388	0.0908827	4.96671	6.8098e-07	3.52995e-06
AT1G49810	1452.18	0.451388	0.0908827	4.96671	6.8098e-07	3.52995e-06
AT5G57840	2145.74	2.70065	0.54466	4.95842	7.10689e-07	3.67816e-06
AT5G57850	2145.74	2.70065	0.54466	4.95842	7.10689e-07	3.67816e-06
AT5G57860	2145.74	2.70065	0.54466	4.95842	7.10689e-07	3.67816e-06
AT1G56460	53.3696	2.77685	0.56038	4.9553	7.22181e-07	3.73494e-06
AT5G40560	2968.56	0.301424	0.0608862	4.95061	7.3982e-07	3.82092e-06
AT3G01555	90.5177	1.72507	0.348883	4.94454	7.63229e-07	3.9377e-06
AT3G05030	90.5177	1.72507	0.348883	4.94454	7.63229e-07	3.9377e-06
AT2G30090	1310.03	0.564998	0.114433	4.93738	7.91792e-07	4.07443e-06
AT2G40120	196.86	2.17192	0.439927	4.93701	7.93293e-07	4.08003e-06
AT1G02980	1179.68	0.645548	0.130836	4.93404	8.0547e-07	4.12976e-06
AT5G52920	100.325	1.91552	0.388702	4.92799	8.30795e-07	4.25739e-06
AT5G48310	190.395	1.93044	0.391772	4.92746	8.33072e-07	4.26685e-06
AT5G43740	366.217	1.47043	0.29855	4.92522	8.42645e-07	4.31364e-06
AT3G23350	859.125	0.905827	0.18404	4.9219	8.57058e-07	4.38516e-06
AT3G27150	1788.43	0.413661	0.0841409	4.91628	8.82021e-07	4.50588e-06
AT3G06815	603.712	2.79447	0.568547	4.9151	8.87366e-07	4.53084e-06
AT1G63220	944.14	2.17743	0.443403	4.91072	9.0742e-07	4.62845e-06
AT1G63230	944.14	2.17743	0.443403	4.91072	9.0742e-07	4.62845e-06
AT4G25600	65.4593	2.32282	0.473533	4.90529	9.32878e-07	4.7485e-06
AT5G16340	498.577	0.774686	0.158082	4.90054	9.55755e-07	4.85744e-06
AT5G50350	71.9473	1.99043	0.406197	4.90015	9.57631e-07	4.86447e-06
AT1G54575	1663.09	0.468965	0.0958752	4.89141	1.00114e-06	5.08027e-06
AT5G36260	821.19	0.873758	0.178769	4.88765	1.02048e-06	5.17574e-06
AT4G15870	1439.42	0.473849	0.0969821	4.88595	1.02934e-06	5.21531e-06
AT1G22330	205.12	1.21188	0.248126	4.88412	1.03894e-06	5.26127e-06
AT4G14980	594.399	0.722187	0.147873	4.88382	1.04048e-06	5.26635e-06
AT2G35670	1558.46	0.452009	0.0925848	4.88211	1.04959e-06	5.30705e-06
AT4G34750	156.016	1.37527	0.282115	4.87486	1.08887e-06	5.4972e-06
AT4G05905	3258.23	0.291298	0.0597708	4.87358	1.09594e-06	5.52443e-06
AT4G11640	3258.23	0.291298	0.0597708	4.87358	1.09594e-06	5.52443e-06
AT4G11650	3258.23	0.291298	0.0597708	4.87358	1.09594e-06	5.52443e-06
AT1G55420	6144.02	0.242609	0.0498324	4.86851	1.12441e-06	5.65641e-06
AT5G16230	789.625	0.623745	0.128124	4.86829	1.12568e-06	5.65989e-06
AT1G77790	900.927	0.63103	0.129663	4.86669	1.1348e-06	5.66818e-06
AT3G16420	5159.31	0.242735	0.0499086	4.86358	1.15281e-06	5.74082e-06
AT3G16430	5159.31	0.242735	0.0499086	4.86358	1.15281e-06	5.74082e-06
AT3G16432	5159.31	0.242735	0.0499086	4.86358	1.15281e-06	5.74082e-06
AT3G16440	5159.31	0.242735	0.0499086	4.86358	1.15281e-06	5.74082e-06
AT1G63400	355.254	1.73024	0.355968	4.86066	1.16998e-06	5.82337e-06
AT1G19200	129.588	1.70598	0.351226	4.85722	1.19048e-06	5.91944e-06
AT1G55755	111.286	2.17867	0.448621	4.85637	1.19555e-06	5.93867e-06
AT1G55760	111.286	2.17867	0.448621	4.85637	1.19555e-06	5.93867e-06
AT3G44630	147.298	1.51996	0.313164	4.85355	1.2127e-06	6.02084e-06
AT5G04125	12316.2	0.166277	0.0343135	4.84583	1.26082e-06	6.22224e-06
AT5G25840	12316.2	0.166277	0.0343135	4.84583	1.26082e-06	6.22224e-06
AT5G25860	12316.2	0.166277	0.0343135	4.84583	1.26082e-06	6.22224e-06
AT5G25870	12316.2	0.166277	0.0343135	4.84583	1.26082e-06	6.22224e-06
AT5G04135	12316.2	0.166277	0.0343135	4.84583	1.26082e-06	6.22224e-06
AT5G25850	12316.2	0.166277	0.0343135	4.84583	1.26082e-06	6.22224e-06
AT2G33400	163.088	1.54305	0.318673	4.8421	1.28473e-06	6.33707e-06
AT5G54660	1391.25	0.464235	0.0959265	4.83948	1.30178e-06	6.41156e-06
AT1G32760	136.769	1.89047	0.390718	4.83845	1.30856e-06	6.43865e-06
AT5G44030	184.99	1.7733	0.366502	4.83845	1.30858e-06	6.43865e-06
AT5G51330	268.557	2.00419	0.414304	4.83748	1.31494e-06	6.46347e-06
AT2G33793	156.574	1.96506	0.406593	4.83299	1.34497e-06	6.60452e-06
AT5G47990	3943.76	0.259184	0.0537727	4.81998	1.4357e-06	7.04305e-06
AT5G22410	3855.87	0.331395	0.0687737	4.81863	1.44549e-06	7.08054e-06
AT5G22420	3855.87	0.331395	0.0687737	4.81863	1.44549e-06	7.08054e-06
AT5G22430	3855.87	0.331395	0.0687737	4.81863	1.44549e-06	7.08054e-06
AT1G47290	1771.76	1.47791	0.30736	4.80839	1.52148e-06	7.43434e-06
AT2G40970	213.352	1.56262	0.325069	4.80703	1.53186e-06	7.48135e-06
AT1G04420	112.463	1.99138	0.414313	4.80648	1.53614e-06	7.49855e-06
AT2G34202	4926.12	0.245669	0.0511338	4.80444	1.55186e-06	7.56033e-06
AT2G34204	4926.12	0.245669	0.0511338	4.80444	1.55186e-06	7.56033e-06
AT2G34208	4926.12	0.245669	0.0511338	4.80444	1.55186e-06	7.56033e-06
AT2G34210	4926.12	0.245669	0.0511338	4.80444	1.55186e-06	7.56033e-06
AT5G46940	9260.27	0.195137	0.0406285	4.80297	1.56329e-06	7.58612e-06
AT5G46950	9260.27	0.195137	0.0406285	4.80297	1.56329e-06	7.58612e-06
AT5G46960	9260.27	0.195137	0.0406285	4.80297	1.56329e-06	7.58612e-06
AT5G46990	9260.27	0.195137	0.0406285	4.80297	1.56329e-06	7.58612e-06
AT5G47000	9260.27	0.195137	0.0406285	4.80297	1.56329e-06	7.58612e-06
AT5G06915	9260.27	0.195137	0.0406285	4.80297	1.56329e-06	7.58612e-06
AT5G46970	9260.27	0.195137	0.0406285	4.80297	1.56329e-06	7.58612e-06
AT5G46980	9260.27	0.195137	0.0406285	4.80297	1.56329e-06	7.58612e-06
AT5G59250	174.614	1.72779	0.35992	4.80047	1.58293e-06	7.67009e-06
AT5G22830	54.8158	2.67388	0.557076	4.79985	1.58787e-06	7.69026e-06
AT2G21130	66.2731	2.08399	0.43419	4.79971	1.58894e-06	7.69168e-06
AT4G06165	6062.05	0.268375	0.0560227	4.79048	1.66385e-06	8.02675e-06
AT4G13950	6062.05	0.268375	0.0560227	4.79048	1.66385e-06	8.02675e-06
AT4G13955	6062.05	0.268375	0.0560227	4.79048	1.66385e-06	8.02675e-06
AT4G13960	6062.05	0.268375	0.0560227	4.79048	1.66385e-06	8.02675e-06
AT5G66850	1106.86	2.48669	0.519657	4.78525	1.70771e-06	8.23032e-06
AT2G23570	2207.7	0.41636	0.087022	4.78453	1.71385e-06	8.24783e-06
AT2G23580	2207.7	0.41636	0.087022	4.78453	1.71385e-06	8.24783e-06
AT2G23590	2207.7	0.41636	0.087022	4.78453	1.71385e-06	8.24783e-06
AT1G54470	2930.14	0.383201	0.0801465	4.78126	1.74196e-06	8.3709e-06
AT1G54475	2930.14	0.383201	0.0801465	4.78126	1.74196e-06	8.3709e-06
AT5G09430	121.365	1.56161	0.326686	4.78014	1.7517e-06	8.41363e-06
AT5G42780	108.89	1.76838	0.37015	4.77746	1.77525e-06	8.52256e-06
AT3G21340	1458.84	0.421981	0.0883912	4.77401	1.80592e-06	8.64464e-06
AT4G32200	870.922	0.975267	0.205119	4.75464	1.98798e-06	9.46111e-06
AT5G39690	2565.74	0.32505	0.0684527	4.74854	2.04895e-06	9.71381e-06
AT5G39693	2565.74	0.32505	0.0684527	4.74854	2.04895e-06	9.71381e-06
AT5G06005	2565.74	0.32505	0.0684527	4.74854	2.04895e-06	9.71381e-06
AT5G39700	2565.74	0.32505	0.0684527	4.74854	2.04895e-06	9.71381e-06
AT2G16270	400.308	1.04806	0.220737	4.74802	2.05414e-06	9.73375e-06
AT5G33280	81.5927	2.27877	0.480385	4.74363	2.09918e-06	9.93764e-06
AT4G08900	200.098	1.81529	0.383571	4.73261	2.21648e-06	1.04879e-05
AT3G22890	80.4871	1.79423	0.380869	4.71088	2.46646e-06	1.16318e-05
AT1G48325	485.352	0.778138	0.165201	4.71025	2.47415e-06	1.16625e-05
AT5G42330	212.077	1.96788	0.417858	4.70945	2.48384e-06	1.17026e-05
AT1G48540	84.8736	1.81982	0.387107	4.70107	2.58797e-06	1.21874e-05
AT4G22860	71.6836	2.27809	0.485421	4.69302	2.69198e-06	1.26591e-05
AT1G63615	272.082	1.01542	0.216802	4.68364	2.81831e-06	1.32217e-05
AT1G63630	272.082	1.01542	0.216802	4.68364	2.81831e-06	1.32217e-05
AT1G59510	690.686	2.10728	0.450005	4.68281	2.82973e-06	1.32439e-05
AT1G59520	690.686	2.10728	0.450005	4.68281	2.82973e-06	1.32439e-05
AT1G08253	690.686	2.10728	0.450005	4.68281	2.82973e-06	1.32439e-05
AT5G08640	363.383	0.869099	0.185703	4.68004	2.86826e-06	1.34178e-05
AT1G12730	1263.35	2.58263	0.552908	4.671	2.9973e-06	1.3995e-05
AT3G04180	1226.6	0.497989	0.106618	4.67078	3.00055e-06	1.40035e-05
AT1G48670	841.619	0.663209	0.142095	4.66737	3.05081e-06	1.42313e-05
AT5G07035	4612.88	0.293087	0.062853	4.66306	3.11549e-06	1.45125e-05
AT5G47980	4612.88	0.293087	0.062853	4.66306	3.11549e-06	1.45125e-05
AT1G55390	2158.13	0.341954	0.0733368	4.66279	3.11945e-06	1.45241e-05
AT5G43080	246.235	1.51316	0.325284	4.65181	3.29033e-06	1.52909e-05
AT1G16340	687.807	2.20657	0.474534	4.64997	3.3198e-06	1.54061e-05
AT5G64590	327.107	1.00175	0.216918	4.61811	3.87255e-06	1.78872e-05
AT1G23550	151.164	1.46878	0.318117	4.61711	3.89123e-06	1.79651e-05
AT4G00240	111.053	2.21883	0.480958	4.61336	3.96205e-06	1.8275e-05
AT5G02505	1267.22	0.532909	0.115705	4.60575	4.10975e-06	1.89033e-05
AT5G02510	1267.22	0.532909	0.115705	4.60575	4.10975e-06	1.89033e-05
AT3G60040	106.472	1.94167	0.421802	4.60327	4.15905e-06	1.91212e-05
AT1G58310	2049.81	0.3873	0.0841646	4.6017	4.19061e-06	1.92484e-05
AT1G58320	2049.81	0.3873	0.0841646	4.6017	4.19061e-06	1.92484e-05
AT1G26930	123.494	1.55235	0.337923	4.59381	4.35229e-06	1.99632e-05
AT1G77610	749.179	2.3441	0.5114	4.58368	4.56865e-06	2.09215e-05
AT5G54260	107.611	2.14086	0.467219	4.58214	4.60246e-06	2.10618e-05
AT4G22540	751.765	0.597581	0.130462	4.58051	4.63833e-06	2.11964e-05
AT3G07785	862.882	0.581249	0.126922	4.57959	4.6589e-06	2.12708e-05
AT3G47580	862.882	0.581249	0.126922	4.57959	4.6589e-06	2.12708e-05
AT1G34440	7336.9	0.193546	0.0422912	4.5765	4.72826e-06	2.15675e-05
AT1G75350	99.4562	2.28467	0.499552	4.57343	4.79795e-06	2.18652e-05
AT3G47740	1540.05	0.58181	0.127437	4.56547	4.9837e-06	2.26594e-05
AT4G37225	227.093	1.14581	0.251065	4.56381	5.02335e-06	2.28082e-05
AT4G37230	227.093	1.14581	0.251065	4.56381	5.02335e-06	2.28082e-05
AT4G16770	572.335	0.725119	0.159029	4.55966	5.12363e-06	2.32528e-05
AT2G29130	2074.01	0.373189	0.0818833	4.55757	5.17495e-06	2.34427e-05
AT5G65080	1914.44	0.35959	0.0789083	4.55706	5.18753e-06	2.34889e-05
AT2G07885	594.08	0.785582	0.172535	4.55317	5.28439e-06	2.38837e-05
AT2G23142	594.08	0.785582	0.172535	4.55317	5.28439e-06	2.38837e-05
AT5G59865	185.232	1.78169	0.391567	4.55015	5.36072e-06	2.41844e-05
AT5G59870	185.232	1.78169	0.391567	4.55015	5.36072e-06	2.41844e-05
AT5G07660	156.758	1.7518	0.385756	4.5412	5.59357e-06	2.51088e-05
AT1G06560	73.2941	2.36213	0.520352	4.53949	5.63901e-06	2.52699e-05
AT3G02115	137.631	1.76893	0.389689	4.53934	5.64319e-06	2.52699e-05
AT3G09250	137.631	1.76893	0.389689	4.53934	5.64319e-06	2.52699e-05
AT1G47765	486.462	0.944911	0.208163	4.53928	5.6448e-06	2.52699e-05
AT4G21366	4384.49	0.337672	0.0745356	4.53034	5.88879e-06	2.63026e-05
AT4G21380	4384.49	0.337672	0.0745356	4.53034	5.88879e-06	2.63026e-05
AT3G05300	799.72	0.544884	0.120359	4.52717	5.97792e-06	2.66765e-05
AT3G53100	1205.42	2.49368	0.551929	4.51812	6.23919e-06	2.77547e-05
AT3G58950	2591.2	0.433162	0.0959201	4.51586	6.30592e-06	2.80137e-05
AT3G58960	2591.2	0.433162	0.0959201	4.51586	6.30592e-06	2.80137e-05
AT2G40050	2890.64	0.296529	0.0657301	4.51131	6.44285e-06	2.85963e-05
AT5G65060	60.7774	1.98336	0.440148	4.50612	6.60224e-06	2.92906e-05
AT3G59870	54.5098	2.5772	0.572221	4.50385	6.67329e-06	2.95792e-05
AT1G75250	1123.26	0.448956	0.0997532	4.50067	6.77405e-06	3.00124e-05
AT2G22140	1289.18	2.38766	0.530745	4.49869	6.83748e-06	3.02798e-05
AT2G30820	1545.32	0.587742	0.130766	4.4946	6.97023e-06	3.08401e-05
AT1G17700	1817.65	0.418343	0.0931937	4.48896	7.15707e-06	3.1634e-05
AT1G17710	1817.65	0.418343	0.0931937	4.48896	7.15707e-06	3.1634e-05
AT3G23360	687.156	0.836513	0.186352	4.4889	7.15928e-06	3.1634e-05
AT3G53940	334.362	1.64143	0.365923	4.48572	7.26693e-06	3.20953e-05
AT2G33840	153.841	2.10934	0.470472	4.48346	7.34416e-06	3.24075e-05
AT5G66630	511.907	0.876122	0.195667	4.47762	7.54786e-06	3.32618e-05
AT4G19340	4768.01	0.261158	0.0583726	4.47399	7.67743e-06	3.38026e-05
AT4G19350	4768.01	0.261158	0.0583726	4.47399	7.67743e-06	3.38026e-05
AT5G25910	349.979	1.26383	0.282572	4.4726	7.72753e-06	3.4008e-05
AT2G29525	82.4324	2.46608	0.55242	4.46413	8.03929e-06	3.53328e-05
AT4G29930	1540.99	0.414641	0.0928941	4.46359	8.05994e-06	3.54078e-05
AT5G56990	1203.2	0.474736	0.10636	4.46348	8.06397e-06	3.54098e-05
AT1G07060	73.7819	1.97814	0.443478	4.46052	8.17605e-06	3.58701e-05
AT1G50320	54.266	2.36167	0.529514	4.46007	8.19327e-06	3.59296e-05
AT1G08430	2631.56	0.330025	0.0740168	4.45879	8.24252e-06	3.6117e-05
AT1G60095	1187.3	0.484303	0.108631	4.45823	8.26388e-06	3.61911e-05
AT5G50540	700.487	1.96675	0.44176	4.45208	8.50406e-06	3.72264e-05
AT5G38280	1086.65	0.625857	0.140593	4.45156	8.52473e-06	3.73004e-05
AT1G22160	65.5853	1.95487	0.439192	4.45107	8.54435e-06	3.73697e-05
AT1G72270	682.31	1.10644	0.248987	4.44379	8.8389e-06	3.86067e-05
AT2G38500	729.482	0.634255	0.142783	4.44208	8.90924e-06	3.88967e-05
AT3G47290	626.697	1.08869	0.245682	4.43132	9.36569e-06	4.08715e-05
AT1G30660	1227.94	0.448861	0.101307	4.43071	9.39243e-06	4.09701e-05
AT4G02895	2068.73	0.459266	0.10371	4.42837	9.49481e-06	4.13801e-05
AT4G12440	2068.73	0.459266	0.10371	4.42837	9.49481e-06	4.13801e-05
AT1G13620	1254.97	0.48236	0.109068	4.42258	9.75295e-06	4.2449e-05
AT1G26690	4797.6	0.316839	0.0716516	4.42194	9.78178e-06	4.24809e-05
AT1G26700	4797.6	0.316839	0.0716516	4.42194	9.78178e-06	4.24809e-05
AT1G26720	4797.6	0.316839	0.0716516	4.42194	9.78178e-06	4.24809e-05
AT1G06007	4797.6	0.316839	0.0716516	4.42194	9.78178e-06	4.24809e-05
AT1G26710	4797.6	0.316839	0.0716516	4.42194	9.78178e-06	4.24809e-05
AT5G38820	174.275	1.62457	0.36751	4.42047	9.84843e-06	4.27516e-05
AT1G13910	57.2442	2.54242	0.575375	4.41872	9.92852e-06	4.30803e-05
AT3G13850	630.98	0.638506	0.144671	4.4135	1.0171e-05	4.40552e-05
AT5G49130	7698.37	0.186496	0.0423895	4.39957	1.08464e-05	4.67986e-05
AT5G49138	7698.37	0.186496	0.0423895	4.39957	1.08464e-05	4.67986e-05
AT5G49140	7698.37	0.186496	0.0423895	4.39957	1.08464e-05	4.67986e-05
AT5G49150	7698.37	0.186496	0.0423895	4.39957	1.08464e-05	4.67986e-05
AT5G49152	7698.37	0.186496	0.0423895	4.39957	1.08464e-05	4.67986e-05
AT1G33280	1829.39	0.38694	0.0879776	4.39817	1.09168e-05	4.70323e-05
AT5G44170	2687.08	0.315979	0.0718453	4.39805	1.0923e-05	4.70323e-05
AT5G51465	12126.5	0.180201	0.0409894	4.39628	1.10124e-05	4.72645e-05
AT5G51470	12126.5	0.180201	0.0409894	4.39628	1.10124e-05	4.72645e-05
AT5G51480	12126.5	0.180201	0.0409894	4.39628	1.10124e-05	4.72645e-05
AT5G51490	12126.5	0.180201	0.0409894	4.39628	1.10124e-05	4.72645e-05
AT5G51500	12126.5	0.180201	0.0409894	4.39628	1.10124e-05	4.72645e-05
AT5G62490	849.239	0.565595	0.128955	4.38599	1.15458e-05	4.94462e-05
AT5G37900	5952.45	0.267078	0.0609079	4.38496	1.1601e-05	4.95751e-05
AT5G37910	5952.45	0.267078	0.0609079	4.38496	1.1601e-05	4.95751e-05
AT5G37920	5952.45	0.267078	0.0609079	4.38496	1.1601e-05	4.95751e-05
AT5G05565	5952.45	0.267078	0.0609079	4.38496	1.1601e-05	4.95751e-05
AT5G49390	2269.87	2.45883	0.56156	4.37858	1.19458e-05	5.09824e-05
AT3G29060	1192.18	0.493793	0.112801	4.37755	1.20021e-05	5.11786e-05
AT5G57400	1077.15	0.447833	0.102406	4.37314	1.22474e-05	5.21571e-05
AT2G38720	145.109	1.69387	0.387803	4.36786	1.25471e-05	5.33874e-05
AT1G61980	84.7381	1.81479	0.415536	4.36735	1.25762e-05	5.34879e-05
AT4G06210	188.295	1.85955	0.426064	4.36449	1.27417e-05	5.4099e-05
AT4G14700	188.295	1.85955	0.426064	4.36449	1.27417e-05	5.4099e-05
AT1G08843	369.841	0.837057	0.191948	4.36085	1.29556e-05	5.49701e-05
AT1G55700	2213.21	0.339382	0.0778255	4.36081	1.2958e-05	5.49701e-05
AT5G38350	1379.92	0.573439	0.131622	4.3567	1.32037e-05	5.59884e-05
AT3G10560	232.145	1.33801	0.30717	4.35594	1.32497e-05	5.61593e-05
AT3G04040	196.324	1.85842	0.426796	4.35435	1.33459e-05	5.6515e-05
AT1G01150	121.248	1.32577	0.304475	4.35427	1.33508e-05	5.6515e-05
AT2G44020	1339.04	0.412188	0.0948323	4.3465	1.38329e-05	5.85056e-05
AT2G44030	1339.04	0.412188	0.0948323	4.3465	1.38329e-05	5.85056e-05
AT1G29830	246.566	1.2465	0.28696	4.34382	1.40024e-05	5.91969e-05
AT1G51805	2132.01	0.413889	0.0952848	4.34371	1.40099e-05	5.92035e-05
AT2G22500	212.618	1.07086	0.246721	4.34038	1.42237e-05	6.00045e-05
AT1G16290	981.841	0.883646	0.203623	4.33961	1.42733e-05	6.01621e-05
AT1G16300	981.841	0.883646	0.203623	4.33961	1.42733e-05	6.01621e-05
AT3G43520	58.8008	2.45935	0.566739	4.33948	1.42818e-05	6.01726e-05
AT2G43255	880.82	0.810313	0.186755	4.3389	1.43195e-05	6.03055e-05
AT5G62280	1304.94	0.42104	0.0971171	4.33539	1.45503e-05	6.12251e-05
AT4G10050	117.688	1.58929	0.366726	4.33373	1.46603e-05	6.16619e-05
AT3G53370	250.37	1.00473	0.23211	4.32865	1.50024e-05	6.28735e-05
AT1G26320	8615.05	0.174613	0.040345	4.32799	1.50473e-05	6.29414e-05
AT1G26330	8615.05	0.174613	0.040345	4.32799	1.50473e-05	6.29414e-05
AT1G26310	8615.05	0.174613	0.040345	4.32799	1.50473e-05	6.29414e-05
AT1G56510	2202.48	0.446011	0.103218	4.32105	1.55291e-05	6.48639e-05
AT5G48780	312.817	1.5524	0.359274	4.32095	1.55359e-05	6.48639e-05
AT5G52400	2269.34	0.32647	0.0755561	4.32089	1.55398e-05	6.48639e-05
AT2G02380	721.454	1.03229	0.239059	4.31812	1.57366e-05	6.563e-05
AT5G37485	126.142	1.41054	0.326682	4.31778	1.57607e-05	6.57026e-05
AT5G27100	171.252	1.77438	0.411091	4.31626	1.58692e-05	6.61271e-05
AT2G08455	397.398	1.35214	0.313521	4.31276	1.61231e-05	6.71288e-05
AT2G08460	397.398	1.35214	0.313521	4.31276	1.61231e-05	6.71288e-05
AT2G34140	1666.52	0.397475	0.0922142	4.31035	1.62998e-05	6.77785e-05
AT1G36950	514.446	0.828753	0.192478	4.3057	1.66456e-05	6.91876e-05
AT2G27700	2300.49	0.344441	0.0800274	4.30404	1.67715e-05	6.96815e-05
AT5G03625	5715.25	0.231709	0.0538675	4.30147	1.69672e-05	7.03468e-05
AT5G23650	5715.25	0.231709	0.0538675	4.30147	1.69672e-05	7.03468e-05
AT5G23660	5715.25	0.231709	0.0538675	4.30147	1.69672e-05	7.03468e-05
AT5G48100	2347.74	0.366138	0.0851487	4.29998	1.70811e-05	7.07893e-05
AT1G67640	824.024	0.688505	0.160434	4.29151	1.77466e-05	7.33625e-05
AT3G61490	94.8952	1.724	0.401744	4.2913	1.77631e-05	7.34001e-05
AT5G27810	228.3	1.03568	0.241668	4.28555	1.82289e-05	7.51364e-05
AT1G06990	3791.46	0.24308	0.0568441	4.27627	1.90055e-05	7.82067e-05
AT1G07000	3791.46	0.24308	0.0568441	4.27627	1.90055e-05	7.82067e-05
AT5G01645	346.913	0.852899	0.199554	4.27403	1.91968e-05	7.88624e-05
AT5G09995	346.913	0.852899	0.199554	4.27403	1.91968e-05	7.88624e-05
AT5G10000	346.913	0.852899	0.199554	4.27403	1.91968e-05	7.88624e-05
AT1G22120	1511.39	0.465264	0.108956	4.27021	1.95287e-05	8.00262e-05
AT1G66050	1123.14	0.42923	0.100555	4.26862	1.96685e-05	8.05658e-05
AT3G19515	521.682	2.31064	0.541405	4.26786	1.97356e-05	8.08073e-05
AT1G54960	4085.67	0.249003	0.0584386	4.26094	2.03567e-05	8.32686e-05
AT3G52680	2250.98	0.506843	0.118953	4.26088	2.0362e-05	8.32686e-05
AT1G06377	110.075	1.91641	0.449974	4.25892	2.05413e-05	8.39323e-05
AT2G23640	844.348	0.496497	0.116587	4.25858	2.05731e-05	8.39925e-05
AT2G07940	844.348	0.496497	0.116587	4.25858	2.05731e-05	8.39925e-05
AT4G05130	1013.27	0.592901	0.139455	4.25157	2.1228e-05	8.66306e-05
AT1G34460	7265.52	0.180112	0.0423692	4.25102	2.12797e-05	8.677e-05
AT1G06757	7265.52	0.180112	0.0423692	4.25102	2.12797e-05	8.677e-05
AT3G58990	290.581	1.08155	0.254523	4.24931	2.14426e-05	8.7398e-05
AT5G38040	86.067	2.11662	0.498461	4.24631	2.1732e-05	8.85411e-05
AT2G25230	662.944	0.57327	0.1351	4.24331	2.20242e-05	8.96578e-05
AT1G12600	754.754	0.692687	0.1634	4.23921	2.24309e-05	9.11256e-05
AT4G38470	117.749	1.90426	0.449459	4.23677	2.26754e-05	9.20808e-05
AT1G06770	845.36	2.41726	0.570642	4.23604	2.27499e-05	9.23453e-05
AT1G54217	187.512	1.63838	0.386903	4.2346	2.28962e-05	9.28359e-05
AT2G29050	325.379	1.60458	0.379071	4.23293	2.30662e-05	9.33993e-05
AT1G49230	1147.88	2.41948	0.572041	4.22956	2.34153e-05	9.4735e-05
AT3G62060	76.1489	1.90897	0.451417	4.22884	2.34894e-05	9.49586e-05
AT5G00540	402.949	1.32978	0.314757	4.22479	2.3916e-05	9.62876e-05
AT5G05545	402.949	1.32978	0.314757	4.22479	2.3916e-05	9.62876e-05
AT5G05525	402.949	1.32978	0.314757	4.22479	2.3916e-05	9.62876e-05
AT5G05535	402.949	1.32978	0.314757	4.22479	2.3916e-05	9.62876e-05
AT1G59530	1910.27	0.363915	0.0864036	4.21181	2.53333e-05	0.000101911
AT3G06455	54.6627	2.60669	0.619165	4.21001	2.55356e-05	0.000102683
AT3G23890	199.405	1.85247	0.440447	4.2059	2.6005e-05	0.000104399
AT5G65225	456.362	0.877194	0.208756	4.20201	2.64556e-05	0.00010608
AT5G65230	456.362	0.877194	0.208756	4.20201	2.64556e-05	0.00010608
AT1G23560	6221.82	0.26069	0.0620637	4.20037	2.66481e-05	0.000106593
AT1G23570	6221.82	0.26069	0.0620637	4.20037	2.66481e-05	0.000106593
AT1G23580	6221.82	0.26069	0.0620637	4.20037	2.66481e-05	0.000106593
AT1G23590	6221.82	0.26069	0.0620637	4.20037	2.66481e-05	0.000106593
AT1G23600	6221.82	0.26069	0.0620637	4.20037	2.66481e-05	0.000106593
AT1G23610	6221.82	0.26069	0.0620637	4.20037	2.66481e-05	0.000106593
AT1G60450	922.377	0.515704	0.12287	4.19714	2.70306e-05	0.000107991
AT3G62050	140.388	1.37889	0.328598	4.19629	2.7132e-05	0.000108309
AT1G10730	280.055	1.26553	0.302081	4.18936	2.79744e-05	0.000111447
AT4G01500	6274.78	0.20236	0.0483919	4.1817	2.8934e-05	0.00011476
AT4G01510	6274.78	0.20236	0.0483919	4.1817	2.8934e-05	0.00011476
AT4G02785	6274.78	0.20236	0.0483919	4.1817	2.8934e-05	0.00011476
AT3G05550	125.678	1.86603	0.446482	4.1794	2.92276e-05	0.000115832
AT1G08537	171.393	1.65957	0.397524	4.17475	2.9831e-05	0.000118128
AT1G62590	171.393	1.65957	0.397524	4.17475	2.9831e-05	0.000118128
AT5G44460	1318.14	0.393756	0.0943475	4.17347	3e-05	0.000118608
AT5G44470	1318.14	0.393756	0.0943475	4.17347	3e-05	0.000118608
AT1G63930	324.194	0.942593	0.225919	4.17226	3.01592e-05	0.000119189
AT1G74030	76.1277	1.72493	0.413643	4.17009	3.04474e-05	0.000120259
AT1G56520	1903.31	0.429048	0.102899	4.1696	3.05131e-05	0.000120395
AT1G54230	457.08	0.807816	0.19455	4.15222	3.29264e-05	0.000129762
AT4G06365	9837.44	0.15826	0.0381564	4.14766	3.35883e-05	0.000131688
AT4G06370	9837.44	0.15826	0.0381564	4.14766	3.35883e-05	0.000131688
AT4G16030	9837.44	0.15826	0.0381564	4.14766	3.35883e-05	0.000131688
AT4G16040	9837.44	0.15826	0.0381564	4.14766	3.35883e-05	0.000131688
AT4G16045	9837.44	0.15826	0.0381564	4.14766	3.35883e-05	0.000131688
AT4G16050	9837.44	0.15826	0.0381564	4.14766	3.35883e-05	0.000131688
AT4G16024	9837.44	0.15826	0.0381564	4.14766	3.35883e-05	0.000131688
AT5G47940	618.468	2.08639	0.503609	4.14287	3.42986e-05	0.00013408
AT3G28610	253.435	1.45229	0.351175	4.1355	3.54176e-05	0.000138256
AT3G02135	1914.1	0.346762	0.0838891	4.13358	3.5716e-05	0.000139036
AT3G09260	1914.1	0.346762	0.0838891	4.13358	3.5716e-05	0.000139036
AT5G44870	1126.75	0.657587	0.159259	4.12904	3.64287e-05	0.000141476
AT2G04630	147.819	1.42118	0.344953	4.11993	3.78991e-05	0.000146841
AT4G29850	129.076	1.77857	0.432089	4.11622	3.85134e-05	0.000149104
AT4G29860	129.076	1.77857	0.432089	4.11622	3.85134e-05	0.000149104
AT5G26000	9970.27	0.171592	0.0417368	4.11128	3.93474e-05	0.000152094
AT5G26010	9970.27	0.171592	0.0417368	4.11128	3.93474e-05	0.000152094
AT5G01940	127.523	1.49106	0.363111	4.10635	4.01952e-05	0.000155007
AT1G18040	527.191	0.832369	0.20283	4.10377	4.06471e-05	0.000156628
AT1G18050	527.191	0.832369	0.20283	4.10377	4.06471e-05	0.000156628
AT1G18350	462.352	0.770024	0.187761	4.10108	4.1123e-05	0.000158276
AT1G18360	462.352	0.770024	0.187761	4.10108	4.1123e-05	0.000158276
AT4G16510	81.4849	1.97557	0.481945	4.09916	4.14656e-05	0.000159533
AT4G14490	158.04	1.77508	0.433204	4.09757	4.17517e-05	0.000160509
AT1G04710	147.203	1.96666	0.480743	4.09088	4.29732e-05	0.000164755
AT4G28710	1442.07	2.24312	0.549046	4.08548	4.39849e-05	0.000168373
AT5G10945	1104.76	0.530362	0.129844	4.0846	4.41535e-05	0.000168822
AT5G10946	1104.76	0.530362	0.129844	4.0846	4.41535e-05	0.000168822
AT1G51000	12614.5	0.1376	0.0338263	4.06784	4.74507e-05	0.000180452
AT1G51040	12614.5	0.1376	0.0338263	4.06784	4.74507e-05	0.000180452
AT1G51055	12614.5	0.1376	0.0338263	4.06784	4.74507e-05	0.000180452
AT1G51010	12614.5	0.1376	0.0338263	4.06784	4.74507e-05	0.000180452
AT1G51020	12614.5	0.1376	0.0338263	4.06784	4.74507e-05	0.000180452
AT1G51030	12614.5	0.1376	0.0338263	4.06784	4.74507e-05	0.000180452
AT1G51035	12614.5	0.1376	0.0338263	4.06784	4.74507e-05	0.000180452
AT3G02400	300.36	3.15525	0.776651	4.06264	4.8521e-05	0.000184309
AT3G02410	300.36	3.15525	0.776651	4.06264	4.8521e-05	0.000184309
AT1G63610	62.8037	2.17145	0.534644	4.06148	4.87628e-05	0.000185156
AT2G19800	239.661	0.935028	0.230275	4.06048	4.89721e-05	0.000185728
AT1G62610	433.695	0.959777	0.236375	4.0604	4.89885e-05	0.000185728
AT1G62620	433.695	0.959777	0.236375	4.0604	4.89885e-05	0.000185728
AT1G48510	751.576	0.61209	0.15081	4.05869	4.93483e-05	0.00018702
AT1G08723	80.3805	2.02448	0.500042	4.04862	5.15207e-05	0.000194954
AT1G64630	80.3805	2.02448	0.500042	4.04862	5.15207e-05	0.000194954
AT5G66310	516.307	0.756908	0.186984	4.04799	5.16603e-05	0.000195385
AT5G08385	2274.19	0.279568	0.0690661	4.04783	5.16939e-05	0.000195385
AT5G08395	2274.19	0.279568	0.0690661	4.04783	5.16939e-05	0.000195385
AT5G35410	962.152	2.33832	0.578315	4.04334	5.26961e-05	0.000198868
AT3G26600	493.59	2.37659	0.587849	4.04285	5.28051e-05	0.000199204
AT2G29600	1657.25	0.386666	0.0956979	4.04048	5.33417e-05	0.000201151
AT3G48310	1083.56	0.455155	0.112685	4.03919	5.3636e-05	0.000202024
AT5G01910	243.709	0.949257	0.235021	4.03904	5.36708e-05	0.000202024
AT5G25415	7648.25	0.233628	0.0578427	4.03902	5.36754e-05	0.000202024
AT5G25420	7648.25	0.233628	0.0578427	4.03902	5.36754e-05	0.000202024
AT5G25425	7648.25	0.233628	0.0578427	4.03902	5.36754e-05	0.000202024
AT3G17510	63.774	1.88809	0.467767	4.03638	5.4282e-05	0.000204152
AT5G22794	2561.54	0.880949	0.218258	4.03627	5.43066e-05	0.000204167
AT1G13760	340.716	1.10842	0.2752	4.02769	5.63277e-05	0.000211202
AT5G18910	5218.27	0.254332	0.0631515	4.02732	5.64152e-05	0.00021121
AT5G18920	5218.27	0.254332	0.0631515	4.02732	5.64152e-05	0.00021121
AT5G18930	5218.27	0.254332	0.0631515	4.02732	5.64152e-05	0.00021121
AT5G18933	5218.27	0.254332	0.0631515	4.02732	5.64152e-05	0.00021121
AT2G01980	727.968	2.3359	0.580344	4.02503	5.69673e-05	0.000213196
AT5G40620	1241.76	0.380311	0.0945343	4.02299	5.74641e-05	0.000214974
AT5G37180	2262.01	0.446027	0.110952	4.01999	5.82002e-05	0.000217563
AT1G62630	133.956	1.19078	0.296412	4.01733	5.88622e-05	0.000219954
AT1G35540	1932.03	0.501517	0.124882	4.01594	5.92085e-05	0.000221164
AT5G48375	2508.08	0.281288	0.0700585	4.01504	5.94353e-05	0.000221844
AT5G54000	805.122	0.487864	0.12153	4.01433	5.96141e-05	0.000222427
AT5G50830	1575.61	0.334561	0.0833686	4.01303	5.99432e-05	0.000223486
AT5G28500	125.185	1.36855	0.341115	4.01201	6.02048e-05	0.000224039
AT5G18350	2194.06	0.40808	0.101807	4.00835	6.11436e-05	0.000227276
AT5G40348	11437.6	0.142559	0.035595	4.00504	6.20069e-05	0.000229879
AT5G40350	11437.6	0.142559	0.035595	4.00504	6.20069e-05	0.000229879
AT5G40370	11437.6	0.142559	0.035595	4.00504	6.20069e-05	0.000229879
AT5G06015	11437.6	0.142559	0.035595	4.00504	6.20069e-05	0.000229879
AT5G06025	11437.6	0.142559	0.035595	4.00504	6.20069e-05	0.000229879
AT5G40360	11437.6	0.142559	0.035595	4.00504	6.20069e-05	0.000229879
AT1G22260	480.606	2.31632	0.57905	4.00021	6.32875e-05	0.000234275
AT1G22270	480.606	2.31632	0.57905	4.00021	6.32875e-05	0.000234275
AT4G15056	3015.05	0.372042	0.093119	3.99534	6.46009e-05	0.000238779
AT4G10950	79.4384	1.93731	0.485127	3.9934	6.51325e-05	0.000240385
AT1G73830	353.867	0.8874	0.222463	3.98897	6.63602e-05	0.000244641
AT1G05113	703.486	2.371	0.59446	3.9885	6.64922e-05	0.000244945
AT1G14660	703.486	2.371	0.59446	3.9885	6.64922e-05	0.000244945
AT4G10220	2439.04	0.349057	0.0875703	3.98603	6.71894e-05	0.000247237
AT4G10240	2439.04	0.349057	0.0875703	3.98603	6.71894e-05	0.000247237
AT4G10230	2439.04	0.349057	0.0875703	3.98603	6.71894e-05	0.000247237
AT5G44620	6971.98	0.175643	0.0440705	3.98549	6.73404e-05	0.000247608
AT5G44630	6971.98	0.175643	0.0440705	3.98549	6.73404e-05	0.000247608
AT5G55000	232.811	1.64654	0.413535	3.98162	6.84476e-05	0.000251212
AT3G44050	241.879	1.67292	0.420213	3.98113	6.85886e-05	0.000251636
AT4G29548	357.473	0.997016	0.251198	3.96904	7.21633e-05	0.00026426
AT4G29550	357.473	0.997016	0.251198	3.96904	7.21633e-05	0.00026426
AT1G50110	95.6539	1.69678	0.427625	3.96791	7.2505e-05	0.000265413
AT4G19200	524.275	0.601952	0.15178	3.96595	7.31053e-05	0.000267511
AT4G31900	10402.3	0.14755	0.0372106	3.96527	7.33127e-05	0.000268072
AT4G31910	10402.3	0.14755	0.0372106	3.96527	7.33127e-05	0.000268072
AT1G60505	601.634	2.16577	0.546293	3.96448	7.3556e-05	0.000268862
AT5G27630	144.308	1.30315	0.329108	3.95963	7.50645e-05	0.000273906
AT5G15820	377.794	2.84933	0.719601	3.9596	7.50748e-05	0.000273906
AT2G13900	3240.61	0.233652	0.0590317	3.95807	7.55563e-05	0.00027546
AT2G13905	3240.61	0.233652	0.0590317	3.95807	7.55563e-05	0.00027546
AT4G33880	6769.43	0.213077	0.0538685	3.9555	7.63737e-05	0.000278235
AT4G03355	107.399	1.36351	0.344883	3.95353	7.70054e-05	0.000280226
AT4G33970	107.399	1.36351	0.344883	3.95353	7.70054e-05	0.000280226
AT1G69980	844.654	0.498274	0.126141	3.95013	7.81079e-05	0.000284133
AT5G09845	146.05	1.52962	0.387422	3.94821	7.8738e-05	0.000286004
AT5G67230	146.05	1.52962	0.387422	3.94821	7.8738e-05	0.000286004
AT5G39470	7693.61	0.259632	0.0658014	3.94569	7.95721e-05	0.000288503
AT5G39471	7693.61	0.259632	0.0658014	3.94569	7.95721e-05	0.000288503
AT5G39480	7693.61	0.259632	0.0658014	3.94569	7.95721e-05	0.000288503
AT5G05400	574.444	0.798109	0.202506	3.94115	8.10907e-05	0.000293686
AT4G33280	190.046	1.15727	0.293812	3.93881	8.18864e-05	0.000296459
AT1G19750	1028.96	2.13765	0.54289	3.93754	8.23215e-05	0.000297925
AT3G19160	2393.26	0.36217	0.0920242	3.93559	8.29919e-05	0.000300242
AT1G33010	211.356	0.936803	0.238078	3.93486	8.32464e-05	0.000301052
AT1G07400	88.0264	1.8162	0.461658	3.93408	8.35162e-05	0.000301394
AT1G26815	2244.45	0.301536	0.0766706	3.93288	8.39353e-05	0.000302216
AT1G26820	2244.45	0.301536	0.0766706	3.93288	8.39353e-05	0.000302216
AT1G06027	2244.45	0.301536	0.0766706	3.93288	8.39353e-05	0.000302216
AT3G28890	516.459	0.667883	0.169929	3.93038	8.48121e-05	0.000305262
AT3G62550	134.285	1.28572	0.327546	3.92533	8.6612e-05	0.000311513
AT1G58520	1640.57	2.19106	0.559431	3.91659	8.98102e-05	0.000322781
AT1G15760	119.147	1.22364	0.312629	3.91405	9.07614e-05	0.000326081
AT3G18150	890.804	0.486604	0.124577	3.90606	9.38127e-05	0.000336921
AT5G37810	4719.03	0.230422	0.0590005	3.90543	9.40594e-05	0.000337241
AT5G37820	4719.03	0.230422	0.0590005	3.90543	9.40594e-05	0.000337241
AT3G52000	8351.02	0.174717	0.0447373	3.90539	9.40725e-05	0.000337241
AT3G52010	8351.02	0.174717	0.0447373	3.90539	9.40725e-05	0.000337241
AT3G52020	8351.02	0.174717	0.0447373	3.90539	9.40725e-05	0.000337241
AT1G60970	194.925	0.977508	0.250529	3.90178	9.54869e-05	0.000341321
AT2G23834	1226.16	0.402591	0.103216	3.90047	9.60042e-05	0.000342798
AT4G11490	764.616	0.814506	0.208999	3.89718	9.7318e-05	0.000347363
AT3G62100	1354.2	0.36231	0.0931077	3.8913	9.97091e-05	0.000355769
AT4G22120	277.801	1.34922	0.34704	3.88781	0.000101153	0.000360531
AT2G20340	616.454	1.84925	0.475748	3.88703	0.000101478	0.000361558
AT1G66045	961.991	0.43398	0.111664	3.88647	0.000101712	0.000362263
AT2G09285	304.059	0.799714	0.205851	3.88491	0.000102369	0.000363801
AT3G59170	1886.16	0.351762	0.0905497	3.88474	0.000102439	0.000363801
AT3G59180	1886.16	0.351762	0.0905497	3.88474	0.000102439	0.000363801
AT2G35820	770.138	0.490478	0.126277	3.88413	0.000102697	0.000364325
AT2G35830	770.138	0.490478	0.126277	3.88413	0.000102697	0.000364325
AT1G13130	936.284	0.555685	0.143218	3.87999	0.000104462	0.000369921
AT3G20910	76.7756	2.01824	0.52032	3.87885	0.000104951	0.00037152
AT3G14570	3804.87	1.46555	0.378264	3.87442	0.00010688	0.000378215
AT3G44250	564.157	0.829002	0.213997	3.87389	0.000107112	0.000378901
AT1G74870	419.849	2.26499	0.584767	3.87331	0.000107366	0.000379662
AT1G61320	1197.44	0.382072	0.0986991	3.87108	0.000108356	0.000382942
AT3G46410	799.94	0.617219	0.15951	3.86947	0.000109073	0.000385011
AT5G09885	163.497	1.05211	0.272111	3.86648	0.000110417	0.000389198
AT5G09895	163.497	1.05211	0.272111	3.86648	0.000110417	0.000389198
AT3G59960	245.016	1.16894	0.302442	3.86499	0.000111093	0.000391441
AT4G13075	1829.38	0.330333	0.0857009	3.85449	0.00011597	0.000407899
AT4G13080	1829.38	0.330333	0.0857009	3.85449	0.00011597	0.000407899
AT5G46130	1949.14	0.291161	0.0755737	3.85268	0.000116834	0.000410645
AT5G46140	1949.14	0.291161	0.0755737	3.85268	0.000116834	0.000410645
AT4G09190	2461.66	0.267746	0.0694994	3.85249	0.000116925	0.000410816
AT1G56540	784.407	0.559182	0.145423	3.84522	0.000120446	0.000422289
AT5G42900	490.62	0.621068	0.16179	3.83872	0.000123678	0.000432698
AT2G24670	4348.06	0.25448	0.066297	3.83849	0.000123795	0.000432799
AT2G24680	4348.06	0.25448	0.066297	3.83849	0.000123795	0.000432799
AT4G18350	2156.15	0.441266	0.115216	3.82991	0.000128188	0.000446737
AT2G01240	609.661	0.534805	0.139996	3.82016	0.000133366	0.000463311
AT3G19280	779.597	1.83088	0.479991	3.81442	0.000136505	0.00047239
AT2G22980	364.662	0.823837	0.216397	3.80705	0.000140632	0.00048548
AT4G28700	213.533	1.05548	0.277556	3.80275	0.000143096	0.000493469
AT1G58450	814.238	0.541193	0.142347	3.80192	0.000143581	0.000494969
AT3G07490	776.108	0.487608	0.128282	3.80105	0.000144085	0.00049636
AT3G07500	776.108	0.487608	0.128282	3.80105	0.000144085	0.00049636
AT4G14910	61.9629	2.1964	0.57805	3.79967	0.00014489	0.00049732
AT5G42840	552.921	0.705522	0.185928	3.7946	0.00014788	0.000506431
AT1G49952	79.9208	1.69499	0.447106	3.79103	0.000150026	0.000513247
AT1G06490	2404.7	2.36275	0.625595	3.77681	0.000158851	0.000543062
AT2G04680	2302.95	0.27727	0.0734763	3.7736	0.000160907	0.00054971
AT1G78390	1382.14	0.340419	0.090221	3.77316	0.00016119	0.000550486
AT5G25980	9380.24	0.157561	0.0417714	3.77197	0.000161962	0.000552548
AT5G25990	9380.24	0.157561	0.0417714	3.77197	0.000161962	0.000552548
AT5G25995	9380.24	0.157561	0.0417714	3.77197	0.000161962	0.000552548
AT1G74170	474.828	2.11388	0.560485	3.77152	0.000162253	0.000553352
AT5G54470	92.2673	1.32571	0.351767	3.7687	0.0001641	0.000558687
AT1G11190	843.304	0.485629	0.12891	3.76719	0.000165093	0.000561728
AT1G65710	68.6783	1.84291	0.489203	3.76717	0.000165107	0.000561728
AT3G13170	938.249	2.61722	0.695255	3.7644	0.000166949	0.000567408
AT2G19220	2662.13	0.349195	0.0928057	3.76265	0.000168125	0.000570229
AT5G15310	806.489	0.55582	0.147778	3.76119	0.000169106	0.000573236
AT5G45950	1680.84	0.325043	0.0864251	3.76098	0.000169251	0.000573258
AT4G08635	232.154	1.01962	0.271235	3.75918	0.000170468	0.000577186
AT5G67160	265.576	1.34046	0.35665	3.75848	0.000170947	0.000578609
AT3G45840	755.042	0.687742	0.183008	3.75798	0.000171288	0.000579565
AT2G32487	857.868	0.460155	0.122499	3.75641	0.000172369	0.000582026
AT5G46870	9454.77	0.14277	0.0380299	3.75415	0.000173931	0.000586296
AT5G46871	9454.77	0.14277	0.0380299	3.75415	0.000173931	0.000586296
AT5G46874	9454.77	0.14277	0.0380299	3.75415	0.000173931	0.000586296
AT5G46873	9454.77	0.14277	0.0380299	3.75415	0.000173931	0.000586296
AT5G46877	9454.77	0.14277	0.0380299	3.75415	0.000173931	0.000586296
AT2G31760	9075.01	0.180342	0.0480652	3.75203	0.00017541	0.000590478
AT2G31770	9075.01	0.180342	0.0480652	3.75203	0.00017541	0.000590478
AT2G31780	9075.01	0.180342	0.0480652	3.75203	0.00017541	0.000590478
AT4G21050	1206.47	0.425186	0.113405	3.74927	0.000177349	0.0005963
AT4G21060	1206.47	0.425186	0.113405	3.74927	0.000177349	0.0005963
AT5G25310	270.608	1.4053	0.374824	3.74923	0.000177381	0.0005963
AT3G14270	79.4094	1.57239	0.419834	3.74527	0.000180197	0.000605353
AT3G15300	2053.29	0.319062	0.0852297	3.74355	0.000181436	0.00060931
AT5G37800	3550.57	0.23788	0.0635457	3.74345	0.000181513	0.000609361
AT5G56650	99.6499	1.83378	0.490198	3.7409	0.000183363	0.000615364
AT3G23830	61.0691	1.90209	0.508593	3.7399	0.000184094	0.000617396
AT5G44230	75.9225	1.94225	0.519398	3.73943	0.000184441	0.000618139
AT5G55780	1635.55	0.346554	0.0926803	3.73923	0.000184582	0.000618401
AT1G77730	107.823	1.57207	0.420609	3.73761	0.000185777	0.000622197
AT3G20300	66.0036	1.4864	0.398008	3.73458	0.000188027	0.000628878
AT2G14920	1132.97	0.398995	0.107087	3.72591	0.000194614	0.000649151
AT2G30830	1413.53	0.503336	0.135161	3.72398	0.000196106	0.000652732
AT2G30840	1413.53	0.503336	0.135161	3.72398	0.000196106	0.000652732
AT1G50950	828.416	1.75436	0.471344	3.72205	0.000197616	0.000656946
AT2G39060	1585.63	0.311536	0.0837649	3.71917	0.000199877	0.000664238
AT1G08710	70.669	1.69182	0.454986	3.7184	0.000200492	0.000666058
AT1G69680	499.067	0.765564	0.205982	3.71665	0.000201881	0.00067045
AT4G07280	5054.29	0.193733	0.0521727	3.71331	0.000204564	0.000677999
AT4G24640	5054.29	0.193733	0.0521727	3.71331	0.000204564	0.000677999
AT4G24644	5054.29	0.193733	0.0521727	3.71331	0.000204564	0.000677999
AT4G24650	5054.29	0.193733	0.0521727	3.71331	0.000204564	0.000677999
AT1G24650	3425.53	0.253168	0.068228	3.71061	0.00020676	0.000684579
AT1G24660	3425.53	0.253168	0.068228	3.71061	0.00020676	0.000684579
AT2G19230	2845.32	0.381545	0.102896	3.70806	0.000208849	0.000690803
AT5G23960	7530.06	0.232365	0.0627621	3.70232	0.000213639	0.000704761
AT5G23970	7530.06	0.232365	0.0627621	3.70232	0.000213639	0.000704761
AT5G23980	7530.06	0.232365	0.0627621	3.70232	0.000213639	0.000704761
AT3G27440	146.295	1.45873	0.395861	3.68496	0.000228735	0.000752797
AT1G52190	2453.76	0.299073	0.0811947	3.6834	0.000230145	0.000757187
AT1G01600	65.8325	1.53359	0.416752	3.67986	0.000233366	0.000767527
AT4G26660	204.543	1.47834	0.401778	3.6795	0.000233691	0.000768342
AT1G21930	801.477	0.593061	0.16124	3.67813	0.00023495	0.000772225
AT4G33450	2383.83	0.247055	0.0672247	3.67506	0.000237795	0.000781056
AT1G10450	85.3129	2.08494	0.568278	3.66888	0.000243614	0.00079831
AT1G78810	3886.67	0.268018	0.0730784	3.66753	0.000244901	0.000801995
AT1G78815	3886.67	0.268018	0.0730784	3.66753	0.000244901	0.000801995
AT4G34060	1545.3	0.417836	0.113972	3.66613	0.000246247	0.000805603
AT1G21940	1031.88	0.445653	0.121721	3.66128	0.000250962	0.000820486
AT5G25960	5158.98	0.222702	0.0608303	3.66104	0.000251194	0.0008207
AT5G25970	5158.98	0.222702	0.0608303	3.66104	0.000251194	0.0008207
AT3G00710	397.364	0.664795	0.181602	3.66072	0.000251512	0.000821466
AT5G04165	637.912	0.522927	0.142937	3.65844	0.000253756	0.000828248
AT3G60961	2299.52	0.357951	0.0979598	3.65406	0.000258124	0.000841949
AT5G19040	1470.26	0.389581	0.106841	3.64636	0.00026598	0.000865426
AT1G32310	438.565	2.3441	0.642868	3.64632	0.000266022	0.000865426
AT1G32320	438.565	2.3441	0.642868	3.64632	0.000266022	0.000865426
AT1G14750	63.4879	1.98878	0.546198	3.64113	0.000271441	0.000882185
AT5G00470	147.07	1.59939	0.439344	3.6404	0.000272215	0.000883825
AT5G25755	147.07	1.59939	0.439344	3.6404	0.000272215	0.000883825
AT1G69990	584.183	0.626002	0.172094	3.63756	0.00027523	0.000892737
AT2G08435	137.586	1.18548	0.325922	3.63731	0.000275497	0.000893016
AT2G31390	137.586	1.18548	0.325922	3.63731	0.000275497	0.000893016
AT1G20530	1066.39	0.431419	0.118612	3.63722	0.000275594	0.000893037
AT2G47160	1321.96	0.374408	0.102965	3.63626	0.000276629	0.000896096
AT5G35960	354.308	1.03336	0.284453	3.63281	0.00028035	0.000907554
AT5G48605	164.008	1.09134	0.300525	3.63145	0.000281839	0.000912075
AT5G50700	3244.32	0.25829	0.0711545	3.62999	0.000283432	0.000916031
AT1G62130	285.551	2.63539	0.726049	3.62977	0.000283677	0.000916522
AT4G39210	93.6117	1.60823	0.443329	3.62762	0.000286047	0.000923276
AT5G26617	1157.42	0.367777	0.101398	3.62707	0.000286653	0.000924928
AT1G33500	105.965	2.16515	0.59795	3.62095	0.000293522	0.000946167
AT1G69790	2144.07	0.27993	0.0773298	3.61996	0.000294654	0.000947342
AT1G09107	2144.07	0.27993	0.0773298	3.61996	0.000294654	0.000947342
AT1G09113	2144.07	0.27993	0.0773298	3.61996	0.000294654	0.000947342
AT1G69792	2144.07	0.27993	0.0773298	3.61996	0.000294654	0.000947342
AT1G69795	2144.07	0.27993	0.0773298	3.61996	0.000294654	0.000947342
AT2G02610	28243.7	0.117126	0.0323753	3.61777	0.000297153	0.000952279
AT2G02620	28243.7	0.117126	0.0323753	3.61777	0.000297153	0.000952279
AT2G02630	28243.7	0.117126	0.0323753	3.61777	0.000297153	0.000952279
AT2G02635	28243.7	0.117126	0.0323753	3.61777	0.000297153	0.000952279
AT2G02640	28243.7	0.117126	0.0323753	3.61777	0.000297153	0.000952279
AT2G02650	28243.7	0.117126	0.0323753	3.61777	0.000297153	0.000952279
AT2G02660	28243.7	0.117126	0.0323753	3.61777	0.000297153	0.000952279
AT2G02680	28243.7	0.117126	0.0323753	3.61777	0.000297153	0.000952279
AT2G04255	28243.7	0.117126	0.0323753	3.61777	0.000297153	0.000952279
AT2G04265	28243.7	0.117126	0.0323753	3.61777	0.000297153	0.000952279
AT2G20310	86.9894	1.86516	0.515579	3.61761	0.00029733	0.000952537
AT3G54940	1999.73	0.288023	0.079627	3.61716	0.000297857	0.000953915
AT1G55720	1961.36	0.299533	0.0828117	3.61703	0.000297997	0.000954055
AT5G09570	1524.92	0.332215	0.0918667	3.61627	0.000298882	0.000956269
AT5G09580	1524.92	0.332215	0.0918667	3.61627	0.000298882	0.000956269
AT5G06985	246.415	0.924721	0.256083	3.61103	0.000304988	0.000974542
AT5G06995	246.415	0.924721	0.256083	3.61103	0.000304988	0.000974542
AT1G07667	1226.78	0.419028	0.116125	3.60843	0.000308056	0.000983392
AT1G50700	1226.78	0.419028	0.116125	3.60843	0.000308056	0.000983392
AT1G50690	1226.78	0.419028	0.116125	3.60843	0.000308056	0.000983392
AT3G28870	474.765	0.712472	0.197952	3.59921	0.000319181	0.00101824
AT4G12530	559.997	0.581284	0.161549	3.5982	0.000320424	0.00102188
AT5G61460	439.592	2.1401	0.595233	3.59541	0.000323882	0.00103158
AT5G43300	887.7	0.520143	0.1449	3.58967	0.0003311	0.00105152
AT5G18340	115.506	1.70966	0.476324	3.58927	0.000331601	0.00105277
AT2G26960	2753.24	0.270004	0.0752439	3.58838	0.000332734	0.00105535
AT2G08190	2753.24	0.270004	0.0752439	3.58838	0.000332734	0.00105535
AT5G44490	827.553	0.713186	0.198961	3.58455	0.000337656	0.00106959
AT5G44495	827.553	0.713186	0.198961	3.58455	0.000337656	0.00106959
AT1G08440	1595.8	0.304888	0.0850934	3.58298	0.000339693	0.00107569
AT2G44195	242.399	1.09692	0.306273	3.58149	0.000341638	0.00108151
AT5G26805	252.458	0.784082	0.21895	3.58111	0.000342142	0.00108275
AT2G31215	1372.85	0.337474	0.094382	3.57562	0.000349398	0.00110501
AT3G47870	1018.77	0.424062	0.118685	3.57301	0.000352895	0.00111464
AT4G19330	5553.7	0.197248	0.0552104	3.57266	0.000353369	0.00111543
AT1G65180	790.908	0.549343	0.153778	3.57231	0.000353852	0.00111619
AT1G76830	545.006	0.661185	0.185142	3.57123	0.000355307	0.00111976
AT4G15060	2425.13	0.344263	0.0964268	3.5702	0.00035671	0.00112382
AT1G04010	151.578	1.34693	0.377629	3.56682	0.000361334	0.00113585
AT2G44630	102.176	1.49227	0.418706	3.56401	0.000365229	0.00114554
AT5G48010	5775.98	0.171484	0.0482004	3.55774	0.000374059	0.00117212
AT3G23340	171.968	1.20106	0.33765	3.5571	0.000374966	0.00117459
AT1G14240	3361.44	0.244773	0.0688609	3.55461	0.000378547	0.00118506
AT1G14250	3361.44	0.244773	0.0688609	3.55461	0.000378547	0.00118506
AT3G48250	83.3588	1.79427	0.50556	3.54908	0.000386585	0.00120754
AT1G66040	488.885	0.639896	0.180316	3.54875	0.000387062	0.00120865
AT2G41225	3417.14	0.206167	0.0581888	3.54307	0.00039549	0.00123186
AT2G41230	3417.14	0.206167	0.0581888	3.54307	0.00039549	0.00123186
AT2G41231	3417.14	0.206167	0.0581888	3.54307	0.00039549	0.00123186
AT5G06670	584.338	2.1786	0.615362	3.54035	0.000399599	0.00124348
AT3G43645	653.289	0.592	0.167326	3.53801	0.000403158	0.00125416
AT4G10160	1619.23	0.353764	0.100114	3.53362	0.000409907	0.00127395
AT1G67650	67.3666	1.71686	0.486199	3.5312	0.000413682	0.00128487
AT1G50240	78.5335	1.60024	0.45459	3.52018	0.000431257	0.00133568
AT2G06435	4081.39	0.212512	0.0604924	3.51304	0.000443019	0.00137039
AT2G15350	4081.39	0.212512	0.0604924	3.51304	0.000443019	0.00137039
AT1G63060	1596.95	0.422948	0.120529	3.50911	0.000449617	0.00138949
AT1G63055	1596.95	0.422948	0.120529	3.50911	0.000449617	0.00138949
AT1G63057	1596.95	0.422948	0.120529	3.50911	0.000449617	0.00138949
AT3G07905	3560.7	0.215517	0.06147	3.50606	0.0004548	0.00140376
AT3G48209	3560.7	0.215517	0.06147	3.50606	0.0004548	0.00140376
AT3G48208	3560.7	0.215517	0.06147	3.50606	0.0004548	0.00140376
AT5G05305	749.008	0.547585	0.1562	3.50566	0.00045548	0.00140542
AT5G38580	1313.81	2.11415	0.603292	3.50436	0.000457698	0.00141138
AT5G38590	1313.81	2.11415	0.603292	3.50436	0.000457698	0.00141138
AT1G32250	99.8992	1.34869	0.385092	3.50226	0.000461325	0.00142123
AT1G11110	104.765	1.39135	0.397289	3.50211	0.000461588	0.0014216
AT5G20860	1225.87	0.339769	0.0970893	3.49955	0.000466048	0.00143489
AT1G54200	2526.47	0.25503	0.0729219	3.4973	0.000469989	0.00144657
AT5G37793	589.153	1.99403	0.571445	3.48945	0.000484015	0.00148465
AT4G07345	499.759	0.864468	0.247792	3.48869	0.000485392	0.00148842
AT1G47560	1013.68	2.32667	0.668703	3.47937	0.00050259	0.00153876
AT5G17200	1019.07	0.370881	0.10674	3.47462	0.000511575	0.00156451
AT4G22950	3856.48	0.20124	0.0580203	3.46843	0.0005235	0.00159981
AT3G09080	274.356	2.54458	0.735167	3.46123	0.000537719	0.00164022
AT1G08090	8242.76	0.169791	0.0491001	3.45805	0.00054409	0.00165863
AT1G08100	8242.76	0.169791	0.0491001	3.45805	0.00054409	0.00165863
AT3G46480	700.457	0.552662	0.159823	3.45795	0.000544295	0.00165874
AT5G40290	1177.69	0.403549	0.116756	3.45635	0.000547537	0.00166708
AT5G28340	197.328	1.26726	0.366718	3.45567	0.000548918	0.00167025
AT5G07455	151.532	1.05335	0.304909	3.45463	0.000551043	0.0016762
AT2G16520	447.74	0.692638	0.200596	3.4529	0.000554587	0.00168646
AT4G12120	434.766	0.742604	0.215299	3.44918	0.00056229	0.00170779
AT5G51520	2369.8	0.29273	0.0849636	3.44536	0.000570305	0.00173053
AT5G51530	2369.8	0.29273	0.0849636	3.44536	0.000570305	0.00173053
AT1G30260	325.612	0.757629	0.220292	3.43921	0.000583415	0.00176706
AT2G32560	451.161	0.996034	0.289629	3.439	0.000583875	0.00176791
AT4G03500	589.1	0.570065	0.165783	3.43863	0.000584674	0.00176979
AT2G36660	455.387	0.840837	0.244596	3.43765	0.000586782	0.00177399
AT5G53380	2865.31	0.259544	0.0756092	3.4327	0.000597596	0.00180488
AT5G53390	2865.31	0.259544	0.0756092	3.4327	0.000597596	0.00180488
AT1G04677	710.318	0.469818	0.136884	3.43224	0.000598616	0.00180535
AT1G52191	2233.81	0.283797	0.082794	3.42775	0.000608614	0.00183215
AT1G52200	2233.81	0.283797	0.082794	3.42775	0.000608614	0.00183215
AT1G52120	3833.37	0.224893	0.0656115	3.42765	0.000608841	0.00183227
AT1G61680	946.263	0.379021	0.110847	3.41931	0.000627812	0.00188592
AT5G46610	1574.9	0.318995	0.0933525	3.4171	0.000632912	0.00190008
AT1G47915	1071.47	0.377301	0.110506	3.4143	0.000639456	0.00191856
AT1G47920	1071.47	0.377301	0.110506	3.4143	0.000639456	0.00191856
AT5G05255	626.561	0.613591	0.179739	3.41378	0.000640672	0.00192104
AT5G35695	626.561	0.613591	0.179739	3.41378	0.000640672	0.00192104
AT2G21840	1592.09	0.321089	0.0941061	3.41199	0.00064491	0.00193258
AT5G39430	5563.2	0.175072	0.0513229	3.4112	0.000646786	0.00193703
AT5G39440	5563.2	0.175072	0.0513229	3.4112	0.000646786	0.00193703
AT1G25440	163.11	0.909655	0.266943	3.40767	0.000655199	0.00195925
AT5G07225	981.609	0.365204	0.107346	3.40211	0.00066868	0.00199293
AT5G07230	981.609	0.365204	0.107346	3.40211	0.00066868	0.00199293
AT2G34580	163.67	1.66592	0.490379	3.39721	0.000680776	0.00202714
AT1G09500	1484.7	0.302016	0.0890331	3.39218	0.000693384	0.00206018
AT1G09510	1484.7	0.302016	0.0890331	3.39218	0.000693384	0.00206018
AT5G01885	302.229	1.1101	0.327267	3.39204	0.000693747	0.00206018
AT5G11750	302.229	1.1101	0.327267	3.39204	0.000693747	0.00206018
AT4G15960	4202.67	0.194668	0.0574016	3.39133	0.000695534	0.00206301
AT4G15970	4202.67	0.194668	0.0574016	3.39133	0.000695534	0.00206301
AT4G15975	4202.67	0.194668	0.0574016	3.39133	0.000695534	0.00206301
AT4G06345	4202.67	0.194668	0.0574016	3.39133	0.000695534	0.00206301
AT1G05053	7127.63	0.171813	0.0506986	3.3889	0.00070174	0.00207767
AT1G14100	7127.63	0.171813	0.0506986	3.3889	0.00070174	0.00207767
AT1G14120	7127.63	0.171813	0.0506986	3.3889	0.00070174	0.00207767
AT1G14130	7127.63	0.171813	0.0506986	3.3889	0.00070174	0.00207767
AT1G14110	7127.63	0.171813	0.0506986	3.3889	0.00070174	0.00207767
AT1G35190	208.028	1.03793	0.306418	3.3873	0.00070585	0.00208922
AT1G21790	69.4407	1.82424	0.540387	3.37581	0.000735979	0.00217513
AT4G17580	2131.61	0.260862	0.0773474	3.37261	0.000744597	0.00219404
AT4G17585	2131.61	0.260862	0.0773474	3.37261	0.000744597	0.00219404
AT5G20460	348.316	0.940897	0.279707	3.36387	0.000768584	0.00226005
AT5G65790	2345.26	0.22855	0.0679567	3.36318	0.000770505	0.00226363
AT3G19040	1936.11	1.81098	0.538873	3.36067	0.00077753	0.00228155
AT2G33010	142.098	1.30653	0.389441	3.3549	0.000793941	0.0023267
AT1G30650	5876.97	0.196828	0.0586697	3.35485	0.000794092	0.0023267
AT5G41440	298.673	0.679283	0.202794	3.34962	0.000809225	0.00236823
AT5G41450	298.673	0.679283	0.202794	3.34962	0.000809225	0.00236823
AT2G23100	1108.78	0.403219	0.120572	3.34422	0.000825129	0.00241334
AT4G13090	2100.78	0.255281	0.0764139	3.34077	0.000835466	0.00244285
AT3G04440	92.1878	1.26542	0.378899	3.33974	0.000838574	0.00245049
AT3G04443	92.1878	1.26542	0.378899	3.33974	0.000838574	0.00245049
AT1G06907	367.99	1.07895	0.323333	3.33696	0.000847011	0.00247441
AT5G42232	1139.76	0.455873	0.136665	3.33571	0.000850819	0.00248407
AT2G19770	2069.02	0.243384	0.0729923	3.33439	0.000854881	0.00249519
AT3G24760	558.027	1.7547	0.526507	3.33271	0.000860031	0.00250948
AT1G35545	1564.04	0.373738	0.112191	3.33128	0.000864475	0.00252022
AT1G35550	1564.04	0.373738	0.112191	3.33128	0.000864475	0.00252022
AT1G47570	166.4	0.977689	0.293644	3.3295	0.000870022	0.00253414
AT2G40250	248.367	0.72997	0.21964	3.32349	0.000888987	0.00258201
AT4G06440	2885.35	0.72743	0.218888	3.3233	0.000889592	0.00258201
AT4G06460	2885.35	0.72743	0.218888	3.3233	0.000889592	0.00258201
AT4G16920	2885.35	0.72743	0.218888	3.3233	0.000889592	0.00258201
AT4G16930	2885.35	0.72743	0.218888	3.3233	0.000889592	0.00258201
AT4G06445	2885.35	0.72743	0.218888	3.3233	0.000889592	0.00258201
AT4G06450	2885.35	0.72743	0.218888	3.3233	0.000889592	0.00258201
AT4G06455	2885.35	0.72743	0.218888	3.3233	0.000889592	0.00258201
AT2G07960	2641.56	0.281275	0.0846609	3.32237	0.000892578	0.0025884
AT3G02493	924.608	0.390168	0.117465	3.32158	0.000895099	0.00259191
AT5G24950	1366.73	0.30754	0.0926008	3.32114	0.000896517	0.00259525
AT5G01805	4223.65	0.195664	0.058984	3.31723	0.000909135	0.00262562
AT5G10660	4223.65	0.195664	0.058984	3.31723	0.000909135	0.00262562
AT1G32975	1647.26	0.273196	0.0823708	3.31666	0.000910988	0.00262944
AT1G32980	1647.26	0.273196	0.0823708	3.31666	0.000910988	0.00262944
AT3G12910	1533.39	0.310657	0.0937047	3.31528	0.000915511	0.00264152
AT1G32170	832.903	0.399103	0.120412	3.31448	0.000918138	0.00264775
AT5G42230	1405.18	0.437179	0.131978	3.31251	0.00092463	0.00266436
AT1G09090	2233.57	0.241265	0.0728757	3.31064	0.000930832	0.00267967
AT2G28210	4663.03	0.186912	0.0564776	3.30949	0.000934663	0.00268913
AT1G23935	2394.32	2.11895	0.642108	3.3	0.000966864	0.00277773
AT2G27535	1714.02	0.354503	0.107583	3.29514	0.000983724	0.00282343
AT2G27540	1714.02	0.354503	0.107583	3.29514	0.000983724	0.00282343
AT1G72840	1063.55	1.96233	0.595954	3.29276	0.000992105	0.00284198
AT1G72850	1063.55	1.96233	0.595954	3.29276	0.000992105	0.00284198
AT1G72852	1063.55	1.96233	0.595954	3.29276	0.000992105	0.00284198
AT4G33885	777.229	0.402789	0.12244	3.28967	0.00100304	0.0028712
AT2G22540	752.691	0.652644	0.198646	3.28546	0.00101815	0.00290817
AT2G33240	1722.71	0.468236	0.142577	3.28408	0.00102315	0.00292158
AT3G12830	54.9548	1.97125	0.601054	3.27965	0.00103935	0.00296443
AT3G27710	2067.31	0.305228	0.0931633	3.27627	0.00105188	0.00299584
AT3G27720	2067.31	0.305228	0.0931633	3.27627	0.00105188	0.00299584
AT5G64310	68.313	1.31649	0.403473	3.26288	0.00110286	0.0031285
AT1G62340	504.231	0.58687	0.179892	3.26235	0.00110494	0.0031285
AT1G14170	180.588	1.04836	0.32146	3.26126	0.0011092	0.00313739
AT1G61060	218.423	0.799858	0.245512	3.25792	0.00112233	0.00316909
AT3G60640	5221.13	0.188777	0.0579899	3.25535	0.00113254	0.00319518
AT3G60650	5221.13	0.188777	0.0579899	3.25535	0.00113254	0.00319518
AT3G60660	5221.13	0.188777	0.0579899	3.25535	0.00113254	0.00319518
AT5G07400	1124.84	2.00917	0.617455	3.25395	0.00113813	0.00321001
AT4G17505	913.849	0.365874	0.112449	3.2537	0.00113912	0.00321191
AT2G26370	1233.24	0.309625	0.0951682	3.25345	0.00114013	0.00321273
AT2G26380	1233.24	0.309625	0.0951682	3.25345	0.00114013	0.00321273
AT1G73220	1918.38	0.246764	0.0758504	3.2533	0.00114071	0.00321273
AT5G46220	127.385	1.03531	0.318294	3.25268	0.0011432	0.00321793
AT1G71380	187.785	0.975096	0.299782	3.25268	0.00114321	0.00321793
AT2G30360	164.597	1.05187	0.32368	3.24972	0.0011552	0.00324891
AT2G30362	164.597	1.05187	0.32368	3.24972	0.0011552	0.00324891
AT3G29810	162.325	1.16655	0.359102	3.24851	0.00116011	0.00326179
AT1G20940	585.921	0.506395	0.155959	3.24698	0.00116637	0.00327844
AT2G29870	609.76	0.65994	0.203272	3.24659	0.00116796	0.00328199
AT2G41100	458.119	0.639375	0.197173	3.2427	0.00118402	0.00331861
AT2G41105	458.119	0.639375	0.197173	3.2427	0.00118402	0.00331861
AT2G15400	1062.17	0.408816	0.126316	3.23645	0.00121027	0.00338834
AT4G24660	5341.74	0.165254	0.0511682	3.22963	0.00123951	0.00346236
AT2G42720	2924.4	0.249135	0.077168	3.22848	0.00124451	0.00347339
AT2G42725	2924.4	0.249135	0.077168	3.22848	0.00124451	0.00347339
AT2G42730	2924.4	0.249135	0.077168	3.22848	0.00124451	0.00347339
AT1G24400	879.303	0.390874	0.121132	3.22683	0.00125168	0.00349241
AT2G29930	2327.31	0.220084	0.0682455	3.22489	0.00126021	0.0035152
AT3G23190	547.071	0.612163	0.189971	3.2224	0.0012712	0.00354485
AT2G26050	673.091	0.44534	0.138389	3.21803	0.00129074	0.00359528
AT5G07390	68.8304	1.30422	0.405325	3.21771	0.00129217	0.00359826
AT5G40630	2303.25	0.256501	0.079742	3.21664	0.00129703	0.00360995
AT1G25988	1337.52	0.352411	0.109559	3.21662	0.0012971	0.00360995
AT1G66440	1094.11	0.354414	0.110243	3.21484	0.00130516	0.00363102
AT1G04783	1268.05	0.323018	0.100479	3.21479	0.0013054	0.00363102
AT5G48950	413.962	0.895718	0.278695	3.21397	0.00130912	0.00364033
AT1G50610	797.678	0.489524	0.152404	3.212	0.00131812	0.00366125
AT4G11653	506.674	0.655131	0.204035	3.21088	0.00132328	0.00367352
AT3G15356	146.767	1.1046	0.344246	3.20874	0.00133319	0.00369894
AT5G10170	697.238	0.491273	0.15344	3.20172	0.00136609	0.00378597
AT5G48770	615.417	1.83273	0.573313	3.19674	0.00138992	0.003838
AT5G48775	615.417	1.83273	0.573313	3.19674	0.00138992	0.003838
AT1G80220	1249.28	0.383604	0.120052	3.19532	0.00139674	0.00385253
AT5G03485	107.635	1.66078	0.520026	3.19365	0.00140488	0.00387066
AT5G22796	107.635	1.66078	0.520026	3.19365	0.00140488	0.00387066
AT5G17850	118.375	1.03425	0.324343	3.18875	0.0014289	0.00393246
AT5G52120	660.181	0.431854	0.135731	3.18168	0.00146423	0.00402746
AT5G08090	1229.72	0.30662	0.0963829	3.18127	0.00146632	0.00403208
AT2G21420	256.953	0.862357	0.271177	3.18006	0.00147245	0.00404781
AT5G53190	996.739	0.34511	0.108564	3.17886	0.00147855	0.00406345
AT2G38320	1046.88	0.381572	0.120129	3.17635	0.00149139	0.0040953
[truncated: 590 more rows]

## Sheet: H3K27-Hypo
Supplementary List 7: Differential analysis of H3K27 marked genes in ubp5
H3K27me3 hypomarked genes
gene_id	baseMean	log2FoldChange	lfcSE	stat	pvalue	padj
AT4G00250	2243.69	-1.89428	0.091577	-20.6851	4.72169e-95	3.33217e-92
AT4G00260	2243.69	-1.89428	0.091577	-20.6851	4.72169e-95	3.33217e-92
AT4G09125	7450.48	-0.842556	0.0422543	-19.9401	1.82663e-88	8.20323e-86
AT4G35160	7450.48	-0.842556	0.0422543	-19.9401	1.82663e-88	8.20323e-86
AT4G35165	7450.48	-0.842556	0.0422543	-19.9401	1.82663e-88	8.20323e-86
AT4G35170	7450.48	-0.842556	0.0422543	-19.9401	1.82663e-88	8.20323e-86
AT4G35180	7450.48	-0.842556	0.0422543	-19.9401	1.82663e-88	8.20323e-86
AT4G09115	7450.48	-0.842556	0.0422543	-19.9401	1.82663e-88	8.20323e-86
AT1G69310	1747.39	-1.61146	0.101214	-15.9213	4.50939e-57	1.14238e-54
AT2G43960	929.877	-1.84357	0.116981	-15.7596	5.89702e-56	1.32415e-53
AT5G39000	2579.83	-1.02008	0.0687127	-14.8456	7.42493e-50	1.41074e-47
AT5G39010	2579.83	-1.02008	0.0687127	-14.8456	7.42493e-50	1.41074e-47
AT4G18250	2368.4	-1.04108	0.0740215	-14.0646	6.27085e-45	9.83429e-43
AT4G18253	2368.4	-1.04108	0.0740215	-14.0646	6.27085e-45	9.83429e-43
AT5G19700	1623.23	-1.52389	0.111718	-13.6404	2.30167e-42	2.49896e-40
AT2G00570	3560.89	-1.05215	0.0786085	-13.3847	7.43276e-41	7.22721e-39
AT2G06185	3560.89	-1.05215	0.0786085	-13.3847	7.43276e-41	7.22721e-39
AT2G14560	3560.89	-1.05215	0.0786085	-13.3847	7.43276e-41	7.22721e-39
AT4G05645	1704.42	-1.25338	0.0949117	-13.2058	8.12598e-40	7.04251e-38
AT4G05650	1704.42	-1.25338	0.0949117	-13.2058	8.12598e-40	7.04251e-38
AT4G08868	1704.42	-1.25338	0.0949117	-13.2058	8.12598e-40	7.04251e-38
AT1G64620	1908.76	-1.00267	0.0771556	-12.9954	1.29966e-38	1.02725e-36
AT1G08717	1908.76	-1.00267	0.0771556	-12.9954	1.29966e-38	1.02725e-36
AT5G00610	3495.74	-0.920221	0.0730104	-12.604	2.00764e-36	1.42701e-34
AT5G49520	3495.74	-0.920221	0.0730104	-12.604	2.00764e-36	1.42701e-34
AT4G16730	6758.78	-0.559862	0.0447413	-12.5133	6.31325e-36	4.33159e-34
AT4G16740	6758.78	-0.559862	0.0447413	-12.5133	6.31325e-36	4.33159e-34
AT4G16745	6758.78	-0.559862	0.0447413	-12.5133	6.31325e-36	4.33159e-34
AT2G16890	4543.65	-0.745058	0.06027	-12.362	4.19557e-35	2.81988e-33
AT1G31290	915.508	-1.50933	0.123776	-12.194	3.34395e-34	2.20255e-32
AT5G35917	1727.32	-1.09466	0.0912016	-12.0027	3.44063e-33	2.15148e-31
AT3G20710	3309.46	-1.03813	0.0871663	-11.9098	1.05288e-32	6.19192e-31
AT3G03985	3309.46	-1.03813	0.0871663	-11.9098	1.05288e-32	6.19192e-31
AT3G03995	3309.46	-1.03813	0.0871663	-11.9098	1.05288e-32	6.19192e-31
AT3G04005	3309.46	-1.03813	0.0871663	-11.9098	1.05288e-32	6.19192e-31
AT3G20700	3309.46	-1.03813	0.0871663	-11.9098	1.05288e-32	6.19192e-31
AT2G04100	1147.41	-1.35242	0.116073	-11.6514	2.25644e-31	1.17335e-29
AT3G00280	811.472	-1.59576	0.138513	-11.5206	1.0384e-30	5.12968e-29
AT3G11580	811.472	-1.59576	0.138513	-11.5206	1.0384e-30	5.12968e-29
AT3G08160	1901.5	-1.189	0.106925	-11.1199	1.00359e-28	4.42656e-27
AT3G50760	1901.5	-1.189	0.106925	-11.1199	1.00359e-28	4.42656e-27
AT1G24130	896.993	-1.3936	0.128608	-10.836	2.32287e-27	9.6025e-26
AT1G24140	896.993	-1.3936	0.128608	-10.836	2.32287e-27	9.6025e-26
AT1G73810	1438.3	-0.983048	0.0921769	-10.6648	1.48724e-26	5.80787e-25
AT1G08757	6253.73	-0.484641	0.0455346	-10.6434	1.87264e-26	7.1712e-25
AT1G65483	6253.73	-0.484641	0.0455346	-10.6434	1.87264e-26	7.1712e-25
AT1G08763	6253.73	-0.484641	0.0455346	-10.6434	1.87264e-26	7.1712e-25
AT1G65481	6253.73	-0.484641	0.0455346	-10.6434	1.87264e-26	7.1712e-25
AT2G36440	2532.36	-0.81436	0.0765792	-10.6342	2.06559e-26	7.84923e-25
AT2G36450	2532.36	-0.81436	0.0765792	-10.6342	2.06559e-26	7.84923e-25
AT5G54560	1610.45	-0.950154	0.0896446	-10.5991	3.00801e-26	1.13866e-24
AT2G27740	682.325	-1.55816	0.149562	-10.4182	2.04761e-25	7.52059e-24
AT2G27750	682.325	-1.55816	0.149562	-10.4182	2.04761e-25	7.52059e-24
AT3G02695	1590.33	-0.890062	0.0856594	-10.3907	2.73301e-25	9.74807e-24
AT3G02705	1590.33	-0.890062	0.0856594	-10.3907	2.73301e-25	9.74807e-24
AT3G13432	1590.33	-0.890062	0.0856594	-10.3907	2.73301e-25	9.74807e-24
AT3G13433	1590.33	-0.890062	0.0856594	-10.3907	2.73301e-25	9.74807e-24
AT3G13435	1590.33	-0.890062	0.0856594	-10.3907	2.73301e-25	9.74807e-24
AT3G10750	969.831	-1.51154	0.146626	-10.3088	6.43085e-25	2.2855e-23
AT3G13950	1342.07	-1.05924	0.102796	-10.3043	6.73803e-25	2.38608e-23
AT3G49950	1863.24	-0.856432	0.0837183	-10.2299	1.45641e-24	5.12075e-23
AT3G49960	1863.24	-0.856432	0.0837183	-10.2299	1.45641e-24	5.12075e-23
AT4G13195	3302.49	-0.598217	0.0588303	-10.1685	2.74046e-24	9.46704e-23
AT4G13190	3302.49	-0.598217	0.0588303	-10.1685	2.74046e-24	9.46704e-23
AT5G05600	1107.74	-1.08408	0.108405	-10.0002	1.52018e-23	5.10864e-22
AT3G21750	432.397	-1.83485	0.183682	-9.98932	1.69748e-23	5.62788e-22
AT3G06435	596.339	-1.77486	0.180109	-9.85436	6.56341e-23	2.11916e-21
AT3G06436	596.339	-1.77486	0.180109	-9.85436	6.56341e-23	2.11916e-21
AT2G47260	1640.09	-1.17528	0.119328	-9.84917	6.91131e-23	2.22423e-21
AT4G22710	953.527	-1.11202	0.113828	-9.76929	1.52513e-22	4.87647e-21
AT4G03235	1375.57	-0.963121	0.0988564	-9.74262	1.98368e-22	6.26157e-21
AT4G29110	1375.57	-0.963121	0.0988564	-9.74262	1.98368e-22	6.26157e-21
AT4G21830	3290.48	-0.571654	0.0591573	-9.66329	4.31785e-22	1.33397e-20
AT4G21840	3290.48	-0.571654	0.0591573	-9.66329	4.31785e-22	1.33397e-20
AT4G36600	5680.58	-0.584537	0.0606037	-9.64524	5.14882e-22	1.57493e-20
AT4G36610	5680.58	-0.584537	0.0606037	-9.64524	5.14882e-22	1.57493e-20
AT4G36620	5680.58	-0.584537	0.0606037	-9.64524	5.14882e-22	1.57493e-20
AT2G29220	1328.38	-0.904207	0.0943606	-9.58246	9.47566e-22	2.84558e-20
AT4G39720	1231.97	-1.0008	0.104963	-9.53474	1.50257e-21	4.39214e-20
AT3G04245	502.786	-1.58515	0.166474	-9.52188	1.7008e-21	4.91341e-20
AT3G22160	502.786	-1.58515	0.166474	-9.52188	1.7008e-21	4.91341e-20
AT4G09885	1888.53	-0.808948	0.0850257	-9.51416	1.83196e-21	5.15662e-20
AT4G09895	1888.53	-0.808948	0.0850257	-9.51416	1.83196e-21	5.15662e-20
AT4G39610	1888.53	-0.808948	0.0850257	-9.51416	1.83196e-21	5.15662e-20
AT5G21960	1775.55	-0.943559	0.0998293	-9.45172	3.33304e-21	9.30238e-20
AT5G12330	5076.32	-0.528502	0.0562856	-9.38964	6.02031e-21	1.66612e-19
AT2G38110	5079.17	-0.606408	0.0646454	-9.38052	6.56453e-21	1.81166e-19
AT5G00385	2055.74	-0.758465	0.0809303	-9.37183	7.12827e-21	1.95632e-19
AT5G12340	2055.74	-0.758465	0.0809303	-9.37183	7.12827e-21	1.95632e-19
AT2G02770	1511.75	-0.804229	0.086188	-9.3311	1.04774e-20	2.84291e-19
AT2G04315	1511.75	-0.804229	0.086188	-9.3311	1.04774e-20	2.84291e-19
AT4G29770	340.457	-2.14188	0.23037	-9.29756	1.43703e-20	3.79622e-19
AT4G16820	870.832	-1.56033	0.169367	-9.2127	3.18015e-20	8.2684e-19
AT1G18570	2554.55	-0.638359	0.0694858	-9.1869	4.04342e-20	1.04579e-18
AT5G26340	813.189	-1.17497	0.128835	-9.11995	7.5156e-20	1.91871e-18
AT2G38250	500.053	-1.64219	0.180341	-9.10604	8.54421e-20	2.17569e-18
AT4G02330	1043.55	-1.92724	0.212554	-9.06706	1.22272e-19	3.05063e-18
AT4G05780	7133.79	-0.404245	0.0448377	-9.01573	1.95566e-19	4.77084e-18
AT4G10380	7133.79	-0.404245	0.0448377	-9.01573	1.95566e-19	4.77084e-18
AT5G60250	1873.87	-1.18312	0.131418	-9.00273	2.2017e-19	5.35783e-18
AT4G38340	1251.25	-0.903361	0.100441	-8.99399	2.38416e-19	5.7876e-18
AT4G05350	644.047	-1.44503	0.161211	-8.96359	3.14282e-19	7.55499e-18
AT4G05340	644.047	-1.44503	0.161211	-8.96359	3.14282e-19	7.55499e-18
AT4G29150	1377.73	-1.06107	0.119026	-8.91467	4.89256e-19	1.1676e-17
AT5G60610	2450.1	-0.624741	0.070107	-8.91125	5.04611e-19	1.19845e-17
AT5G60615	2450.1	-0.624741	0.070107	-8.91125	5.04611e-19	1.19845e-17
AT1G65490	2198.02	-0.762446	0.0856282	-8.90415	5.37969e-19	1.26551e-17
AT1G65500	2198.02	-0.762446	0.0856282	-8.90415	5.37969e-19	1.26551e-17
AT1G65510	2198.02	-0.762446	0.0856282	-8.90415	5.37969e-19	1.26551e-17
AT1G09775	2198.02	-0.762446	0.0856282	-8.90415	5.37969e-19	1.26551e-17
AT4G17700	5403.27	-0.500665	0.0562453	-8.90145	5.51235e-19	1.28752e-17
AT4G17710	5403.27	-0.500665	0.0562453	-8.90145	5.51235e-19	1.28752e-17
AT4G17713	5403.27	-0.500665	0.0562453	-8.90145	5.51235e-19	1.28752e-17
AT4G39640	1551.17	-0.850339	0.0959585	-8.86153	7.89214e-19	1.80915e-17
AT4G39650	1551.17	-0.850339	0.0959585	-8.86153	7.89214e-19	1.80915e-17
AT3G46070	4062.5	-0.627125	0.0709346	-8.84089	9.49557e-19	2.15669e-17
AT3G46080	4062.5	-0.627125	0.0709346	-8.84089	9.49557e-19	2.15669e-17
AT3G46090	4062.5	-0.627125	0.0709346	-8.84089	9.49557e-19	2.15669e-17
AT3G46086	4062.5	-0.627125	0.0709346	-8.84089	9.49557e-19	2.15669e-17
AT4G13770	956.701	-1.06028	0.12067	-8.78667	1.5406e-18	3.46723e-17
AT2G35930	985.311	-0.959791	0.110842	-8.65913	4.75397e-18	1.03054e-16
AT2G35935	985.311	-0.959791	0.110842	-8.65913	4.75397e-18	1.03054e-16
AT5G14940	2159.44	-0.620154	0.071619	-8.65907	4.75633e-18	1.03054e-16
AT2G43570	9623.37	-0.483175	0.056164	-8.60293	7.77085e-18	1.66542e-16
AT2G43580	9623.37	-0.483175	0.056164	-8.60293	7.77085e-18	1.66542e-16
AT2G43590	9623.37	-0.483175	0.056164	-8.60293	7.77085e-18	1.66542e-16
AT2G43600	9623.37	-0.483175	0.056164	-8.60293	7.77085e-18	1.66542e-16
AT2G43610	9623.37	-0.483175	0.056164	-8.60293	7.77085e-18	1.66542e-16
AT3G48510	4175.79	-0.473917	0.0550926	-8.6022	7.82047e-18	1.67243e-16
AT3G62460	584.479	-1.8099	0.210725	-8.58895	8.7767e-18	1.84891e-16
AT5G60900	6652.2	-0.438245	0.051252	-8.55078	1.22256e-17	2.54829e-16
AT5G60910	6652.2	-0.438245	0.051252	-8.55078	1.22256e-17	2.54829e-16
AT1G07090	715.167	-1.20076	0.141057	-8.51255	1.70147e-17	3.51684e-16
AT4G35720	1693.43	-0.689479	0.0811101	-8.50053	1.88724e-17	3.86043e-16
AT4G35725	1693.43	-0.689479	0.0811101	-8.50053	1.88724e-17	3.86043e-16
AT2G46130	1438.4	-0.784725	0.0924793	-8.48541	2.14958e-17	4.34312e-16
AT2G46140	1438.4	-0.784725	0.0924793	-8.48541	2.14958e-17	4.34312e-16
AT2G46150	1438.4	-0.784725	0.0924793	-8.48541	2.14958e-17	4.34312e-16
AT1G35140	796.992	-1.1403	0.137346	-8.30238	1.02043e-16	1.96528e-15
AT4G15270	18092	-0.306371	0.0369518	-8.2911	1.12209e-16	2.13197e-15
AT4G15280	18092	-0.306371	0.0369518	-8.2911	1.12209e-16	2.13197e-15
AT4G15290	18092	-0.306371	0.0369518	-8.2911	1.12209e-16	2.13197e-15
AT4G15300	18092	-0.306371	0.0369518	-8.2911	1.12209e-16	2.13197e-15
AT4G15310	18092	-0.306371	0.0369518	-8.2911	1.12209e-16	2.13197e-15
AT1G22710	560.047	-1.29777	0.157971	-8.21529	2.11659e-16	3.97564e-15
AT3G00890	1063.17	-0.952328	0.116456	-8.17755	2.89668e-16	5.33939e-15
AT1G65870	6627.04	-0.432906	0.0529653	-8.1734	2.99809e-16	5.49556e-15
AT1G65880	6627.04	-0.432906	0.0529653	-8.1734	2.99809e-16	5.49556e-15
AT1G65890	6627.04	-0.432906	0.0529653	-8.1734	2.99809e-16	5.49556e-15
AT1G65050	863.193	-1.02368	0.125696	-8.14413	3.82024e-16	6.95101e-15
AT3G13280	1365.84	-0.810841	0.0996375	-8.13791	4.02159e-16	7.30391e-15
AT5G13930	556.525	-1.39926	0.172597	-8.10708	5.18512e-16	9.34836e-15
AT3G27840	559.665	-1.42894	0.177058	-8.07049	7.00141e-16	1.24414e-14
AT1G21110	1108.75	-0.860172	0.106629	-8.06699	7.20552e-16	1.27582e-14
AT4G24000	2461.04	-0.579444	0.0719001	-8.05902	7.69112e-16	1.35936e-14
AT3G56700	3598.9	-0.513216	0.0638734	-8.0349	9.36573e-16	1.64358e-14
AT3G56705	3598.9	-0.513216	0.0638734	-8.0349	9.36573e-16	1.64358e-14
AT1G26390	1377.55	-0.785931	0.0978848	-8.02914	9.81559e-16	1.71947e-14
AT4G01720	1870.51	-0.750717	0.0935103	-8.02817	9.89333e-16	1.73002e-14
AT5G61070	10341.4	-0.372264	0.0464724	-8.01043	1.14307e-15	1.97785e-14
AT5G61090	10341.4	-0.372264	0.0464724	-8.01043	1.14307e-15	1.97785e-14
AT5G61110	10341.4	-0.372264	0.0464724	-8.01043	1.14307e-15	1.97785e-14
AT5G61120	10341.4	-0.372264	0.0464724	-8.01043	1.14307e-15	1.97785e-14
AT5G61100	10341.4	-0.372264	0.0464724	-8.01043	1.14307e-15	1.97785e-14
AT2G13550	824.834	-1.0065	0.126043	-7.98541	1.40061e-15	2.3736e-14
AT2G13555	824.834	-1.0065	0.126043	-7.98541	1.40061e-15	2.3736e-14
AT2G13547	824.834	-1.0065	0.126043	-7.98541	1.40061e-15	2.3736e-14
AT1G67770	1821.42	-0.740346	0.0929351	-7.96627	1.63539e-15	2.75258e-14
AT3G01900	1396.39	-0.984889	0.124027	-7.94091	2.00704e-15	3.34393e-14
AT2G35965	1728.34	-0.659366	0.0833144	-7.91419	2.48869e-15	4.10489e-14
AT2G35970	1728.34	-0.659366	0.0833144	-7.91419	2.48869e-15	4.10489e-14
AT2G35980	1728.34	-0.659366	0.0833144	-7.91419	2.48869e-15	4.10489e-14
AT2G35990	1728.34	-0.659366	0.0833144	-7.91419	2.48869e-15	4.10489e-14
AT4G22600	2738.2	-0.567723	0.0718886	-7.89726	2.85097e-15	4.66351e-14
AT4G22610	2738.2	-0.567723	0.0718886	-7.89726	2.85097e-15	4.66351e-14
AT3G11150	6102.29	-0.500709	0.0634638	-7.88968	3.02974e-15	4.93144e-14
AT3G11160	6102.29	-0.500709	0.0634638	-7.88968	3.02974e-15	4.93144e-14
AT3G11165	6102.29	-0.500709	0.0634638	-7.88968	3.02974e-15	4.93144e-14
AT3G55700	2452.2	-0.634247	0.0806689	-7.86235	3.77007e-15	6.05664e-14
AT3G55710	2452.2	-0.634247	0.0806689	-7.86235	3.77007e-15	6.05664e-14
AT5G19110	1348.09	-0.9256	0.118037	-7.84164	4.44698e-15	7.10941e-14
AT4G23690	3815.95	-0.467129	0.0598915	-7.79959	6.21087e-15	9.81814e-14
AT4G23700	3815.95	-0.467129	0.0598915	-7.79959	6.21087e-15	9.81814e-14
AT2G40170	2517.13	-0.539209	0.0692274	-7.78896	6.75638e-15	1.06295e-13
AT2G40180	2517.13	-0.539209	0.0692274	-7.78896	6.75638e-15	1.06295e-13
AT5G01755	4013.97	-0.546707	0.0705784	-7.7461	9.4758e-15	1.44924e-13
AT5G10510	4013.97	-0.546707	0.0705784	-7.7461	9.4758e-15	1.44924e-13
AT1G08303	1735.16	-0.638155	0.0826608	-7.72016	1.16184e-14	1.76057e-13
AT1G60072	1735.16	-0.638155	0.0826608	-7.72016	1.16184e-14	1.76057e-13
AT1G60073	1735.16	-0.638155	0.0826608	-7.72016	1.16184e-14	1.76057e-13
AT1G69870	2053.65	-0.585712	0.0759275	-7.71409	1.21844e-14	1.84352e-13
AT4G24010	1394.55	-0.690169	0.089847	-7.6816	1.57114e-14	2.36269e-13
AT3G08260	7416.7	-0.373493	0.0486775	-7.6728	1.68278e-14	2.51526e-13
AT3G52490	7416.7	-0.373493	0.0486775	-7.6728	1.68278e-14	2.51526e-13
AT3G08250	7416.7	-0.373493	0.0486775	-7.6728	1.68278e-14	2.51526e-13
AT3G08255	7416.7	-0.373493	0.0486775	-7.6728	1.68278e-14	2.51526e-13
AT5G08105	2838.38	-0.583288	0.0764449	-7.63017	2.34449e-14	3.45209e-13
AT5G54040	2838.38	-0.583288	0.0764449	-7.63017	2.34449e-14	3.45209e-13
AT5G54043	2838.38	-0.583288	0.0764449	-7.63017	2.34449e-14	3.45209e-13
AT5G54050	2838.38	-0.583288	0.0764449	-7.63017	2.34449e-14	3.45209e-13
AT2G41990	874.411	-1.1557	0.151727	-7.61695	2.59738e-14	3.80179e-13
AT2G42000	874.411	-1.1557	0.151727	-7.61695	2.59738e-14	3.80179e-13
AT5G17650	352.968	-1.55352	0.204661	-7.59072	3.18129e-14	4.64271e-13
AT1G05533	2195.89	-0.579047	0.0762976	-7.58932	3.21577e-14	4.67232e-13
AT1G20080	2195.89	-0.579047	0.0762976	-7.58932	3.21577e-14	4.67232e-13
AT4G22160	1113.8	-1.0089	0.133203	-7.57411	3.61601e-14	5.21551e-13
AT4G22165	1113.8	-1.0089	0.133203	-7.57411	3.61601e-14	5.21551e-13
AT4G21910	885.514	-0.881759	0.116814	-7.54842	4.40585e-14	6.32701e-13
AT2G02000	1722.76	-0.704421	0.0936112	-7.52497	5.27336e-14	7.5618e-13
AT5G17330	5172.38	-0.363165	0.0484036	-7.50286	6.24423e-14	8.85122e-13
AT5G17340	5172.38	-0.363165	0.0484036	-7.50286	6.24423e-14	8.85122e-13
AT5G17345	5172.38	-0.363165	0.0484036	-7.50286	6.24423e-14	8.85122e-13
AT2G26290	1349.75	-0.778452	0.103943	-7.48925	6.9269e-14	9.79082e-13
AT4G05740	5029.72	-0.398041	0.0532125	-7.48022	7.41991e-14	1.04577e-12
AT4G09870	5029.72	-0.398041	0.0532125	-7.48022	7.41991e-14	1.04577e-12
AT1G05957	3388.32	-0.475165	0.0635931	-7.47195	7.90127e-14	1.10417e-12
AT1G25300	3388.32	-0.475165	0.0635931	-7.47195	7.90127e-14	1.10417e-12
AT1G25310	3388.32	-0.475165	0.0635931	-7.47195	7.90127e-14	1.10417e-12
AT4G14440	1922.34	-0.716641	0.0960603	-7.46033	8.63085e-14	1.19934e-12
AT4G14450	1922.34	-0.716641	0.0960603	-7.46033	8.63085e-14	1.19934e-12
AT5G66350	2626.44	-0.623537	0.0836216	-7.45665	8.8752e-14	1.22983e-12
AT4G22690	1396.88	-0.803218	0.108325	-7.41486	1.21753e-13	1.66149e-12
AT4G22700	1396.88	-0.803218	0.108325	-7.41486	1.21753e-13	1.66149e-12
AT5G14180	1869.05	-0.622535	0.0840268	-7.40877	1.27474e-13	1.73717e-12
AT4G25430	1325.65	-0.701996	0.094929	-7.39496	1.41452e-13	1.91971e-12
AT2G36090	4484.14	-0.517561	0.0703339	-7.35863	1.85802e-13	2.48743e-12
AT2G36100	4484.14	-0.517561	0.0703339	-7.35863	1.85802e-13	2.48743e-12
AT2G36110	4484.14	-0.517561	0.0703339	-7.35863	1.85802e-13	2.48743e-12
AT2G36120	4484.14	-0.517561	0.0703339	-7.35863	1.85802e-13	2.48743e-12
AT2G01940	4371.54	-0.42458	0.0577439	-7.35282	1.94063e-13	2.591e-12
AT1G69880	1816.94	-0.592683	0.0807254	-7.34196	2.10485e-13	2.79892e-12
AT2G45210	4919.52	-0.534912	0.0728765	-7.33998	2.13621e-13	2.8254e-12
AT2G45220	4919.52	-0.534912	0.0728765	-7.33998	2.13621e-13	2.8254e-12
AT5G49240	7298.64	-0.382089	0.0523932	-7.29273	3.0373e-13	3.92781e-12
AT5G49270	7298.64	-0.382089	0.0523932	-7.29273	3.0373e-13	3.92781e-12
AT5G49250	7298.64	-0.382089	0.0523932	-7.29273	3.0373e-13	3.92781e-12
AT5G49260	7298.64	-0.382089	0.0523932	-7.29273	3.0373e-13	3.92781e-12
AT2G21900	8050.94	-0.302036	0.041469	-7.28343	3.25443e-13	4.18669e-12
AT2G21910	8050.94	-0.302036	0.041469	-7.28343	3.25443e-13	4.18669e-12
AT4G39940	5017.92	-0.602179	0.0827998	-7.27272	3.52331e-13	4.51495e-12
AT4G39950	5017.92	-0.602179	0.0827998	-7.27272	3.52331e-13	4.51495e-12
AT2G44540	5064.15	-0.554014	0.0762533	-7.26544	3.71822e-13	4.74625e-12
AT2G44550	5064.15	-0.554014	0.0762533	-7.26544	3.71822e-13	4.74625e-12
AT2G44560	5064.15	-0.554014	0.0762533	-7.26544	3.71822e-13	4.74625e-12
AT4G34380	603.425	-1.23417	0.170605	-7.23411	4.68584e-13	5.9278e-12
AT1G61660	7860.65	-0.321053	0.0444113	-7.22909	4.86257e-13	6.1435e-12
AT4G09095	2527.19	-0.584293	0.0808521	-7.22668	4.94927e-13	6.22914e-12
AT4G09105	2527.19	-0.584293	0.0808521	-7.22668	4.94927e-13	6.22914e-12
AT4G35120	2527.19	-0.584293	0.0808521	-7.22668	4.94927e-13	6.22914e-12
AT4G15620	1274.69	-0.680034	0.0943059	-7.21094	5.55668e-13	6.94937e-12
AT4G15630	1274.69	-0.680034	0.0943059	-7.21094	5.55668e-13	6.94937e-12
AT3G21755	378.892	-1.38867	0.193172	-7.18875	6.53876e-13	8.04519e-12
AT3G21760	378.892	-1.38867	0.193172	-7.18875	6.53876e-13	8.04519e-12
AT1G19610	2223.89	-0.702971	0.0978302	-7.18562	6.69018e-13	8.20086e-12
AT1G19620	2223.89	-0.702971	0.0978302	-7.18562	6.69018e-13	8.20086e-12
AT1G19630	2223.89	-0.702971	0.0978302	-7.18562	6.69018e-13	8.20086e-12
AT3G02415	4713.83	-0.536921	0.074823	-7.17588	7.18421e-13	8.76297e-12
AT3G11430	4713.83	-0.536921	0.074823	-7.17588	7.18421e-13	8.76297e-12
AT3G11435	4713.83	-0.536921	0.074823	-7.17588	7.18421e-13	8.76297e-12
AT1G48190	390.574	-1.37768	0.192199	-7.16799	7.61096e-13	9.24924e-12
AT1G26380	949.595	-0.803612	0.112227	-7.16057	8.0343e-13	9.7278e-12
AT2G42560	1166.73	-1.03544	0.145248	-7.12874	1.01295e-12	1.21456e-11
AT5G46825	2329.64	-0.543392	0.076446	-7.10817	1.17589e-12	1.39805e-11
AT5G46830	2329.64	-0.543392	0.076446	-7.10817	1.17589e-12	1.39805e-11
AT5G07322	1946.4	-0.647257	0.0911737	-7.09917	1.25507e-12	1.48683e-11
AT5G07330	1946.4	-0.647257	0.0911737	-7.09917	1.25507e-12	1.48683e-11
AT5G24540	5473.91	-0.401293	0.0566565	-7.08291	1.41155e-12	1.67019e-11
AT5G63350	2201.67	-0.553544	0.0781943	-7.07909	1.45106e-12	1.7108e-11
AT4G15440	1003.83	-0.913508	0.129061	-7.07811	1.46135e-12	1.71882e-11
AT1G65150	524.979	-1.3563	0.191683	-7.07572	1.48671e-12	1.7445e-11
AT1G65160	524.979	-1.3563	0.191683	-7.07572	1.48671e-12	1.7445e-11
AT5G11320	3442	-0.526996	0.0748637	-7.03941	1.93053e-12	2.22823e-11
AT2G46740	10820.8	-0.385539	0.0548806	-7.02506	2.1398e-12	2.44159e-11
AT2G46750	10820.8	-0.385539	0.0548806	-7.02506	2.1398e-12	2.44159e-11
AT2G46760	10820.8	-0.385539	0.0548806	-7.02506	2.1398e-12	2.44159e-11
AT4G23720	753.711	-0.885502	0.126349	-7.00839	2.41077e-12	2.72834e-11
AT5G41761	3893.66	-0.488831	0.06996	-6.9873	2.80233e-12	3.16423e-11
AT5G41763	3893.66	-0.488831	0.06996	-6.9873	2.80233e-12	3.16423e-11
AT1G64584	2824.15	-0.466232	0.0667973	-6.97981	2.95586e-12	3.32618e-11
AT1G64585	2824.15	-0.466232	0.0667973	-6.97981	2.95586e-12	3.32618e-11
AT1G64590	2824.15	-0.466232	0.0667973	-6.97981	2.95586e-12	3.32618e-11
AT3G49120	1282.99	-0.720399	0.103553	-6.9568	3.48093e-12	3.89485e-11
AT3G49130	1282.99	-0.720399	0.103553	-6.9568	3.48093e-12	3.89485e-11
AT5G22720	446.957	-1.40286	0.202211	-6.93761	3.98789e-12	4.43199e-11
AT4G05365	7431.54	-0.330102	0.0476163	-6.93255	4.13325e-12	4.56785e-11
AT4G08150	7431.54	-0.330102	0.0476163	-6.93255	4.13325e-12	4.56785e-11
AT4G05375	7431.54	-0.330102	0.0476163	-6.93255	4.13325e-12	4.56785e-11
AT4G05385	7431.54	-0.330102	0.0476163	-6.93255	4.13325e-12	4.56785e-11
AT3G18610	532.018	-1.15707	0.166968	-6.92988	4.21189e-12	4.64955e-11
AT3G60490	859.037	-0.836516	0.120912	-6.91842	4.56713e-12	5.0307e-11
AT5G65170	2233.27	-0.57803	0.0835495	-6.91841	4.56735e-12	5.0307e-11
AT3G22700	5894.33	-0.375851	0.0543411	-6.91651	4.62893e-12	5.05905e-11
AT3G22720	5894.33	-0.375851	0.0543411	-6.91651	4.62893e-12	5.05905e-11
AT3G22723	5894.33	-0.375851	0.0543411	-6.91651	4.62893e-12	5.05905e-11
AT3G22740	5894.33	-0.375851	0.0543411	-6.91651	4.62893e-12	5.05905e-11
AT3G04295	5894.33	-0.375851	0.0543411	-6.91651	4.62893e-12	5.05905e-11
AT3G22710	5894.33	-0.375851	0.0543411	-6.91651	4.62893e-12	5.05905e-11
AT3G22730	5894.33	-0.375851	0.0543411	-6.91651	4.62893e-12	5.05905e-11
AT2G37790	4536.63	-0.351412	0.0510161	-6.88827	5.64757e-12	6.1384e-11
AT2G37800	4536.63	-0.351412	0.0510161	-6.88827	5.64757e-12	6.1384e-11
AT2G37805	4536.63	-0.351412	0.0510161	-6.88827	5.64757e-12	6.1384e-11
AT2G37810	4536.63	-0.351412	0.0510161	-6.88827	5.64757e-12	6.1384e-11
AT2G37820	4536.63	-0.351412	0.0510161	-6.88827	5.64757e-12	6.1384e-11
AT2G30760	3129.95	-0.532576	0.0775967	-6.86338	6.72484e-12	7.21405e-11
AT2G30766	3129.95	-0.532576	0.0775967	-6.86338	6.72484e-12	7.21405e-11
AT2G30770	3129.95	-0.532576	0.0775967	-6.86338	6.72484e-12	7.21405e-11
AT5G17030	1949.63	-0.537903	0.0784296	-6.85841	6.96317e-12	7.45353e-11
AT5G17040	1949.63	-0.537903	0.0784296	-6.85841	6.96317e-12	7.45353e-11
AT4G01350	1929.12	-0.684548	0.0999765	-6.84708	7.53708e-12	7.99853e-11
AT4G01355	1929.12	-0.684548	0.0999765	-6.84708	7.53708e-12	7.99853e-11
AT1G22600	360.451	-1.55018	0.226472	-6.8449	7.65281e-12	8.10394e-11
AT3G02240	3832.65	-0.392031	0.0573463	-6.83619	8.13245e-12	8.55683e-11
AT3G01105	3832.65	-0.392031	0.0573463	-6.83619	8.13245e-12	8.55683e-11
AT3G02242	3832.65	-0.392031	0.0573463	-6.83619	8.13245e-12	8.55683e-11
AT3G02245	3832.65	-0.392031	0.0573463	-6.83619	8.13245e-12	8.55683e-11
AT1G62420	676.446	-1.05586	0.15485	-6.81859	9.19395e-12	9.56171e-11
AT2G30240	1175.77	-0.691235	0.101526	-6.80849	9.86316e-12	1.02361e-10
AT4G32860	569.969	-1.14676	0.168587	-6.80216	1.0306e-11	1.06845e-10
AT3G24770	1192.27	-0.664852	0.0978639	-6.79364	1.09342e-11	1.12648e-10
AT4G02320	3236.27	-0.406188	0.0598172	-6.79049	1.11756e-11	1.14896e-10
AT4G04095	3236.27	-0.406188	0.0598172	-6.79049	1.11756e-11	1.14896e-10
AT1G55220	3672.33	-0.440225	0.0648551	-6.78783	1.13831e-11	1.16544e-10
AT1G55230	3672.33	-0.440225	0.0648551	-6.78783	1.13831e-11	1.16544e-10
AT1G55240	3672.33	-0.440225	0.0648551	-6.78783	1.13831e-11	1.16544e-10
AT3G21790	3240.66	-0.600009	0.088561	-6.77509	1.24328e-11	1.26375e-10
AT3G21800	3240.66	-0.600009	0.088561	-6.77509	1.24328e-11	1.26375e-10
AT1G72200	6044.65	-0.439984	0.0650202	-6.76689	1.3158e-11	1.33472e-10
AT1G72210	6044.65	-0.439984	0.0650202	-6.76689	1.3158e-11	1.33472e-10
AT1G78635	1748.42	-0.58735	0.086818	-6.76529	1.33038e-11	1.34536e-10
AT1G78640	1748.42	-0.58735	0.086818	-6.76529	1.33038e-11	1.34536e-10
AT4G06970	2269.51	-0.559254	0.0827102	-6.7616	1.36474e-11	1.37029e-10
AT4G20947	2269.51	-0.559254	0.0827102	-6.7616	1.36474e-11	1.37029e-10
AT4G20953	2269.51	-0.559254	0.0827102	-6.7616	1.36474e-11	1.37029e-10
AT4G20960	2269.51	-0.559254	0.0827102	-6.7616	1.36474e-11	1.37029e-10
AT4G06975	2269.51	-0.559254	0.0827102	-6.7616	1.36474e-11	1.37029e-10
AT2G42480	612.897	-1.10188	0.163324	-6.74658	1.51367e-11	1.51674e-10
AT4G36380	1261.08	-0.715605	0.106146	-6.74169	1.5656e-11	1.56401e-10
AT2G21920	12973.4	-0.249763	0.0370929	-6.73345	1.65687e-11	1.65352e-10
AT5G06720	2692.47	-0.614498	0.0915217	-6.71423	1.89063e-11	1.86981e-10
AT5G06730	2692.47	-0.614498	0.0915217	-6.71423	1.89063e-11	1.86981e-10
AT5G06740	2692.47	-0.614498	0.0915217	-6.71423	1.89063e-11	1.86981e-10
AT1G35910	1528.28	-0.672626	0.100212	-6.71204	1.91926e-11	1.89623e-10
AT4G23990	745.832	-0.989093	0.147459	-6.70758	1.97879e-11	1.9525e-10
AT1G26410	2565.5	-0.526377	0.0786384	-6.69363	2.17698e-11	2.1359e-10
AT1G26420	2565.5	-0.526377	0.0786384	-6.69363	2.17698e-11	2.1359e-10
AT4G15490	659.502	-0.971754	0.145261	-6.68972	2.23595e-11	2.19159e-10
AT2G44925	3018.6	-0.65643	0.0981646	-6.68703	2.27741e-11	2.2278e-10
AT2G44930	3018.6	-0.65643	0.0981646	-6.68703	2.27741e-11	2.2278e-10
AT3G04100	1426.51	-0.693091	0.103843	-6.6744	2.48251e-11	2.41885e-10
AT3G01395	1426.51	-0.693091	0.103843	-6.6744	2.48251e-11	2.41885e-10
AT5G65850	830.079	-1.06427	0.160044	-6.64986	2.93378e-11	2.84174e-10
AT4G15120	1557.02	-0.699762	0.105468	-6.63486	3.24818e-11	3.13705e-10
AT4G06290	1557.02	-0.699762	0.105468	-6.63486	3.24818e-11	3.13705e-10
AT2G03360	1031.25	-0.870757	0.131595	-6.61693	3.66732e-11	3.53149e-10
AT5G24880	575.433	-1.05335	0.15923	-6.61526	3.70895e-11	3.5681e-10
AT3G28220	14815.3	-0.319462	0.0484272	-6.59675	4.20264e-11	4.00792e-10
AT3G28223	14815.3	-0.319462	0.0484272	-6.59675	4.20264e-11	4.00792e-10
AT3G28230	14815.3	-0.319462	0.0484272	-6.59675	4.20264e-11	4.00792e-10
AT3G28270	14815.3	-0.319462	0.0484272	-6.59675	4.20264e-11	4.00792e-10
AT3G28280	14815.3	-0.319462	0.0484272	-6.59675	4.20264e-11	4.00792e-10
AT3G05455	14815.3	-0.319462	0.0484272	-6.59675	4.20264e-11	4.00792e-10
AT3G28243	14815.3	-0.319462	0.0484272	-6.59675	4.20264e-11	4.00792e-10
AT3G28250	14815.3	-0.319462	0.0484272	-6.59675	4.20264e-11	4.00792e-10
AT2G07085	2248.11	-0.457654	0.0693902	-6.59537	4.24205e-11	4.03382e-10
AT2G18690	2248.11	-0.457654	0.0693902	-6.59537	4.24205e-11	4.03382e-10
AT2G07075	2248.11	-0.457654	0.0693902	-6.59537	4.24205e-11	4.03382e-10
AT3G00370	6973.79	-0.287853	0.0436612	-6.59289	4.31335e-11	4.07028e-10
AT3G03725	6973.79	-0.287853	0.0436612	-6.59289	4.31335e-11	4.07028e-10
AT3G03735	6973.79	-0.287853	0.0436612	-6.59289	4.31335e-11	4.07028e-10
AT3G18560	6973.79	-0.287853	0.0436612	-6.59289	4.31335e-11	4.07028e-10
AT3G18570	6973.79	-0.287853	0.0436612	-6.59289	4.31335e-11	4.07028e-10
AT3G00360	6973.79	-0.287853	0.0436612	-6.59289	4.31335e-11	4.07028e-10
AT3G03715	6973.79	-0.287853	0.0436612	-6.59289	4.31335e-11	4.07028e-10
AT5G09470	4946.71	-0.341494	0.051851	-6.58606	4.51641e-11	4.23761e-10
AT5G09480	4946.71	-0.341494	0.051851	-6.58606	4.51641e-11	4.23761e-10
AT5G09490	4946.71	-0.341494	0.051851	-6.58606	4.51641e-11	4.23761e-10
AT5G09500	4946.71	-0.341494	0.051851	-6.58606	4.51641e-11	4.23761e-10
AT1G12200	1820.74	-0.64952	0.098722	-6.57928	4.72736e-11	4.42294e-10
AT2G01500	1250.77	-0.621974	0.0945779	-6.57631	4.82256e-11	4.50775e-10
AT2G18190	719.965	-0.988021	0.150389	-6.56977	5.0392e-11	4.7058e-10
AT5G22300	1048.45	-0.68854	0.105289	-6.53954	6.17091e-11	5.73552e-10
AT4G16460	1350.72	-0.599579	0.0916933	-6.53896	6.19478e-11	5.75229e-10
AT5G65800	2556.9	-0.489872	0.07502	-6.52988	6.58223e-11	6.09488e-10
AT1G09277	3479.18	-0.393449	0.0604562	-6.50799	7.61622e-11	6.97268e-10
AT1G09283	3479.18	-0.393449	0.0604562	-6.50799	7.61622e-11	6.97268e-10
AT1G52800	961.436	-0.821231	0.12619	-6.50788	7.62196e-11	6.97268e-10
AT2G30210	2573.28	-0.431763	0.0663937	-6.50307	7.86957e-11	7.18589e-10
AT5G06250	776.381	-0.953943	0.147046	-6.48737	8.73451e-11	7.9099e-10
AT3G00220	369.218	-1.67821	0.259991	-6.4549	1.08288e-10	9.70855e-10
AT3G01835	369.218	-1.67821	0.259991	-6.4549	1.08288e-10	9.70855e-10
AT3G01845	369.218	-1.67821	0.259991	-6.4549	1.08288e-10	9.70855e-10
AT4G18710	989.31	-0.694454	0.107778	-6.44337	1.1685e-10	1.04383e-09
AT4G18720	989.31	-0.694454	0.107778	-6.44337	1.1685e-10	1.04383e-09
AT2G34990	678.271	-1.19508	0.185554	-6.44063	1.1898e-10	1.06094e-09
AT2G35000	678.271	-1.19508	0.185554	-6.44063	1.1898e-10	1.06094e-09
AT5G05598	658.755	-0.916995	0.142526	-6.43389	1.24377e-10	1.1021e-09
AT1G01670	1556.37	-0.63867	0.0995754	-6.41393	1.41812e-10	1.25098e-09
AT1G01680	1556.37	-0.63867	0.0995754	-6.41393	1.41812e-10	1.25098e-09
AT2G40435	5704.33	-0.296451	0.046224	-6.41334	1.42361e-10	1.25136e-09
AT2G40440	5704.33	-0.296451	0.046224	-6.41334	1.42361e-10	1.25136e-09
AT2G40450	5704.33	-0.296451	0.046224	-6.41334	1.42361e-10	1.25136e-09
AT2G09150	5704.33	-0.296451	0.046224	-6.41334	1.42361e-10	1.25136e-09
AT2G07035	13888.8	-0.325128	0.0507135	-6.41107	1.44506e-10	1.26347e-09
AT2G07045	13888.8	-0.325128	0.0507135	-6.41107	1.44506e-10	1.26347e-09
AT2G18050	13888.8	-0.325128	0.0507135	-6.41107	1.44506e-10	1.26347e-09
AT2G18060	13888.8	-0.325128	0.0507135	-6.41107	1.44506e-10	1.26347e-09
AT2G18070	13888.8	-0.325128	0.0507135	-6.41107	1.44506e-10	1.26347e-09
AT2G18080	13888.8	-0.325128	0.0507135	-6.41107	1.44506e-10	1.26347e-09
AT4G16600	588.115	-0.988518	0.154294	-6.4067	1.48699e-10	1.29555e-09
AT1G30840	2182.62	-0.639295	0.099821	-6.40441	1.50952e-10	1.31402e-09
AT2G39490	1600.79	-0.60021	0.0937375	-6.4031	1.52254e-10	1.32418e-09
AT5G39020	758.861	-0.986095	0.154366	-6.38805	1.6801e-10	1.45609e-09
AT2G28710	2074.21	-0.480806	0.0752819	-6.38675	1.69454e-10	1.46652e-09
AT5G24910	2296.94	-0.516109	0.0808525	-6.38334	1.73269e-10	1.49772e-09
AT2G33650	1307.18	-0.768966	0.120596	-6.3764	1.813e-10	1.56032e-09
AT2G33655	1307.18	-0.768966	0.120596	-6.3764	1.813e-10	1.56032e-09
AT2G33660	1307.18	-0.768966	0.120596	-6.3764	1.813e-10	1.56032e-09
AT2G33670	1307.18	-0.768966	0.120596	-6.3764	1.813e-10	1.56032e-09
AT2G28850	1828.77	-0.535351	0.0842302	-6.35582	2.07323e-10	1.77963e-09
AT1G33840	2495.96	-0.483055	0.0763591	-6.32609	2.51444e-10	2.14531e-09
AT1G33830	2495.96	-0.483055	0.0763591	-6.32609	2.51444e-10	2.14531e-09
AT1G33850	2495.96	-0.483055	0.0763591	-6.32609	2.51444e-10	2.14531e-09
AT3G22870	707.443	-0.886728	0.140266	-6.32177	2.58586e-10	2.20434e-09
AT2G33070	3081.59	-0.484007	0.0766121	-6.31763	2.65609e-10	2.25642e-09
AT2G33080	3081.59	-0.484007	0.0766121	-6.31763	2.65609e-10	2.25642e-09
AT3G58860	8915.16	-0.327749	0.0519542	-6.30843	2.81878e-10	2.38234e-09
AT3G58875	8915.16	-0.327749	0.0519542	-6.30843	2.81878e-10	2.38234e-09
AT3G58877	8915.16	-0.327749	0.0519542	-6.30843	2.81878e-10	2.38234e-09
AT3G58880	8915.16	-0.327749	0.0519542	-6.30843	2.81878e-10	2.38234e-09
AT3G58890	8915.16	-0.327749	0.0519542	-6.30843	2.81878e-10	2.38234e-09
AT1G08847	7888.88	-0.308179	0.048871	-6.30596	2.86406e-10	2.41236e-09
AT1G66780	7888.88	-0.308179	0.048871	-6.30596	2.86406e-10	2.41236e-09
AT1G66783	7888.88	-0.308179	0.048871	-6.30596	2.86406e-10	2.41236e-09
AT5G60780	878.607	-0.781978	0.124145	-6.29889	2.99793e-10	2.51867e-09
AT4G21903	459.841	-1.08032	0.171708	-6.29159	3.1423e-10	2.63772e-09
AT2G34360	3697.96	-0.402742	0.0640409	-6.28882	3.19879e-10	2.68058e-09
AT2G34370	3697.96	-0.402742	0.0640409	-6.28882	3.19879e-10	2.68058e-09
AT2G01660	551.267	-1.07374	0.171464	-6.26215	3.79699e-10	3.16576e-09
AT5G22380	1078.76	-0.64652	0.103254	-6.26145	3.81419e-10	3.17742e-09
AT2G42350	477.728	-1.23941	0.19845	-6.24549	4.2248e-10	3.5106e-09
AT1G09773	898.872	-0.798548	0.128142	-6.23176	4.61238e-10	3.79753e-09
AT1G78030	898.872	-0.798548	0.128142	-6.23176	4.61238e-10	3.79753e-09
AT1G78040	898.872	-0.798548	0.128142	-6.23176	4.61238e-10	3.79753e-09
AT2G25440	3831.39	-0.40599	0.0654059	-6.20724	5.39229e-10	4.36329e-09
AT2G25450	3831.39	-0.40599	0.0654059	-6.20724	5.39229e-10	4.36329e-09
AT1G70830	6063	-0.294164	0.0476491	-6.17354	6.67793e-10	5.36406e-09
AT1G70840	6063	-0.294164	0.0476491	-6.17354	6.67793e-10	5.36406e-09
AT1G70850	6063	-0.294164	0.0476491	-6.17354	6.67793e-10	5.36406e-09
AT1G70860	6063	-0.294164	0.0476491	-6.17354	6.67793e-10	5.36406e-09
AT5G56452	986.458	-0.700194	0.113662	-6.16033	7.25938e-10	5.81692e-09
AT4G24540	4871.06	-0.307483	0.0499284	-6.15847	7.34517e-10	5.8809e-09
AT3G04235	2806.5	-0.408094	0.0662943	-6.15579	7.4705e-10	5.96192e-09
AT2G40470	1911.51	-0.487688	0.079433	-6.13962	8.27187e-10	6.5749e-09
AT3G04095	3679.86	-0.343178	0.0560434	-6.12343	9.15818e-10	7.25604e-09
AT3G04105	3679.86	-0.343178	0.0560434	-6.12343	9.15818e-10	7.25604e-09
AT3G04115	3679.86	-0.343178	0.0560434	-6.12343	9.15818e-10	7.25604e-09
AT5G58460	2632.15	-0.410561	0.0670625	-6.12207	9.23684e-10	7.30664e-09
AT5G58465	2632.15	-0.410561	0.0670625	-6.12207	9.23684e-10	7.30664e-09
AT2G04155	830.667	-0.7472	0.122093	-6.11992	9.36222e-10	7.39399e-09
AT3G25730	303.389	-1.46536	0.239758	-6.11182	9.84995e-10	7.76676e-09
AT5G16080	2925.58	-0.378429	0.0620863	-6.09521	1.09292e-09	8.60403e-09
AT5G16090	2925.58	-0.378429	0.0620863	-6.09521	1.09292e-09	8.60403e-09
AT1G19640	2768.29	-0.385643	0.0635755	-6.0659	1.31214e-09	1.02644e-08
AT2G28790	1796.34	-0.602693	0.0995514	-6.05409	1.41212e-09	1.0934e-08
AT1G70560	1268.83	-0.645325	0.106653	-6.05067	1.44243e-09	1.11599e-08
AT5G13380	658.941	-0.977894	0.162092	-6.03294	1.61e-09	1.24264e-08
AT5G04200	938.955	-0.750392	0.124798	-6.01285	1.82286e-09	1.39287e-08
AT5G04210	938.955	-0.750392	0.124798	-6.01285	1.82286e-09	1.39287e-08
AT3G04565	2068.3	-0.464074	0.0771885	-6.01222	1.83001e-09	1.3951e-08
AT3G04575	2068.3	-0.464074	0.0771885	-6.01222	1.83001e-09	1.3951e-08
AT3G23630	2068.3	-0.464074	0.0771885	-6.01222	1.83001e-09	1.3951e-08
AT5G11930	921.793	-0.726244	0.120983	-6.00286	1.93871e-09	1.47342e-08
AT3G51810	815.182	-0.740456	0.123515	-5.99486	2.0366e-09	1.53835e-08
AT4G19820	846.224	-0.751161	0.125445	-5.98798	2.12464e-09	1.59996e-08
AT1G35830	5889.9	-0.325308	0.0544377	-5.9758	2.28967e-09	1.71508e-08
AT1G06933	5889.9	-0.325308	0.0544377	-5.9758	2.28967e-09	1.71508e-08
AT1G06937	5889.9	-0.325308	0.0544377	-5.9758	2.28967e-09	1.71508e-08
AT5G26920	504.43	-1.00085	0.167512	-5.97478	2.30399e-09	1.7245e-08
AT5G40800	4686.6	-0.438617	0.073477	-5.96944	2.38066e-09	1.77785e-08
AT4G20000	2309.67	-0.619638	0.103911	-5.96313	2.47444e-09	1.84092e-08
AT5G64870	1041.21	-0.721342	0.121011	-5.96096	2.50753e-09	1.86274e-08
AT2G27880	2424.29	-0.514444	0.0864561	-5.95035	2.67564e-09	1.98463e-08
AT5G51920	2155.39	-0.433844	0.0729927	-5.94366	2.78733e-09	2.06284e-08
AT5G51930	2155.39	-0.433844	0.0729927	-5.94366	2.78733e-09	2.06284e-08
AT3G00320	2933.98	-0.44203	0.0745615	-5.9284	3.05906e-09	2.2471e-08
AT3G13390	2933.98	-0.44203	0.0745615	-5.9284	3.05906e-09	2.2471e-08
AT3G13400	2933.98	-0.44203	0.0745615	-5.9284	3.05906e-09	2.2471e-08
AT2G00610	2576.95	-0.403706	0.068523	-5.89154	3.8261e-09	2.79806e-08
AT2G08590	936.101	-0.706217	0.119982	-5.88604	3.95552e-09	2.88844e-08
AT1G66480	2497.08	-0.501342	0.085202	-5.88416	4.0008e-09	2.91718e-08
AT1G66490	2497.08	-0.501342	0.085202	-5.88416	4.0008e-09	2.91718e-08
AT2G04615	3322.47	-0.361529	0.0614982	-5.87868	4.13549e-09	2.9999e-08
AT2G04635	3322.47	-0.361529	0.0614982	-5.87868	4.13549e-09	2.9999e-08
AT2G03955	3322.47	-0.361529	0.0614982	-5.87868	4.13549e-09	2.9999e-08
AT1G08925	362.982	-1.16784	0.198945	-5.87018	4.35321e-09	3.1509e-08
AT5G42200	923.869	-0.66713	0.114027	-5.85062	4.89748e-09	3.52933e-08
AT3G23250	1105.22	-0.66648	0.113961	-5.84832	4.96559e-09	3.568e-08
AT3G62670	3818.35	-0.491118	0.0841446	-5.8366	5.32779e-09	3.8227e-08
AT2G01610	630.076	-1.0274	0.176187	-5.83132	5.49893e-09	3.92837e-08
AT2G04055	630.076	-1.0274	0.176187	-5.83132	5.49893e-09	3.92837e-08
AT1G22340	1474.72	-0.639955	0.109881	-5.82407	5.74308e-09	4.09983e-08
AT2G40750	1590.21	-0.590684	0.101601	-5.81375	6.10893e-09	4.34843e-08
AT5G44220	1445.28	-0.523408	0.0902536	-5.79931	6.65893e-09	4.6993e-08
AT3G29250	938.984	-0.83376	0.144152	-5.78391	7.29827e-09	5.12487e-08
AT4G00360	1344.97	-0.565048	0.0977492	-5.78058	7.44423e-09	5.21994e-08
AT2G18720	443.054	-0.978024	0.169604	-5.76652	8.09248e-09	5.64645e-08
AT2G18721	443.054	-0.978024	0.169604	-5.76652	8.09248e-09	5.64645e-08
AT1G76420	955.657	-0.722992	0.125396	-5.76565	8.13434e-09	5.67165e-08
AT1G25400	401.044	-1.16094	0.201672	-5.75659	8.58308e-09	5.96769e-08
AT3G50390	1656.88	-0.592417	0.103138	-5.74394	9.24982e-09	6.41771e-08
AT4G18170	1533.6	-0.533984	0.0930421	-5.73917	9.51424e-09	6.58729e-08
AT1G53023	3389.65	-0.356668	0.0621595	-5.73795	9.5827e-09	6.62541e-08
AT1G53025	3389.65	-0.356668	0.0621595	-5.73795	9.5827e-09	6.62541e-08
AT2G03030	6513.5	-0.268113	0.0468205	-5.72641	1.02577e-08	7.07726e-08
AT2G03040	6513.5	-0.268113	0.0468205	-5.72641	1.02577e-08	7.07726e-08
AT3G09990	6702.83	-0.340206	0.0595248	-5.71536	1.0947e-08	7.52129e-08
AT3G10000	6702.83	-0.340206	0.0595248	-5.71536	1.0947e-08	7.52129e-08
AT3G29635	2362.86	-0.429523	0.075562	-5.68438	1.31288e-08	8.94569e-08
AT3G29636	2362.86	-0.429523	0.075562	-5.68438	1.31288e-08	8.94569e-08
AT5G05340	4043.53	-0.337132	0.0593353	-5.68181	1.33279e-08	9.0626e-08
AT1G72100	2527.69	-0.513082	0.090428	-5.67393	1.39559e-08	9.47008e-08
AT1G72110	2527.69	-0.513082	0.090428	-5.67393	1.39559e-08	9.47008e-08
AT3G25573	734.873	-0.816947	0.144036	-5.67182	1.41286e-08	9.56758e-08
AT3G25577	734.873	-0.816947	0.144036	-5.67182	1.41286e-08	9.56758e-08
AT5G11540	6375.63	-0.33112	0.0583853	-5.67129	1.41728e-08	9.58432e-08
AT5G11550	6375.63	-0.33112	0.0583853	-5.67129	1.41728e-08	9.58432e-08
AT1G71930	4489.95	-0.343739	0.0607204	-5.66101	1.50484e-08	1.01556e-07
AT1G68470	819.194	-0.780215	0.138171	-5.64674	1.63517e-08	1.09539e-07
AT1G28360	1163.9	-0.653362	0.115798	-5.64225	1.67842e-08	1.12273e-07
AT3G22231	1421.09	-0.502102	0.08921	-5.62832	1.81977e-08	1.21482e-07
AT5G50290	5156.8	-0.303968	0.0541963	-5.60865	2.03906e-08	1.35663e-07
AT5G50300	5156.8	-0.303968	0.0541963	-5.60865	2.03906e-08	1.35663e-07
AT2G38590	1192.54	-0.70955	0.126891	-5.59182	2.24696e-08	1.48175e-07
AT2G38600	1192.54	-0.70955	0.126891	-5.59182	2.24696e-08	1.48175e-07
AT2G08970	1192.54	-0.70955	0.126891	-5.59182	2.24696e-08	1.48175e-07
AT5G24090	1202.55	-0.557607	0.099851	-5.58439	2.34527e-08	1.54475e-07
AT1G62300	1704.51	-0.54837	0.0983399	-5.57627	2.45731e-08	1.61532e-07
AT1G69930	1255.47	-0.597864	0.107273	-5.5733	2.49957e-08	1.64201e-07
AT1G77145	1226.72	-0.549053	0.0987648	-5.5592	2.7102e-08	1.77095e-07
AT2G43510	665.535	-0.784333	0.141602	-5.53902	3.04171e-08	1.97193e-07
AT2G43520	665.535	-0.784333	0.141602	-5.53902	3.04171e-08	1.97193e-07
AT2G03010	655.343	-0.896048	0.161792	-5.53828	3.05464e-08	1.97901e-07
AT4G07375	4844.57	-0.289514	0.0523069	-5.53492	3.11377e-08	2.01277e-07
AT4G25400	4844.57	-0.289514	0.0523069	-5.53492	3.11377e-08	2.01277e-07
AT2G18196	2510.37	-0.420366	0.0759786	-5.53269	3.15365e-08	2.03192e-07
AT2G18200	2510.37	-0.420366	0.0759786	-5.53269	3.15365e-08	2.03192e-07
AT2G18210	2510.37	-0.420366	0.0759786	-5.53269	3.15365e-08	2.03192e-07
AT3G51190	2739.69	-0.433232	0.078305	-5.53262	3.15483e-08	2.03192e-07
AT3G51200	2739.69	-0.433232	0.078305	-5.53262	3.15483e-08	2.03192e-07
AT5G53730	1839.93	-0.570641	0.103175	-5.5308	3.18776e-08	2.05046e-07
AT5G53720	1839.93	-0.570641	0.103175	-5.5308	3.18776e-08	2.05046e-07
AT2G40740	1664.54	-0.567618	0.102691	-5.52746	3.24902e-08	2.07635e-07
AT4G30290	667.216	-0.821578	0.149139	-5.5088	3.61287e-08	2.30143e-07
AT3G28330	860.376	-0.811651	0.147549	-5.50088	3.779e-08	2.40415e-07
AT1G04150	1436	-0.610173	0.111102	-5.492	3.97401e-08	2.51849e-07
AT3G52510	601.884	-0.864168	0.157454	-5.48837	4.05659e-08	2.56424e-07
AT3G56770	1720.37	-0.44333	0.0807912	-5.48735	4.08005e-08	2.57578e-07
AT3G08725	1720.37	-0.44333	0.0807912	-5.48735	4.08005e-08	2.57578e-07
AT1G70170	1071.48	-0.750086	0.136714	-5.48653	4.09917e-08	2.58454e-07
AT1G70175	1071.48	-0.750086	0.136714	-5.48653	4.09917e-08	2.58454e-07
AT3G61720	4591.6	-0.41512	0.0757398	-5.48087	4.2324e-08	2.66506e-07
AT3G61723	4591.6	-0.41512	0.0757398	-5.48087	4.2324e-08	2.66506e-07
AT2G00730	2338.12	-0.401018	0.0731714	-5.48054	4.24036e-08	2.66506e-07
AT2G21980	2338.12	-0.401018	0.0731714	-5.48054	4.24036e-08	2.66506e-07
AT2G21990	2338.12	-0.401018	0.0731714	-5.48054	4.24036e-08	2.66506e-07
AT1G62710	4462.9	-0.280154	0.0511403	-5.47815	4.29803e-08	2.69787e-07
AT4G37400	1653.86	-0.639962	0.116895	-5.47467	4.38321e-08	2.74785e-07
AT2G04050	548.672	-1.45441	0.265793	-5.47199	4.45022e-08	2.78632e-07
AT3G62850	915.234	-0.753847	0.137829	-5.46942	4.51511e-08	2.8198e-07
AT3G62860	915.234	-0.753847	0.137829	-5.46942	4.51511e-08	2.8198e-07
AT5G53740	3029.93	-0.459649	0.0840682	-5.46757	4.56235e-08	2.84571e-07
AT4G31520	244.974	-1.26663	0.232008	-5.45942	4.7769e-08	2.97202e-07
AT4G36160	4488.11	-0.282864	0.0518429	-5.45617	4.86515e-08	3.02312e-07
AT3G53232	692.42	-0.715816	0.131254	-5.45369	4.9336e-08	3.05988e-07
AT5G04310	570.45	-1.09038	0.200004	-5.45179	4.98664e-08	3.09084e-07
AT3G44326	853.319	-0.7583	0.139105	-5.45127	5.00124e-08	3.09795e-07
AT3G61198	1753.45	-0.507916	0.0933819	-5.43913	5.35413e-08	3.30824e-07
AT1G30730	894.55	-0.84365	0.15519	-5.43624	5.44157e-08	3.36017e-07
AT1G08320	2190.16	-0.516416	0.0950006	-5.43592	5.45146e-08	3.36417e-07
AT1G68380	2417.3	-0.374013	0.0688866	-5.4294	5.65442e-08	3.48073e-07
AT1G69690	1428.17	-0.569819	0.104957	-5.42907	5.66496e-08	3.48504e-07
AT1G27040	2014.8	-0.470966	0.0868746	-5.42122	5.9195e-08	3.63485e-07
AT5G55750	1637.5	-0.511084	0.0943009	-5.41972	5.9693e-08	3.66087e-07
AT3G61280	542.022	-0.911082	0.168297	-5.41353	6.17926e-08	3.78494e-07
AT1G23760	2177.42	-0.467077	0.0862923	-5.41273	6.20712e-08	3.7973e-07
AT1G23770	2177.42	-0.467077	0.0862923	-5.41273	6.20712e-08	3.7973e-07
AT4G08565	870.377	-0.625323	0.115654	-5.40683	6.41504e-08	3.91238e-07
AT2G02010	1159.62	-0.624446	0.115531	-5.405	6.48068e-08	3.94025e-07
AT1G53325	996.539	-0.576616	0.10677	-5.40053	6.64439e-08	4.0373e-07
AT4G22680	2250.45	-0.428118	0.0793284	-5.39678	6.78486e-08	4.11759e-07
AT2G37720	9058.1	-0.285603	0.0529594	-5.39286	6.93433e-08	4.19799e-07
AT2G37730	9058.1	-0.285603	0.0529594	-5.39286	6.93433e-08	4.19799e-07
AT2G37740	9058.1	-0.285603	0.0529594	-5.39286	6.93433e-08	4.19799e-07
AT2G08885	9058.1	-0.285603	0.0529594	-5.39286	6.93433e-08	4.19799e-07
AT5G42530	801.679	-0.722558	0.1341	-5.38821	7.11616e-08	4.3028e-07
AT5G09605	795.344	-0.777113	0.144246	-5.38742	7.14777e-08	4.31663e-07
AT5G09615	795.344	-0.777113	0.144246	-5.38742	7.14777e-08	4.31663e-07
AT1G65370	1059.84	-0.773952	0.14393	-5.37727	7.56243e-08	4.56147e-07
AT5G61620	1591.33	-0.445526	0.0831048	-5.36102	8.27527e-08	4.98231e-07
AT5G61630	1591.33	-0.445526	0.0831048	-5.36102	8.27527e-08	4.98231e-07
AT5G01900	2891.76	-0.401527	0.0749352	-5.35833	8.39967e-08	5.04798e-07
AT1G28290	696.782	-0.891287	0.166492	-5.35334	8.63431e-08	5.18268e-07
AT5G09105	2187.19	-0.380204	0.0712671	-5.33492	9.55876e-08	5.68577e-07
AT5G09110	2187.19	-0.380204	0.0712671	-5.33492	9.55876e-08	5.68577e-07
AT5G62970	2187.19	-0.380204	0.0712671	-5.33492	9.55876e-08	5.68577e-07
AT5G09100	2187.19	-0.380204	0.0712671	-5.33492	9.55876e-08	5.68577e-07
AT3G15534	867.779	-0.722696	0.13551	-5.33318	9.65091e-08	5.73367e-07
AT3G15536	867.779	-0.722696	0.13551	-5.33318	9.65091e-08	5.73367e-07
AT5G06570	1987.27	-0.457232	0.085756	-5.33178	9.72522e-08	5.77435e-07
AT3G04360	1861.54	-0.454763	0.0854407	-5.32256	1.02317e-07	6.05684e-07
AT3G04370	1861.54	-0.454763	0.0854407	-5.32256	1.02317e-07	6.05684e-07
AT1G79370	1164.9	-0.550805	0.103508	-5.32135	1.02998e-07	6.08991e-07
AT5G50760	2915.43	-0.444995	0.0837103	-5.31589	1.06135e-07	6.24919e-07
AT5G50770	2915.43	-0.444995	0.0837103	-5.31589	1.06135e-07	6.24919e-07
AT3G27400	929.928	-0.688841	0.129717	-5.31034	1.09424e-07	6.43515e-07
AT3G02610	714.8	-0.924207	0.174049	-5.31004	1.09603e-07	6.44184e-07
AT3G54700	601.936	-0.766546	0.144552	-5.3029	1.13978e-07	6.695e-07
AT1G02190	6677.15	-0.392291	0.0740054	-5.30084	1.15271e-07	6.76296e-07
AT1G02205	6677.15	-0.392291	0.0740054	-5.30084	1.15271e-07	6.76296e-07
AT1G09930	1191.39	-0.6411	0.121106	-5.29369	1.19872e-07	7.02036e-07
AT1G09932	1191.39	-0.6411	0.121106	-5.29369	1.19872e-07	7.02036e-07
AT5G61420	1385.1	-0.56902	0.107502	-5.29313	1.20243e-07	7.03792e-07
AT3G10340	1969.27	-0.512734	0.096977	-5.28718	1.2422e-07	7.25778e-07
AT5G52300	508.656	-0.842583	0.159537	-5.28142	1.2819e-07	7.46326e-07
AT1G70895	519.807	-0.848353	0.160674	-5.27995	1.29217e-07	7.51863e-07
AT2G03320	1281.34	-0.573521	0.108661	-5.27807	1.3055e-07	7.58279e-07
AT2G03330	1281.34	-0.573521	0.108661	-5.27807	1.3055e-07	7.58279e-07
AT3G50190	8821.62	-0.218505	0.0414657	-5.26953	1.36773e-07	7.91633e-07
AT5G11530	9401.66	-0.280649	0.0534698	-5.24874	1.53144e-07	8.80709e-07
AT1G03490	1113.56	-0.610133	0.116249	-5.2485	1.53344e-07	8.81351e-07
AT1G25510	239.562	-1.41056	0.268784	-5.24795	1.53804e-07	8.82963e-07
AT3G08100	8494.16	-0.219529	0.0418588	-5.24451	1.56695e-07	8.96954e-07
AT3G50150	8494.16	-0.219529	0.0418588	-5.24451	1.56695e-07	8.96954e-07
AT3G50160	8494.16	-0.219529	0.0418588	-5.24451	1.56695e-07	8.96954e-07
AT3G50170	8494.16	-0.219529	0.0418588	-5.24451	1.56695e-07	8.96954e-07
AT3G50180	8494.16	-0.219529	0.0418588	-5.24451	1.56695e-07	8.96954e-07
AT5G58660	1399.07	-0.675479	0.128898	-5.24041	1.60219e-07	9.15536e-07
AT5G58670	1399.07	-0.675479	0.128898	-5.24041	1.60219e-07	9.15536e-07
AT1G28300	14166.3	-0.177781	0.0339295	-5.23973	1.60813e-07	9.15972e-07
AT1G28310	14166.3	-0.177781	0.0339295	-5.23973	1.60813e-07	9.15972e-07
AT1G28305	14166.3	-0.177781	0.0339295	-5.23973	1.60813e-07	9.15972e-07
AT1G28306	14166.3	-0.177781	0.0339295	-5.23973	1.60813e-07	9.15972e-07
AT5G18290	760.683	-0.703465	0.134287	-5.23854	1.61853e-07	9.18502e-07
AT5G18300	760.683	-0.703465	0.134287	-5.23854	1.61853e-07	9.18502e-07
AT3G14060	303.389	-1.16712	0.22295	-5.2349	1.65076e-07	9.35178e-07
AT2G02060	566.228	-0.780506	0.149142	-5.23332	1.66488e-07	9.42637e-07
AT5G04275	3787.79	-0.369409	0.0706065	-5.23194	1.67737e-07	9.49167e-07
AT1G21540	600.442	-0.747066	0.142867	-5.22912	1.70321e-07	9.63235e-07
AT2G38080	3718.16	-0.329243	0.0629711	-5.22848	1.70908e-07	9.65448e-07
AT4G12210	899.401	-0.872012	0.166809	-5.22762	1.71706e-07	9.68852e-07
AT4G12220	899.401	-0.872012	0.166809	-5.22762	1.71706e-07	9.68852e-07
AT2G35580	4817.62	-0.286386	0.0547981	-5.2262	1.73029e-07	9.75199e-07
AT2G35585	4817.62	-0.286386	0.0547981	-5.2262	1.73029e-07	9.75199e-07
AT1G58340	885.143	-0.620739	0.118935	-5.21915	1.79742e-07	1.01142e-06
AT1G61540	1235.2	-0.586448	0.112539	-5.21104	1.87781e-07	1.05234e-06
AT4G24180	782.575	-0.802647	0.154036	-5.21078	1.88052e-07	1.05326e-06
AT1G17420	561.34	-0.794136	0.152419	-5.21021	1.88622e-07	1.05586e-06
AT3G29560	1339.61	-0.725692	0.139367	-5.20705	1.91867e-07	1.0728e-06
AT1G22220	499.32	-1.2204	0.234385	-5.20679	1.92136e-07	1.0737e-06
AT3G56710	188.658	-1.38919	0.266951	-5.20392	1.95131e-07	1.08982e-06
AT4G25845	2967.48	-0.31901	0.0613455	-5.20023	1.99043e-07	1.10916e-06
AT4G25850	2967.48	-0.31901	0.0613455	-5.20023	1.99043e-07	1.10916e-06
AT4G25860	2967.48	-0.31901	0.0613455	-5.20023	1.99043e-07	1.10916e-06
AT3G53330	640.052	-0.819515	0.157662	-5.19792	2.01534e-07	1.12241e-06
AT4G23710	9284.77	-0.209892	0.0404278	-5.19177	2.08309e-07	1.15853e-06
AT1G18710	1478.22	-0.59861	0.115308	-5.19142	2.08699e-07	1.15853e-06
AT1G05407	1478.22	-0.59861	0.115308	-5.19142	2.08699e-07	1.15853e-06
AT1G05413	1478.22	-0.59861	0.115308	-5.19142	2.08699e-07	1.15853e-06
AT2G01810	2383.66	-0.521693	0.100494	-5.19129	2.08841e-07	1.15853e-06
AT3G25080	2226.62	-0.377595	0.0727788	-5.18825	2.12284e-07	1.17302e-06
AT3G25090	2226.62	-0.377595	0.0727788	-5.18825	2.12284e-07	1.17302e-06
AT4G21850	916.621	-0.642374	0.124532	-5.15831	2.4919e-07	1.36626e-06
AT4G01450	5915.17	-0.23557	0.0456978	-5.15496	2.53681e-07	1.38934e-06
AT2G31720	987.8	-0.692327	0.134538	-5.14597	2.66139e-07	1.45434e-06
AT4G21920	452.561	-0.9428	0.183243	-5.14508	2.67404e-07	1.45964e-06
AT5G66870	3232.19	-0.358878	0.0701806	-5.11364	3.16015e-07	1.71834e-06
AT2G44480	390.063	-0.913823	0.178785	-5.11129	3.19958e-07	1.73692e-06
AT5G57220	609.809	-0.73649	0.144239	-5.10603	3.28993e-07	1.78498e-06
AT3G06230	894.165	-0.582836	0.114167	-5.10511	3.30602e-07	1.79174e-06
AT1G73850	1683.33	-0.416705	0.0817162	-5.09942	3.40701e-07	1.84344e-06
AT5G56555	1105.94	-0.603881	0.118691	-5.08783	3.62176e-07	1.95215e-06
AT5G56560	1105.94	-0.603881	0.118691	-5.08783	3.62176e-07	1.95215e-06
AT1G09557	1295.86	-0.565024	0.111342	-5.07467	3.88179e-07	2.0787e-06
AT1G75450	1295.86	-0.565024	0.111342	-5.07467	3.88179e-07	2.0787e-06
AT1G68850	1175.06	-0.537158	0.106092	-5.06314	4.1241e-07	2.20607e-06
AT2G24945	483.215	-0.843464	0.166622	-5.06213	4.14604e-07	2.21661e-06
AT3G02430	874.359	-0.707332	0.140044	-5.05079	4.39977e-07	2.34845e-06
AT3G02440	874.359	-0.707332	0.140044	-5.05079	4.39977e-07	2.34845e-06
AT2G18570	1663.17	-0.472752	0.093699	-5.04543	4.52506e-07	2.41141e-06
AT3G01080	2569.66	-0.434694	0.0862035	-5.04265	4.59136e-07	2.44148e-06
AT3G01085	2569.66	-0.434694	0.0862035	-5.04265	4.59136e-07	2.44148e-06
AT4G16260	388.869	-0.943864	0.187397	-5.0367	4.73624e-07	2.51041e-06
AT4G28365	1005.2	-0.688658	0.136776	-5.03492	4.78042e-07	2.53111e-06
AT4G28362	1005.2	-0.688658	0.136776	-5.03492	4.78042e-07	2.53111e-06
AT1G55110	1574.63	-0.426424	0.0847203	-5.03332	4.8205e-07	2.55097e-06
AT4G25810	1405.68	-0.470996	0.0936723	-5.02812	4.95304e-07	2.6183e-06
AT4G25820	1405.68	-0.470996	0.0936723	-5.02812	4.95304e-07	2.6183e-06
AT4G32230	3496.04	-0.474944	0.0944897	-5.02641	4.9975e-07	2.63194e-06
AT4G28775	915.387	-0.670659	0.133439	-5.02595	5.00951e-07	2.63406e-06
AT4G28780	915.387	-0.670659	0.133439	-5.02595	5.00951e-07	2.63406e-06
AT4G28800	883.947	-0.943791	0.187913	-5.02249	5.10048e-07	2.68046e-06
AT3G24780	1290.71	-0.566156	0.11284	-5.01732	5.23982e-07	2.74931e-06
AT3G00440	1290.71	-0.566156	0.11284	-5.01732	5.23982e-07	2.74931e-06
AT3G04815	1290.71	-0.566156	0.11284	-5.01732	5.23982e-07	2.74931e-06
AT1G54300	1335.52	-0.469265	0.0938856	-4.99827	5.78472e-07	3.02717e-06
AT3G03480	376.034	-1.11833	0.224134	-4.98954	6.05219e-07	3.16212e-06
AT2G44370	758.236	-0.747272	0.149826	-4.98761	6.11296e-07	3.19049e-06
AT2G44380	758.236	-0.747272	0.149826	-4.98761	6.11296e-07	3.19049e-06
AT5G12870	4875.42	-0.334136	0.0670053	-4.98671	6.14176e-07	3.20214e-06
AT5G12880	4875.42	-0.334136	0.0670053	-4.98671	6.14176e-07	3.20214e-06
AT5G24210	1143.41	-0.504815	0.101243	-4.98616	6.15899e-07	3.20943e-06
AT3G29680	1037.44	-0.632868	0.126986	-4.98375	6.23634e-07	3.24803e-06
AT1G66690	645.71	-0.713379	0.143307	-4.97799	6.42477e-07	3.3444e-06
AT3G14370	1265.98	-0.698196	0.14051	-4.969	6.72979e-07	3.49214e-06
AT5G13130	2467.75	-0.351687	0.0709727	-4.95524	7.22417e-07	3.73494e-06
AT2G40900	1921.38	-0.378165	0.0763798	-4.95112	7.37892e-07	3.81296e-06
AT1G07937	1415.34	-0.51758	0.104755	-4.94087	7.7774e-07	4.00629e-06
AT1G53815	1415.34	-0.51758	0.104755	-4.94087	7.7774e-07	4.00629e-06
AT1G53820	1415.34	-0.51758	0.104755	-4.94087	7.7774e-07	4.00629e-06
AT1G45145	302.81	-1.01243	0.205037	-4.9378	7.90107e-07	4.06788e-06
AT3G17520	6297.23	-0.264931	0.0536746	-4.93587	7.97934e-07	4.09324e-06
AT3G17530	6297.23	-0.264931	0.0536746	-4.93587	7.97934e-07	4.09324e-06
AT3G17540	6297.23	-0.264931	0.0536746	-4.93587	7.97934e-07	4.09324e-06
AT3G17560	6297.23	-0.264931	0.0536746	-4.93587	7.97934e-07	4.09324e-06
AT3G17550	6297.23	-0.264931	0.0536746	-4.93587	7.97934e-07	4.09324e-06
AT4G28720	588.116	-0.717111	0.145702	-4.92178	8.57606e-07	4.38569e-06
AT3G17570	6425.2	-0.261666	0.053194	-4.91909	8.69476e-07	4.44409e-06
AT3G01305	2671.6	-0.39901	0.0813264	-4.90628	9.28181e-07	4.72702e-06
AT3G01315	2671.6	-0.39901	0.0813264	-4.90628	9.28181e-07	4.72702e-06
AT3G03670	2671.6	-0.39901	0.0813264	-4.90628	9.28181e-07	4.72702e-06
AT3G30725	1221.56	-0.509789	0.10398	-4.90276	9.45018e-07	4.80781e-06
AT1G35230	910.686	-0.715781	0.146055	-4.90076	9.54653e-07	4.85434e-06
AT5G20690	1533.09	-0.439505	0.0897206	-4.8986	9.65236e-07	4.90058e-06
AT5G05790	1091.78	-0.589024	0.120526	-4.88712	1.0232e-06	5.18685e-06
AT3G18010	4324.75	-0.259541	0.0531441	-4.88371	1.04108e-06	5.26671e-06
AT5G52760	747.667	-0.704282	0.144378	-4.87803	1.07151e-06	5.41511e-06
AT1G04625	1198.48	-0.508156	0.104223	-4.87568	1.08434e-06	5.47711e-06
AT4G32810	4957.78	-0.284025	0.0583208	-4.87005	1.1157e-06	5.61833e-06
AT4G32820	4957.78	-0.284025	0.0583208	-4.87005	1.1157e-06	5.61833e-06
AT3G44910	791.701	-0.767863	0.157684	-4.86963	1.11806e-06	5.62731e-06
AT1G07357	9282.3	-0.229072	0.047064	-4.86725	1.13162e-06	5.66818e-06
AT1G07367	9282.3	-0.229072	0.047064	-4.86725	1.13162e-06	5.66818e-06
AT1G47395	9282.3	-0.229072	0.047064	-4.86725	1.13162e-06	5.66818e-06
AT1G47400	9282.3	-0.229072	0.047064	-4.86725	1.13162e-06	5.66818e-06
AT1G07373	9282.3	-0.229072	0.047064	-4.86725	1.13162e-06	5.66818e-06
AT1G09505	9282.3	-0.229072	0.047064	-4.86725	1.13162e-06	5.66818e-06
AT1G47410	9282.3	-0.229072	0.047064	-4.86725	1.13162e-06	5.66818e-06
AT1G07397	9926.43	-0.206654	0.0424646	-4.8665	1.13591e-06	5.66818e-06
AT1G07407	9926.43	-0.206654	0.0424646	-4.8665	1.13591e-06	5.66818e-06
AT1G47600	9926.43	-0.206654	0.0424646	-4.8665	1.13591e-06	5.66818e-06
AT1G47603	9926.43	-0.206654	0.0424646	-4.8665	1.13591e-06	5.66818e-06
AT1G47610	9926.43	-0.206654	0.0424646	-4.8665	1.13591e-06	5.66818e-06
AT2G04160	571.58	-0.738305	0.151712	-4.8665	1.13593e-06	5.66818e-06
AT2G04725	571.58	-0.738305	0.151712	-4.8665	1.13593e-06	5.66818e-06
AT4G07090	813.806	-0.644137	0.132597	-4.85785	1.18667e-06	5.90345e-06
AT2G08320	7339.37	-0.217052	0.0447449	-4.85088	1.22915e-06	6.09331e-06
AT2G29120	7339.37	-0.217052	0.0447449	-4.85088	1.22915e-06	6.09331e-06
AT2G29125	7339.37	-0.217052	0.0447449	-4.85088	1.22915e-06	6.09331e-06
AT4G08045	6604.23	-0.266006	0.0548873	-4.84641	1.25715e-06	6.22224e-06
AT4G29100	6604.23	-0.266006	0.0548873	-4.84641	1.25715e-06	6.22224e-06
AT4G29090	6604.23	-0.266006	0.0548873	-4.84641	1.25715e-06	6.22224e-06
AT5G64100	7124.77	-0.351354	0.0725749	-4.84126	1.29019e-06	6.35763e-06
AT5G64110	7124.77	-0.351354	0.0725749	-4.84126	1.29019e-06	6.35763e-06
AT5G27870	1804.01	-0.386349	0.0798651	-4.83752	1.31467e-06	6.46347e-06
AT2G41130	3497.64	-0.372129	0.076973	-4.83453	1.33459e-06	6.55681e-06
AT4G30230	1046.95	-0.591075	0.122418	-4.82832	1.37693e-06	6.7581e-06
AT4G00910	1637.28	-0.50385	0.104744	-4.81027	1.50723e-06	7.37565e-06
AT4G00920	1637.28	-0.50385	0.104744	-4.81027	1.50723e-06	7.37565e-06
AT2G03370	1435.63	-0.475807	0.098917	-4.81016	1.50806e-06	7.37608e-06
AT4G35150	1221.19	-0.514673	0.107006	-4.80975	1.51121e-06	7.38779e-06
AT5G55430	699.564	-0.718441	0.149636	-4.80127	1.57661e-06	7.64324e-06
AT5G55440	699.564	-0.718441	0.149636	-4.80127	1.57661e-06	7.64324e-06
AT1G32910	270.716	-1.10857	0.231096	-4.797	1.61062e-06	7.79281e-06
AT3G50740	714.031	-0.962371	0.200841	-4.7917	1.65378e-06	7.99655e-06
AT5G23000	4395.53	-0.268499	0.0560351	-4.79163	1.65435e-06	7.99655e-06
AT2G43050	1285.76	-0.452331	0.0945156	-4.78578	1.70322e-06	8.2127e-06
AT3G49030	1146.34	-0.661606	0.138296	-4.78398	1.71855e-06	8.26646e-06
AT4G01420	5764.41	-0.251934	0.0527449	-4.77646	1.78405e-06	8.55236e-06
AT4G01430	5764.41	-0.251934	0.0527449	-4.77646	1.78405e-06	8.55236e-06
AT4G02775	5764.41	-0.251934	0.0527449	-4.77646	1.78405e-06	8.55236e-06
AT1G27660	9644.48	-0.208572	0.0436816	-4.77482	1.79871e-06	8.61426e-06
AT4G03565	3926.99	-0.263573	0.0552162	-4.77348	1.81067e-06	8.6548e-06
AT4G03570	3926.99	-0.263573	0.0552162	-4.77348	1.81067e-06	8.6548e-06
AT4G03566	3926.99	-0.263573	0.0552162	-4.77348	1.81067e-06	8.6548e-06
AT3G57540	333.754	-0.984059	0.206494	-4.76557	1.88322e-06	8.99722e-06
AT5G00930	7256.86	-0.202545	0.0425511	-4.76005	1.93541e-06	9.21977e-06
AT5G03570	7256.86	-0.202545	0.0425511	-4.76005	1.93541e-06	9.21977e-06
AT5G03580	7256.86	-0.202545	0.0425511	-4.76005	1.93541e-06	9.21977e-06
AT5G03590	7256.86	-0.202545	0.0425511	-4.76005	1.93541e-06	9.21977e-06
AT5G03600	7256.86	-0.202545	0.0425511	-4.76005	1.93541e-06	9.21977e-06
AT5G03610	7256.86	-0.202545	0.0425511	-4.76005	1.93541e-06	9.21977e-06
AT1G53830	1566.58	-0.525822	0.110538	-4.75692	1.96565e-06	9.35933e-06
AT4G20800	2269.8	-0.381115	0.0802274	-4.75044	2.02974e-06	9.65053e-06
AT4G20810	2269.8	-0.381115	0.0802274	-4.75044	2.02974e-06	9.65053e-06
AT4G21940	460.617	-0.849128	0.178773	-4.74976	2.03662e-06	9.67393e-06
AT4G21950	460.617	-0.849128	0.178773	-4.74976	2.03662e-06	9.67393e-06
AT5G00585	681.936	-0.733651	0.154545	-4.74715	2.06303e-06	9.77123e-06
AT4G33860	2459.94	-0.394301	0.0833551	-4.73038	2.24103e-06	1.05991e-05
AT2G29250	1060.14	-0.549701	0.11631	-4.72617	2.28797e-06	1.08159e-05
AT4G38870	951.952	-0.581642	0.123187	-4.72161	2.3398e-06	1.10503e-05
AT4G38880	951.952	-0.581642	0.123187	-4.72161	2.3398e-06	1.10503e-05
AT3G56350	1446.94	-0.496233	0.105103	-4.72139	2.34241e-06	1.10574e-05
AT5G50200	692.005	-0.652726	0.138365	-4.71743	2.3884e-06	1.12691e-05
AT5G24550	11662.9	-0.243348	0.0518446	-4.6938	2.68175e-06	1.2617e-05
AT5G24560	11662.9	-0.243348	0.0518446	-4.6938	2.68175e-06	1.2617e-05
AT5G13330	1774.08	-0.512268	0.109209	-4.69071	2.72263e-06	1.27971e-05
AT3G49980	402.501	-0.894044	0.190621	-4.69016	2.72993e-06	1.28253e-05
AT1G35750	710.924	-0.94973	0.2027	-4.6854	2.79414e-06	1.31208e-05
AT2G04080	548.64	-0.837468	0.178818	-4.68334	2.82233e-06	1.32343e-05
AT3G13960	1415.39	-0.468935	0.100139	-4.68283	2.82942e-06	1.32439e-05
AT2G33510	1153.53	-0.537224	0.115007	-4.67124	2.9939e-06	1.39857e-05
AT2G33520	1153.53	-0.537224	0.115007	-4.67124	2.9939e-06	1.39857e-05
AT2G33530	1153.53	-0.537224	0.115007	-4.67124	2.9939e-06	1.39857e-05
AT5G13170	1139.61	-0.499095	0.106956	-4.66637	3.06571e-06	1.42941e-05
AT2G30220	1349.38	-0.499347	0.107123	-4.66142	3.14039e-06	1.46147e-05
AT4G03395	3905.76	-0.436879	0.0937569	-4.65971	3.16663e-06	1.4723e-05
AT4G35390	3905.76	-0.436879	0.0937569	-4.65971	3.16663e-06	1.4723e-05
AT4G29970	1117.61	-0.743864	0.159955	-4.65044	3.31221e-06	1.53781e-05
AT4G29980	1117.61	-0.743864	0.159955	-4.65044	3.31221e-06	1.53781e-05
AT2G06835	472.364	-0.823183	0.177207	-4.64532	3.39554e-06	1.5728e-05
AT2G06855	472.364	-0.823183	0.177207	-4.64532	3.39554e-06	1.5728e-05
AT2G06865	472.364	-0.823183	0.177207	-4.64532	3.39554e-06	1.5728e-05
AT2G17295	472.364	-0.823183	0.177207	-4.64532	3.39554e-06	1.5728e-05
AT5G51760	2068.89	-0.418422	0.090137	-4.64206	3.44949e-06	1.59704e-05
AT2G20825	484.414	-0.843568	0.1818	-4.6401	3.48245e-06	1.61155e-05
AT4G05310	407.3	-1.02627	0.221207	-4.63939	3.4944e-06	1.61632e-05
AT2G37530	865.95	-0.552695	0.119595	-4.62138	3.81192e-06	1.76154e-05
AT2G37540	865.95	-0.552695	0.119595	-4.62138	3.81192e-06	1.76154e-05
AT5G03385	3029.64	-0.277284	0.0600822	-4.61507	3.92964e-06	1.8134e-05
AT2G08650	496.081	-0.890808	0.193122	-4.61268	3.97508e-06	1.8318e-05
AT2G34080	496.081	-0.890808	0.193122	-4.61268	3.97508e-06	1.8318e-05
AT3G60870	1516.41	-0.520851	0.112923	-4.61246	3.97931e-06	1.8329e-05
AT3G52970	1193.91	-0.509676	0.110597	-4.60839	4.05792e-06	1.86823e-05
AT4G30980	1321.72	-0.513206	0.111654	-4.59638	4.29893e-06	1.97367e-05
AT5G38120	1914.89	-0.396382	0.0862818	-4.59404	4.34753e-06	1.99506e-05
AT5G59040	1692.82	-0.374421	0.0816076	-4.58807	4.47365e-06	2.05103e-05
AT1G08290	3558.66	-0.267258	0.0582787	-4.58587	4.52102e-06	2.07179e-05
AT4G31730	475.229	-0.796485	0.173767	-4.58363	4.5697e-06	2.09215e-05
AT5G54740	1884.82	-0.375241	0.0819086	-4.58121	4.62293e-06	2.11358e-05
AT5G54745	1884.82	-0.375241	0.0819086	-4.58121	4.62293e-06	2.11358e-05
AT4G00940	2691.63	-0.337088	0.0736332	-4.57794	4.69587e-06	2.14296e-05
AT1G29280	2585.12	-0.377179	0.08243	-4.57575	4.74528e-06	2.16351e-05
AT1G73610	4794.43	-0.336618	0.0736293	-4.57179	4.83573e-06	2.20069e-05
AT1G73620	4794.43	-0.336618	0.0736293	-4.57179	4.83573e-06	2.20069e-05
AT1G73630	4794.43	-0.336618	0.0736293	-4.57179	4.83573e-06	2.20069e-05
AT3G22410	827.247	-0.548184	0.120058	-4.56598	4.97174e-06	2.26155e-05
AT5G49690	1652.89	-0.370005	0.0810542	-4.56491	4.99704e-06	2.27097e-05
AT4G26050	1755.55	-0.364786	0.0800111	-4.55919	5.13509e-06	2.32942e-05
AT5G11610	321.41	-0.917554	0.201263	-4.55898	5.1403e-06	2.33071e-05
AT2G41910	337.147	-0.91517	0.200789	-4.55787	5.16742e-06	2.34193e-05
AT3G52980	587.067	-0.693347	0.152174	-4.55627	5.20689e-06	2.35658e-05
AT5G17540	323.149	-0.906858	0.19916	-4.55341	5.2783e-06	2.3878e-05
AT5G07690	2743.61	-0.317598	0.0697584	-4.55283	5.2928e-06	2.38999e-05
AT5G07700	2743.61	-0.317598	0.0697584	-4.55283	5.2928e-06	2.38999e-05
AT3G29590	1823.41	-0.464904	0.102208	-4.54863	5.39964e-06	2.43489e-05
AT3G28216	320.644	-0.980214	0.215581	-4.54686	5.44526e-06	2.45273e-05
AT2G26865	3401.8	-0.277575	0.061051	-4.54661	5.45161e-06	2.45273e-05
AT2G26870	3401.8	-0.277575	0.061051	-4.54661	5.45161e-06	2.45273e-05
AT2G26880	3401.8	-0.277575	0.061051	-4.54661	5.45161e-06	2.45273e-05
AT2G26882	3401.8	-0.277575	0.061051	-4.54661	5.45161e-06	2.45273e-05
AT5G06040	1118.43	-0.590905	0.129996	-4.54555	5.47918e-06	2.46289e-05
AT5G06030	1118.43	-0.590905	0.129996	-4.54555	5.47918e-06	2.46289e-05
AT5G57380	8906.25	-0.184394	0.0406029	-4.5414	5.58807e-06	2.50955e-05
AT5G57390	8906.25	-0.184394	0.0406029	-4.5414	5.58807e-06	2.50955e-05
AT3G18280	1295.41	-0.428902	0.0944525	-4.54093	5.60068e-06	2.51179e-05
AT3G18282	1295.41	-0.428902	0.0944525	-4.54093	5.60068e-06	2.51179e-05
AT1G10586	3953.71	-0.256765	0.0565932	-4.53702	5.70551e-06	2.55301e-05
AT2G19310	912.22	-0.600015	0.13229	-4.5356	5.74387e-06	2.56785e-05
AT2G19320	912.22	-0.600015	0.13229	-4.5356	5.74387e-06	2.56785e-05
AT1G10400	390.901	-0.942926	0.208187	-4.52923	5.91979e-06	2.64291e-05
AT3G02375	1771.88	-0.375701	0.0829956	-4.52676	5.98959e-06	2.66925e-05
AT3G10780	1771.88	-0.375701	0.0829956	-4.52676	5.98959e-06	2.66925e-05
AT3G10790	1771.88	-0.375701	0.0829956	-4.52676	5.98959e-06	2.66925e-05
AT2G30370	1628.18	-0.470056	0.10388	-4.525	6.03965e-06	2.69034e-05
AT4G27970	220.399	-1.21102	0.267775	-4.52252	6.11089e-06	2.72085e-05
AT5G57130	6110.52	-0.213791	0.0472974	-4.52016	6.17942e-06	2.75012e-05
AT5G01380	1896.13	-0.415394	0.0919416	-4.51802	6.24214e-06	2.77553e-05
AT2G03250	4057.16	-0.244029	0.054049	-4.51496	6.33299e-06	2.81213e-05
AT2G18150	4053.17	-0.312114	0.0692892	-4.5045	6.65283e-06	2.95018e-05
AT1G24070	1042.79	-0.495226	0.110097	-4.49809	6.8568e-06	3.03518e-05
AT5G08985	974.064	-0.536942	0.119754	-4.48371	7.33549e-06	3.23837e-05
AT1G14730	514.077	-0.693869	0.154773	-4.48313	7.35548e-06	3.24429e-05
AT5G41810	237.154	-1.22816	0.274163	-4.47967	7.47597e-06	3.29596e-05
AT1G76430	1974.29	-0.352807	0.0789221	-4.47032	7.81018e-06	3.43565e-05
AT2G03500	8063.88	-0.338092	0.075671	-4.46792	7.89833e-06	3.47287e-05
AT3G22400	982.907	-0.485026	0.108715	-4.46145	8.14059e-06	3.57303e-05
AT2G38510	4791.57	-0.288755	0.0647611	-4.45877	8.2433e-06	3.6117e-05
AT5G59340	2838.33	-0.371111	0.083414	-4.44903	8.62584e-06	3.76927e-05
AT5G59330	2838.33	-0.371111	0.083414	-4.44903	8.62584e-06	3.76927e-05
AT5G14730	421.139	-0.773013	0.174623	-4.42675	9.56645e-06	4.16739e-05
AT3G55970	3168.16	-0.404448	0.0913761	-4.42619	9.59118e-06	4.17633e-05
AT1G12180	1436.12	-0.38901	0.0880584	-4.41763	9.97881e-06	4.32605e-05
AT1G12190	1436.12	-0.38901	0.0880584	-4.41763	9.97881e-06	4.32605e-05
AT5G41250	515.326	-0.766231	0.173573	-4.41445	1.01266e-05	4.38818e-05
AT2G44810	2531.88	-0.437048	0.0990664	-4.41167	1.02576e-05	4.44105e-05
AT5G23210	2238.86	-0.411344	0.0933352	-4.40717	1.04729e-05	4.53032e-05
AT5G23212	2238.86	-0.411344	0.0933352	-4.40717	1.04729e-05	4.53032e-05
AT4G14245	385.988	-0.791825	0.179978	-4.39956	1.0847e-05	4.67986e-05
AT4G02235	438.957	-0.787723	0.179105	-4.39812	1.09193e-05	4.70323e-05
AT5G03055	3679.29	-0.344883	0.0784198	-4.39791	1.09298e-05	4.70323e-05
AT5G03065	3679.29	-0.344883	0.0784198	-4.39791	1.09298e-05	4.70323e-05
AT5G19270	3679.29	-0.344883	0.0784198	-4.39791	1.09298e-05	4.70323e-05
AT3G28580	347.126	-1.07577	0.244648	-4.39722	1.09647e-05	4.71621e-05
AT5G56075	6091.07	-0.252896	0.0575895	-4.39135	1.12648e-05	4.82849e-05
AT5G56080	6091.07	-0.252896	0.0575895	-4.39135	1.12648e-05	4.82849e-05
AT5G56070	6091.07	-0.252896	0.0575895	-4.39135	1.12648e-05	4.82849e-05
AT1G53540	229.834	-1.0713	0.24425	-4.3861	1.154e-05	4.94429e-05
AT5G56060	1437.37	-0.446103	0.101724	-4.38543	1.15756e-05	4.95526e-05
AT5G14010	898.344	-0.775703	0.176944	-4.38389	1.16581e-05	4.97976e-05
AT5G19650	668.598	-0.584127	0.133308	-4.38178	1.17715e-05	5.02605e-05
AT2G34110	3398.7	-0.312451	0.0713737	-4.37767	1.19954e-05	5.1172e-05
AT2G46160	267.753	-1.07798	0.246296	-4.37675	1.2046e-05	5.13437e-05
AT2G41660	538.603	-0.894404	0.204463	-4.3744	1.21768e-05	5.18787e-05
AT1G53080	460.074	-0.726003	0.166101	-4.37084	1.23768e-05	5.26854e-05
AT2G03710	1614.46	-0.363396	0.0832186	-4.36676	1.26103e-05	5.36101e-05
AT5G12420	637.867	-0.650256	0.14896	-4.36532	1.2694e-05	5.39425e-05
AT4G10740	3455.7	-0.297116	0.0682243	-4.35498	1.33078e-05	5.63812e-05
AT1G02920	627.7	-0.720085	0.165809	-4.34285	1.40647e-05	5.94098e-05
AT2G22330	5521.42	-0.323175	0.074455	-4.34054	1.42134e-05	5.99864e-05
AT2G22340	5521.42	-0.323175	0.074455	-4.34054	1.42134e-05	5.99864e-05
AT1G68450	381.579	-0.829695	0.191363	-4.33572	1.45287e-05	6.11603e-05
AT3G22125	4855.9	-0.238985	0.0551556	-4.33291	1.47149e-05	6.1839e-05
AT3G22142	4855.9	-0.238985	0.0551556	-4.33291	1.47149e-05	6.1839e-05
AT1G15540	605	-0.71775	0.16573	-4.33084	1.48538e-05	6.23962e-05
AT1G10585	2457.12	-0.311403	0.0719083	-4.33055	1.48736e-05	6.24526e-05
AT1G01410	1034.45	-0.461377	0.106546	-4.33032	1.48893e-05	6.24657e-05
AT1G01420	1034.45	-0.461377	0.106546	-4.33032	1.48893e-05	6.24657e-05
AT1G18960	819.38	-0.530959	0.122665	-4.32851	1.5012e-05	6.28735e-05
AT1G18970	819.38	-0.530959	0.122665	-4.32851	1.5012e-05	6.28735e-05
AT1G18975	819.38	-0.530959	0.122665	-4.32851	1.5012e-05	6.28735e-05
AT5G50360	3052.79	-0.334494	0.0773453	-4.32468	1.52752e-05	6.38407e-05
AT5G50361	3052.79	-0.334494	0.0773453	-4.32468	1.52752e-05	6.38407e-05
AT3G29670	260.504	-1.04209	0.241199	-4.32047	1.557e-05	6.49627e-05
AT4G07940	1719.97	-0.362062	0.0839582	-4.31241	1.61484e-05	6.71775e-05
AT4G05255	1719.97	-0.362062	0.0839582	-4.31241	1.61484e-05	6.71775e-05
AT5G09955	187.108	-1.09222	0.2539	-4.30178	1.6943e-05	7.03349e-05
AT5G09965	187.108	-1.09222	0.2539	-4.30178	1.6943e-05	7.03349e-05
AT2G29110	2126.34	-0.327729	0.0762336	-4.299	1.71568e-05	7.10729e-05
AT3G11260	2225.54	-0.303068	0.0705371	-4.29657	1.73462e-05	7.18276e-05
AT1G14600	796.854	-0.540207	0.125747	-4.29599	1.73913e-05	7.19841e-05
AT2G17470	2897.8	-0.283983	0.0661717	-4.29161	1.7738e-05	7.33578e-05
AT2G17480	2897.8	-0.283983	0.0661717	-4.29161	1.7738e-05	7.33578e-05
AT2G18800	3901.09	-0.327648	0.0764272	-4.28706	1.81053e-05	7.47517e-05
AT2G18810	3901.09	-0.327648	0.0764272	-4.28706	1.81053e-05	7.47517e-05
AT1G32660	2488.1	-0.319983	0.0746476	-4.28658	1.81446e-05	7.48511e-05
AT1G06603	2488.1	-0.319983	0.0746476	-4.28658	1.81446e-05	7.48511e-05
AT5G25250	511.387	-0.72939	0.170181	-4.28597	1.81941e-05	7.50241e-05
AT1G79420	162.541	-1.23202	0.28766	-4.28292	1.8446e-05	7.59992e-05
AT4G09015	548	-0.661533	0.154612	-4.27868	1.88007e-05	7.74284e-05
AT1G66120	2261.32	-0.309888	0.0724915	-4.27482	1.91295e-05	7.86842e-05
AT5G23950	844.687	-0.546319	0.127834	-4.27365	1.92302e-05	7.89669e-05
AT3G56780	1154.81	-0.429463	0.100521	-4.27235	1.93419e-05	7.93598e-05
AT3G56790	1154.81	-0.429463	0.100521	-4.27235	1.93419e-05	7.93598e-05
AT5G54400	512.247	-0.688138	0.16111	-4.27123	1.94397e-05	7.97277e-05
AT1G64030	3102.1	-0.275024	0.0644051	-4.27022	1.95277e-05	8.00262e-05
AT5G01280	253.517	-0.957565	0.224378	-4.26764	1.97555e-05	8.08551e-05
AT3G57260	726.315	-0.59266	0.139107	-4.26045	2.04015e-05	8.33953e-05
AT5G40790	3687.18	-0.322638	0.0759915	-4.24571	2.179e-05	8.87407e-05
AT3G25620	3068.57	-0.381578	0.090006	-4.23947	2.24046e-05	9.11142e-05
AT5G25330	3076.5	-0.322088	0.0759761	-4.23933	2.24189e-05	9.11142e-05
AT5G25340	3076.5	-0.322088	0.0759761	-4.23933	2.24189e-05	9.11142e-05
AT5G25320	3076.5	-0.322088	0.0759761	-4.23933	2.24189e-05	9.11142e-05
AT2G14610	4606.56	-0.253673	0.0599053	-4.23457	2.28989e-05	9.28359e-05
AT2G14620	4606.56	-0.253673	0.0599053	-4.23457	2.28989e-05	9.28359e-05
AT3G19430	918.533	-0.502532	0.118702	-4.23356	2.30019e-05	9.31796e-05
AT4G30280	1310.29	-0.397017	0.0937787	-4.23356	2.30025e-05	9.31796e-05
AT2G05580	1479.37	-0.407049	0.0961649	-4.23283	2.30774e-05	9.34061e-05
AT1G44090	1390.48	-0.401724	0.0949962	-4.22884	2.34898e-05	9.49586e-05
AT5G44420	7395.52	-0.212518	0.0502769	-4.22696	2.36871e-05	9.56711e-05
AT5G44430	7395.52	-0.212518	0.0502769	-4.22696	2.36871e-05	9.56711e-05
AT1G51913	1092.23	-0.458009	0.108363	-4.22661	2.37241e-05	9.56711e-05
AT1G51915	1092.23	-0.458009	0.108363	-4.22661	2.37241e-05	9.56711e-05
AT1G51920	1092.23	-0.458009	0.108363	-4.22661	2.37241e-05	9.56711e-05
AT1G51930	1092.23	-0.458009	0.108363	-4.22661	2.37241e-05	9.56711e-05
AT1G44350	475.618	-0.75192	0.178522	-4.21191	2.53224e-05	0.000101909
AT5G33340	4060.71	-0.274461	0.0651993	-4.20957	2.55854e-05	0.0001028
AT5G33355	4060.71	-0.274461	0.0651993	-4.20957	2.55854e-05	0.0001028
AT1G67100	1787.24	-0.56997	0.135435	-4.20844	2.57135e-05	0.000103272
AT1G53625	688.563	-0.59472	0.141405	-4.20581	2.60152e-05	0.000104399
AT4G23882	542.905	-0.694905	0.165527	-4.19813	2.69123e-05	0.000107605
AT1G62440	965.358	-0.60472	0.144051	-4.19796	2.69334e-05	0.000107646
AT5G52450	2268.75	-0.387104	0.0922464	-4.19641	2.71183e-05	0.000108298
AT5G00460	3074.89	-0.289227	0.0689312	-4.19588	2.71819e-05	0.000108377
AT5G24155	3074.89	-0.289227	0.0689312	-4.19588	2.71819e-05	0.000108377
AT5G24160	3074.89	-0.289227	0.0689312	-4.19588	2.71819e-05	0.000108377
AT4G22090	1888.9	-0.320146	0.0763985	-4.19047	2.78377e-05	0.000110947
AT5G27370	839.577	-0.496979	0.118647	-4.18871	2.80544e-05	0.000111675
AT5G27380	839.577	-0.496979	0.118647	-4.18871	2.80544e-05	0.000111675
AT5G06955	1102.91	-0.483949	0.115543	-4.18847	2.80838e-05	0.000111702
AT5G47130	1102.91	-0.483949	0.115543	-4.18847	2.80838e-05	0.000111702
AT2G03965	4535.99	-0.255334	0.0610063	-4.18537	2.847e-05	0.000113102
AT2G04655	4535.99	-0.255334	0.0610063	-4.18537	2.847e-05	0.000113102
AT1G55600	1985.13	-0.403762	0.0964893	-4.18452	2.85768e-05	0.00011348
AT1G70250	1371.42	-0.375474	0.0897943	-4.18149	2.89602e-05	0.000114818
AT1G11510	471.962	-0.724109	0.173497	-4.17362	2.99797e-05	0.000118608
AT1G11520	471.962	-0.724109	0.173497	-4.17362	2.99797e-05	0.000118608
AT4G26820	1397.56	-0.382469	0.0917202	-4.16995	3.04663e-05	0.000120259
AT4G26830	1397.56	-0.382469	0.0917202	-4.16995	3.04663e-05	0.000120259
AT1G67328	317.759	-0.947392	0.227658	-4.16147	3.16207e-05	0.000124666
AT1G67330	317.759	-0.947392	0.227658	-4.16147	3.16207e-05	0.000124666
AT5G01415	5353.78	-0.209799	0.0505462	-4.15064	3.31544e-05	0.000130348
AT5G07480	5353.78	-0.209799	0.0505462	-4.15064	3.31544e-05	0.000130348
AT5G07490	5353.78	-0.209799	0.0505462	-4.15064	3.31544e-05	0.000130348
AT5G07500	5353.78	-0.209799	0.0505462	-4.15064	3.31544e-05	0.000130348
AT2G40210	6924.09	-0.315136	0.0760428	-4.14419	3.41011e-05	0.000133539
AT2G40220	6924.09	-0.315136	0.0760428	-4.14419	3.41011e-05	0.000133539
AT2G09120	6924.09	-0.315136	0.0760428	-4.14419	3.41011e-05	0.000133539
AT1G04887	1575.87	-0.366983	0.088583	-4.14281	3.4307e-05	0.00013408
AT1G11765	1575.87	-0.366983	0.088583	-4.14281	3.4307e-05	0.00013408
AT1G11770	1575.87	-0.366983	0.088583	-4.14281	3.4307e-05	0.00013408
AT1G11780	1575.87	-0.366983	0.088583	-4.14281	3.4307e-05	0.00013408
AT4G13660	602.926	-0.620707	0.149924	-4.14014	3.4709e-05	0.000135597
AT2G29350	432.077	-0.92203	0.222821	-4.13798	3.50375e-05	0.000136826
AT4G03038	7046.45	-0.219026	0.0529764	-4.13441	3.55873e-05	0.000138644
AT4G03039	7046.45	-0.219026	0.0529764	-4.13441	3.55873e-05	0.000138644
AT4G03040	7046.45	-0.219026	0.0529764	-4.13441	3.55873e-05	0.000138644
AT4G03050	7046.45	-0.219026	0.0529764	-4.13441	3.55873e-05	0.000138644
AT4G04365	7046.45	-0.219026	0.0529764	-4.13441	3.55873e-05	0.000138644
AT5G08655	4106.72	-0.261855	0.0633925	-4.13069	3.61674e-05	0.000140517
AT5G08665	4106.72	-0.261855	0.0633925	-4.13069	3.61674e-05	0.000140517
AT5G56860	4106.72	-0.261855	0.0633925	-4.13069	3.61674e-05	0.000140517
AT5G08635	4106.72	-0.261855	0.0633925	-4.13069	3.61674e-05	0.000140517
AT5G08645	4106.72	-0.261855	0.0633925	-4.13069	3.61674e-05	0.000140517
AT3G52480	312.083	-0.835996	0.20268	-4.12472	3.71186e-05	0.000144099
AT3G18715	2768.64	-0.26575	0.0644459	-4.12361	3.72977e-05	0.000144624
AT3G03755	2768.64	-0.26575	0.0644459	-4.12361	3.72977e-05	0.000144624
AT3G18720	2768.64	-0.26575	0.0644459	-4.12361	3.72977e-05	0.000144624
AT1G68480	8547.16	-0.272497	0.0660959	-4.12275	3.74378e-05	0.00014511
AT1G56430	863.179	-0.505801	0.122897	-4.11564	3.86101e-05	0.000149419
AT5G34871	1044.13	-0.436942	0.106249	-4.11244	3.91498e-05	0.000151449
AT2G34820	11267.4	-0.161713	0.0393426	-4.11037	3.95024e-05	0.000152455
AT2G34830	11267.4	-0.161713	0.0393426	-4.11037	3.95024e-05	0.000152455
AT2G34840	11267.4	-0.161713	0.0393426	-4.11037	3.95024e-05	0.000152455
AT2G34825	11267.4	-0.161713	0.0393426	-4.11037	3.95024e-05	0.000152455
AT5G24040	669.095	-0.603058	0.146778	-4.10865	3.97987e-05	0.000153538
AT3G61850	4577.97	-0.272457	0.0664233	-4.10183	4.09889e-05	0.000157883
AT1G03170	304.844	-0.837497	0.20433	-4.09875	4.15393e-05	0.000159754
AT1G62450	988.428	-0.565094	0.137928	-4.09703	4.18486e-05	0.000160818
AT5G38710	607.471	-0.609854	0.148967	-4.0939	4.24181e-05	0.000162943
AT5G05653	1543.82	-0.380593	0.0930199	-4.09153	4.28545e-05	0.000164364
AT5G05657	1543.82	-0.380593	0.0930199	-4.09153	4.28545e-05	0.000164364
AT5G01065	1543.82	-0.380593	0.0930199	-4.09153	4.28545e-05	0.000164364
AT5G05650	1543.82	-0.380593	0.0930199	-4.09153	4.28545e-05	0.000164364
AT2G21610	1446.55	-0.356811	0.087249	-4.08957	4.32177e-05	0.000165629
AT3G15830	1921.74	-0.327264	0.0801021	-4.08559	4.39651e-05	0.000168363
AT3G15840	1921.74	-0.327264	0.0801021	-4.08559	4.39651e-05	0.000168363
AT2G22470	200.9	-1.00302	0.245553	-4.08476	4.41219e-05	0.000168822
AT2G45760	2865.83	-0.283762	0.0695204	-4.08171	4.47049e-05	0.000170864
AT5G14920	258.961	-1.08257	0.265631	-4.07547	4.59223e-05	0.000175449
AT3G53710	1191.26	-0.462839	0.11367	-4.07177	4.66571e-05	0.000177934
AT3G62610	1713.2	-0.381395	0.0936687	-4.07174	4.66626e-05	0.000177934
AT3G62615	1713.2	-0.381395	0.0936687	-4.07174	4.66626e-05	0.000177934
AT3G09825	1713.2	-0.381395	0.0936687	-4.07174	4.66626e-05	0.000177934
AT3G09835	1713.2	-0.381395	0.0936687	-4.07174	4.66626e-05	0.000177934
AT3G11660	148.158	-1.19098	0.292852	-4.06684	4.76544e-05	0.000181156
AT4G14165	816.047	-0.512887	0.126297	-4.06097	4.88697e-05	0.000185491
AT2G42475	1625.89	-0.478424	0.117995	-4.0546	5.02202e-05	0.000190179
AT2G42470	1625.89	-0.478424	0.117995	-4.0546	5.02202e-05	0.000190179
AT1G35210	561.412	-0.747222	0.184745	-4.0446	5.24119e-05	0.000198023
AT1G09187	1328.48	-0.39991	0.0988955	-4.04376	5.25997e-05	0.00019858
AT1G70500	1328.48	-0.39991	0.0988955	-4.04376	5.25997e-05	0.00019858
AT3G30530	1488.57	-0.454537	0.112573	-4.03769	5.39799e-05	0.000203093
AT2G04810	9437.06	-0.177225	0.0439621	-4.03131	5.54671e-05	0.000208054
AT2G04840	9437.06	-0.177225	0.0439621	-4.03131	5.54671e-05	0.000208054
AT2G04842	9437.06	-0.177225	0.0439621	-4.03131	5.54671e-05	0.000208054
AT2G04800	9437.06	-0.177225	0.0439621	-4.03131	5.54671e-05	0.000208054
AT2G04815	9437.06	-0.177225	0.0439621	-4.03131	5.54671e-05	0.000208054
AT2G04830	9437.06	-0.177225	0.0439621	-4.03131	5.54671e-05	0.000208054
AT4G24340	639.771	-0.561963	0.139716	-4.02219	5.76589e-05	0.000215621
AT1G64870	1236.25	-0.40903	0.101874	-4.01507	5.94294e-05	0.000221844
AT5G61160	1349.99	-0.46786	0.116561	-4.01386	5.97334e-05	0.000222788
AT1G06340	2794.6	-0.279902	0.0697547	-4.01266	6.00388e-05	0.000223674
AT1G06350	2794.6	-0.279902	0.0697547	-4.01266	6.00388e-05	0.000223674
AT5G63170	1542.09	-0.417927	0.104166	-4.01211	6.01795e-05	0.000224029
AT5G63180	1542.09	-0.417927	0.104166	-4.01211	6.01795e-05	0.000224029
AT5G25160	3073.79	-0.245039	0.0611118	-4.00969	6.07997e-05	0.000226168
AT1G68530	1636.11	-0.34584	0.086265	-4.00905	6.09636e-05	0.000226692
AT1G44318	2208.71	-0.304137	0.0759239	-4.00582	6.18035e-05	0.000229642
AT2G35290	1262.8	-0.526155	0.131413	-4.00382	6.23287e-05	0.000230899
AT2G35300	1262.8	-0.526155	0.131413	-4.00382	6.23287e-05	0.000230899
AT2G18540	596.593	-0.716385	0.179196	-3.99777	6.39432e-05	0.000236614
AT2G24255	9803.16	-0.294079	0.0735882	-3.99628	6.43468e-05	0.000237929
AT2G24260	9803.16	-0.294079	0.0735882	-3.99628	6.43468e-05	0.000237929
AT2G09130	5008.02	-0.242466	0.0606947	-3.99485	6.47353e-05	0.000239008
AT2G09135	5008.02	-0.242466	0.0606947	-3.99485	6.47353e-05	0.000239008
AT2G40260	5008.02	-0.242466	0.0606947	-3.99485	6.47353e-05	0.000239008
AT1G24540	438.147	-0.719357	0.180293	-3.98994	6.60895e-05	0.000243734
AT1G24545	438.147	-0.719357	0.180293	-3.98994	6.60895e-05	0.000243734
AT2G25510	503.503	-0.631421	0.158437	-3.98532	6.73881e-05	0.000247691
AT3G56390	1008.45	-0.436875	0.109644	-3.98447	6.76297e-05	0.000248394
AT3G56400	1008.45	-0.436875	0.109644	-3.98447	6.76297e-05	0.000248394
AT1G09273	1291.86	-0.370485	0.0930389	-3.98204	6.83265e-05	0.000250861
AT3G28300	409.694	-0.832278	0.209093	-3.98042	6.87928e-05	0.000252291
AT5G52460	2161.43	-0.391772	0.0984671	-3.97871	6.92893e-05	0.000254018
AT2G32190	424.406	-0.691666	0.174171	-3.9712	7.15115e-05	0.000262067
AT4G18330	4835.07	-0.243217	0.0614139	-3.9603	7.48563e-05	0.000273311
AT4G18335	4835.07	-0.243217	0.0614139	-3.9603	7.48563e-05	0.000273311
AT4G18340	4835.07	-0.243217	0.0614139	-3.9603	7.48563e-05	0.000273311
AT4G03965	137.047	-1.18014	0.298312	-3.95606	7.61952e-05	0.000277687
AT3G53720	1926.85	-0.36362	0.0919557	-3.9543	7.67596e-05	0.000279537
AT1G56030	1863.61	-0.36401	0.0921696	-3.94935	7.83625e-05	0.00028485
AT1G56040	1863.61	-0.36401	0.0921696	-3.94935	7.83625e-05	0.00028485
AT5G01275	1923.64	-0.363223	0.0920539	-3.94576	7.95466e-05	0.000288503
AT5G07010	1923.64	-0.363223	0.0920539	-3.94576	7.95466e-05	0.000288503
AT4G28811	386.006	-0.95045	0.240902	-3.94538	7.96746e-05	0.000288769
AT5G56250	834.276	-0.545322	0.138292	-3.94326	8.03819e-05	0.000291226
AT1G11240	524.8	-0.62352	0.158491	-3.93409	8.35122e-05	0.000301394
AT1G11250	524.8	-0.62352	0.158491	-3.93409	8.35122e-05	0.000301394
AT5G04680	7018.83	-0.171806	0.0436714	-3.93406	8.35239e-05	0.000301394
AT5G04690	7018.83	-0.171806	0.0436714	-3.93406	8.35239e-05	0.000301394
AT5G04700	7018.83	-0.171806	0.0436714	-3.93406	8.35239e-05	0.000301394
AT4G18660	1310.13	-0.424714	0.107964	-3.93385	8.35966e-05	0.000301546
AT2G38230	2840.15	-0.317462	0.0807039	-3.93367	8.36591e-05	0.000301551
AT2G38240	2840.15	-0.317462	0.0807039	-3.93367	8.36591e-05	0.000301551
AT3G14880	810.698	-0.513569	0.130738	-3.92824	8.55693e-05	0.000307875
AT2G48121	392.606	-0.811877	0.207256	-3.91726	8.95597e-05	0.000321998
AT1G64360	368.18	-0.799846	0.204843	-3.90468	9.43498e-05	0.00033799
AT1G64370	368.18	-0.799846	0.204843	-3.90468	9.43498e-05	0.00033799
AT1G75520	11043.5	-0.175706	0.0450043	-3.9042	9.45384e-05	0.00033842
AT1G09875	11043.5	-0.175706	0.0450043	-3.9042	9.45384e-05	0.00033842
AT1G28590	738.776	-0.502747	0.128794	-3.9035	9.48128e-05	0.000339279
AT1G34315	86.379	-1.4079	0.360712	-3.90313	9.49585e-05	0.000339555
AT1G34317	86.379	-1.4079	0.360712	-3.90313	9.49585e-05	0.000339555
AT1G64060	2457.51	-0.371964	0.0953474	-3.90115	9.57378e-05	0.000342094
AT1G01355	912.407	-0.453052	0.116139	-3.90093	9.58219e-05	0.000342271
AT1G09350	2112.67	-0.307636	0.0790665	-3.89086	9.98903e-05	0.000356159
AT1G09360	2112.67	-0.307636	0.0790665	-3.89086	9.98903e-05	0.000356159
AT4G09515	5536.62	-0.323119	0.083153	-3.88584	0.000101977	0.000362813
AT4G09525	5536.62	-0.323119	0.083153	-3.88584	0.000101977	0.000362813
AT4G37650	5536.62	-0.323119	0.083153	-3.88584	0.000101977	0.000362813
AT4G12280	1979.79	-0.296285	0.0762534	-3.88553	0.000102106	0.000363012
AT4G12290	1979.79	-0.296285	0.0762534	-3.88553	0.000102106	0.000363012
AT5G45307	221.289	-1.04509	0.269044	-3.88445	0.000102562	0.000364109
AT5G19880	6644.44	-0.18759	0.048306	-3.88337	0.000103017	0.000365068
AT5G19890	6644.44	-0.18759	0.048306	-3.88337	0.000103017	0.000365068
AT5G19900	6644.44	-0.18759	0.048306	-3.88337	0.000103017	0.000365068
AT2G40330	1624.92	-0.435987	0.11236	-3.88026	0.000104344	0.000369638
AT3G28320	616.155	-0.554531	0.143251	-3.87104	0.000108371	0.000382942
AT5G45840	3481.15	-0.23472	0.0606459	-3.87033	0.000108689	0.000383927
AT1G71680	1145.9	-0.469982	0.121448	-3.86982	0.000108914	0.000384587
AT3G17070	2858.41	-0.257889	0.0666544	-3.86904	0.000109264	0.000385407
AT3G17080	2858.41	-0.257889	0.0666544	-3.86904	0.000109264	0.000385407
AT3G08115	108.464	-1.24992	0.323925	-3.85868	0.000114002	0.000401549
AT1G69630	259.96	-0.840631	0.217927	-3.8574	0.000114597	0.0004035
AT3G48260	171.045	-1.07553	0.278922	-3.85602	0.000115247	0.000405641
AT5G43650	2987.29	-0.23272	0.0604389	-3.85051	0.000117874	0.000413856
AT5G43640	2987.29	-0.23272	0.0604389	-3.85051	0.000117874	0.000413856
AT5G09735	2689.3	-0.289221	0.0751842	-3.84683	0.000119656	0.000419665
AT5G09745	2689.3	-0.289221	0.0751842	-3.84683	0.000119656	0.000419665
AT5G09765	2689.3	-0.289221	0.0751842	-3.84683	0.000119656	0.000419665
AT2G34810	1405.15	-0.403735	0.105022	-3.84431	0.000120894	0.000423707
AT5G14690	1713.11	-0.378641	0.0985398	-3.84252	0.000121779	0.000426657
AT2G24570	260.05	-0.92003	0.239532	-3.84095	0.000122557	0.000429233
AT3G48520	1366.57	-0.575818	0.149956	-3.83992	0.000123073	0.000430887
AT4G27330	4840.75	-0.21604	0.0562712	-3.83927	0.000123402	0.000431885
AT2G00920	4583.6	-0.24476	0.0637749	-3.83787	0.000124107	0.000433585
AT2G44745	4583.6	-0.24476	0.0637749	-3.83787	0.000124107	0.000433585
AT4G37409	1496.76	-0.364297	0.0950171	-3.83402	0.000126066	0.000439808
AT4G37410	1496.76	-0.364297	0.0950171	-3.83402	0.000126066	0.000439808
AT5G61605	1578.83	-0.472033	0.123236	-3.83032	0.000127975	0.000446152
AT5G61610	1578.83	-0.472033	0.123236	-3.83032	0.000127975	0.000446152
AT1G70690	764.75	-0.647995	0.16922	-3.82932	0.0001285	0.000447667
AT2G40910	1258.28	-0.369945	0.0966548	-3.82748	0.00012946	0.00045085
AT5G45090	1918.94	-0.318763	0.0833438	-3.82468	0.000130944	0.000455859
AT5G03695	9896.59	-0.189769	0.0496531	-3.82191	0.000132423	0.000460196
AT5G24215	9896.59	-0.189769	0.0496531	-3.82191	0.000132423	0.000460196
AT5G24220	9896.59	-0.189769	0.0496531	-3.82191	0.000132423	0.000460196
AT5G24230	9896.59	-0.189769	0.0496531	-3.82191	0.000132423	0.000460196
AT5G24240	9896.59	-0.189769	0.0496531	-3.82191	0.000132423	0.000460196
AT1G08917	7866.06	-0.176141	0.046124	-3.81885	0.000134077	0.000465291
AT1G08923	7866.06	-0.176141	0.046124	-3.81885	0.000134077	0.000465291
AT1G67260	7866.06	-0.176141	0.046124	-3.81885	0.000134077	0.000465291
AT5G67010	385.331	-0.683608	0.179036	-3.81827	0.000134389	0.000466047
AT5G67020	385.331	-0.683608	0.179036	-3.81827	0.000134389	0.000466047
AT5G15480	289.067	-0.907447	0.237814	-3.81579	0.000135749	0.00047053
AT3G57130	7235.79	-0.244525	0.0640847	-3.81565	0.000135825	0.00047053
AT3G57140	7235.79	-0.244525	0.0640847	-3.81565	0.000135825	0.00047053
AT1G01190	1853.02	-0.363104	0.0951758	-3.81509	0.000136132	0.000471263
AT1G01200	1853.02	-0.363104	0.0951758	-3.81509	0.000136132	0.000471263
AT1G22360	287.93	-1.06841	0.28028	-3.81195	0.000137875	0.000476962
AT1G05813	6805.04	-0.222015	0.0582854	-3.8091	0.000139475	0.000481656
AT1G23380	6805.04	-0.222015	0.0582854	-3.8091	0.000139475	0.000481656
AT1G05797	6805.04	-0.222015	0.0582854	-3.8091	0.000139475	0.000481656
AT1G05803	6805.04	-0.222015	0.0582854	-3.8091	0.000139475	0.000481656
AT1G05807	6805.04	-0.222015	0.0582854	-3.8091	0.000139475	0.000481656
AT2G26560	685.518	-0.54339	0.142813	-3.8049	0.00014186	0.00048955
AT3G54410	405.023	-0.668276	0.175718	-3.80311	0.000142894	0.000492943
AT4G06075	11788	-0.143856	0.0378607	-3.79962	0.000144918	0.00049732
AT4G06085	11788	-0.143856	0.0378607	-3.79962	0.000144918	0.00049732
AT4G13480	11788	-0.143856	0.0378607	-3.79962	0.000144918	0.00049732
AT4G13490	11788	-0.143856	0.0378607	-3.79962	0.000144918	0.00049732
AT4G13493	11788	-0.143856	0.0378607	-3.79962	0.000144918	0.00049732
AT4G13495	11788	-0.143856	0.0378607	-3.79962	0.000144918	0.00049732
AT4G02925	11788	-0.143856	0.0378607	-3.79962	0.000144918	0.00049732
AT4G06070	11788	-0.143856	0.0378607	-3.79962	0.000144918	0.00049732
AT4G06080	11788	-0.143856	0.0378607	-3.79962	0.000144918	0.00049732
AT4G13494	11788	-0.143856	0.0378607	-3.79962	0.000144918	0.00049732
AT4G37750	2023.4	-0.292786	0.0770764	-3.79865	0.000145487	0.00049882
AT5G08465	5581.03	-0.185482	0.04883	-3.79853	0.000145556	0.00049882
AT5G08475	5581.03	-0.185482	0.04883	-3.79853	0.000145556	0.00049882
AT5G56300	5581.03	-0.185482	0.04883	-3.79853	0.000145556	0.00049882
AT1G49900	128.942	-1.34195	0.353499	-3.79619	0.000146937	0.000503376
AT2G44840	290.158	-0.810392	0.213742	-3.79145	0.000149772	0.000512733
AT4G37770	2425.58	-0.34326	0.0905431	-3.79112	0.00014997	0.000513235
AT4G31610	694.352	-0.511686	0.135173	-3.78541	0.000153455	0.000524796
AT1G80240	837.648	-0.542057	0.143548	-3.77615	0.000159273	0.000544316
AT4G08965	2538.38	-0.290355	0.07701	-3.77035	0.000163017	0.000555572
AT4G34320	2538.38	-0.290355	0.07701	-3.77035	0.000163017	0.000555572
AT3G10910	465.985	-0.629123	0.166868	-3.77018	0.00016313	0.000555575
AT3G10900	465.985	-0.629123	0.166868	-3.77018	0.00016313	0.000555575
AT2G39410	2910.62	-0.278929	0.0740872	-3.76487	0.000166637	0.000566543
AT2G39415	2910.62	-0.278929	0.0740872	-3.76487	0.000166637	0.000566543
AT2G43660	2303.45	-0.272635	0.0724279	-3.76423	0.000167065	0.000567412
AT2G43670	2303.45	-0.272635	0.0724279	-3.76423	0.000167065	0.000567412
AT1G18197	1286.14	-0.378854	0.100668	-3.76342	0.000167608	0.00056867
AT1G18200	1286.14	-0.378854	0.100668	-3.76342	0.000167608	0.00056867
AT1G18210	1286.14	-0.378854	0.100668	-3.76342	0.000167608	0.00056867
AT1G64290	1271.72	-0.38792	0.103141	-3.76107	0.000169186	0.000573236
AT1G64295	1271.72	-0.38792	0.103141	-3.76107	0.000169186	0.000573236
AT4G15330	21781.2	-0.103236	0.0274768	-3.75722	0.000171815	0.000580352
AT4G15340	21781.2	-0.103236	0.0274768	-3.75722	0.000171815	0.000580352
AT4G15350	21781.2	-0.103236	0.0274768	-3.75722	0.000171815	0.000580352
AT4G06325	21781.2	-0.103236	0.0274768	-3.75722	0.000171815	0.000580352
AT4G15320	21781.2	-0.103236	0.0274768	-3.75722	0.000171815	0.000580352
AT3G50400	468.111	-0.618874	0.16492	-3.75258	0.000175027	0.000589792
AT2G19610	501.211	-0.647149	0.172532	-3.7509	0.000176202	0.000592943
AT5G21950	1243.06	-0.367701	0.0981473	-3.74642	0.000179375	0.000602798
AT5G07030	238.174	-0.900819	0.240865	-3.73993	0.000184074	0.000617396
AT4G14370	1207.05	-0.441996	0.118191	-3.73967	0.000184265	0.00061776
AT3G61035	1219.82	-0.37611	0.100682	-3.73561	0.000187261	0.000626631
AT3G61040	1219.82	-0.37611	0.100682	-3.73561	0.000187261	0.000626631
AT1G74650	1738.1	-0.37295	0.0998375	-3.73557	0.000187292	0.000626631
AT1G05943	3806.02	-0.291175	0.0780352	-3.73133	0.000190471	0.000636191
AT1G25250	3806.02	-0.291175	0.0780352	-3.73133	0.000190471	0.000636191
AT1G05947	3806.02	-0.291175	0.0780352	-3.73133	0.000190471	0.000636191
AT1G05953	3806.02	-0.291175	0.0780352	-3.73133	0.000190471	0.000636191
AT3G13175	193.769	-1.04252	0.279435	-3.73083	0.000190853	0.00063725
AT1G02040	955.194	-0.450588	0.120897	-3.72704	0.000193743	0.000646464
AT1G02050	955.194	-0.450588	0.120897	-3.72704	0.000193743	0.000646464
AT1G04383	9030.48	-0.216504	0.0581414	-3.72375	0.000196282	0.000652732
AT1G04387	9030.48	-0.216504	0.0581414	-3.72375	0.000196282	0.000652732
AT1G05280	9030.48	-0.216504	0.0581414	-3.72375	0.000196282	0.000652732
AT1G05290	9030.48	-0.216504	0.0581414	-3.72375	0.000196282	0.000652732
AT1G04373	9030.48	-0.216504	0.0581414	-3.72375	0.000196282	0.000652732
AT1G04377	9030.48	-0.216504	0.0581414	-3.72375	0.000196282	0.000652732
AT1G05291	9030.48	-0.216504	0.0581414	-3.72375	0.000196282	0.000652732
AT3G47540	238.118	-0.837357	0.225366	-3.71554	0.000202768	0.000673166
AT3G54150	791.039	-0.450597	0.121347	-3.71331	0.000204566	0.000677999
AT4G34250	1471.56	-0.383662	0.103336	-3.71275	0.000205022	0.00067928
AT1G30080	1987.44	-0.275489	0.0742638	-3.7096	0.000207583	0.000687077
AT1G34140	726.245	-0.530154	0.142973	-3.70807	0.000208846	0.000690803
AT2G25260	755.704	-0.47281	0.127518	-3.70781	0.000209063	0.000691279
AT5G36220	139.594	-1.11658	0.301219	-3.70687	0.000209837	0.000693605
AT4G08215	218.326	-1.03879	0.280436	-3.7042	0.000212059	0.000700483
AT4G29760	218.326	-1.03879	0.280436	-3.7042	0.000212059	0.000700483
AT1G65484	193.373	-0.919933	0.248358	-3.70406	0.000212174	0.00070063
AT3G12890	7863.49	-0.184153	0.0497832	-3.69909	0.000216373	0.0007133
AT3G12900	7863.49	-0.184153	0.0497832	-3.69909	0.000216373	0.0007133
AT1G35730	100.525	-1.25463	0.339463	-3.69592	0.000219095	0.000722035
AT1G14780	576.429	-0.55324	0.149937	-3.68982	0.000224415	0.000739074
AT1G14790	576.429	-0.55324	0.149937	-3.68982	0.000224415	0.000739074
AT5G25230	407.266	-0.719051	0.194908	-3.68919	0.000224972	0.00074066
AT3G06390	588.753	-0.548115	0.149144	-3.67507	0.000237787	0.000781056
AT3G51860	867.111	-0.521202	0.141868	-3.67386	0.000238913	0.000784468
AT5G47290	5377.38	-0.229849	0.0626134	-3.67092	0.000241679	0.000792758
AT5G47300	5377.38	-0.229849	0.0626134	-3.67092	0.000241679	0.000792758
AT5G47280	5377.38	-0.229849	0.0626134	-3.67092	0.000241679	0.000792758
AT5G53100	1002.93	-0.418612	0.114054	-3.67029	0.000242277	0.000794194
AT5G53110	1002.93	-0.418612	0.114054	-3.67029	0.000242277	0.000794194
AT3G50470	1270.31	-0.354882	0.0967685	-3.66733	0.000245096	0.000802104
AT3G50460	1270.31	-0.354882	0.0967685	-3.66733	0.000245096	0.000802104
AT2G31460	264.36	-0.957955	0.261599	-3.66191	0.000250338	0.000818715
AT1G29195	562.631	-0.634677	0.173456	-3.659	0.000253198	0.000826699
AT1G11580	1315.66	-0.39572	0.108247	-3.65572	0.000256464	0.000836811
AT1G22990	1142.66	-0.450403	0.123402	-3.64987	0.000262369	0.000855513
AT3G09922	7236.32	-0.165316	0.0453217	-3.64761	0.000264694	0.000861958
AT3G09925	7236.32	-0.165316	0.0453217	-3.64761	0.000264694	0.000861958
AT3G09930	7236.32	-0.165316	0.0453217	-3.64761	0.000264694	0.000861958
AT3G09940	7236.32	-0.165316	0.0453217	-3.64761	0.000264694	0.000861958
AT5G26310	3412.56	-0.282044	0.0774512	-3.64157	0.000270983	0.000880983
AT5G26300	3412.56	-0.282044	0.0774512	-3.64157	0.000270983	0.000880983
AT2G18660	519.095	-0.65452	0.179792	-3.64044	0.000272178	0.000883825
AT5G58880	1793.57	-0.287862	0.0791101	-3.63876	0.000273955	0.00088889
AT5G58890	1793.57	-0.287862	0.0791101	-3.63876	0.000273955	0.00088889
AT5G24770	3263.11	-0.305282	0.0840169	-3.63358	0.000279516	0.000905153
AT4G39410	3512.99	-0.277295	0.0763728	-3.63081	0.00028253	0.000914014
AT3G58440	1036.22	-0.445101	0.122613	-3.63014	0.00028327	0.000915808
AT3G58450	1036.22	-0.445101	0.122613	-3.63014	0.00028327	0.000915808
AT5G56200	818.545	-0.559726	0.154254	-3.6286	0.00028496	0.000920367
AT2G32820	415.872	-0.691882	0.190725	-3.62763	0.000286033	0.000923276
AT1G27030	1426.57	-0.332838	0.0917798	-3.62649	0.000287301	0.000926716
AT4G30420	1810.28	-0.361473	0.0996897	-3.62599	0.000287862	0.000928222
AT1G28230	150.547	-1.18303	0.326741	-3.62069	0.000293813	0.000946795
AT5G15100	2277.36	-0.29447	0.0813354	-3.62044	0.000294103	0.000947111
AT5G15110	2277.36	-0.29447	0.0813354	-3.62044	0.000294103	0.000947111
AT3G46890	503.413	-0.606498	0.167852	-3.61329	0.000302337	0.000967009
AT1G74110	1961.18	-0.278953	0.0772217	-3.61237	0.000303415	0.000970142
AT4G17695	1752.03	-0.358325	0.0993259	-3.60757	0.000309079	0.000986339
AT2G40990	3555	-0.217156	0.0603565	-3.59789	0.000320815	0.00102214
AT2G40995	3555	-0.217156	0.0603565	-3.59789	0.000320815	0.00102214
AT2G41997	3555	-0.217156	0.0603565	-3.59789	0.000320815	0.00102214
AT2G22810	2324.19	-0.247805	0.0689447	-3.59426	0.000325319	0.00103582
AT2G20150	3359.72	-0.217174	0.0604467	-3.59281	0.000327133	0.00104059
AT2G20160	3359.72	-0.217174	0.0604467	-3.59281	0.000327133	0.00104059
AT2G20170	3359.72	-0.217174	0.0604467	-3.59281	0.000327133	0.00104059
AT5G05845	4175.27	-0.192369	0.0535537	-3.59208	0.000328044	0.00104215
AT5G05855	4175.27	-0.192369	0.0535537	-3.59208	0.000328044	0.00104215
AT5G38790	4175.27	-0.192369	0.0535537	-3.59208	0.000328044	0.00104215
AT5G38800	4175.27	-0.192369	0.0535537	-3.59208	0.000328044	0.00104215
AT5G13210	193.086	-1.04253	0.290497	-3.58877	0.000332242	0.00105447
AT3G13760	479.748	-0.665308	0.185469	-3.58717	0.000334285	0.00105993
AT5G66690	1366.11	-0.598283	0.166789	-3.58706	0.000334432	0.00106005
AT1G34575	375.398	-0.647354	0.180848	-3.57954	0.000344195	0.0010889
AT1G52680	2716.18	-0.239241	0.0669179	-3.57514	0.00035004	0.00110598
AT1G52690	2716.18	-0.239241	0.0669179	-3.57514	0.00035004	0.00110598
AT1G52695	2716.18	-0.239241	0.0669179	-3.57514	0.00035004	0.00110598
AT5G01840	268.183	-0.78818	0.220601	-3.57288	0.000353079	0.00111487
AT4G22230	1385.31	-0.360676	0.100969	-3.57215	0.000354061	0.00111619
AT4G22233	1385.31	-0.360676	0.100969	-3.57215	0.000354061	0.00111619
AT4G22235	1385.31	-0.360676	0.100969	-3.57215	0.000354061	0.00111619
AT2G19150	2068.42	-0.269228	0.0754317	-3.56916	0.000358121	0.00112755
AT2G19146	2068.42	-0.269228	0.0754317	-3.56916	0.000358121	0.00112755
AT4G03540	1254.51	-0.346601	0.0971298	-3.56843	0.000359126	0.00113035
AT1G08517	12150.8	-0.168136	0.0471205	-3.56822	0.000359419	0.00113055
AT1G62360	12150.8	-0.168136	0.0471205	-3.56822	0.000359419	0.00113055
AT2G01340	505.442	-0.745444	0.208956	-3.56748	0.000360434	0.00113338
AT1G07917	5233.31	-0.20589	0.0577333	-3.56623	0.000362157	0.00113627
AT1G53610	5233.31	-0.20589	0.0577333	-3.56623	0.000362157	0.00113627
AT1G53620	5233.31	-0.20589	0.0577333	-3.56623	0.000362157	0.00113627
AT1G07913	5233.31	-0.20589	0.0577333	-3.56623	0.000362157	0.00113627
AT1G09605	5233.31	-0.20589	0.0577333	-3.56623	0.000362157	0.00113627
AT1G09615	5233.31	-0.20589	0.0577333	-3.56623	0.000362157	0.00113627
AT2G35070	2876.45	-0.225003	0.063156	-3.56265	0.000367128	0.00115077
AT2G35075	2876.45	-0.225003	0.063156	-3.56265	0.000367128	0.00115077
AT1G13280	7662.83	-0.176955	0.0497864	-3.55429	0.000379002	0.00118536
AT1G13290	7662.83	-0.176955	0.0497864	-3.55429	0.000379002	0.00118536
AT1G13300	7662.83	-0.176955	0.0497864	-3.55429	0.000379002	0.00118536
AT5G44850	813.941	-0.475491	0.133916	-3.55065	0.000384276	0.00120109
AT5G44840	813.941	-0.475491	0.133916	-3.55065	0.000384276	0.00120109
AT5G46050	1636.55	-0.34708	0.097781	-3.54957	0.000385866	0.00120568
AT5G21105	668.476	-0.47275	0.133264	-3.54747	0.000388956	0.00121418
AT1G80340	2299.22	-0.315546	0.0889865	-3.54599	0.000391135	0.00122021
AT1G80350	2299.22	-0.315546	0.0889865	-3.54599	0.000391135	0.00122021
AT3G15960	1597.24	-0.297054	0.083789	-3.54526	0.000392228	0.00122324
AT5G56810	154.527	-1.10964	0.313111	-3.54392	0.000394221	0.00122906
AT5G06710	2447.09	-0.239531	0.0676167	-3.54249	0.000396371	0.00123421
AT4G08840	664.946	-0.762688	0.215321	-3.5421	0.000396955	0.00123564
AT1G54000	394.567	-0.689487	0.194977	-3.53624	0.000405862	0.00126217
AT1G05370	397.426	-0.663365	0.187604	-3.53599	0.00040625	0.00126298
AT5G37550	327.25	-0.707023	0.200103	-3.5333	0.000410406	0.0012751
AT2G31990	388.923	-0.728849	0.206601	-3.52781	0.000419016	0.00130103
AT5G54480	1090.47	-0.361925	0.10264	-3.52618	0.000421601	0.00130865
AT1G11670	752.131	-0.453299	0.128618	-3.52438	0.000424481	0.00131717
AT2G24762	365.739	-0.734537	0.208624	-3.52086	0.000430144	0.00133328
AT2G08035	4091.92	-0.222049	0.0630689	-3.52074	0.000430346	0.00133328
AT2G08040	4091.92	-0.222049	0.0630689	-3.52074	0.000430346	0.00133328
AT2G24510	4091.92	-0.222049	0.0630689	-3.52074	0.000430346	0.00133328
AT2G08045	4091.92	-0.222049	0.0630689	-3.52074	0.000430346	0.00133328
AT2G40370	5356.9	-0.228569	0.0649615	-3.51853	0.000433944	0.00134319
AT1G58007	1125.98	-0.354856	0.100854	-3.51852	0.000433954	0.00134319
AT2G02070	1992.56	-0.308444	0.0879684	-3.5063	0.000454382	0.00140376
AT5G45830	3295.52	-0.222074	0.0633864	-3.50349	0.000459209	0.0014156
AT1G11125	169.042	-0.989154	0.28235	-3.50329	0.000459551	0.00141621
AT3G50260	102.481	-1.32147	0.377866	-3.49719	0.00047019	0.00144674
AT4G20690	4117.4	-0.24439	0.0699705	-3.49275	0.00047807	0.00146915
AT4G20700	4117.4	-0.24439	0.0699705	-3.49275	0.00047807	0.00146915
AT4G20703	4117.4	-0.24439	0.0699705	-3.49275	0.00047807	0.00146915
AT4G20707	4117.4	-0.24439	0.0699705	-3.49275	0.00047807	0.00146915
AT5G00670	4420	-0.182564	0.0522819	-3.49192	0.000479565	0.00147146
AT5G59090	4420	-0.182564	0.0522819	-3.49192	0.000479565	0.00147146
AT5G59100	4420	-0.182564	0.0522819	-3.49192	0.000479565	0.00147146
AT5G59105	4420	-0.182564	0.0522819	-3.49192	0.000479565	0.00147146
AT5G59110	4420	-0.182564	0.0522819	-3.49192	0.000479565	0.00147146
AT4G33840	1139.57	-0.371645	0.106538	-3.48839	0.000485938	0.00148963
AT3G53150	402.189	-0.714869	0.205147	-3.48467	0.00049274	0.00151001
AT2G47750	131.64	-1.03822	0.29833	-3.48009	0.000501241	0.00153523
AT5G19875	295.241	-0.772596	0.222006	-3.48007	0.00050128	0.00153523
AT3G53010	322.756	-0.715016	0.205612	-3.47751	0.0005061	0.00154903
AT3G49610	615.251	-0.492637	0.141777	-3.47473	0.000511367	0.00156451
AT5G03680	10875.9	-0.21893	0.0630088	-3.47459	0.000511632	0.00156451
AT1G27990	145.486	-1.02197	0.294236	-3.47331	0.000514082	0.00157151
AT2G42820	4388.97	-0.179333	0.0517364	-3.46628	0.00052771	0.00161118
AT2G42830	4388.97	-0.179333	0.0517364	-3.46628	0.00052771	0.00161118
AT2G42835	4388.97	-0.179333	0.0517364	-3.46628	0.00052771	0.00161118
AT4G16590	2312.79	-0.256369	0.0740543	-3.4619	0.000536367	0.0016371
AT1G70260	1958.19	-0.305058	0.0881315	-3.46139	0.000537394	0.00163973
AT5G04230	899	-0.437495	0.126541	-3.45734	0.000545531	0.00166199
AT5G65280	86.681	-1.24845	0.361199	-3.4564	0.000547448	0.00166708
AT1G71050	1201.52	-0.387565	0.112151	-3.45575	0.000548773	0.00167025
AT5G03685	5746.09	-0.187885	0.0544401	-3.45123	0.000558041	0.0016954
AT5G24070	5746.09	-0.187885	0.0544401	-3.45123	0.000558041	0.0016954
AT5G24080	5746.09	-0.187885	0.0544401	-3.45123	0.000558041	0.0016954
AT3G22820	277.7	-0.72983	0.211774	-3.44627	0.000568387	0.00172577
AT4G36170	6398.49	-0.156733	0.0455065	-3.44419	0.000572776	0.00173734
AT5G54550	96.4804	-1.38212	0.401297	-3.44413	0.000572901	0.00173734
AT4G39580	2897	-0.322261	0.0936392	-3.44152	0.000578458	0.00175312
AT4G39590	2897	-0.322261	0.0936392	-3.44152	0.000578458	0.00175312
AT5G11050	1234.44	-0.340433	0.0989474	-3.44054	0.00058055	0.00175892
AT5G06330	1854.76	-0.354404	0.103078	-3.4382	0.000585595	0.00177203
AT2G00790	1023.48	-0.542862	0.157913	-3.43772	0.000586637	0.00177399
AT2G24560	1023.48	-0.542862	0.157913	-3.43772	0.000586637	0.00177399
AT2G45400	1349.68	-0.328427	0.0955465	-3.43735	0.000587426	0.0017754
AT5G10580	4248.28	-0.179903	0.0524131	-3.43239	0.000598277	0.00180488
AT5G10590	4248.28	-0.179903	0.0524131	-3.43239	0.000598277	0.00180488
AT5G10600	4248.28	-0.179903	0.0524131	-3.43239	0.000598277	0.00180488
AT5G01795	4248.28	-0.179903	0.0524131	-3.43239	0.000598277	0.00180488
AT5G51210	231.686	-0.825179	0.240453	-3.43177	0.000599663	0.00180796
AT3G60120	3533.86	-0.252953	0.0737122	-3.43163	0.000599959	0.0018083
AT4G24130	4334.57	-0.180538	0.0526467	-3.42923	0.000605287	0.00182324
AT4G24140	4334.57	-0.180538	0.0526467	-3.42923	0.000605287	0.00182324
AT4G15210	722.675	-0.506409	0.147926	-3.42339	0.00061846	0.00186065
AT2G01800	913.904	-0.411499	0.120233	-3.42252	0.000620443	0.00186605
AT3G13130	2436.86	-0.243559	0.0711672	-3.42234	0.000620839	0.00186611
AT3G13140	2436.86	-0.243559	0.0711672	-3.42234	0.000620839	0.00186611
AT2G41410	106.877	-1.10037	0.321687	-3.42061	0.000624815	0.00187749
AT3G63200	190.412	-0.889543	0.260309	-3.41726	0.000632556	0.00189959
AT3G09785	871.107	-0.506242	0.148311	-3.41339	0.000641599	0.00192324
AT2G42550	385.191	-0.751519	0.220328	-3.41091	0.000647469	0.00193848
AT1G09953	978.16	-0.405074	0.118801	-3.40968	0.00065038	0.00194543
AT1G09957	978.16	-0.405074	0.118801	-3.40968	0.00065038	0.00194543
AT1G80133	978.16	-0.405074	0.118801	-3.40968	0.00065038	0.00194543
AT1G02550	272.354	-0.720132	0.211344	-3.40739	0.000655882	0.0019607
AT3G50280	1734.81	-0.438641	0.128753	-3.40683	0.000657221	0.00196292
AT3G50290	1734.81	-0.438641	0.128753	-3.40683	0.000657221	0.00196292
AT3G50300	1734.81	-0.438641	0.128753	-3.40683	0.000657221	0.00196292
AT2G25330	3890.32	-0.21454	0.063007	-3.40502	0.000661587	0.00197417
AT2G25340	3890.32	-0.21454	0.063007	-3.40502	0.000661587	0.00197417
AT2G25344	3890.32	-0.21454	0.063007	-3.40502	0.000661587	0.00197417
AT3G56810	543.937	-0.615633	0.180822	-3.40464	0.000662507	0.00197632
AT1G14870	228.303	-0.875949	0.25745	-3.40241	0.000667939	0.00199192
AT3G47380	183.234	-1.15045	0.338351	-3.40016	0.000673453	0.00200655
AT1G27020	718.87	-0.434683	0.127911	-3.39833	0.000677994	0.00201947
AT3G25760	1508.72	-0.292816	0.0862063	-3.39669	0.00068206	0.00202975
AT3G25770	1508.72	-0.292816	0.0862063	-3.39669	0.00068206	0.00202975
AT4G00540	859.474	-0.439179	0.129442	-3.39285	0.000691686	0.00205777
AT4G23870	1005.68	-0.468648	0.13816	-3.39205	0.000693709	0.00206018
AT4G23880	1005.68	-0.468648	0.13816	-3.39205	0.000693709	0.00206018
AT4G18550	1138.71	-0.376475	0.111079	-3.38925	0.00070083	0.00207767
AT1G53340	1150.68	-0.373265	0.110253	-3.38554	0.00071039	0.00210202
AT1G03880	3870.56	-0.204685	0.0605365	-3.38119	0.000721722	0.00213427
AT1G03890	3870.56	-0.204685	0.0605365	-3.38119	0.000721722	0.00213427
AT4G32540	4757.67	-0.210351	0.0622488	-3.3792	0.000726966	0.00214914
AT4G19720	10802.1	-0.169777	0.0503297	-3.3733	0.000742727	0.00219205
AT4G19730	10802.1	-0.169777	0.0503297	-3.3733	0.000742727	0.00219205
AT4G19740	10802.1	-0.169777	0.0503297	-3.3733	0.000742727	0.00219205
AT1G16900	1831.36	-0.270606	0.0802226	-3.37319	0.000743033	0.00219205
AT1G16905	1831.36	-0.270606	0.0802226	-3.37319	0.000743033	0.00219205
AT1G16910	1831.36	-0.270606	0.0802226	-3.37319	0.000743033	0.00219205
AT3G61620	94.4815	-1.25105	0.37091	-3.37292	0.000743748	0.00219308
AT1G69940	786.043	-0.509243	0.150981	-3.37289	0.000743825	0.00219308
AT3G52440	1374.36	-0.315186	0.0934582	-3.37249	0.000744931	0.00219437
AT5G28640	1259.79	-0.321452	0.0954044	-3.36936	0.00075344	0.00221877
AT3G21870	3176.62	-0.230793	0.0685424	-3.36715	0.000759496	0.00223461
AT3G21880	3176.62	-0.230793	0.0685424	-3.36715	0.000759496	0.00223461
AT3G21890	3176.62	-0.230793	0.0685424	-3.36715	0.000759496	0.00223461
AT1G09017	927.678	-0.399225	0.118686	-3.3637	0.000769059	0.00226005
AT1G68875	927.678	-0.399225	0.118686	-3.3637	0.000769059	0.00226005
AT1G68877	927.678	-0.399225	0.118686	-3.3637	0.000769059	0.00226005
AT1G01453	785.73	-0.544727	0.162048	-3.36152	0.000775152	0.00227587
AT1G49470	1142.03	-0.364395	0.108404	-3.36144	0.000775363	0.00227587
AT1G49475	1142.03	-0.364395	0.108404	-3.36144	0.000775363	0.00227587
AT2G32160	1620.69	-0.350196	0.104264	-3.35875	0.000782967	0.00229683
AT3G03405	807.105	-0.410627	0.122395	-3.35495	0.000793807	0.0023267
AT3G03410	807.105	-0.410627	0.122395	-3.35495	0.000793807	0.0023267
AT3G43660	671.479	-0.452529	0.134908	-3.35436	0.000795491	0.00233011
AT3G50870	5296.7	-0.188873	0.0563185	-3.35367	0.00079748	0.00233524
AT1G62770	495.136	-0.580894	0.173649	-3.34521	0.000822198	0.00240548
AT3G10815	529.928	-0.592124	0.177493	-3.33604	0.000849824	0.0024819
AT3G56060	229.076	-0.789874	0.237103	-3.33136	0.000864233	0.00252022
AT3G06360	2152.62	-0.279212	0.0838331	-3.33058	0.000866663	0.0025251
AT3G06370	2152.62	-0.279212	0.0838331	-3.33058	0.000866663	0.0025251
AT5G03510	429.919	-0.757572	0.227848	-3.3249	0.000884503	0.00257556
AT3G10190	286.279	-0.722595	0.217349	-3.32458	0.000885515	0.00257775
AT5G44306	667.216	-0.524905	0.15791	-3.32408	0.0008871	0.00258085
AT5G44310	667.216	-0.524905	0.15791	-3.32408	0.0008871	0.00258085
AT1G23037	847.962	-0.394995	0.11887	-3.32291	0.000890834	0.00258421
AT5G15140	2710.24	-0.240254	0.0723026	-3.3229	0.000890874	0.00258421
AT1G68810	16489	-0.12673	0.0381513	-3.32178	0.000894449	0.00259078
AT1G09013	16489	-0.12673	0.0381513	-3.32178	0.000894449	0.00259078
AT1G09825	16489	-0.12673	0.0381513	-3.32178	0.000894449	0.00259078
AT1G68800	16489	-0.12673	0.0381513	-3.32178	0.000894449	0.00259078
AT4G18670	4132.03	-0.183161	0.0551718	-3.31983	0.000900723	0.00260437
AT4G18680	4132.03	-0.183161	0.0551718	-3.31983	0.000900723	0.00260437
AT4G18690	4132.03	-0.183161	0.0551718	-3.31983	0.000900723	0.00260437
AT4G18692	4132.03	-0.183161	0.0551718	-3.31983	0.000900723	0.00260437
AT5G01305	2614.35	-0.263124	0.0792695	-3.31936	0.000902239	0.00260723
AT5G01310	2614.35	-0.263124	0.0792695	-3.31936	0.000902239	0.00260723
AT1G77640	284.107	-0.713763	0.215299	-3.31522	0.00091571	0.00264152
AT3G15370	1111.64	-0.354985	0.107112	-3.31415	0.000919211	0.00265007
AT3G01185	1568.52	-0.312515	0.0943468	-3.3124	0.000924977	0.00266436
AT3G01190	1568.52	-0.312515	0.0943468	-3.3124	0.000924977	0.00266436
AT3G28420	280.474	-0.835528	0.252343	-3.31108	0.000929365	0.00267623
AT4G37060	943.987	-0.375134	0.113328	-3.31017	0.000932391	0.00268337
AT1G02580	5673.55	-0.205739	0.0623114	-3.30178	0.000960731	0.00276172
AT1G04127	5673.55	-0.205739	0.0623114	-3.30178	0.000960731	0.00276172
AT1G08805	5673.55	-0.205739	0.0623114	-3.30178	0.000960731	0.00276172
AT3G15170	223.452	-0.804652	0.243816	-3.30024	0.000966009	0.00277608
AT1G23810	978.641	-0.453803	0.137719	-3.29515	0.000983706	0.00282343
AT3G04925	8152.66	-0.159173	0.0483096	-3.29484	0.000984771	0.00282343
AT3G25640	8152.66	-0.159173	0.0483096	-3.29484	0.000984771	0.00282343
AT3G25650	8152.66	-0.159173	0.0483096	-3.29484	0.000984771	0.00282343
AT3G25655	8152.66	-0.159173	0.0483096	-3.29484	0.000984771	0.00282343
AT3G00230	1475.89	-0.396884	0.12065	-3.28955	0.00100347	0.0028712
AT3G06778	1475.89	-0.396884	0.12065	-3.28955	0.00100347	0.0028712
AT4G34800	770.158	-0.413596	0.12573	-3.28955	0.00100347	0.0028712
AT1G14880	204.224	-0.95749	0.291192	-3.28818	0.00100837	0.0028844
AT4G37850	5871.74	-0.15154	0.0461005	-3.28716	0.00101204	0.00289322
AT4G37860	5871.74	-0.15154	0.0461005	-3.28716	0.00101204	0.00289322
AT2G39590	391.844	-0.612564	0.186373	-3.28676	0.00101348	0.00289565
AT2G39600	391.844	-0.612564	0.186373	-3.28676	0.00101348	0.00289565
AT5G62730	470.421	-0.624065	0.190107	-3.28271	0.00102815	0.00293502
AT1G27461	547.722	-0.626363	0.19091	-3.28093	0.00103464	0.0029527
AT2G45550	249.09	-0.972177	0.296406	-3.27989	0.00103849	0.00296283
AT4G32870	189.074	-0.924919	0.282088	-3.27884	0.00104236	0.00297217
AT2G02250	1262.95	-0.422716	0.128928	-3.27869	0.0010429	0.00297285
AT5G60110	342.416	-0.619714	0.189081	-3.27751	0.00104727	0.00298444
AT1G31710	1658.49	-0.301743	0.0921116	-3.27584	0.00105348	0.00299955
AT5G06070	1501.9	-0.352612	0.107728	-3.27317	0.00106348	0.00302715
AT3G13370	873.821	-0.450346	0.137677	-3.27103	0.00107155	0.00304924
AT2G00970	382.44	-0.713178	0.218335	-3.26644	0.00108908	0.00309643
AT2G47140	382.44	-0.713178	0.218335	-3.26644	0.00108908	0.00309643
AT2G47150	382.44	-0.713178	0.218335	-3.26644	0.00108908	0.00309643
AT1G12980	2802.76	-0.305177	0.0934732	-3.26485	0.0010952	0.00311295
AT1G10380	3499.41	-0.213908	0.0655287	-3.26434	0.00109719	0.00311681
AT1G10385	3499.41	-0.213908	0.0655287	-3.26434	0.00109719	0.00311681
AT1G30710	1563.43	-0.298687	0.0915178	-3.2637	0.00109967	0.00312204
AT4G32880	1945.73	-0.283824	0.0869714	-3.26342	0.00110078	0.00312429
AT2G19000	18073.5	-0.0997092	0.0305656	-3.26214	0.00110574	0.0031285
AT2G19010	18073.5	-0.0997092	0.0305656	-3.26214	0.00110574	0.0031285
AT2G19020	18073.5	-0.0997092	0.0305656	-3.26214	0.00110574	0.0031285
AT2G19045	18073.5	-0.0997092	0.0305656	-3.26214	0.00110574	0.0031285
AT2G19060	18073.5	-0.0997092	0.0305656	-3.26214	0.00110574	0.0031285
AT2G19070	18073.5	-0.0997092	0.0305656	-3.26214	0.00110574	0.0031285
AT2G19030	18073.5	-0.0997092	0.0305656	-3.26214	0.00110574	0.0031285
AT2G19040	18073.5	-0.0997092	0.0305656	-3.26214	0.00110574	0.0031285
AT2G19050	18073.5	-0.0997092	0.0305656	-3.26214	0.00110574	0.0031285
AT5G20230	5672.94	-0.171922	0.052738	-3.25992	0.00111444	0.00314951
AT5G20240	5672.94	-0.171922	0.052738	-3.25992	0.00111444	0.00314951
AT5G03115	5672.94	-0.171922	0.052738	-3.25992	0.00111444	0.00314951
AT4G00390	4853.26	-0.241919	0.074248	-3.25826	0.00112099	0.00316619
AT4G00400	4853.26	-0.241919	0.074248	-3.25826	0.00112099	0.00316619
AT5G63715	1519.44	-0.307309	0.0944604	-3.25331	0.0011407	0.00321273
AT1G37140	506.133	-0.567043	0.17436	-3.25214	0.00114539	0.00322313
AT4G06830	6379.1	-0.259664	0.0799866	-3.24634	0.00116899	0.00328207
AT4G18610	6379.1	-0.259664	0.0799866	-3.24634	0.00116899	0.00328207
AT4G18620	6379.1	-0.259664	0.0799866	-3.24634	0.00116899	0.00328207
AT2G07860	3357.96	-0.191005	0.0588585	-3.24516	0.00117385	0.00329198
AT2G23060	3357.96	-0.191005	0.0588585	-3.24516	0.00117385	0.00329198
AT2G07865	3357.96	-0.191005	0.0588585	-3.24516	0.00117385	0.00329198
AT2G07870	3357.96	-0.191005	0.0588585	-3.24516	0.00117385	0.00329198
AT4G36670	194.872	-0.840892	0.259544	-3.23988	0.0011958	0.00335068
AT4G02810	264.66	-0.736294	0.227294	-3.23938	0.00119789	0.00335558
AT2G45750	641.087	-0.450735	0.139194	-3.23819	0.00120291	0.0033687
AT2G29430	340.282	-0.751568	0.232327	-3.23496	0.00121661	0.00340417
AT2G29440	340.282	-0.751568	0.232327	-3.23496	0.00121661	0.00340417
AT5G13880	459.408	-0.562895	0.174052	-3.23406	0.00122044	0.00341392
AT5G20740	569.891	-0.602121	0.186187	-3.23395	0.0012209	0.00341424
AT1G09493	2444.68	-0.253573	0.0784631	-3.23174	0.00123038	0.00343977
AT4G21690	4608.54	-0.172881	0.0535197	-3.23024	0.00123687	0.00345597
AT4G07025	4608.54	-0.172881	0.0535197	-3.23024	0.00123687	0.00345597
AT3G05465	302.762	-0.665758	0.206757	-3.22	0.0012819	0.0035737
AT3G13228	1464.64	-0.29636	0.0920503	-3.21955	0.00128393	0.00357734
AT3G13229	1464.64	-0.29636	0.0920503	-3.21955	0.00128393	0.00357734
AT4G14690	672.242	-0.536077	0.16683	-3.21331	0.00131215	0.00364773
AT3G10510	672.254	-0.481628	0.149941	-3.21213	0.00131757	0.00366074
AT3G10520	672.254	-0.481628	0.149941	-3.21213	0.00131757	0.00366074
AT1G55570	2917.78	-0.313355	0.0975783	-3.21132	0.00132125	0.0036689
AT1G25425	150.287	-0.884055	0.275441	-3.2096	0.0013292	0.00368889
AT3G09155	3041.24	-0.202719	0.0632458	-3.20525	0.00134944	0.00374193
AT3G58780	3041.24	-0.202719	0.0632458	-3.20525	0.00134944	0.00374193
AT2G16120	900.284	-0.386075	0.120496	-3.20405	0.00135509	0.00375653
AT4G36700	225.059	-0.794831	0.248388	-3.19996	0.00137447	0.00380813
AT5G59930	829.136	-0.458776	0.143376	-3.19981	0.00137518	0.00380901
AT2G21890	2160.64	-0.244345	0.076407	-3.19794	0.00138412	0.00383108
AT4G22050	19363.7	-0.105856	0.033106	-3.1975	0.00138625	0.00383108
AT4G22070	19363.7	-0.105856	0.033106	-3.1975	0.00138625	0.00383108
AT4G22080	19363.7	-0.105856	0.033106	-3.1975	0.00138625	0.00383108
AT4G07040	19363.7	-0.105856	0.033106	-3.1975	0.00138625	0.00383108
AT4G07045	19363.7	-0.105856	0.033106	-3.1975	0.00138625	0.00383108
AT4G07050	19363.7	-0.105856	0.033106	-3.1975	0.00138625	0.00383108
AT4G22060	19363.7	-0.105856	0.033106	-3.1975	0.00138625	0.00383108
AT5G59390	495.212	-0.626501	0.195961	-3.19707	0.0013883	0.00383569
AT4G37050	1061.97	-0.378006	0.118257	-3.19649	0.00139112	0.00383887
AT1G74000	2877.48	-0.277565	0.0868359	-3.19643	0.0013914	0.00383887
AT1G74010	2877.48	-0.277565	0.0868359	-3.19643	0.0013914	0.00383887
AT2G20100	4076.57	-0.196849	0.0616093	-3.19511	0.00139776	0.00385427
AT4G18540	420.828	-0.852068	0.266769	-3.19403	0.00140301	0.00386766
AT1G62540	916.167	-0.416881	0.130551	-3.19324	0.00140685	0.00387502
AT4G13420	2481.04	-0.266743	0.0835495	-3.19263	0.00140982	0.00388212
AT5G07080	2328.67	-0.301803	0.0946333	-3.18919	0.00142674	0.0039276
AT3G25710	10081.9	-0.178145	0.0559814	-3.18223	0.00146148	0.00402099
AT3G44970	1673.53	-0.284451	0.0894979	-3.1783	0.00148142	0.0040702
AT2G14710	2199.6	-0.252123	0.0793389	-3.1778	0.00148398	0.0040761
AT2G36080	232.85	-0.73314	0.230927	-3.17478	0.00149953	0.00411537
AT1G08983	7856.83	-0.14251	0.0449495	-3.17045	0.00152201	0.00416896
AT1G68350	7856.83	-0.14251	0.0449495	-3.17045	0.00152201	0.00416896
AT1G68360	7856.83	-0.14251	0.0449495	-3.17045	0.00152201	0.00416896
AT1G73805	1235.26	-0.399884	0.126172	-3.16935	0.00152781	0.00418368
AT1G70920	1633.41	-0.310458	0.0980009	-3.16791	0.00153537	0.00420189
AT1G07923	3656.8	-0.176747	0.0559345	-3.1599	0.00157824	0.00430627
AT1G07927	3656.8	-0.176747	0.0559345	-3.1599	0.00157824	0.00430627
AT1G53635	3656.8	-0.176747	0.0559345	-3.1599	0.00157824	0.00430627
AT1G53640	3656.8	-0.176747	0.0559345	-3.1599	0.00157824	0.00430627
AT5G18270	1110.54	-0.35068	0.111082	-3.15694	0.00159433	0.00433893
AT5G01665	1731.08	-0.275441	0.0872562	-3.1567	0.00159566	0.00433893
AT5G10120	1731.08	-0.275441	0.0872562	-3.1567	0.00159566	0.00433893
AT5G10130	1731.08	-0.275441	0.0872562	-3.1567	0.00159566	0.00433893
AT3G05115	9042.08	-0.12372	0.0391945	-3.15657	0.00159636	0.00433893
AT3G26812	9042.08	-0.12372	0.0391945	-3.15657	0.00159636	0.00433893
AT3G26813	9042.08	-0.12372	0.0391945	-3.15657	0.00159636	0.00433893
AT3G26819	9042.08	-0.12372	0.0391945	-3.15657	0.00159636	0.00433893
AT3G26820	9042.08	-0.12372	0.0391945	-3.15657	0.00159636	0.00433893
AT3G05095	9042.08	-0.12372	0.0391945	-3.15657	0.00159636	0.00433893
AT3G05105	9042.08	-0.12372	0.0391945	-3.15657	0.00159636	0.00433893
AT3G26815	9042.08	-0.12372	0.0391945	-3.15657	0.00159636	0.00433893
AT3G26816	9042.08	-0.12372	0.0391945	-3.15657	0.00159636	0.00433893
AT3G26818	9042.08	-0.12372	0.0391945	-3.15657	0.00159636	0.00433893
AT1G22760	1049.28	-0.351974	0.11156	-3.15501	0.0016049	0.00435975
AT4G29600	1079.18	-0.35499	0.112573	-3.15341	0.00161375	0.00438258
AT5G66220	553.016	-0.555952	0.176337	-3.15278	0.00161724	0.00439087
AT5G55250	5861.14	-0.173103	0.0549298	-3.15136	0.00162514	0.00440867
AT4G35060	777.899	-0.425941	0.135176	-3.15102	0.00162702	0.00441256
AT3G25240	699.806	-0.452805	0.143758	-3.14978	0.00163395	0.00442855
AT1G80450	306.682	-0.757412	0.240469	-3.14972	0.00163426	0.00442855
AT4G24110	108.963	-1.11522	0.354788	-3.14335	0.00167027	0.00452241
AT1G21910	522.873	-0.479007	0.152467	-3.14171	0.00167966	0.00454658
AT5G09440	145.478	-0.911576	0.29032	-3.1399	0.00169007	0.00457101
AT3G44300	1320.55	-0.401723	0.128307	-3.13094	0.00174247	0.00470886
AT2G09270	753.544	-0.452669	0.144634	-3.12975	0.00174953	0.00472407
AT2G41415	753.544	-0.452669	0.144634	-3.12975	0.00174953	0.00472407
AT2G41417	753.544	-0.452669	0.144634	-3.12975	0.00174953	0.00472407
AT1G02070	2048.6	-0.304915	0.0974377	-3.12933	0.00175204	0.00472955
AT1G62030	326.546	-0.677863	0.216626	-3.12919	0.00175289	0.00473055
AT2G46640	2356.96	-0.268644	0.0859155	-3.12684	0.00176694	0.00476715
AT5G27690	1256.21	-0.400977	0.128285	-3.12566	0.00177405	0.00478373
AT3G45940	514.013	-0.515478	0.165142	-3.12142	0.00179983	0.0048361
AT3G45935	514.013	-0.515478	0.165142	-3.12142	0.00179983	0.0048361
AT3G01445	3502.15	-0.186776	0.0599439	-3.11585	0.00183415	0.00491495
AT3G04220	3502.15	-0.186776	0.0599439	-3.11585	0.00183415	0.00491495
AT3G04230	3502.15	-0.186776	0.0599439	-3.11585	0.00183415	0.00491495
AT2G40560	1469.37	-0.27226	0.0874236	-3.11427	0.00184402	0.00494007
AT1G21530	699.752	-0.417806	0.13418	-3.11378	0.00184707	0.00494687
AT4G04490	363.735	-0.824644	0.264861	-3.1135	0.00184882	0.00495023
AT5G15130	5789.08	-0.211981	0.068093	-3.11311	0.00185126	0.00495543
AT1G02940	305.915	-0.690297	0.221891	-3.11098	0.00186467	0.00498861
AT5G44400	663.618	-0.490404	0.15766	-3.11052	0.00186759	0.00499508
AT1G72570	6252.06	-0.150034	0.0483271	-3.10456	0.00190565	0.00508724
AT1G72590	6252.06	-0.150034	0.0483271	-3.10456	0.00190565	0.00508724
AT1G72580	6252.06	-0.150034	0.0483271	-3.10456	0.00190565	0.00508724
AT3G01010	838.169	-0.377422	0.12164	-3.10278	0.00191713	0.00511096
AT3G01015	838.169	-0.377422	0.12164	-3.10278	0.00191713	0.00511096
AT3G01020	838.169	-0.377422	0.12164	-3.10278	0.00191713	0.00511096
AT1G32510	99.8975	-1.02914	0.332621	-3.09404	0.00197452	0.0052512
AT5G09970	4430.61	-0.245199	0.0792721	-3.09313	0.00198055	0.00526584
AT4G01410	251.584	-0.70427	0.227753	-3.09225	0.00198646	0.00528012
AT4G07815	5515.76	-0.250166	0.0809999	-3.08847	0.0020119	0.00534056
AT4G27420	5515.76	-0.250166	0.0809999	-3.08847	0.0020119	0.00534056
AT4G27415	5515.76	-0.250166	0.0809999	-3.08847	0.0020119	0.00534056
AT1G05097	6002.25	-0.188539	0.061075	-3.087	0.00202187	0.00536127
AT1G05103	6002.25	-0.188539	0.061075	-3.087	0.00202187	0.00536127
AT1G05107	6002.25	-0.188539	0.061075	-3.087	0.00202187	0.00536127
AT1G14580	6002.25	-0.188539	0.061075	-3.087	0.00202187	0.00536127
AT1G02950	668.386	-0.420613	0.136466	-3.08218	0.00205492	0.00544452
AT1G02952	668.386	-0.420613	0.136466	-3.08218	0.00205492	0.00544452
AT1G01900	437.186	-0.690801	0.224221	-3.0809	0.00206377	0.00546651
AT1G76610	653.594	-0.539335	0.175175	-3.07884	0.00207811	0.00550153
AT2G08720	467.055	-0.539096	0.17511	-3.0786	0.00207973	0.00550289
AT2G35215	467.055	-0.539096	0.17511	-3.0786	0.00207973	0.00550289
AT1G52890	1174.04	-0.305209	0.0993309	-3.07265	0.00212166	0.0056063
AT5G59220	190.046	-0.825192	0.268575	-3.07248	0.00212289	0.00560806
AT4G19800	6640.79	-0.157164	0.0512091	-3.06906	0.00214734	0.00566742
AT4G19810	6640.79	-0.157164	0.0512091	-3.06906	0.00214734	0.00566742
AT3G13730	1218.43	-0.294584	0.0959866	-3.06902	0.00214766	0.00566742
AT3G09365	1819.61	-0.256024	0.083454	-3.06784	0.0021561	0.00568819
AT1G25410	2023.53	-0.348227	0.113753	-3.06124	0.0022042	0.00580268
AT1G75550	204.252	-0.821385	0.268587	-3.05817	0.00222691	0.00585936
AT5G17090	21335.3	-0.117944	0.0385857	-3.05668	0.00223801	0.00588072
AT5G17100	21335.3	-0.117944	0.0385857	-3.05668	0.00223801	0.00588072
AT5G17110	21335.3	-0.117944	0.0385857	-3.05668	0.00223801	0.00588072
AT5G17120	21335.3	-0.117944	0.0385857	-3.05668	0.00223801	0.00588072
AT5G17080	21335.3	-0.117944	0.0385857	-3.05668	0.00223801	0.00588072
AT2G15130	190.657	-0.930662	0.304727	-3.05408	0.00225751	0.00592881
AT3G60470	2136.86	-0.269663	0.0883148	-3.05343	0.00226244	0.00594019
AT4G07305	5174.85	-0.159435	0.0522506	-3.05135	0.00227814	0.00597505
AT4G07335	5174.85	-0.159435	0.0522506	-3.05135	0.00227814	0.00597505
AT4G25010	5174.85	-0.159435	0.0522506	-3.05135	0.00227814	0.00597505
AT4G25020	5174.85	-0.159435	0.0522506	-3.05135	0.00227814	0.00597505
AT1G46840	2883.39	-0.231516	0.0759291	-3.04911	0.00229521	0.00601662
AT1G46912	2883.39	-0.231516	0.0759291	-3.04911	0.00229521	0.00601662
AT1G03780	8236.9	-0.212931	0.0698935	-3.04651	0.00231518	0.00606093
AT1G03790	8236.9	-0.212931	0.0698935	-3.04651	0.00231518	0.00606093
AT1G03800	8236.9	-0.212931	0.0698935	-3.04651	0.00231518	0.00606093
AT1G03810	8236.9	-0.212931	0.0698935	-3.04651	0.00231518	0.00606093
AT1G03820	8236.9	-0.212931	0.0698935	-3.04651	0.00231518	0.00606093
AT1G26870	5178.44	-0.154326	0.0506614	-3.04623	0.00231731	0.00606491
AT3G18650	589.926	-0.601771	0.197638	-3.04482	0.00232818	0.00609175
AT1G28400	526.675	-0.472835	0.155346	-3.04376	0.00233643	0.00611171
AT5G56390	7503.99	-0.159065	0.0522728	-3.04299	0.00234242	0.0061209
AT5G56420	7503.99	-0.159065	0.0522728	-3.04299	0.00234242	0.0061209
AT5G56400	7503.99	-0.159065	0.0522728	-3.04299	0.00234242	0.0061209
AT5G56410	7503.99	-0.159065	0.0522728	-3.04299	0.00234242	0.0061209
AT1G62560	649.996	-0.443475	0.145799	-3.04168	0.00235265	0.00614222
AT3G28910	1516.81	-0.278146	0.0914714	-3.0408	0.00235954	0.00615748
AT2G16730	3789.31	-0.260364	0.08565	-3.03986	0.0023669	0.00617343
AT2G16740	3789.31	-0.260364	0.08565	-3.03986	0.0023669	0.00617343
AT1G68795	323.135	-0.681689	0.224342	-3.03862	0.00237668	0.0061973
AT5G54790	3235.76	-0.196845	0.064811	-3.03722	0.0023877	0.00622111
AT5G08265	3235.76	-0.196845	0.064811	-3.03722	0.0023877	0.00622111
AT5G40310	13326	-0.104613	0.0344603	-3.03574	0.00239943	0.00624181
AT5G40315	13326	-0.104613	0.0344603	-3.03574	0.00239943	0.00624181
AT5G40316	13326	-0.104613	0.0344603	-3.03574	0.00239943	0.00624181
AT5G40320	13326	-0.104613	0.0344603	-3.03574	0.00239943	0.00624181
AT5G40330	13326	-0.104613	0.0344603	-3.03574	0.00239943	0.00624181
AT5G40340	13326	-0.104613	0.0344603	-3.03574	0.00239943	0.00624181
AT4G35280	1115.4	-0.327247	0.107912	-3.03254	0.00242507	0.00630187
AT1G68960	348.987	-0.750812	0.247665	-3.03157	0.00243289	0.00631886
AT1G04077	318.309	-0.7485	0.247094	-3.02921	0.00245193	0.00636496
AT3G50123	3145.64	-0.209702	0.0692866	-3.02659	0.00247326	0.0064119
AT3G50130	3145.64	-0.209702	0.0692866	-3.02659	0.00247326	0.0064119
AT3G50140	3145.64	-0.209702	0.0692866	-3.02659	0.00247326	0.0064119
AT1G64940	364.102	-0.693668	0.229271	-3.02554	0.00248187	0.00643255
AT1G28375	529.628	-0.535953	0.177335	-3.02227	0.00250886	0.00649899
AT1G08903	504.333	-0.476802	0.157823	-3.02112	0.00251842	0.00651701
AT2G15090	412.371	-0.562571	0.186417	-3.01781	0.00254608	0.00658687
AT3G26790	4702.42	-0.154032	0.0510911	-3.01485	0.00257103	0.00664273
AT1G69320	957.543	-0.439759	0.14593	-3.01349	0.00258263	0.0066692
AT5G22090	3175.96	-0.177348	0.0588827	-3.01189	0.0025963	0.00670102
AT1G05577	2521.44	-0.243656	0.0809119	-3.01138	0.00260062	0.00670864
AT1G05580	2521.44	-0.243656	0.0809119	-3.01138	0.00260062	0.00670864
AT2G04895	870.597	-0.481424	0.160436	-3.00072	0.00269341	0.00693896
AT5G53510	1487.6	-0.29127	0.0971548	-2.998	0.00271756	0.00699935
AT4G04500	650.915	-0.642169	0.21451	-2.99366	0.00275651	0.00708859
AT3G59070	370.682	-0.621771	0.208085	-2.98806	0.00280752	0.00721413
AT2G04170	4225.83	-0.20159	0.0675503	-2.9843	0.00284231	0.00729971
AT4G05790	3300.78	-0.204073	0.0684002	-2.98352	0.00284954	0.00731258
AT4G05795	3300.78	-0.204073	0.0684002	-2.98352	0.00284954	0.00731258
AT4G10490	3300.78	-0.204073	0.0684002	-2.98352	0.00284954	0.00731258
AT3G13790	615.602	-0.462651	0.155557	-2.97416	0.00293791	0.00753546
AT3G04875	1752.57	-0.376352	0.126652	-2.97155	0.002963	0.00757999
AT3G25170	1752.57	-0.376352	0.126652	-2.97155	0.002963	0.00757999
AT3G25180	1752.57	-0.376352	0.126652	-2.97155	0.002963	0.00757999
AT1G66310	3828.07	-0.213749	0.0719337	-2.97147	0.0029638	0.00757999
AT1G08833	3828.07	-0.213749	0.0719337	-2.97147	0.0029638	0.00757999
AT1G09805	3828.07	-0.213749	0.0719337	-2.97147	0.0029638	0.00757999
AT1G66320	3828.07	-0.213749	0.0719337	-2.97147	0.0029638	0.00757999
AT2G46493	2520.82	-0.197955	0.066622	-2.97132	0.00296525	0.00757999
AT2G46494	2520.82	-0.197955	0.066622	-2.97132	0.00296525	0.00757999
AT2G46495	2520.82	-0.197955	0.066622	-2.97132	0.00296525	0.00757999
AT3G50230	102.584	-1.07346	0.361507	-2.96941	0.00298369	0.0076232
AT3G28290	835.191	-0.397352	0.133854	-2.96855	0.00299205	0.00764257
AT1G12630	744.047	-0.471223	0.158868	-2.96613	0.00301573	0.00769709
AT5G53030	135.569	-0.858499	0.290328	-2.95699	0.00310654	0.00790844
AT3G21550	292.355	-0.626585	0.211916	-2.95676	0.00310894	0.0079113
AT1G66770	782.945	-0.441452	0.149455	-2.95375	0.00313936	0.00797758
AT5G06620	5938.04	-0.198489	0.0673089	-2.94893	0.0031888	0.00808451
AT5G06650	5938.04	-0.198489	0.0673089	-2.94893	0.0031888	0.00808451
AT5G06630	5938.04	-0.198489	0.0673089	-2.94893	0.0031888	0.00808451
AT5G06640	5938.04	-0.198489	0.0673089	-2.94893	0.0031888	0.00808451
AT5G06645	5938.04	-0.198489	0.0673089	-2.94893	0.0031888	0.00808451
AT1G52400	619.365	-0.5275	0.178901	-2.94855	0.00319268	0.00809226
AT2G37700	1221.78	-0.305132	0.103644	-2.94403	0.00323969	0.00819879
AT5G66816	3535.83	-0.165426	0.0562308	-2.94192	0.00326187	0.0082465
AT5G09715	3535.83	-0.165426	0.0562308	-2.94192	0.00326187	0.0082465
AT5G66815	3535.83	-0.165426	0.0562308	-2.94192	0.00326187	0.0082465
AT3G15870	1461.63	-0.288551	0.0981212	-2.94076	0.00327406	0.00827308
AT5G43870	421.144	-0.614279	0.208971	-2.93954	0.00328704	0.00830374
AT1G64900	6200.04	-0.144526	0.049191	-2.93805	0.00330282	0.00833509
AT1G64910	6200.04	-0.144526	0.049191	-2.93805	0.00330282	0.00833509
AT1G64920	6200.04	-0.144526	0.049191	-2.93805	0.00330282	0.00833509
AT1G64930	6200.04	-0.144526	0.049191	-2.93805	0.00330282	0.00833509
AT2G28420	342.7	-0.635927	0.216601	-2.93593	0.00332549	0.00838372
AT5G27510	222.57	-0.903926	0.308185	-2.93306	0.00335634	0.00844857
AT5G03840	5095.26	-0.153038	0.052185	-2.93261	0.00336123	0.00845873
AT1G13590	387.662	-0.519985	0.17779	-2.92472	0.00344771	0.00866752
AT3G15280	693.974	-0.380361	0.130265	-2.9199	0.00350143	0.00880034
AT3G43250	197.024	-0.769498	0.264038	-2.91435	0.00356434	0.00895618
AT2G38300	3236.72	-0.191536	0.0657499	-2.9131	0.00357864	0.00898982
AT1G52410	309.333	-0.602651	0.206899	-2.91277	0.00358233	0.0089968
AT3G50373	696.448	-0.387882	0.133229	-2.91139	0.0035982	0.00902747
AT5G06610	298.901	-0.6283	0.216069	-2.90787	0.00363902	0.00912526
AT1G08670	1178.37	-0.282749	0.0972779	-2.90661	0.0036537	0.00915975
AT5G51250	150.789	-0.836868	0.288007	-2.90572	0.00366412	0.00918355
AT2G22510	2078.64	-0.21354	0.0734988	-2.90535	0.00366841	0.00918963
AT2G22520	2078.64	-0.21354	0.0734988	-2.90535	0.00366841	0.00918963
AT4G03470	478.041	-0.697343	0.240166	-2.90358	0.00368918	0.00923931
AT2G02130	1410.75	-0.257509	0.0887894	-2.90022	0.00372904	0.00932732
AT2G04195	1410.75	-0.257509	0.0887894	-2.90022	0.00372904	0.00932732
AT3G14385	632.927	-0.437288	0.150815	-2.8995	0.00373761	0.00934638
AT2G39030	5022.88	-0.19428	0.0670428	-2.89785	0.00375731	0.00938377
AT2G39040	5022.88	-0.19428	0.0670428	-2.89785	0.00375731	0.00938377
AT3G29380	124.65	-1.00134	0.345685	-2.89667	0.00377148	0.00941679
AT4G00295	1796.14	-0.3074	0.106129	-2.89648	0.00377374	0.00942005
AT1G13670	5617.11	-0.176438	0.0609272	-2.89588	0.00378095	0.00943327
AT1G13680	5617.11	-0.176438	0.0609272	-2.89588	0.00378095	0.00943327
AT1G48400	580.241	-0.565357	0.195486	-2.89206	0.00382726	0.00952956
AT1G48405	580.241	-0.565357	0.195486	-2.89206	0.00382726	0.00952956
AT3G14700	435.797	-0.57936	0.200511	-2.88943	0.00385946	0.00960249
AT3G14710	435.797	-0.57936	0.200511	-2.88943	0.00385946	0.00960249
AT1G05937	2706.16	-0.192604	0.0667168	-2.88688	0.00389082	0.00967564
AT1G25240	2706.16	-0.192604	0.0667168	-2.88688	0.00389082	0.00967564
AT4G10190	1317.41	-0.320646	0.111139	-2.8851	0.00391292	0.00972571
AT4G24300	860.361	-0.359412	0.12486	-2.87853	0.00399538	0.00992066
AT4G24310	860.361	-0.359412	0.12486	-2.87853	0.00399538	0.00992066
AT1G26780	7769.42	-0.146638	0.0509527	-2.87792	0.00400308	0.0099348
AT1G26773	7769.42	-0.146638	0.0509527	-2.87792	0.00400308	0.0099348
AT3G15050	578.532	-0.48574	0.168793	-2.87773	0.00400548	0.00993576
AT3G15055	578.532	-0.48574	0.168793	-2.87773	0.00400548	0.00993576
AT2G03740	2034.3	-0.244447	0.0849672	-2.87696	0.00401526	0.00995753
AT2G05720	482.6	-0.493973	0.171888	-2.8738	0.00405564	0.0100551
AT2G14960	5255.38	-0.163284	0.0568291	-2.87325	0.00406276	0.0100703
AT3G13890	4421.73	-0.166215	0.0579242	-2.86952	0.00411092	0.0101743
AT5G09610	174.355	-0.960133	0.335305	-2.86346	0.00419042	0.0103581
AT1G22650	111.261	-0.905567	0.31631	-2.86291	0.00419766	0.0103734
AT3G01290	144.107	-1.05591	0.369403	-2.85841	0.00425766	0.0105112
AT1G29290	284.635	-0.65178	0.228257	-2.85546	0.00429741	0.010604
AT5G65300	234.475	-0.69697	0.244283	-2.85313	0.00432913	0.0106716
AT4G05230	1738.41	-0.251383	0.0881213	-2.8527	0.00433498	0.0106807
AT4G05240	1738.41	-0.251383	0.0881213	-2.8527	0.00433498	0.0106807
AT1G49310	3626.57	-0.161555	0.0566529	-2.85167	0.00434905	0.0107115
AT2G26010	2947.15	-0.211324	0.0741236	-2.85096	0.0043587	0.0107284
AT2G26020	2947.15	-0.211324	0.0741236	-2.85096	0.0043587	0.0107284
AT2G46770	12256.2	-0.168564	0.0591659	-2.84901	0.00438557	0.0107892
AT2G46765	12256.2	-0.168564	0.0591659	-2.84901	0.00438557	0.0107892
AT4G08870	395.394	-0.612923	0.215222	-2.84787	0.00440131	0.0108225
AT3G48850	415.348	-0.661452	0.232595	-2.84379	0.00445803	0.0109538
AT3G08455	4073.02	-0.182566	0.0642201	-2.84282	0.00447161	0.0109736
AT3G08460	4073.02	-0.182566	0.0642201	-2.84282	0.00447161	0.0109736
AT3G08465	4073.02	-0.182566	0.0642201	-2.84282	0.00447161	0.0109736
AT3G55230	4073.02	-0.182566	0.0642201	-2.84282	0.00447161	0.0109736
AT3G55240	4073.02	-0.182566	0.0642201	-2.84282	0.00447161	0.0109736
AT5G22890	1044.18	-0.353351	0.124341	-2.8418	0.00448602	0.0110062
AT2G16700	116.952	-0.875348	0.30805	-2.84158	0.00448906	0.0110109
AT5G58850	5235.16	-0.190321	0.06699	-2.84104	0.00449664	0.011024
AT5G58860	5235.16	-0.190321	0.06699	-2.84104	0.00449664	0.011024
AT1G06153	546.345	-0.564755	0.199077	-2.83686	0.00455597	0.0111639
AT1G28390	546.345	-0.564755	0.199077	-2.83686	0.00455597	0.0111639
AT1G80390	968.312	-0.322714	0.114078	-2.82889	0.00467103	0.0114193
AT5G02750	321.285	-0.561696	0.19865	-2.82756	0.00469044	0.0114622
AT3G18550	2327.74	-0.283812	0.100417	-2.82634	0.00470832	0.011503
AT2G23230	5025.93	-0.165049	0.0584269	-2.82487	0.00472992	0.0115444
AT2G23240	5025.93	-0.165049	0.0584269	-2.82487	0.00472992	0.0115444
AT2G23250	5025.93	-0.165049	0.0584269	-2.82487	0.00472992	0.0115444
AT2G23260	5025.93	-0.165049	0.0584269	-2.82487	0.00472992	0.0115444
AT1G33710	263.448	-0.644457	0.228472	-2.82073	0.0047915	0.0116783
AT2G41600	2293.66	-0.250289	0.0887648	-2.81969	0.00480694	0.0117034
AT2G41610	2293.66	-0.250289	0.0887648	-2.81969	0.00480694	0.0117034
AT2G41616	2293.66	-0.250289	0.0887648	-2.81969	0.00480694	0.0117034
AT2G41620	2293.66	-0.250289	0.0887648	-2.81969	0.00480694	0.0117034
AT2G36780	508.275	-0.457735	0.162359	-2.81928	0.00481316	0.0117157
AT3G45760	1216.17	-0.290394	0.103031	-2.8185	0.00482483	0.0117412
AT3G59260	327.964	-0.631621	0.224212	-2.81707	0.00484634	0.0117791
AT3G12090	495.708	-0.474264	0.168537	-2.81401	0.0048928	0.011876
AT1G70020	1800.72	-0.283713	0.100826	-2.81389	0.00489465	0.011876
AT1G70030	1800.72	-0.283713	0.100826	-2.81389	0.00489465	0.011876
AT1G25270	1530.32	-0.318704	0.113277	-2.81349	0.00490071	0.0118878
AT3G02805	2515.09	-0.194894	0.0692901	-2.81272	0.0049124	0.0119074
AT3G02815	2515.09	-0.194894	0.0692901	-2.81272	0.0049124	0.0119074
AT3G13980	2515.09	-0.194894	0.0692901	-2.81272	0.0049124	0.0119074
AT3G22060	547.67	-0.420513	0.149621	-2.81052	0.00494615	0.0119774
AT2G02080	2841.74	-0.180375	0.0642472	-2.80752	0.00499245	0.0120836
AT5G54710	579.62	-0.417516	0.148755	-2.80674	0.00500458	0.01211
AT2G42540	592.938	-0.484192	0.172614	-2.80506	0.00503075	0.0121704
AT1G59725	11472.2	-0.116764	0.0416522	-2.8033	0.00505828	0.012222
AT1G59724	11472.2	-0.116764	0.0416522	-2.8033	0.00505828	0.012222
AT1G59730	11472.2	-0.116764	0.0416522	-2.8033	0.00505828	0.012222
AT1G05157	878.532	-0.358377	0.127895	-2.80213	0.0050767	0.0122635
AT1G30720	621.151	-0.445398	0.158986	-2.8015	0.00508653	0.0122843
AT3G10720	64.2107	-1.1418	0.408593	-2.79446	0.00519869	0.0125459
AT1G80130	739.776	-0.374484	0.134265	-2.78914	0.00528489	0.0127477
AT1G69560	1007.77	-0.303652	0.108929	-2.78761	0.0053098	0.0128047
AT2G30310	835.586	-0.375104	0.1347	-2.78474	0.00535712	0.0129031
AT2G28510	1676.72	-0.242999	0.0872792	-2.78415	0.00536679	0.0129232
AT1G66720	4563.44	-0.244696	0.0879492	-2.78224	0.00539856	0.0129839
AT4G00870	6281.72	-0.148187	0.053363	-2.77697	0.00548685	0.013161
AT4G00872	6281.72	-0.148187	0.053363	-2.77697	0.00548685	0.013161
AT4G00880	6281.72	-0.148187	0.053363	-2.77697	0.00548685	0.013161
AT4G00883	6281.72	-0.148187	0.053363	-2.77697	0.00548685	0.013161
AT4G00885	6281.72	-0.148187	0.053363	-2.77697	0.00548685	0.013161
AT1G73590	1582.08	-0.282246	0.10166	-2.77639	0.00549668	0.0131814
AT2G44010	178.11	-0.714549	0.25784	-2.77129	0.0055834	0.0133731
AT5G42630	8698.31	-0.150527	0.0543706	-2.76853	0.00563091	0.0134738
AT5G42635	8698.31	-0.150527	0.0543706	-2.76853	0.00563091	0.0134738
AT1G48000	1301.44	-0.278306	0.100712	-2.76337	0.00572076	0.0136756
AT5G37060	4433.55	-0.172485	0.0626128	-2.75479	0.00587303	0.0140192
AT2G21235	811.682	-0.329276	0.119683	-2.75124	0.00593702	0.0141583
AT1G09030	5936.26	-0.127641	0.0464002	-2.75088	0.00594353	0.0141704
AT4G05755	586.365	-0.420584	0.152902	-2.75068	0.00594709	0.014172
AT4G10020	586.365	-0.420584	0.152902	-2.75068	0.00594709	0.014172
AT1G37130	716.338	-0.43828	0.159402	-2.74952	0.00596825	0.0142156
AT1G22080	1669.17	-0.239093	0.0869999	-2.74819	0.00599245	0.0142639
AT1G22090	1669.17	-0.239093	0.0869999	-2.74819	0.00599245	0.0142639
AT2G03560	1663.68	-0.267162	0.0972171	-2.74809	0.00599429	0.0142639
AT3G03395	2033.84	-0.264833	0.0965042	-2.74426	0.00606466	0.0144209
AT3G16920	2033.84	-0.264833	0.0965042	-2.74426	0.00606466	0.0144209
AT3G16930	2033.84	-0.264833	0.0965042	-2.74426	0.00606466	0.0144209
AT1G59740	15447.3	-0.0971396	0.035404	-2.74375	0.00607419	0.0144401
AT1G48530	337.073	-0.534066	0.194706	-2.74293	0.00608931	0.0144726
AT5G14660	1563.1	-0.287365	0.104822	-2.74146	0.00611675	0.0145277
AT5G14670	1563.1	-0.287365	0.104822	-2.74146	0.00611675	0.0145277
AT5G54610	407.56	-0.541915	0.197675	-2.74145	0.00611693	0.0145277
AT2G41260	3648.33	-0.222986	0.0813693	-2.74042	0.00613605	0.0145626
AT2G41280	3648.33	-0.222986	0.0813693	-2.74042	0.00613605	0.0145626
AT2G41290	3648.33	-0.222986	0.0813693	-2.74042	0.00613605	0.0145626
AT5G33390	608.106	-0.539387	0.196977	-2.73833	0.00617529	0.0146522
AT3G22860	368.623	-0.555065	0.202783	-2.73724	0.00619579	0.0146973
AT5G18160	881.843	-0.368843	0.135032	-2.73152	0.00630433	0.0149369
AT5G02920	526.914	-0.44848	0.164319	-2.72933	0.00634627	0.0150326
AT4G00180	6526.33	-0.16366	0.0599777	-2.72869	0.00635866	0.0150512
AT4G03525	6526.33	-0.16366	0.0599777	-2.72869	0.00635866	0.0150512
AT1G30040	544.488	-0.464696	0.170323	-2.72833	0.00636562	0.0150568
AT5G25110	1403.44	-0.310198	0.113837	-2.72493	0.00643142	0.0152012
AT3G50710	6354.24	-0.15467	0.0567818	-2.72394	0.00645079	0.0152328
AT3G50720	6354.24	-0.15467	0.0567818	-2.72394	0.00645079	0.0152328
AT3G50730	6354.24	-0.15467	0.0567818	-2.72394	0.00645079	0.0152328
AT3G52080	166.145	-0.918456	0.337633	-2.72028	0.00652263	0.0153987
AT3G08080	11268.9	-0.13662	0.0502524	-2.71867	0.00655443	0.0154516
AT3G49760	11268.9	-0.13662	0.0502524	-2.71867	0.00655443	0.0154516
AT3G49770	11268.9	-0.13662	0.0502524	-2.71867	0.00655443	0.0154516
AT3G49780	11268.9	-0.13662	0.0502524	-2.71867	0.00655443	0.0154516
AT1G67270	1868.21	-0.215706	0.0793739	-2.71759	0.00657586	0.0154984
AT4G33830	759.887	-0.542124	0.199545	-2.7168	0.00659162	0.0155319
AT5G11570	2074.96	-0.202109	0.0745014	-2.71282	0.00667125	0.0156858
AT2G29370	1687.62	-0.220159	0.0812154	-2.7108	0.00671202	0.0157659
AT2G29380	1687.62	-0.220159	0.0812154	-2.7108	0.00671202	0.0157659
AT1G59680	6016.75	-0.16218	0.0598372	-2.71035	0.00672125	0.0157659
AT1G59690	6016.75	-0.16218	0.0598372	-2.71035	0.00672125	0.0157659
AT1G59700	6016.75	-0.16218	0.0598372	-2.71035	0.00672125	0.0157659
AT1G59670	6016.75	-0.16218	0.0598372	-2.71035	0.00672125	0.0157659
AT1G59675	6016.75	-0.16218	0.0598372	-2.71035	0.00672125	0.0157659
AT4G14930	938.469	-0.423877	0.156539	-2.70781	0.00677279	0.0158755
AT4G14940	938.469	-0.423877	0.156539	-2.70781	0.00677279	0.0158755
AT2G24800	435.974	-0.584087	0.21592	-2.70512	0.00682807	0.0159975
AT1G59722	1947.44	-0.231382	0.085547	-2.70474	0.00683588	0.0160082
AT1G59723	1947.44	-0.231382	0.085547	-2.70474	0.00683588	0.0160082
AT2G21850	845.475	-0.406192	0.150368	-2.70133	0.00690636	0.0161687
AT2G19910	503.76	-0.518084	0.19237	-2.69317	0.00707764	0.0165312
AT2G19920	503.76	-0.518084	0.19237	-2.69317	0.00707764	0.0165312
AT4G16545	1894.59	-0.276039	0.102543	-2.69193	0.00710405	0.016589
AT1G75790	3295.58	-0.177652	0.0660079	-2.69138	0.00711566	0.0166082
AT1G78580	82.0767	-1.04627	0.389715	-2.68471	0.00725931	0.0169156
AT5G15830	1932.96	-0.204498	0.0762092	-2.68338	0.0072882	0.0169789
AT4G02690	5472.54	-0.136277	0.0508594	-2.67949	0.0073734	0.0171652
AT4G02700	5472.54	-0.136277	0.0508594	-2.67949	0.0073734	0.0171652
AT4G09030	488.696	-0.527125	0.196768	-2.67892	0.00738595	0.0171823
AT4G09035	488.696	-0.527125	0.196768	-2.67892	0.00738595	0.0171823
AT3G14320	182.261	-0.793785	0.296474	-2.67742	0.00741922	0.0172556
AT2G41800	2800.54	-0.176685	0.066041	-2.67538	0.0074644	0.0173485
AT2G41810	2800.54	-0.176685	0.066041	-2.67538	0.0074644	0.0173485
AT3G08860	779.607	-0.370136	0.138414	-2.67412	0.00749247	0.0174096
AT4G12920	4834.85	-0.1326	0.0496116	-2.67277	0.00752281	0.0174647
AT4G12930	4834.85	-0.1326	0.0496116	-2.67277	0.00752281	0.0174647
AT4G12940	4834.85	-0.1326	0.0496116	-2.67277	0.00752281	0.0174647
AT3G25790	7440.83	-0.15389	0.0575793	-2.67267	0.00752503	0.0174647
AT3G25795	7440.83	-0.15389	0.0575793	-2.67267	0.00752503	0.0174647
AT1G58420	143.96	-0.769961	0.288153	-2.67205	0.00753885	0.0174886
AT4G15417	614.958	-0.380075	0.14232	-2.67056	0.00757241	0.0175499
AT4G15420	614.958	-0.380075	0.14232	-2.67056	0.00757241	0.0175499
AT3G44830	355.318	-0.518996	0.19447	-2.66877	0.00761298	0.0176357
AT1G80820	150.247	-0.742664	0.27833	-2.66828	0.00762405	0.0176572
AT4G30450	4004.83	-0.197314	0.0739869	-2.66687	0.00765604	0.0177188
AT4G30460	4004.83	-0.197314	0.0739869	-2.66687	0.00765604	0.0177188
AT3G08770	714.474	-0.342429	0.128478	-2.66527	0.00769263	0.0177952
AT3G09615	584.812	-0.432084	0.162129	-2.66506	0.00769755	0.0177982
AT3G61270	584.812	-0.432084	0.162129	-2.66506	0.00769755	0.0177982
AT5G35760	10417.2	-0.151056	0.0568195	-2.65853	0.00784816	0.0181252
AT5G35770	10417.2	-0.151056	0.0568195	-2.65853	0.00784816	0.0181252
AT2G37100	174.035	-0.856594	0.322451	-2.65651	0.0078954	0.0182216
AT5G06775	13200.6	-0.0917675	0.0345943	-2.65268	0.00798565	0.0184041
AT5G45970	13200.6	-0.0917675	0.0345943	-2.65268	0.00798565	0.0184041
AT5G45980	13200.6	-0.0917675	0.0345943	-2.65268	0.00798565	0.0184041
AT5G45990	13200.6	-0.0917675	0.0345943	-2.65268	0.00798565	0.0184041
AT5G46000	13200.6	-0.0917675	0.0345943	-2.65268	0.00798565	0.0184041
AT5G46010	13200.6	-0.0917675	0.0345943	-2.65268	0.00798565	0.0184041
AT2G36325	686.16	-0.351016	0.132383	-2.65152	0.00801308	0.018463
AT2G18180	199.042	-0.814927	0.307815	-2.64746	0.0081099	0.0186687
AT5G07125	2541.17	-0.230714	0.0871737	-2.6466	0.00813059	0.0186998
AT5G48420	2541.17	-0.230714	0.0871737	-2.6466	0.00813059	0.0186998
AT5G48430	2541.17	-0.230714	0.0871737	-2.6466	0.00813059	0.0186998
AT1G03850	252.894	-0.629309	0.237782	-2.64658	0.00813099	0.0186998
AT5G07800	853.662	-0.316496	0.119596	-2.64638	0.00813572	0.0187063
AT5G10300	136.669	-0.764	0.288942	-2.64413	0.0081902	0.0188272
AT1G21550	1170.14	-0.268056	0.101391	-2.64379	0.00819838	0.0188416
AT1G49960	547.452	-0.434418	0.164364	-2.64302	0.00821706	0.0188801
AT3G01700	115.123	-0.859126	0.325077	-2.64284	0.00822138	0.0188857
AT4G18990	2175.27	-0.223136	0.0844789	-2.64133	0.00825821	0.0189614
AT4G19000	2175.27	-0.223136	0.0844789	-2.64133	0.00825821	0.0189614
AT1G06163	1644.97	-0.271497	0.102885	-2.63883	0.00831918	0.0190837
AT1G28470	1644.97	-0.271497	0.102885	-2.63883	0.00831918	0.0190837
AT1G28480	1644.97	-0.271497	0.102885	-2.63883	0.00831918	0.0190837
AT2G21750	255.202	-0.731036	0.277048	-2.63866	0.00832342	0.0190846
AT2G21770	255.202	-0.731036	0.277048	-2.63866	0.00832342	0.0190846
AT2G21880	785.31	-0.369481	0.140057	-2.63808	0.00833777	0.0191086
AT5G07310	4715.44	-0.156539	0.0594551	-2.63289	0.00846624	0.0193761
AT1G21970	668.802	-0.380714	0.144696	-2.63113	0.00851005	0.0194673
AT2G01790	779.435	-0.386411	0.146883	-2.63073	0.00852007	0.0194857
AT2G39240	443.51	-0.476772	0.181326	-2.62937	0.00855434	0.0195505
AT1G06217	354.496	-0.491412	0.18702	-2.62758	0.00859937	0.0196398
[truncated: 352 more rows]
