# Supplementary material for: The UBP5 histone H2A deubiquitinase counteracts PRCs-mediated repression to regulate Arabidopsis development
Source: Nat Commun. 2024 Jan 22;15:667. doi: 10.1038/s41467-023-44546-8 (PMC10803359; doi:10.1038/s41467-023-44546-8)
Supplement: Supplementary file 12 — Source Data [file 41467_2023_44546_MOESM12_ESM.xlsx]

## Sheet: Fig. 1c
Figure 1c
		FRET E MW (FRET efficiency %)
	Nuclei	PWO1-GFP+UBP5-mCh spec	UBP5-GFP+PWO1-mCh spec	UBP5-GFP+PWO1-mCh	UBP5-GFP	PWO1-GFP	PWO1-GFP_mCh spec
	1	2.19629	3.96623	0.785582	-0.589664	0.291246	10.2416
	2	-0.275591	-2.3626	1.38858	0.1811	7.95076	18.0718
	3	-1.75837	5.63955	0.972763	-0.866586	-0.259542	-0.210576
	4	0.819818	4.80623	3.15283	1.04137	-0.702334	9.50979
	5	3.94935	10.2911	0.99734	-0.15667	2.44787	14.9475
	6	11.32	6.8732	2.63482	0.354526	6.53099	6.1424
	7	10.3737	-1.22523	1.4975	-1.75296	1.89678	15.0259
	8	14.1697	13.672		-0.339828	-1.1265	4.53645
	9	11.9352	1.36364		-2.00647	-5.06563	24.8449
	10	6.20989	7.81401		0.111654	-4.69235	12.8655
	11	0.211082	3.43714		0.214746	-5.94848	32.6098
	12	29.5279	2.47516		-0.443989	0.197699	19.5677
	13	5.52472	5.07117		0.58193	-2.63891	16.8662
	14	12.9477	8.56493		-0.531401	0.855545	7.07502
	15	3.74322			0.715503	1.83372	13.0409
	16	4.76399				-1.18073

## Sheet: Fig.1e
Figure 1Ee: dotted areas denote the blot´s images showed in the manuscript. Remaining samples are not included in the manuscript.

## Sheet: Fig. 2b
Figure 2b
Root Length (cm)							Hypocoytl length (cm)
N	Col-0	UBP5-GFP	ubp5				N	Col-0	UBP5-GFP	ubp5
1	2.173	2.034	1.322				1	0.6	0.604	0.095
2	3.125	3.344	1.583				2	0.737	0.744	0.101
3	2.669	2.789	1.216				3	0.863	0.687	0.148
4	3.292	2.628	1.05				4	0.745	0.913	0.138
5	3.203	2.861	1.645				5	0.85	1.025	0.089
6	2.728	3.032	1.377				6	1.117	0.817	0.177
7	3.327	2.562	1.533				7	1.338	0.876	0.18
8	2.725	3.074	1.402				8	0.792	0.731	0.15
9	2.496	2.852	1.573				9	0.94	0.842	0.164
10	3.205	3.192	1.151				10	0.89	0.885	0.128
11	2.96	3.325	1.367				11	1.041	1.131	0.123
12	2.823	3.318	1.506				12	0.74	0.833	0.167
13	2.765	3.264	1.451				13	0.928	1.034	0.139
14	3.329	3.343	1.605				14	0.933	0.854	0.161
15	2.744	3.033	1.194				15	0.902	0.985	0.158
16	2.726	2.132	1.461				16	0.768	0.675	0.202
17	2.557	2.947	1.274				17	0.954	0.797	0.215
18	3.012	3.329	1.14				18	0.783	0.926	0.125
19	3.34	2.56	1.257				19	0.775	0.924	0.156
20	2.328	3.36	1.308				20	0.895	0.859	0.147

## Sheet: Fig. 2c
Figure 2c
gene	base_mean	log2fold_change	lfc_se	stat	pvalue	padj	significance
AT1G01010	14.2811	-1.62134	0.478493	-3.38844	0.000703	0.0149962	Down
AT1G01020	27.7695	0.0532965	0.281024	0.189651	0.849582	0.958798	Non-significant
AT1G01030	9.48979	-0.476674	0.504873	-0.944147	0.345095	0.714019	Non-significant
AT1G01040	34.9309	0.0469543	0.262042	0.179186	0.857792	0.961582	Non-significant
AT1G01050	215.818	0.0507346	0.12955	0.391623	0.695337	0.907069	Non-significant
AT1G01060	3.21839	-0.585629	0.808051	-0.724742	0.46861	0.798104	Non-significant
AT1G01070	14.3345	-0.145087	0.420895	-0.34471	0.730312	0.918029	Non-significant
AT1G01080	131.355	0.091806	0.156533	0.586497	0.557542	0.84612	Non-significant
AT1G01090	371.809	-0.0319783	0.131526	-0.243133	0.807902	0.94773	Non-significant
AT1G01100	601.189	0.298064	0.132025	2.25763	0.0239688	0.174314	Non-significant
AT1G01110	7.72583	-0.790401	0.518886	-1.52327	0.127692	0.450741	Non-significant
AT1G01120	92.0961	0.0995521	0.238021	0.418249	0.675765	0.8997	Non-significant
AT1G01130	1.98228	-0.0335688	1.08036	-0.0310718	0.975212	0.994368	Non-significant
AT1G01140	141.667	0.11769	0.170719	0.689381	0.490584	0.812484	Non-significant
AT1G01150	0.0954948	-0.281949	3.53381	-0.0797861	0.936407	NA	Non-significant
AT1G01160	56.006	0.0417874	0.207321	0.20156	0.840261	0.955737	Non-significant
AT1G01170	322.359	0.0885453	0.145212	0.609764	0.542018	0.838625	Non-significant
AT1G01180	57.4622	0.172518	0.220301	0.783103	0.433567	0.778211	Non-significant
AT1G01190	4.29851	-2.35215	0.958099	-2.45502	0.0140879	0.125133	Non-significant
AT1G01200	1.6654	-0.0526012	1.10726	-0.047506	0.96211	0.990482	Non-significant
AT1G01210	33.0527	0.124984	0.267589	0.467073	0.640447	0.88544	Non-significant
AT1G01220	34.5305	0.347368	0.278298	1.24819	0.211961	0.581041	Non-significant
AT1G01225	6.10971	0.086185	0.603233	0.142872	0.886391	0.96967	Non-significant
AT1G01230	103.15	0.140443	0.158279	0.887314	0.37491	0.739545	Non-significant
AT1G01240	72.4832	-0.0016617	0.220587	-0.0075332	0.993989	0.9978	Non-significant
AT1G01250	5.22515	0.532904	0.631691	0.843615	0.398884	0.754601	Non-significant
AT1G01260	22.9337	-0.0401983	0.336901	-0.119318	0.905024	0.974711	Non-significant
AT1G01270	0	NA	NA	NA	NA	NA	Non-significant
AT1G01280	0	NA	NA	NA	NA	NA	Non-significant
AT1G01290	27.1606	-0.597287	0.285034	-2.09549	0.0361276	0.224825	Non-significant
AT1G01300	102.436	0.260664	0.227594	1.1453	0.252084	0.627802	Non-significant
AT1G01305	0.111026	1.16072	3.53381	0.328462	0.742562	NA	Non-significant
AT1G01310	0.202319	1.16072	3.53381	0.328462	0.742562	NA	Non-significant
AT1G01320	286.065	0.200877	0.137567	1.46021	0.144232	0.481291	Non-significant
AT1G01335	0	NA	NA	NA	NA	NA	Non-significant
AT1G01340	14.5034	-0.959696	0.444518	-2.15896	0.0308532	0.204324	Non-significant
AT1G01350	44.8851	-0.0374395	0.240546	-0.155644	0.876314	0.96666	Non-significant
AT1G01355	2.34233	1.77147	1.04689	1.69213	0.0906215	0.377434	Non-significant
AT1G01360	27.9538	-0.551004	0.306964	-1.79501	0.0726515	0.33655	Non-significant
AT1G01370	7.26376	-0.516413	0.568719	-0.908027	0.363864	0.729902	Non-significant
AT1G01380	2.60811	-0.151433	0.867157	-0.174632	0.861369	0.962975	Non-significant
AT1G01390	9.09978	2.11885	0.600296	3.52967	0.000416	0.0100061	Up
AT1G01400	0	NA	NA	NA	NA	NA	Non-significant
AT1G01410	0	NA	NA	NA	NA	NA	Non-significant
AT1G01420	25.3011	0.786219	0.299012	2.62939	0.00855379	0.0883556	Non-significant
AT1G01430	109.783	0.155277	0.185258	0.838168	0.401936	0.756552	Non-significant
AT1G01440	34.5438	0.160385	0.259616	0.617778	0.536722	0.8357	Non-significant
AT1G01448	23.5203	-0.915022	0.317635	-2.88074	0.00396746	0.0529996	Non-significant
AT1G01450	0	NA	NA	NA	NA	NA	Non-significant
AT1G01453	1.54557	-0.464544	1.35237	-0.343503	0.73122	0.918029	Non-significant
AT1G01460	0	NA	NA	NA	NA	NA	Non-significant
AT1G01470	226.882	-0.151235	0.196181	-0.770895	0.440769	0.782322	Non-significant
AT1G01480	3.9391	-0.162506	0.948788	-0.171278	0.864005	0.964061	Non-significant
AT1G01490	271.442	0.0374099	0.134547	0.278043	0.780979	0.938632	Non-significant
AT1G01500	68.672	0.0810679	0.208281	0.389224	0.697111	0.907801	Non-significant
AT1G01510	55.0815	0.0961246	0.227748	0.422065	0.672978	0.898715	Non-significant
AT1G01520	0.520095	-0.862881	1.98008	-0.435781	0.662996	NA	Non-significant
AT1G01530	0	NA	NA	NA	NA	NA	Non-significant
AT1G01540	129.422	-0.123981	0.159019	-0.779661	0.435591	0.779717	Non-significant
AT1G01550	418.212	-0.0829133	0.140532	-0.589997	0.555193	0.845833	Non-significant
AT1G01560	12.1766	-0.0581677	0.613161	-0.0948653	0.924422	0.979845	Non-significant
AT1G01570	5.58896	0.185676	0.667577	0.278134	0.780909	0.938632	Non-significant
AT1G01580	4.55624	0.468011	0.7913	0.591446	0.554222	0.845335	Non-significant
AT1G01590	0	NA	NA	NA	NA	NA	Non-significant
AT1G01600	10.6958	-0.793589	0.472503	-1.67954	0.0930466	0.382202	Non-significant
AT1G01610	93.545	-0.256266	0.179949	-1.42411	0.154416	0.499304	Non-significant
AT1G01620	1297.2	-0.244547	0.167867	-1.45679	0.145173	0.482915	Non-significant
AT1G01630	182.49	0.23284	0.162145	1.436	0.151004	0.493225	Non-significant
AT1G01640	11.7222	-0.290661	0.415985	-0.69873	0.484721	0.808868	Non-significant
AT1G01650	78.1964	-0.218919	0.198915	-1.10056	0.271088	0.646599	Non-significant
AT1G01660	1.86895	-0.349547	1.01191	-0.345432	0.729769	0.917777	Non-significant
AT1G01670	2.74695	0.480043	0.868401	0.55279	0.580407	0.856762	Non-significant
AT1G01680	8.01462	2.39699	0.588809	4.07091	4.68e-05	0.00177566	Up
AT1G01690	5.98508	0.0827248	0.617432	0.133982	0.893417	0.970775	Non-significant
AT1G01695	0.390519	1.19873	2.34691	0.51077	0.609512	NA	Non-significant
AT1G01700	0.436146	-0.887767	2.2627	-0.392349	0.6948	NA	Non-significant
AT1G01710	56.1545	-0.0059028	0.207217	-0.0284861	0.977274	0.994368	Non-significant
AT1G01715	9.76657	-0.388329	0.501407	-0.774479	0.438647	0.781268	Non-significant
AT1G01720	112.89	-0.529048	0.197228	-2.68242	0.00730921	0.0789963	Non-significant
AT1G01725	25.9157	-0.312798	0.347732	-0.899538	0.368366	0.734157	Non-significant
AT1G01730	90.1236	0.374974	0.192202	1.95094	0.0510643	0.276217	Non-significant
AT1G01740	5.03302	0.583458	0.764945	0.762744	0.445616	0.784389	Non-significant
AT1G01750	17.8891	-0.468596	0.408718	-1.1465	0.251587	0.627417	Non-significant
AT1G01760	0.897598	-0.41099	1.58717	-0.258945	0.795677	NA	Non-significant
AT1G01770	53.0394	0.0111958	0.248978	0.044967	0.964134	0.990693	Non-significant
AT1G01780	30.0003	0.0872927	0.31133	0.280386	0.779181	0.937865	Non-significant
AT1G01790	88.8011	-0.114854	0.177237	-0.648023	0.51697	0.826016	Non-significant
AT1G01800	209.462	0.449749	0.146072	3.07895	0.00207729	0.033291	Non-significant
AT1G01810	1.15137	-0.820246	1.36394	-0.60138	0.547587	NA	Non-significant
AT1G01820	203.153	0.127519	0.130103	0.980139	0.327018	0.700926	Non-significant
AT1G01830	18.4231	0.0256916	0.355723	0.0722238	0.942424	0.984544	Non-significant
AT1G01840	3.63642	0.433924	0.814549	0.532718	0.594229	0.863382	Non-significant
AT1G01860	25.3386	0.33551	0.322236	1.04119	0.297786	0.672488	Non-significant
AT1G01870	0	NA	NA	NA	NA	NA	Non-significant
AT1G01880	4.22394	0.411045	0.719117	0.571597	0.567595	0.849838	Non-significant
AT1G01890	0	NA	NA	NA	NA	NA	Non-significant
AT1G01900	14.7565	0.12887	0.419609	0.307119	0.758753	0.930468	Non-significant
AT1G01910	88.9328	-0.427502	0.192386	-2.22211	0.026276	0.183887	Non-significant
AT1G01920	30.1078	-0.126882	0.279055	-0.454684	0.649336	0.888991	Non-significant
AT1G01930	23.7259	0.216886	0.311979	0.695192	0.486935	0.809823	Non-significant
AT1G01940	38.9194	-0.246913	0.243994	-1.01196	0.311557	0.686186	Non-significant
AT1G01950	24.7195	-0.858473	0.3145	-2.72965	0.00634024	0.0729416	Non-significant
AT1G01960	83.4983	0.0907099	0.179787	0.504542	0.613881	0.873364	Non-significant
AT1G01970	39.9202	0.0617934	0.243922	0.253333	0.800011	0.945383	Non-significant
AT1G01980	0.113128	-0.281949	3.53381	-0.0797861	0.936407	NA	Non-significant
AT1G01990	37.0595	-2.07959	0.292838	-7.10148	1.23e-12	3.57e-10	Down
AT1G02000	35.9462	-0.0796304	0.265529	-0.299893	0.764259	0.932094	Non-significant
AT1G02010	9.03202	0.27122	0.5108	0.530972	0.595438	0.864335	Non-significant
AT1G02020	25.5375	-0.253967	0.334788	-0.75859	0.448098	0.785666	Non-significant
AT1G02030	0.804831	0.489415	1.67925	0.291449	0.770708	NA	Non-significant
AT1G02040	0.955816	-2.25163	1.56454	-1.43917	0.150103	NA	Non-significant
AT1G02050	14.9477	0.424528	0.381038	1.11414	0.265221	0.640059	Non-significant
AT1G02060	2.42121	1.50614	0.980937	1.53541	0.124684	0.445378	Non-significant
AT1G02065	2.83437	-1.23255	0.920976	-1.3383	0.180797	0.539325	Non-significant
AT1G02067	0	NA	NA	NA	NA	NA	Non-significant
AT1G02070	0.643599	-1.60606	1.86056	-0.863213	0.38802	NA	Non-significant
AT1G02080	108.985	-0.0683091	0.183878	-0.371491	0.710272	0.910886	Non-significant
AT1G02090	63.7867	0.221426	0.204119	1.08479	0.278016	0.653063	Non-significant
AT1G02100	54.1625	0.123006	0.231459	0.531436	0.595116	0.864054	Non-significant
AT1G02110	45.807	0.372754	0.25112	1.48437	0.137711	0.469364	Non-significant
AT1G02120	142.899	0.0485362	0.14408	0.336871	0.736214	0.920439	Non-significant
AT1G02130	106.09	0.0947713	0.19005	0.498665	0.618015	0.875551	Non-significant
AT1G02136	0	NA	NA	NA	NA	NA	Non-significant
AT1G02140	207.845	0.283287	0.12842	2.20594	0.0273879	0.188864	Non-significant
AT1G02145	26.3715	0.131266	0.311745	0.421069	0.673704	0.898948	Non-significant
AT1G02150	221.818	0.214931	0.138636	1.55033	0.121063	0.438248	Non-significant
AT1G02160	73.5029	-0.494837	0.197595	-2.5043	0.0122695	0.113991	Non-significant
AT1G02170	63.5914	-0.0525093	0.204665	-0.256562	0.797517	0.944849	Non-significant
AT1G02180	7.3611	-1.77252	0.59585	-2.97478	0.00293197	0.0430014	Down
AT1G02190	0.967397	0.307768	1.55314	0.198159	0.842921	NA	Non-significant
AT1G02205	99.4332	0.179233	0.242086	0.740368	0.459077	0.79141	Non-significant
AT1G02210	0	NA	NA	NA	NA	NA	Non-significant
AT1G02220	30.8098	-0.154433	0.5067	-0.304781	0.760533	0.931127	Non-significant
AT1G02228	0	NA	NA	NA	NA	NA	Non-significant
AT1G02230	4.87501	-0.359141	0.712818	-0.503833	0.614379	0.873526	Non-significant
AT1G02250	0.109154	-0.281949	3.53381	-0.0797861	0.936407	NA	Non-significant
AT1G02260	38.9796	0.10649	0.2441	0.436254	0.662652	0.895039	Non-significant
AT1G02270	41.4468	-0.327846	0.261253	-1.2549	0.209515	0.578411	Non-significant
AT1G02280	188.631	-0.126467	0.165084	-0.766078	0.44363	0.784367	Non-significant
AT1G02290	16.0028	-0.366278	0.365375	-1.00247	0.316117	0.690215	Non-significant
AT1G02300	268.716	0.260851	0.151825	1.7181	0.0857784	0.365585	Non-significant
AT1G02305	298.269	0.331064	0.14187	2.33356	0.0196186	0.153912	Non-significant
AT1G02310	1.69074	0.374717	1.06531	0.351746	0.725029	0.91694	Non-significant
AT1G02320	0	NA	NA	NA	NA	NA	Non-significant
AT1G02330	54.2082	0.190467	0.213157	0.893552	0.371562	0.737037	Non-significant
AT1G02335	31.7039	-0.145066	0.328729	-0.441295	0.658999	0.892723	Non-significant
AT1G02340	15.8344	-0.186722	0.479833	-0.38914	0.697173	0.907824	Non-significant
AT1G02350	4.09153	-0.839061	0.752982	-1.11432	0.265143	0.640059	Non-significant
AT1G02360	52.7716	-1.13555	0.412782	-2.75097	0.00594193	0.0695058	Non-significant
AT1G02370	13.2726	0.145731	0.460969	0.316141	0.751895	0.927706	Non-significant
AT1G02380	12.511	0.224166	0.409258	0.547736	0.583873	0.858512	Non-significant
AT1G02390	4.46427	0.370934	0.7279	0.509595	0.610336	0.871569	Non-significant
AT1G02400	19.2994	-1.11823	0.385394	-2.90154	0.00371338	0.0506069	Non-significant
AT1G02405	0.749721	-1.63341	1.77656	-0.919425	0.357873	NA	Non-significant
AT1G02410	49.5983	0.0480615	0.239031	0.201068	0.840645	0.955737	Non-significant
AT1G02420	0.328163	-0.31157	2.47056	-0.126113	0.899642	NA	Non-significant
AT1G02430	0.130443	1.16072	3.53381	0.328462	0.742562	NA	Non-significant
AT1G02440	0.420626	-0.316813	2.58763	-0.122434	0.902556	NA	Non-significant
AT1G02450	2.15747	0.664713	1.04286	0.637394	0.523868	0.829812	Non-significant
AT1G02460	1.03657	-0.6514	1.682	-0.387278	0.698551	NA	Non-significant
AT1G02470	11.1556	-0.499497	0.566646	-0.881497	0.378049	0.742046	Non-significant
AT1G02475	192.926	-0.0631331	0.157875	-0.399893	0.689235	0.904938	Non-significant
AT1G02480	0	NA	NA	NA	NA	NA	Non-significant
AT1G02490	0.202319	1.16072	3.53381	0.328462	0.742562	NA	Non-significant
AT1G02500	837.289	0.14877	0.119697	1.24289	0.213907	0.583054	Non-significant
AT1G02510	0	NA	NA	NA	NA	NA	Non-significant
AT1G02520	13.5784	-0.0557746	0.513105	-0.1087	0.91344	0.97757	Non-significant
AT1G02530	0	NA	NA	NA	NA	NA	Non-significant
AT1G02540	0	NA	NA	NA	NA	NA	Non-significant
AT1G02550	0	NA	NA	NA	NA	NA	Non-significant
AT1G02560	709.282	-0.175599	0.0994782	-1.76521	0.0775291	0.348295	Non-significant
AT1G02570	1.95869	-1.74266	1.25578	-1.38771	0.165225	0.514657	Non-significant
AT1G02575	0.428257	1.20095	2.3023	0.521628	0.601929	NA	Non-significant
AT1G02580	0.868845	-0.868543	1.66073	-0.522988	0.600982	NA	Non-significant
AT1G02590	0	NA	NA	NA	NA	NA	Non-significant
AT1G02600	0	NA	NA	NA	NA	NA	Non-significant
AT1G02610	100.713	0.15124	0.278668	0.542724	0.58732	0.860326	Non-significant
AT1G02620	4.02489	-0.11497	0.730295	-0.15743	0.874906	0.966601	Non-significant
AT1G02630	0.54656	-1.21559	2.12705	-0.571492	0.567666	NA	Non-significant
AT1G02640	92.1213	-0.193381	0.246152	-0.785614	0.432093	0.77714	Non-significant
AT1G02650	4.60171	-1.11074	0.752711	-1.47565	0.140038	0.473623	Non-significant
AT1G02660	114.198	-0.412873	0.19974	-2.06705	0.0387292	0.233701	Non-significant
AT1G02670	2.8436	-3.09072	1.20062	-2.57427	0.0100453	0.0991049	Non-significant
AT1G02680	26.9552	0.1212	0.280055	0.432774	0.665179	0.895263	Non-significant
AT1G02681	0	NA	NA	NA	NA	NA	Non-significant
AT1G02690	8.21063	-0.280745	0.516471	-0.543584	0.586728	0.859974	Non-significant
AT1G02700	0.960443	-1.43708	1.54425	-0.9306	0.352061	NA	Non-significant
AT1G02705	8.60499	0.421282	0.535865	0.786173	0.431766	0.776898	Non-significant
AT1G02710	0	NA	NA	NA	NA	NA	Non-significant
AT1G02720	15.6011	-0.918804	0.399548	-2.29961	0.0214706	0.163372	Non-significant
AT1G02730	24.2138	0.174449	0.324543	0.537521	0.590908	0.861652	Non-significant
AT1G02740	21.5589	-0.505177	0.3288	-1.53642	0.124434	0.444918	Non-significant
AT1G02750	44.2965	0.284546	0.24125	1.17947	0.238213	0.612179	Non-significant
AT1G02760	0	NA	NA	NA	NA	NA	Non-significant
AT1G02770	12.863	-0.354538	0.424189	-0.835803	0.403266	0.757716	Non-significant
AT1G02780	1265.15	0.12196	0.0953411	1.2792	0.200827	0.564599	Non-significant
AT1G02790	0	NA	NA	NA	NA	NA	Non-significant
AT1G02800	5.19457	-0.67285	0.718413	-0.936579	0.348975	0.716668	Non-significant
AT1G02810	16.1262	0.0693492	0.447411	0.155001	0.87682	0.966804	Non-significant
AT1G02813	0.111026	1.16072	3.53381	0.328462	0.742562	NA	Non-significant
AT1G02816	85.63	-0.225306	0.221174	-1.01868	0.308354	0.682999	Non-significant
AT1G02820	8.95735	-0.857494	0.526112	-1.62987	0.103129	0.404442	Non-significant
AT1G02830	0.109154	-0.281949	3.53381	-0.0797861	0.936407	NA	Non-significant
AT1G02840	169.345	0.0191553	0.162399	0.117953	0.906105	0.975116	Non-significant
AT1G02850	151.167	-0.466726	0.24706	-1.88912	0.0588757	0.300242	Non-significant
AT1G02860	45.646	-0.0367082	0.231831	-0.15834	0.874188	0.966601	Non-significant
AT1G02870	83.9604	-0.311177	0.195385	-1.59263	0.111242	0.419675	Non-significant
AT1G02880	40.0479	-0.563847	0.252616	-2.23204	0.0256125	0.181652	Non-significant
AT1G02890	43.1144	0.062446	0.236295	0.264271	0.791571	0.943778	Non-significant
AT1G02900	46.2359	-0.492366	0.238111	-2.0678	0.0386586	0.233464	Non-significant
AT1G02910	79.5139	-0.0680384	0.1769	-0.384614	0.700523	0.908338	Non-significant
AT1G02920	602.905	0.315527	1.01689	0.310286	NA	NA	Non-significant
AT1G02930	1518.14	0.807902	0.892304	0.905411	NA	NA	Non-significant
AT1G02940	0.333307	-0.314363	2.46213	-0.127679	0.898403	NA	Non-significant
AT1G02950	9.39493	0.584124	0.507689	1.15055	0.249915	0.625126	Non-significant
AT1G02952	0	NA	NA	NA	NA	NA	Non-significant
AT1G02960	30.5123	-0.122845	0.295917	-0.415135	0.678043	0.900776	Non-significant
AT1G02965	0	NA	NA	NA	NA	NA	Non-significant
AT1G02970	3.88151	0.523123	0.744435	0.702712	0.482235	0.80674	Non-significant
AT1G02980	0.327461	-1.62231	3.20604	-0.506016	0.612846	NA	Non-significant
AT1G02990	30.9597	-0.0323966	0.2708	-0.119633	0.904774	0.974598	Non-significant
AT1G03000	39.4653	-0.126023	0.242308	-0.520093	0.602999	0.868265	Non-significant
AT1G03010	1.01027	-0.665448	1.52058	-0.437629	0.661655	NA	Non-significant
AT1G03020	6.6217	-3.86415	0.948081	-4.07576	4.59e-05	0.00174364	Down
AT1G03030	29.211	-0.570009	0.297343	-1.91701	0.055237	0.289999	Non-significant
AT1G03040	58.2774	-0.219737	0.228993	-0.959578	0.337268	0.708336	Non-significant
AT1G03050	0.111026	1.16072	3.53381	0.328462	0.742562	NA	Non-significant
AT1G03055	3.12788	-0.758014	0.839094	-0.903372	0.366328	0.732693	Non-significant
AT1G03060	43.4143	-0.0592309	0.242442	-0.244309	0.806991	0.947412	Non-significant
AT1G03070	1.65154	0.393703	1.34941	0.291758	0.770471	0.934151	Non-significant
AT1G03080	76.8538	-0.119833	0.196312	-0.610422	0.541582	0.838395	Non-significant
AT1G03090	211.199	-0.852254	0.194797	-4.37508	1.21e-05	0.00059	Non-significant
AT1G03100	9.37651	0.807404	0.480142	1.68159	0.0926477	0.381681	Non-significant
AT1G03103	0	NA	NA	NA	NA	NA	Non-significant
AT1G03106	31.2829	2.28924	0.342575	6.68245	2.35e-11	5.28e-09	Up
AT1G03110	20.0386	-0.206715	0.343943	-0.601015	0.54783	0.842232	Non-significant
AT1G03120	0.42459	-2.00183	2.20909	-0.906179	0.364841	NA	Non-significant
AT1G03130	1737.05	-0.221201	0.158147	-1.3987	0.161902	0.509961	Non-significant
AT1G03140	89.7701	-0.126299	0.176352	-0.716177	0.473882	0.802011	Non-significant
AT1G03150	53.5038	-0.177973	0.230136	-0.77334	0.439321	0.781533	Non-significant
AT1G03160	57.6006	0.0859668	0.207658	0.413982	0.678887	0.901296	Non-significant
AT1G03165	0.423658	-0.848151	2.07205	-0.409329	0.682298	NA	Non-significant
AT1G03170	0.390519	1.19873	2.34691	0.51077	0.609512	NA	Non-significant
AT1G03180	1.18947	-1.50171	1.50162	-1.00006	0.317284	NA	Non-significant
AT1G03190	10.5501	-0.351699	0.456634	-0.770198	0.441182	0.782805	Non-significant
AT1G03200	0	NA	NA	NA	NA	NA	Non-significant
AT1G03210	44.7256	0.384126	0.247572	1.55157	0.120764	0.437749	Non-significant
AT1G03220	342.08	-0.909996	0.164705	-5.52501	3.29e-08	3.76e-06	Non-significant
AT1G03230	62.2955	-0.222079	0.204357	-1.08672	0.277159	0.651882	Non-significant
AT1G03240	0	NA	NA	NA	NA	NA	Non-significant
AT1G03250	64.4107	-0.357053	0.196995	-1.8125	0.0699088	0.329889	Non-significant
AT1G03260	19.4528	-0.829333	0.373148	-2.22253	0.0262474	0.183887	Non-significant
AT1G03270	9.51993	0.402734	0.548666	0.734024	0.462934	0.794757	Non-significant
AT1G03280	68.5758	-0.123392	0.194672	-0.633846	0.526181	0.830211	Non-significant
AT1G03290	65.5267	-0.466304	0.20815	-2.24023	0.0250761	0.179123	Non-significant
AT1G03300	5.62625	0.359903	0.593361	0.60655	0.54415	0.840241	Non-significant
AT1G03310	49.4634	0.13549	0.224177	0.604389	0.545585	0.841041	Non-significant
AT1G03320	2.26063	3.34954	1.32336	2.53108	0.0113712	0.108636	Non-significant
AT1G03325	0	NA	NA	NA	NA	NA	Non-significant
AT1G03330	93.4891	-0.0572861	0.200324	-0.285967	0.774903	0.935834	Non-significant
AT1G03340	6.22296	1.32969	0.591525	2.2479	0.0245827	0.176871	Non-significant
AT1G03350	67.0756	-0.0137467	0.194909	-0.0705289	0.943773	0.985145	Non-significant
AT1G03360	24.2762	-0.316811	0.307691	-1.02964	0.30318	0.677398	Non-significant
AT1G03365	24.6546	-0.56662	0.316825	-1.78843	0.0737063	0.339647	Non-significant
AT1G03370	53.5997	-0.118596	0.247973	-0.478262	0.632464	0.881508	Non-significant
AT1G03380	71.2553	0.289045	0.182954	1.57987	0.114136	0.42465	Non-significant
AT1G03390	0.109154	-0.281949	3.53381	-0.0797861	0.936407	NA	Non-significant
AT1G03395	0	NA	NA	NA	NA	NA	Non-significant
AT1G03400	55.0224	0.16882	0.226216	0.746278	0.455499	0.789648	Non-significant
AT1G03410	25.9726	1.07194	0.345266	3.10468	0.00190483	0.031245	Up
AT1G03420	0.889052	0.768003	1.5985	0.480451	0.630907	NA	Non-significant
AT1G03430	48.7376	0.331131	0.235686	1.40497	0.16003	0.507631	Non-significant
AT1G03440	30.9337	0.0629806	0.291847	0.2158	0.829144	0.953079	Non-significant
AT1G03445	0.109154	-0.281949	3.53381	-0.0797861	0.936407	NA	Non-significant
AT1G03457	21.2224	-0.181546	0.323205	-0.561705	0.574317	0.853772	Non-significant
AT1G03470	17.0927	-0.418517	0.371698	-1.12596	0.260183	0.635838	Non-significant
AT1G03475	374.044	0.0532012	0.12114	0.439171	0.660538	0.894022	Non-significant
AT1G03490	0	NA	NA	NA	NA	NA	Non-significant
AT1G03495	0	NA	NA	NA	NA	NA	Non-significant
AT1G03502	0	NA	NA	NA	NA	NA	Non-significant
AT1G03506	0.371101	1.12894	2.37109	0.47613	0.633982	NA	Non-significant
AT1G03510	4.25793	-0.306161	0.70968	-0.431407	0.666172	0.895918	Non-significant
AT1G03515	0	NA	NA	NA	NA	NA	Non-significant
AT1G03520	29.5126	-0.117642	0.294087	-0.400023	0.689139	0.904927	Non-significant
AT1G03530	13.1833	0.00579565	0.433631	0.0133654	0.989336	0.997076	Non-significant
AT1G03540	0	NA	NA	NA	NA	NA	Non-significant
AT1G03545	4.16453	0.66693	0.700232	0.952442	0.340873	0.711345	Non-significant
AT1G03550	6.35997	-1.3283	0.599779	-2.21466	0.0267837	0.186176	Non-significant
AT1G03560	22.3907	-0.148449	0.347893	-0.426709	0.669591	0.897269	Non-significant
AT1G03570	0	NA	NA	NA	NA	NA	Non-significant
AT1G03580	22.7763	-0.405428	0.364612	-1.11194	0.266162	0.640958	Non-significant
AT1G03590	52.67	0.212483	0.230918	0.920164	0.357487	0.724608	Non-significant
AT1G03600	837.356	-0.280793	0.12673	-2.21568	0.0267134	0.18579	Non-significant
AT1G03610	102.387	-0.477967	0.258749	-1.84722	0.0647152	0.31448	Non-significant
AT1G03620	6.9032	0.395581	0.537094	0.73652	0.461414	0.793614	Non-significant
AT1G03630	298.023	0.249565	0.141517	1.7635	0.0778169	0.349333	Non-significant
AT1G03640	0	NA	NA	NA	NA	NA	Non-significant
AT1G03650	17.5764	0.143168	0.344368	0.415742	0.677599	0.900423	Non-significant
AT1G03660	6.28571	0.717952	0.627408	1.14432	0.252493	0.628204	Non-significant
AT1G03670	0.111026	1.16072	3.53381	0.328462	0.742562	NA	Non-significant
AT1G03680	1104.53	0.00960104	0.110265	0.0870725	0.930614	0.982127	Non-significant
AT1G03687	16.1144	-1.08577	0.391142	-2.77589	0.00550509	0.0658041	Non-significant
AT1G03700	1.73262	0.800867	1.12132	0.714216	0.475093	0.802226	Non-significant
AT1G03710	0.0954948	-0.281949	3.53381	-0.0797861	0.936407	NA	Non-significant
AT1G03720	0	NA	NA	NA	NA	NA	Non-significant
AT1G03730	27.1866	0.187369	0.32107	0.583575	0.559506	0.846564	Non-significant
AT1G03740	139.385	-0.480216	0.160867	-2.98517	0.00283416	0.0418248	Non-significant
AT1G03743	4.12624	1.67036	0.771524	2.16502	0.0303862	0.202225	Non-significant
AT1G03746	0.47971	2.56358	2.1746	1.17887	0.238449	NA	Non-significant
AT1G03750	9.07201	-0.768036	0.519453	-1.47855	0.139261	0.472775	Non-significant
AT1G03760	18.3715	-1.75116	0.377086	-4.64394	3.42e-06	0.000209	Down
AT1G03770	13.2772	0.295221	0.454001	0.650264	0.515522	0.825319	Non-significant
AT1G03780	10.5962	-0.233167	0.466463	-0.499863	0.617172	0.875473	Non-significant
AT1G03790	0.942876	0.343678	1.53046	0.22456	0.822322	NA	Non-significant
AT1G03800	0.579406	0.972014	1.96274	0.495233	0.620436	NA	Non-significant
AT1G03810	0	NA	NA	NA	NA	NA	Non-significant
AT1G03820	31.5632	-0.0585974	0.414746	-0.141285	0.887645	0.970279	Non-significant
AT1G03830	11.592	0.125223	0.446389	0.280525	0.779075	0.937865	Non-significant
AT1G03840	1.96726	0.0598341	1.00218	0.0597039	0.952391	0.987297	Non-significant
AT1G03850	142.967	0.875733	0.26154	3.34837	0.000813	0.0166738	Non-significant
AT1G03860	145.081	0.370843	0.15432	2.40308	0.0162578	0.136977	Non-significant
AT1G03870	586.139	0.125835	0.233288	0.539397	0.589613	0.861068	Non-significant
AT1G03880	0.829227	-0.470211	1.81123	-0.259609	0.795165	NA	Non-significant
AT1G03890	0.202319	1.16072	3.53381	0.328462	0.742562	NA	Non-significant
AT1G03900	237.955	0.464321	0.137621	3.37391	0.000741	0.015548	Non-significant
AT1G03905	4.95074	-0.577177	0.652266	-0.884879	0.376222	0.740674	Non-significant
AT1G03910	77.5297	-0.148929	0.193376	-0.770151	0.44121	0.782805	Non-significant
AT1G03920	3.01719	-0.216178	0.941643	-0.229575	0.818422	0.950336	Non-significant
AT1G03930	54.4953	0.145834	0.215653	0.676241	0.498887	0.817456	Non-significant
AT1G03935	1.43065	-1.1529	1.29703	-0.888877	0.374069	0.739229	Non-significant
AT1G03940	0.764409	0.501549	1.6911	0.296582	0.766786	NA	Non-significant
AT1G03950	27.3173	-1.31048	0.335551	-3.90545	9.41e-05	0.00311831	Down
AT1G03960	15.7966	-1.17549	0.41713	-2.81803	0.00483187	0.0601599	Non-significant
AT1G03970	92.0412	0.315624	0.206003	1.53213	0.12549	0.446522	Non-significant
AT1G03980	0.107984	-0.281949	3.53381	-0.0797861	0.936407	NA	Non-significant
AT1G03982	0	NA	NA	NA	NA	NA	Non-significant
AT1G03987	0	NA	NA	NA	NA	NA	Non-significant
AT1G03990	0.277391	1.92744	2.88483	0.66813	0.50405	NA	Non-significant
AT1G03993	0.241469	1.81596	3.01423	0.60246	0.546868	NA	Non-significant
AT1G03997	0	NA	NA	NA	NA	NA	Non-significant
AT1G04000	37.973	0.734529	0.259478	2.83079	0.00464332	0.0587622	Non-significant
AT1G04003	0	NA	NA	NA	NA	NA	Non-significant
AT1G04007	0.225938	0.439394	3.09654	0.141898	0.88716	NA	Non-significant
AT1G04010	8.43925	-1.06832	0.53088	-2.01236	0.0441823	0.252926	Non-significant
AT1G04013	0.978928	-0.682966	1.52645	-0.447422	0.65457	NA	Non-significant
AT1G04017	0	NA	NA	NA	NA	NA	Non-significant
AT1G04020	15.4711	-0.0333157	0.395114	-0.0843192	0.932803	0.982345	Non-significant
AT1G04023	0	NA	NA	NA	NA	NA	Non-significant
AT1G04030	8.90203	-0.238202	0.605199	-0.393593	0.693882	0.906866	Non-significant
AT1G04033	0	NA	NA	NA	NA	NA	Non-significant
AT1G04037	0	NA	NA	NA	NA	NA	Non-significant
AT1G04040	370	0.369248	0.118963	3.10388	0.00191002	0.0313048	Non-significant
AT1G04043	0.202319	1.16072	3.53381	0.328462	0.742562	NA	Non-significant
AT1G04047	0.19099	-0.945316	3.53143	-0.267686	0.788941	NA	Non-significant
AT1G04050	6.0343	0.617677	0.641565	0.962766	0.335665	0.706875	Non-significant
AT1G04053	3.27076	-1.54435	0.982278	-1.57222	0.115901	0.428379	Non-significant
AT1G04057	0	NA	NA	NA	NA	NA	Non-significant
AT1G04063	0	NA	NA	NA	NA	NA	Non-significant
AT1G04067	0.146948	1.16072	3.53381	0.328462	0.742562	NA	Non-significant
AT1G04070	21.7074	-0.654628	0.372242	-1.75861	0.0786445	0.351433	Non-significant
AT1G04073	0	NA	NA	NA	NA	NA	Non-significant
AT1G04077	0	NA	NA	NA	NA	NA	Non-significant
AT1G04080	107.544	0.0735607	0.156743	0.469307	0.63885	0.885219	Non-significant
AT1G04083	0	NA	NA	NA	NA	NA	Non-significant
AT1G04087	0	NA	NA	NA	NA	NA	Non-significant
AT1G04090	0.464494	1.59535	2.21128	0.72146	0.470626	NA	Non-significant
AT1G04093	0	NA	NA	NA	NA	NA	Non-significant
AT1G04097	0	NA	NA	NA	NA	NA	Non-significant
AT1G04100	9.34029	-0.285704	0.492275	-0.580375	0.561662	0.847706	Non-significant
AT1G04103	0.260076	0.439395	2.95385	0.148753	0.881748	NA	Non-significant
AT1G04105	0	NA	NA	NA	NA	NA	Non-significant
AT1G04110	7.39713	-0.471953	0.541588	-0.871426	0.383522	0.745839	Non-significant
AT1G04117	0	NA	NA	NA	NA	NA	Non-significant
AT1G04120	51.3208	-0.397735	0.232352	-1.71178	0.0869372	0.368308	Non-significant
AT1G04123	0.0954948	-0.281949	3.53381	-0.0797861	0.936407	NA	Non-significant
AT1G04127	0.130443	1.16072	3.53381	0.328462	0.742562	NA	Non-significant
AT1G04130	11.3812	0.0879679	0.435931	0.201793	0.840078	0.955737	Non-significant
AT1G04133	0.202319	1.16072	3.53381	0.328462	0.742562	NA	Non-significant
AT1G04137	0.202319	1.16072	3.53381	0.328462	0.742562	NA	Non-significant
AT1G04140	156.404	-0.0147608	0.138409	-0.106646	0.91507	0.97829	Non-significant
AT1G04143	0	NA	NA	NA	NA	NA	Non-significant
AT1G04147	0	NA	NA	NA	NA	NA	Non-significant
AT1G04150	0.107984	-0.281949	3.53381	-0.0797861	0.936407	NA	Non-significant
AT1G04153	0	NA	NA	NA	NA	NA	Non-significant
AT1G04157	0	NA	NA	NA	NA	NA	Non-significant
AT1G04160	6.24366	-0.657732	0.622169	-1.05716	0.290438	0.66541	Non-significant
AT1G04163	0	NA	NA	NA	NA	NA	Non-significant
AT1G04167	0	NA	NA	NA	NA	NA	Non-significant
AT1G04170	116.822	0.194411	0.16611	1.17037	0.24185	0.616359	Non-significant
AT1G04173	0	NA	NA	NA	NA	NA	Non-significant
AT1G04177	0	NA	NA	NA	NA	NA	Non-significant
AT1G04180	1.96879	-2.57237	1.59454	-1.61324	0.106692	0.410083	Non-significant
AT1G04183	0.130443	1.16072	3.53381	0.328462	0.742562	NA	Non-significant
AT1G04187	0.843981	0.752909	1.6104	0.46753	0.640121	NA	Non-significant
AT1G04190	47.0689	0.158719	0.235964	0.672642	0.501175	0.818432	Non-significant
AT1G04193	1.05352	-1.32052	1.53787	-0.858667	0.390524	NA	Non-significant
AT1G04197	0.961155	0.357426	1.4717	0.242866	0.80811	NA	Non-significant
AT1G04200	45.7223	-0.0327988	0.223905	-0.146485	0.883538	0.968753	Non-significant
AT1G04203	0	NA	NA	NA	NA	NA	Non-significant
AT1G04207	0	NA	NA	NA	NA	NA	Non-significant
AT1G04210	71.0221	0.0882637	0.198248	0.445218	0.656163	0.891561	Non-significant
AT1G04213	0.107984	-0.281949	3.53381	-0.0797861	0.936407	NA	Non-significant
AT1G04217	1.25263	1.49714	1.33821	1.11876	0.263242	NA	Non-significant
AT1G04220	17.501	-0.885499	0.422701	-2.09486	0.0361837	0.224897	Non-significant
AT1G04223	7.10627	0.21198	0.580908	0.364912	0.715177	0.913349	Non-significant
AT1G04227	4.79677	-0.184977	0.774083	-0.238963	0.811134	0.94888	Non-significant
AT1G04230	22.6598	-0.117914	0.322954	-0.365112	0.715028	0.913349	Non-significant
AT1G04233	0	NA	NA	NA	NA	NA	Non-significant
AT1G04237	0	NA	NA	NA	NA	NA	Non-significant
AT1G04240	109.566	-0.001217	0.182969	-0.0066512	0.994693	0.997999	Non-significant
AT1G04243	0	NA	NA	NA	NA	NA	Non-significant
AT1G04247	0.673217	-0.0678745	2.0945	-0.032406	0.974148	NA	Non-significant
AT1G04250	85.2035	0.110455	0.199123	0.554708	0.579094	0.856529	Non-significant
AT1G04253	0	NA	NA	NA	NA	NA	Non-significant
AT1G04257	0	NA	NA	NA	NA	NA	Non-significant
AT1G04260	45.0419	0.258329	0.237003	1.08998	0.275721	0.650993	Non-significant
AT1G04263	1.76715	-0.202909	1.05679	-0.192005	0.847738	0.958117	Non-significant
AT1G04267	0	NA	NA	NA	NA	NA	Non-significant
AT1G04270	893.447	0.312273	0.128188	2.43606	0.0148484	0.129276	Non-significant
AT1G04273	0.640795	-1.60086	1.833	-0.873355	0.38247	NA	Non-significant
AT1G04277	2.30637	0.736645	0.933065	0.78949	0.429826	0.776234	Non-significant
AT1G04280	128.759	0.547804	0.164146	3.3373	0.000846	0.0172127	Non-significant
AT1G04283	0	NA	NA	NA	NA	NA	Non-significant
AT1G04287	0	NA	NA	NA	NA	NA	Non-significant
AT1G04290	57.0234	0.186676	0.22237	0.839484	0.401198	0.756256	Non-significant
AT1G04293	0	NA	NA	NA	NA	NA	Non-significant
AT1G04295	3.17873	0.787709	0.859707	0.916253	0.359534	0.725905	Non-significant
AT1G04297	0	NA	NA	NA	NA	NA	Non-significant
AT1G04300	71.8718	0.187326	0.189023	0.991022	0.321675	0.695748	Non-significant
AT1G04303	0	NA	NA	NA	NA	NA	Non-significant
AT1G04307	0	NA	NA	NA	NA	NA	Non-significant
AT1G04310	17.9317	-1.95964	0.39448	-4.96765	6.78e-07	5.29e-05	Down
AT1G04313	0.0954948	-0.281949	3.53381	-0.0797861	0.936407	NA	Non-significant
AT1G04320	0	NA	NA	NA	NA	NA	Non-significant
AT1G04323	0.111026	1.16072	3.53381	0.328462	0.742562	NA	Non-significant
AT1G04327	0	NA	NA	NA	NA	NA	Non-significant
AT1G04330	0.606724	0.909191	1.94576	0.467267	0.640309	NA	Non-significant
AT1G04333	0	NA	NA	NA	NA	NA	Non-significant
AT1G04337	0	NA	NA	NA	NA	NA	Non-significant
AT1G04340	53.0312	0.207948	0.218376	0.952247	0.340972	0.711457	Non-significant
AT1G04343	0	NA	NA	NA	NA	NA	Non-significant
AT1G04347	0.113128	-0.281949	3.53381	-0.0797861	0.936407	NA	Non-significant
AT1G04350	96.6963	0.051806	0.206059	0.251414	0.801494	0.94611	Non-significant
AT1G04353	1.45672	-0.819423	1.25661	-0.652089	0.514343	0.824656	Non-significant
AT1G04357	0	NA	NA	NA	NA	NA	Non-significant
AT1G04360	7.16622	-0.543575	0.628572	-0.864778	0.387161	0.747954	Non-significant
AT1G04363	0	NA	NA	NA	NA	NA	Non-significant
AT1G04367	0	NA	NA	NA	NA	NA	Non-significant
AT1G04370	0	NA	NA	NA	NA	NA	Non-significant
AT1G04373	0	NA	NA	NA	NA	NA	Non-significant
AT1G04377	0	NA	NA	NA	NA	NA	Non-significant
AT1G04380	0.352494	2.25942	2.64058	0.855653	0.39219	NA	Non-significant
AT1G04383	0	NA	NA	NA	NA	NA	Non-significant
AT1G04387	0	NA	NA	NA	NA	NA	Non-significant
AT1G04390	14.6072	0.288488	0.385304	0.748729	0.454021	0.789287	Non-significant
AT1G04397	0	NA	NA	NA	NA	NA	Non-significant
AT1G04400	267.4	-0.07405	0.133778	-0.55353	0.5799	0.856548	Non-significant
AT1G04403	0	NA	NA	NA	NA	NA	Non-significant
AT1G04407	0	NA	NA	NA	NA	NA	Non-significant
AT1G04410	2424.47	0.0948419	0.0993268	0.954847	0.339655	0.709882	Non-significant
AT1G04413	0.111026	1.16072	3.53381	0.328462	0.742562	NA	Non-significant
AT1G04417	0	NA	NA	NA	NA	NA	Non-significant
AT1G04420	93.5393	-0.0675389	0.180352	-0.374484	0.708044	0.910073	Non-significant
AT1G04425	10.5994	-0.0138954	0.470702	-0.0295206	0.976449	0.994368	Non-significant
AT1G04427	0	NA	NA	NA	NA	NA	Non-significant
AT1G04430	150.284	0.102099	0.173205	0.589467	0.555548	0.845833	Non-significant
AT1G04433	0.202319	1.16072	3.53381	0.328462	0.742562	NA	Non-significant
AT1G04437	0	NA	NA	NA	NA	NA	Non-significant
AT1G04440	128.804	-0.433481	0.155758	-2.78304	0.00538516	0.0648694	Non-significant
AT1G04443	0	NA	NA	NA	NA	NA	Non-significant
AT1G04445	0.313802	-1.56973	2.76448	-0.567822	0.570156	NA	Non-significant
AT1G04447	0	NA	NA	NA	NA	NA	Non-significant
AT1G04450	0	NA	NA	NA	NA	NA	Non-significant
AT1G04453	0	NA	NA	NA	NA	NA	Non-significant
AT1G04455	0	NA	NA	NA	NA	NA	Non-significant
AT1G04457	0	NA	NA	NA	NA	NA	Non-significant
AT1G04463	2.43206	0.3513	0.93895	0.374141	0.708299	0.910073	Non-significant
AT1G04467	0	NA	NA	NA	NA	NA	Non-significant
AT1G04470	0	NA	NA	NA	NA	NA	Non-significant
AT1G04473	0	NA	NA	NA	NA	NA	Non-significant
AT1G04477	0.215967	-1.03656	3.52902	-0.293726	0.768968	NA	Non-significant
AT1G04480	368.113	0.203785	0.121418	1.67837	0.0932751	0.382495	Non-significant
AT1G04483	0.130443	1.16072	3.53381	0.328462	0.742562	NA	Non-significant
AT1G04487	0	NA	NA	NA	NA	NA	Non-significant
AT1G04490	3.06716	-0.134472	0.897695	-0.149797	0.880925	0.968036	Non-significant
AT1G04493	0	NA	NA	NA	NA	NA	Non-significant
AT1G04497	0	NA	NA	NA	NA	NA	Non-significant
AT1G04500	0.529769	-2.32207	2.05271	-1.13122	0.257961	NA	Non-significant
AT1G04503	1.70441	-1.23355	1.28487	-0.960053	0.337029	0.708124	Non-significant
AT1G04507	0	NA	NA	NA	NA	NA	Non-significant
AT1G04510	113.548	0.0998176	0.175218	0.569678	0.568896	0.850778	Non-significant
AT1G04513	0	NA	NA	NA	NA	NA	Non-significant
AT1G04517	0	NA	NA	NA	NA	NA	Non-significant
AT1G04520	14.6136	0.739703	0.388557	1.90372	0.0569472	0.295161	Non-significant
AT1G04523	0	NA	NA	NA	NA	NA	Non-significant
AT1G04527	0	NA	NA	NA	NA	NA	Non-significant
AT1G04530	64.1042	-0.245123	0.20661	-1.18641	0.235461	0.608229	Non-significant
AT1G04533	0	NA	NA	NA	NA	NA	Non-significant
AT1G04537	0.146948	1.16072	3.53381	0.328462	0.742562	NA	Non-significant
AT1G04540	0	NA	NA	NA	NA	NA	Non-significant
AT1G04547	0	NA	NA	NA	NA	NA	Non-significant
AT1G04550	35.7048	0.525007	0.267782	1.96058	0.0499281	0.271962	Non-significant
AT1G04555	29.3538	0.457235	0.297432	1.53728	0.124226	0.444606	Non-significant
AT1G04557	0	NA	NA	NA	NA	NA	Non-significant
AT1G04560	3.7816	2.5886	1.07816	2.40094	0.016353	0.137636	Non-significant
AT1G04563	0.434561	-0.817772	2.25727	-0.362283	0.717141	NA	Non-significant
AT1G04567	0	NA	NA	NA	NA	NA	Non-significant
AT1G04570	0.871681	-2.0635	1.58784	-1.29956	0.193752	NA	Non-significant
AT1G04573	0	NA	NA	NA	NA	NA	Non-significant
AT1G04577	0	NA	NA	NA	NA	NA	Non-significant
AT1G04580	3.74497	1.61316	0.945841	1.70553	0.0880965	0.371585	Non-significant
AT1G04583	0.203479	-0.979032	3.20225	-0.305732	0.759809	NA	Non-significant
AT1G04587	0	NA	NA	NA	NA	NA	Non-significant
AT1G04590	24.7403	-0.638478	0.314978	-2.02705	0.042657	0.247486	Non-significant
AT1G04593	0	NA	NA	NA	NA	NA	Non-significant
AT1G04597	0	NA	NA	NA	NA	NA	Non-significant
AT1G04600	0.51728	-2.29525	2.0614	-1.11344	0.265519	NA	Non-significant
AT1G04603	0	NA	NA	NA	NA	NA	Non-significant
AT1G04607	0	NA	NA	NA	NA	NA	Non-significant
AT1G04610	4.6647	-0.332392	0.741214	-0.448443	0.653833	0.890728	Non-significant
AT1G04620	91.9725	-0.147605	0.17279	-0.854244	0.39297	0.751246	Non-significant
AT1G04623	0	NA	NA	NA	NA	NA	Non-significant
AT1G04625	0	NA	NA	NA	NA	NA	Non-significant
AT1G04630	59.8983	-0.252547	0.23762	-1.06282	0.287864	0.66244	Non-significant
AT1G04635	8.76512	0.299419	0.526284	0.568932	0.569402	0.850867	Non-significant
AT1G04640	111.392	0.0575351	0.177962	0.3233	0.746468	0.92528	Non-significant
AT1G04643	0.226256	-1.05482	3.52784	-0.298998	0.764941	NA	Non-significant
AT1G04645	0	NA	NA	NA	NA	NA	Non-significant
AT1G04647	2.23535	0.659434	0.975424	0.676048	0.49901	0.817456	Non-significant
AT1G04650	4.762	-0.283116	0.660723	-0.428493	0.668292	0.896931	Non-significant
AT1G04653	0	NA	NA	NA	NA	NA	Non-significant
AT1G04657	0	NA	NA	NA	NA	NA	Non-significant
AT1G04660	11.7512	2.34754	0.557661	4.20962	2.56e-05	0.00110311	Up
AT1G04667	0	NA	NA	NA	NA	NA	Non-significant
AT1G04670	0	NA	NA	NA	NA	NA	Non-significant
AT1G04673	0	NA	NA	NA	NA	NA	Non-significant
AT1G04677	0	NA	NA	NA	NA	NA	Non-significant
AT1G04680	122.534	0.32033	0.161752	1.98038	0.0476609	0.264166	Non-significant
AT1G04683	0	NA	NA	NA	NA	NA	Non-significant
AT1G04687	0	NA	NA	NA	NA	NA	Non-significant
AT1G04690	222.911	-0.145662	0.143836	-1.01269	0.311207	0.685652	Non-significant
AT1G04693	0	NA	NA	NA	NA	NA	Non-significant
AT1G04697	0	NA	NA	NA	NA	NA	Non-significant
AT1G04700	1.55869	-2.10606	1.35169	-1.55809	0.119212	0.434975	Non-significant
AT1G04703	0	NA	NA	NA	NA	NA	Non-significant
AT1G04707	0.109154	-0.281949	3.53381	-0.0797861	0.936407	NA	Non-significant
AT1G04710	26.2282	-0.641979	0.345484	-1.8582	0.0631405	0.310634	Non-significant
AT1G04713	0	NA	NA	NA	NA	NA	Non-significant
AT1G04717	0	NA	NA	NA	NA	NA	Non-significant
AT1G04720	0	NA	NA	NA	NA	NA	Non-significant
AT1G04723	0	NA	NA	NA	NA	NA	Non-significant
AT1G04730	6.86385	0.428622	0.554663	0.772761	0.439664	0.78154	Non-significant
AT1G04733	0	NA	NA	NA	NA	NA	Non-significant
AT1G04737	0	NA	NA	NA	NA	NA	Non-significant
AT1G04743	0	NA	NA	NA	NA	NA	Non-significant
AT1G04747	0	NA	NA	NA	NA	NA	Non-significant
AT1G04750	266.14	0.256491	0.120834	2.12267	0.0337815	0.216076	Non-significant
AT1G04753	0	NA	NA	NA	NA	NA	Non-significant
AT1G04760	2.98861	-0.849111	0.901321	-0.942075	0.346154	0.714458	Non-significant
AT1G04763	0	NA	NA	NA	NA	NA	Non-significant
AT1G04767	0.204648	-0.979051	3.19577	-0.306358	0.759332	NA	Non-significant
AT1G04770	29.5505	0.66448	0.331418	2.00496	0.0449675	0.25537	Non-significant
AT1G04773	0.225938	0.439394	3.09654	0.141898	0.88716	NA	Non-significant
AT1G04778	1.41761	-1.0893	1.31283	-0.829732	0.40669	0.760839	Non-significant
AT1G04780	123.294	-0.0131325	0.17045	-0.0770462	0.938587	0.983724	Non-significant
AT1G04783	0	NA	NA	NA	NA	NA	Non-significant
AT1G04787	0	NA	NA	NA	NA	NA	Non-significant
AT1G04790	35.6334	-0.145622	0.287987	-0.505654	0.6131	0.873278	Non-significant
AT1G04793	0	NA	NA	NA	NA	NA	Non-significant
AT1G04797	0	NA	NA	NA	NA	NA	Non-significant
AT1G04800	156.955	-1.29857	0.210497	-6.16908	6.87e-10	1.15e-07	Down
AT1G04803	0	NA	NA	NA	NA	NA	Non-significant
AT1G04807	0	NA	NA	NA	NA	NA	Non-significant
AT1G04810	95.4892	-0.154411	0.176371	-0.87549	0.381307	0.744314	Non-significant
AT1G04813	0	NA	NA	NA	NA	NA	Non-significant
AT1G04817	0	NA	NA	NA	NA	NA	Non-significant
AT1G04820	510.42	-0.091493	0.125874	-0.726861	0.467311	0.797277	Non-significant
AT1G04823	0.107984	-0.281949	3.53381	-0.0797861	0.936407	NA	Non-significant
AT1G04827	0	NA	NA	NA	NA	NA	Non-significant
AT1G04830	26.2088	-0.166443	0.30409	-0.547347	0.58414	0.858695	Non-significant
AT1G04833	0.130443	1.16072	3.53381	0.328462	0.742562	NA	Non-significant
AT1G04837	0.321433	-0.228129	2.80585	-0.081305	0.935199	NA	Non-significant
AT1G04840	3.98757	0.826346	0.727211	1.13632	0.255821	0.632715	Non-significant
AT1G04847	0	NA	NA	NA	NA	NA	Non-significant
AT1G04850	190.682	0.275855	0.138887	1.98619	0.0470123	0.262234	Non-significant
AT1G04853	0.146948	1.16072	3.53381	0.328462	0.742562	NA	Non-significant
AT1G04857	0	NA	NA	NA	NA	NA	Non-significant
AT1G04860	52.3773	-0.177928	0.221351	-0.803826	0.421497	0.771366	Non-significant
AT1G04863	0	NA	NA	NA	NA	NA	Non-significant
AT1G04867	0	NA	NA	NA	NA	NA	Non-significant
AT1G04870	47.1927	0.345409	0.252486	1.36803	0.171302	0.524339	Non-significant
AT1G04873	0.146948	1.16072	3.53381	0.328462	0.742562	NA	Non-significant
AT1G04877	0.224153	0.439394	3.10481	0.14152	0.887459	NA	Non-significant
AT1G04880	0.759431	1.42286	1.82045	0.781599	0.43445	NA	Non-significant
AT1G04883	0	NA	NA	NA	NA	NA	Non-significant
AT1G04887	0	NA	NA	NA	NA	NA	Non-significant
AT1G04890	0	NA	NA	NA	NA	NA	Non-significant
AT1G04893	0	NA	NA	NA	NA	NA	Non-significant
AT1G04895	0	NA	NA	NA	NA	NA	Non-significant
AT1G04897	0.146948	1.16072	3.53381	0.328462	0.742562	NA	Non-significant
AT1G04900	17.5262	-0.30221	0.35362	-0.854619	0.392762	0.751246	Non-significant
AT1G04907	0.929373	0.955974	1.6634	0.574711	0.565487	NA	Non-significant
AT1G04910	59.9272	0.224176	0.220952	1.01459	0.3103	0.684598	Non-significant
AT1G04913	0	NA	NA	NA	NA	NA	Non-significant
AT1G04917	0	NA	NA	NA	NA	NA	Non-significant
AT1G04920	1.56881	0.146189	1.09774	0.133172	0.894057	0.971071	Non-significant
AT1G04923	0	NA	NA	NA	NA	NA	Non-significant
AT1G04927	0	NA	NA	NA	NA	NA	Non-significant
AT1G04930	14.9105	-0.265269	0.417008	-0.636125	0.524695	0.829812	Non-significant
AT1G04933	2.20993	0.550071	1.1241	0.489344	0.624598	0.878649	Non-significant
AT1G04937	0	NA	NA	NA	NA	NA	Non-significant
AT1G04940	62.2063	0.444758	0.195412	2.27601	0.0228456	0.169186	Non-significant
AT1G04943	0	NA	NA	NA	NA	NA	Non-significant
AT1G04945	21.6188	-0.0175777	0.340825	-0.0515741	0.958868	0.989347	Non-significant
AT1G04947	0	NA	NA	NA	NA	NA	Non-significant
AT1G04950	37.0857	-0.34488	0.286673	-1.20304	0.22896	0.600456	Non-significant
AT1G04953	0	NA	NA	NA	NA	NA	Non-significant
AT1G04957	0	NA	NA	NA	NA	NA	Non-significant
AT1G04960	61.4349	-0.0580792	0.228935	-0.253694	0.799732	0.945316	Non-significant
AT1G04963	0	NA	NA	NA	NA	NA	Non-significant
AT1G04967	0	NA	NA	NA	NA	NA	Non-significant
AT1G04970	76.3618	-0.0115025	0.197913	-0.0581191	0.953654	0.98741	Non-significant
AT1G04973	0	NA	NA	NA	NA	NA	Non-significant
AT1G04977	0	NA	NA	NA	NA	NA	Non-significant
AT1G04980	37.7449	0.942314	0.287288	3.28004	0.00103794	0.02005	Non-significant
AT1G04983	0	NA	NA	NA	NA	NA	Non-significant
AT1G04985	65.4803	0.170327	0.212996	0.799669	0.423903	0.773217	Non-significant
AT1G04987	0	NA	NA	NA	NA	NA	Non-significant
AT1G04990	73.8	0.194401	0.208983	0.930224	0.352255	0.719777	Non-significant
AT1G04997	0	NA	NA	NA	NA	NA	Non-significant
AT1G05000	71.3171	-0.676457	0.244281	-2.76918	0.00561981	0.0668696	Non-significant
AT1G05003	0	NA	NA	NA	NA	NA	Non-significant
AT1G05005	0.204648	-0.979051	3.19577	-0.306358	0.759332	NA	Non-significant
AT1G05007	0	NA	NA	NA	NA	NA	Non-significant
AT1G05010	1313.52	-0.172262	0.130426	-1.32076	0.186581	0.547653	Non-significant
AT1G05013	0	NA	NA	NA	NA	NA	Non-significant
AT1G05017	0.313344	1.84797	2.77251	0.666535	0.505069	NA	Non-significant
AT1G05020	3.49416	-0.915318	0.790779	-1.15749	0.247073	0.622743	Non-significant
AT1G05023	0	NA	NA	NA	NA	NA	Non-significant
AT1G05027	0	NA	NA	NA	NA	NA	Non-significant
AT1G05030	14.95	0.0172663	0.414547	0.0416512	0.966777	0.991836	Non-significant
AT1G05033	0	NA	NA	NA	NA	NA	Non-significant
AT1G05035	0	NA	NA	NA	NA	NA	Non-significant
AT1G05037	0	NA	NA	NA	NA	NA	Non-significant
AT1G05040	0.817802	2.45045	1.76569	1.38782	0.165193	NA	Non-significant
AT1G05043	0	NA	NA	NA	NA	NA	Non-significant
AT1G05047	0	NA	NA	NA	NA	NA	Non-significant
AT1G05053	0	NA	NA	NA	NA	NA	Non-significant
AT1G05055	26.5829	0.298156	0.306971	0.971287	0.331406	0.703705	Non-significant
AT1G05057	4.42671	0.376684	0.719755	0.52335	0.60073	0.867343	Non-significant
AT1G05060	54.1576	0.322444	0.329385	0.978927	0.327616	0.701019	Non-significant
AT1G05061	0.423658	-0.848151	2.07205	-0.409329	0.682298	NA	Non-significant
AT1G05065	9.26113	0.303265	0.524151	0.578584	0.56287	0.84829	Non-significant
AT1G05067	0	NA	NA	NA	NA	NA	Non-significant
AT1G05070	53.188	0.411905	0.236916	1.73861	0.0821034	0.358184	Non-significant
AT1G05073	0	NA	NA	NA	NA	NA	Non-significant
AT1G05077	0.109154	-0.281949	3.53381	-0.0797861	0.936407	NA	Non-significant
AT1G05080	0	NA	NA	NA	NA	NA	Non-significant
AT1G05083	0	NA	NA	NA	NA	NA	Non-significant
AT1G05085	0	NA	NA	NA	NA	NA	Non-significant
AT1G05087	0	NA	NA	NA	NA	NA	Non-significant
AT1G05090	1.1428	0.175033	1.4457	0.121071	0.903635	NA	Non-significant
AT1G05093	0	NA	NA	NA	NA	NA	Non-significant
AT1G05097	0	NA	NA	NA	NA	NA	Non-significant
AT1G05100	1.99319	-0.12398	1.10041	-0.112668	0.910294	0.976258	Non-significant
AT1G05103	0	NA	NA	NA	NA	NA	Non-significant
AT1G05107	0.558393	-1.33758	2.13324	-0.627018	0.530647	NA	Non-significant
AT1G05113	0	NA	NA	NA	NA	NA	Non-significant
AT1G05117	0	NA	NA	NA	NA	NA	Non-significant
AT1G05120	26.2441	-0.596339	0.299793	-1.98917	0.0466825	0.261501	Non-significant
AT1G05123	0	NA	NA	NA	NA	NA	Non-significant
AT1G05127	0	NA	NA	NA	NA	NA	Non-significant
AT1G05133	0	NA	NA	NA	NA	NA	Non-significant
AT1G05135	283.812	-0.832651	0.150195	-5.5438	2.96e-08	3.46e-06	Non-significant
AT1G05136	0.111026	1.16072	3.53381	0.328462	0.742562	NA	Non-significant
AT1G05137	0	NA	NA	NA	NA	NA	Non-significant
AT1G05140	105.116	0.449558	0.167817	2.67885	0.00738754	0.0794328	Non-significant
AT1G05143	0.130443	1.16072	3.53381	0.328462	0.742562	NA	Non-significant
AT1G05147	0	NA	NA	NA	NA	NA	Non-significant
AT1G05150	56.2479	-0.0595863	0.222552	-0.267741	0.788898	0.942631	Non-significant
AT1G05153	3.14986	1.15626	0.833304	1.38756	0.165272	0.514709	Non-significant
AT1G05160	16.0953	-0.110092	0.389244	-0.282834	0.777304	0.937154	Non-significant
AT1G05163	0.313344	1.84797	2.77251	0.666535	0.505069	NA	Non-significant
AT1G05170	16.5387	0.279604	0.3527	0.792754	0.427921	0.77572	Non-significant
AT1G05173	0	NA	NA	NA	NA	NA	Non-significant
AT1G05177	0	NA	NA	NA	NA	NA	Non-significant
AT1G05180	79.168	0.132102	0.205529	0.642742	0.520391	0.828246	Non-significant
AT1G05183	0	NA	NA	NA	NA	NA	Non-significant
AT1G05187	0	NA	NA	NA	NA	NA	Non-significant
AT1G05190	980.354	-0.247352	0.107051	-2.31059	0.0208555	0.160137	Non-significant
AT1G05193	0	NA	NA	NA	NA	NA	Non-significant
AT1G05197	0	NA	NA	NA	NA	NA	Non-significant
AT1G05200	14.8602	-0.383781	0.399846	-0.959821	0.337146	0.708296	Non-significant
AT1G05203	0	NA	NA	NA	NA	NA	Non-significant
AT1G05205	81.1663	0.27	0.179601	1.50333	0.132753	0.459095	Non-significant
AT1G05207	0.130443	1.16072	3.53381	0.328462	0.742562	NA	Non-significant
AT1G05210	14.9384	0.042852	0.428738	0.0999491	0.920385	0.979469	Non-significant
AT1G05213	0.20652	0.439393	3.19206	0.137652	0.890516	NA	Non-significant
AT1G05217	0	NA	NA	NA	NA	NA	Non-significant
AT1G05220	0.552745	0.53809	2.02965	0.265114	0.790922	NA	Non-significant
AT1G05223	0	NA	NA	NA	NA	NA	Non-significant
AT1G05227	0	NA	NA	NA	NA	NA	Non-significant
AT1G05230	20.5938	-0.291552	0.331162	-0.880393	0.378647	0.742715	Non-significant
AT1G05233	0	NA	NA	NA	NA	NA	Non-significant
AT1G05237	0	NA	NA	NA	NA	NA	Non-significant
AT1G05240	0	NA	NA	NA	NA	NA	Non-significant
AT1G05243	0	NA	NA	NA	NA	NA	Non-significant
AT1G05247	0	NA	NA	NA	NA	NA	Non-significant
AT1G05250	0	NA	NA	NA	NA	NA	Non-significant
AT1G05253	0	NA	NA	NA	NA	NA	Non-significant
AT1G05257	0	NA	NA	NA	NA	NA	Non-significant
AT1G05260	34.0363	-0.310451	0.259406	-1.19677	0.231394	0.602776	Non-significant
AT1G05263	0	NA	NA	NA	NA	NA	Non-significant
AT1G05267	0	NA	NA	NA	NA	NA	Non-significant
AT1G05270	33.0353	0.173372	0.268316	0.646147	0.518184	0.826913	Non-significant
AT1G05273	9.42216	-0.418891	0.549068	-0.762914	0.445515	0.784389	Non-significant
AT1G05277	0.109154	-0.281949	3.53381	-0.0797861	0.936407	NA	Non-significant
AT1G05280	1.79882	0.552699	1.09495	0.504772	0.613719	0.873364	Non-significant
AT1G05283	0	NA	NA	NA	NA	NA	Non-significant
AT1G05287	0.109154	-0.281949	3.53381	-0.0797861	0.936407	NA	Non-significant
AT1G05290	0	NA	NA	NA	NA	NA	Non-significant
AT1G05291	0	NA	NA	NA	NA	NA	Non-significant
AT1G05293	0	NA	NA	NA	NA	NA	Non-significant
AT1G05297	0	NA	NA	NA	NA	NA	Non-significant
AT1G05300	30.9338	-0.001601	0.337181	-0.0047481	0.996212	0.998605	Non-significant
AT1G05303	0	NA	NA	NA	NA	NA	Non-significant
AT1G05307	0	NA	NA	NA	NA	NA	Non-significant
AT1G05310	11.2222	0.823216	0.52252	1.57547	0.115148	0.426538	Non-significant
AT1G05313	0	NA	NA	NA	NA	NA	Non-significant
AT1G05317	0	NA	NA	NA	NA	NA	Non-significant
AT1G05320	28.9017	0.476786	0.294035	1.62153	0.104905	0.407471	Non-significant
AT1G05323	0	NA	NA	NA	NA	NA	Non-significant
AT1G05327	0	NA	NA	NA	NA	NA	Non-significant
AT1G05330	0.779655	-1.88526	1.75867	-1.07198	0.28373	NA	Non-significant
AT1G05333	0	NA	NA	NA	NA	NA	Non-significant
AT1G05337	0	NA	NA	NA	NA	NA	Non-significant
AT1G05340	34.9315	0.394381	0.262646	1.50157	0.133208	0.460143	Non-significant
AT1G05343	0	NA	NA	NA	NA	NA	Non-significant
AT1G05347	1.09487	0.0546694	1.38337	0.0395189	0.968477	NA	Non-significant
AT1G05350	43.2903	-0.168299	0.232681	-0.723303	0.469494	0.798819	Non-significant
AT1G05353	0	NA	NA	NA	NA	NA	Non-significant
AT1G05357	0	NA	NA	NA	NA	NA	Non-significant
AT1G05360	12.4503	-0.314394	0.428851	-0.733109	0.463492	0.794757	Non-significant
AT1G05363	0	NA	NA	NA	NA	NA	Non-significant
AT1G05367	0	NA	NA	NA	NA	NA	Non-significant
AT1G05370	1.53407	0.149394	1.22701	0.121754	0.903094	0.974085	Non-significant
AT1G05373	0	NA	NA	NA	NA	NA	Non-significant
AT1G05377	0	NA	NA	NA	NA	NA	Non-significant
AT1G05380	61.4968	-0.176574	0.209694	-0.842054	0.399758	0.755339	Non-significant
AT1G05383	0	NA	NA	NA	NA	NA	Non-significant
AT1G05385	49.5536	0.234579	0.239646	0.978857	0.32765	0.701019	Non-significant
AT1G05387	0	NA	NA	NA	NA	NA	Non-significant
AT1G05390	0	NA	NA	NA	NA	NA	Non-significant
AT1G05397	0.753221	-2.82415	1.747	-1.61657	0.105972	NA	Non-significant
AT1G05400	1.16603	-1.58504	1.42802	-1.10996	0.267018	NA	Non-significant
AT1G05407	0	NA	NA	NA	NA	NA	Non-significant
AT1G05410	28.4464	-0.489214	0.28257	-1.7313	0.0833976	0.361259	Non-significant
AT1G05413	0	NA	NA	NA	NA	NA	Non-significant
AT1G05417	0	NA	NA	NA	NA	NA	Non-significant
AT1G05420	8.52434	0.732723	0.533203	1.37419	0.169383	0.52149	Non-significant
AT1G05423	0	NA	NA	NA	NA	NA	Non-significant
AT1G05427	0	NA	NA	NA	NA	NA	Non-significant
AT1G05430	57.9285	-0.128552	0.229386	-0.56042	0.575193	0.854007	Non-significant
AT1G05433	0	NA	NA	NA	NA	NA	Non-significant
AT1G05440	2.79585	-0.891982	1.04842	-0.85079	0.394886	0.752242	Non-significant
AT1G05443	0	NA	NA	NA	NA	NA	Non-significant
AT1G05447	0	NA	NA	NA	NA	NA	Non-significant
AT1G05450	0.646879	0.228584	2.0541	0.111282	0.911393	NA	Non-significant
AT1G05453	0	NA	NA	NA	NA	NA	Non-significant
AT1G05460	11.9031	-1.01991	0.447823	-2.27747	0.022758	0.168966	Non-significant
AT1G05463	0.107984	-0.281949	3.53381	-0.0797861	0.936407	NA	Non-significant
AT1G05467	0.146948	1.16072	3.53381	0.328462	0.742562	NA	Non-significant
AT1G05470	8.59716	-0.913947	0.543692	-1.681	0.0927625	0.381681	Non-significant
AT1G05473	0	NA	NA	NA	NA	NA	Non-significant
AT1G05477	0	NA	NA	NA	NA	NA	Non-significant
AT1G05483	0.0954948	-0.281949	3.53381	-0.0797861	0.936407	NA	Non-significant
AT1G05487	0	NA	NA	NA	NA	NA	Non-significant
AT1G05490	7.28003	2.54351	0.637505	3.98979	6.61e-05	0.00234648	Up
AT1G05493	0.113128	-0.281949	3.53381	-0.0797861	0.936407	NA	Non-significant
AT1G05497	0	NA	NA	NA	NA	NA	Non-significant
AT1G05500	54.872	-0.0586205	0.216216	-0.271121	0.786298	0.941043	Non-significant
AT1G05507	0	NA	NA	NA	NA	NA	Non-significant
AT1G05510	0.518049	1.68117	2.15639	0.779625	0.435612	NA	Non-significant
AT1G05517	0	NA	NA	NA	NA	NA	Non-significant
AT1G05520	71.2829	0.113089	0.190846	0.592565	0.553472	0.844637	Non-significant
AT1G05523	0	NA	NA	NA	NA	NA	Non-significant
AT1G05527	0	NA	NA	NA	NA	NA	Non-significant
AT1G05530	1.92688	1.00721	1.01142	0.995829	0.319333	0.693942	Non-significant
AT1G05533	0.146948	1.16072	3.53381	0.328462	0.742562	NA	Non-significant
AT1G05537	0	NA	NA	NA	NA	NA	Non-significant
AT1G05540	2.56671	0.924747	1.00782	0.917571	0.358843	0.725326	Non-significant
AT1G05543	0	NA	NA	NA	NA	NA	Non-significant
AT1G05547	0	NA	NA	NA	NA	NA	Non-significant
AT1G05550	0.107984	-0.281949	3.53381	-0.0797861	0.936407	NA	Non-significant
AT1G05553	0.243571	0.439394	3.01885	0.14555	0.884277	NA	Non-significant
AT1G05557	3.60578	0.0188133	0.789397	0.0238325	0.980986	0.995157	Non-significant
AT1G05560	192.898	-0.977512	0.224089	-4.36217	1.29e-05	0.000616	Non-significant
AT1G05562	16.9263	0.321262	0.360723	0.890606	0.373141	0.738504	Non-significant
AT1G05563	0	NA	NA	NA	NA	NA	Non-significant
AT1G05567	0	NA	NA	NA	NA	NA	Non-significant
AT1G05570	77.0885	0.0218094	0.183975	0.118545	0.905636	0.975059	Non-significant
AT1G05575	34.4875	0.304085	0.325702	0.93363	0.350495	0.718319	Non-significant
AT1G05577	0.339383	-1.66665	3.17131	-0.525538	0.599209	NA	Non-significant
AT1G05580	0.111026	1.16072	3.53381	0.328462	0.742562	NA	Non-significant
AT1G05583	0	NA	NA	NA	NA	NA	Non-significant
AT1G05587	0	NA	NA	NA	NA	NA	Non-significant
AT1G05590	22.7146	0.708737	0.362366	1.95586	0.0504814	0.274385	Non-significant
AT1G05593	0	NA	NA	NA	NA	NA	Non-significant
AT1G05597	0	NA	NA	NA	NA	NA	Non-significant
AT1G05600	21.3384	0.655312	0.348971	1.87784	0.0604031	0.3045	Non-significant
AT1G05603	0	NA	NA	NA	NA	NA	Non-significant
AT1G05607	0	NA	NA	NA	NA	NA	Non-significant
AT1G05610	0.547402	-2.35887	2.04111	-1.15568	0.24781	NA	Non-significant
AT1G05613	0	NA	NA	NA	NA	NA	Non-significant
AT1G05615	0	NA	NA	NA	NA	NA	Non-significant
AT1G05617	0	NA	NA	NA	NA	NA	Non-significant
AT1G05620	85.7757	0.807719	0.19408	4.16178	3.16e-05	0.00131142	Non-significant
AT1G05623	0	NA	NA	NA	NA	NA	Non-significant
AT1G05630	13.5972	0.377809	0.408987	0.923766	0.355608	0.723062	Non-significant
AT1G05633	0	NA	NA	NA	NA	NA	Non-significant
AT1G05640	3.22808	0.131258	0.82575	0.158956	0.873704	0.966601	Non-significant
AT1G05643	0	NA	NA	NA	NA	NA	Non-significant
AT1G05647	0	NA	NA	NA	NA	NA	Non-significant
AT1G05650	0.419446	-1.98769	2.53299	-0.784722	0.432617	NA	Non-significant
AT1G05653	0	NA	NA	NA	NA	NA	Non-significant
AT1G05657	0	NA	NA	NA	NA	NA	Non-significant
AT1G05660	4.14805	0.526545	0.696574	0.755907	0.449705	0.786721	Non-significant
AT1G05663	0	NA	NA	NA	NA	NA	Non-significant
AT1G05667	0	NA	NA	NA	NA	NA	Non-significant
AT1G05670	6.97856	-1.0925	0.572076	-1.90971	0.0561709	0.292488	Non-significant
AT1G05673	0	NA	NA	NA	NA	NA	Non-significant
AT1G05675	10.2675	-1.39388	0.525978	-2.65007	0.00804754	0.0845076	Non-significant
AT1G05680	105.709	-1.21444	0.272705	-4.45332	8.46e-06	0.000438	Down
AT1G05683	0	NA	NA	NA	NA	NA	Non-significant
AT1G05687	0	NA	NA	NA	NA	NA	Non-significant
AT1G05690	5.29196	-0.784633	0.654394	-1.19902	0.230519	0.602052	Non-significant
AT1G05693	0	NA	NA	NA	NA	NA	Non-significant
AT1G05697	0	NA	NA	NA	NA	NA	Non-significant
AT1G05700	3.14437	0.201903	0.947087	0.213183	0.831184	0.953632	Non-significant
AT1G05703	0	NA	NA	NA	NA	NA	Non-significant
AT1G05707	0	NA	NA	NA	NA	NA	Non-significant
AT1G05710	35.7465	-0.155236	0.275665	-0.563134	0.573344	0.853361	Non-significant
AT1G05713	0	NA	NA	NA	NA	NA	Non-significant
AT1G05717	0.113128	-0.281949	3.53381	-0.0797861	0.936407	NA	Non-significant
AT1G05720	90.359	0.424454	0.190193	2.2317	0.0256351	0.181652	Non-significant
AT1G05723	0	NA	NA	NA	NA	NA	Non-significant
AT1G05727	0	NA	NA	NA	NA	NA	Non-significant
AT1G05730	5.6629	0.0356619	0.676989	0.0526773	0.957989	0.989115	Non-significant
AT1G05733	0.219009	0.439393	3.12919	0.140417	0.88833	NA	Non-significant
AT1G05737	0	NA	NA	NA	NA	NA	Non-significant
AT1G05740	0	NA	NA	NA	NA	NA	Non-significant
AT1G05747	0	NA	NA	NA	NA	NA	Non-significant
AT1G05750	15.1809	-0.10339	0.393401	-0.26281	0.792697	0.943925	Non-significant
AT1G05753	0	NA	NA	NA	NA	NA	Non-significant
AT1G05757	0	NA	NA	NA	NA	NA	Non-significant
AT1G05760	10.6216	1.04513	0.468952	2.22865	0.0258372	0.182394	Non-significant
AT1G05763	0	NA	NA	NA	NA	NA	Non-significant
AT1G05767	0	NA	NA	NA	NA	NA	Non-significant
AT1G05770	4.44228	0.786292	0.703389	1.11786	0.263626	0.638466	Non-significant
AT1G05773	0.242443	0.439394	3.02354	0.145325	0.884455	NA	Non-significant
AT1G05777	1.26072	0.510144	1.33245	0.382863	0.701821	NA	Non-significant
AT1G05780	5.78719	-4.30139	1.10128	-3.90582	9.39e-05	0.00311831	Down
AT1G05783	0	NA	NA	NA	NA	NA	Non-significant
AT1G05785	12.5179	-0.595004	0.421328	-1.41221	0.157887	0.504532	Non-significant
AT1G05787	0.0954948	-0.281949	3.53381	-0.0797861	0.936407	NA	Non-significant
AT1G05790	29.6507	0.0116421	0.285632	0.0407592	0.967488	0.991959	Non-significant
AT1G05793	0	NA	NA	NA	NA	NA	Non-significant
AT1G05797	0	NA	NA	NA	NA	NA	Non-significant
AT1G05800	0.220179	0.439393	3.12358	0.14067	0.888131	NA	Non-significant
AT1G05803	0	NA	NA	NA	NA	NA	Non-significant
AT1G05805	126.736	0.0188965	0.170976	0.110521	0.911996	0.976966	Non-significant
AT1G05807	0	NA	NA	NA	NA	NA	Non-significant
AT1G05810	40.244	0.0528221	0.247166	0.213711	0.830772	0.953632	Non-significant
AT1G05813	0	NA	NA	NA	NA	NA	Non-significant
AT1G05817	0	NA	NA	NA	NA	NA	Non-significant
AT1G05820	2.03707	-1.90137	1.1764	-1.61626	0.106038	0.409379	Non-significant
AT1G05823	0	NA	NA	NA	NA	NA	Non-significant
AT1G05827	0	NA	NA	NA	NA	NA	Non-significant
AT1G05830	32.2901	0.0634365	0.274209	0.231344	0.817048	0.950132	Non-significant
AT1G05833	0	NA	NA	NA	NA	NA	Non-significant
AT1G05835	14.6859	-0.646095	0.437272	-1.47756	0.139526	0.472878	Non-significant
AT1G05837	0	NA	NA	NA	NA	NA	Non-significant
AT1G05840	82.8438	0.23606	0.180387	1.30863	0.190659	0.55324	Non-significant
AT1G05843	0.111026	1.16072	3.53381	0.328462	0.742562	NA	Non-significant
AT1G05847	0	NA	NA	NA	NA	NA	Non-significant
AT1G05850	1317.66	-0.087019	0.124443	-0.699269	0.484384	0.808778	Non-significant
AT1G05853	0.932829	0.121471	1.91995	0.063268	0.949553	NA	Non-significant
AT1G05857	0	NA	NA	NA	NA	NA	Non-significant
AT1G05860	24.9211	0.20704	0.337541	0.613379	0.539626	0.837279	Non-significant
AT1G05863	0	NA	NA	NA	NA	NA	Non-significant
AT1G05867	0	NA	NA	NA	NA	NA	Non-significant
AT1G05870	33.299	0.456711	0.282667	1.61572	0.106155	0.409389	Non-significant
AT1G05873	0	NA	NA	NA	NA	NA	Non-significant
AT1G05880	0.220179	0.439393	3.12358	0.14067	0.888131	NA	Non-significant
AT1G05887	0	NA	NA	NA	NA	NA	Non-significant
AT1G05890	119.498	0.0192054	0.170145	0.112877	0.910128	0.976258	Non-significant
AT1G05893	0	NA	NA	NA	NA	NA	Non-significant
AT1G05894	0.0954948	-0.281949	3.53381	-0.0797861	0.936407	NA	Non-significant
AT1G05897	0	NA	NA	NA	NA	NA	Non-significant
AT1G05900	20.5086	0.139832	0.320549	0.436225	0.662673	0.895039	Non-significant
AT1G05903	0	NA	NA	NA	NA	NA	Non-significant
AT1G05907	0.146948	1.16072	3.53381	0.328462	0.742562	NA	Non-significant
AT1G05910	25.9348	-0.140595	0.299452	-0.469508	0.638707	0.885209	Non-significant
AT1G05913	0	NA	NA	NA	NA	NA	Non-significant
AT1G05917	0	NA	NA	NA	NA	NA	Non-significant
AT1G05920	0	NA	NA	NA	NA	NA	Non-significant
AT1G05927	0	NA	NA	NA	NA	NA	Non-significant
AT1G05930	0	NA	NA	NA	NA	NA	Non-significant
AT1G05933	0	NA	NA	NA	NA	NA	Non-significant
AT1G05937	0.204648	-0.979051	3.19577	-0.306358	0.759332	NA	Non-significant
AT1G05940	112.464	0.409121	0.166166	2.46212	0.0138119	0.12344	Non-significant
AT1G05943	0	NA	NA	NA	NA	NA	Non-significant
AT1G05947	0	NA	NA	NA	NA	NA	Non-significant
AT1G05950	10.2107	0.836795	0.464345	1.8021	0.0715303	0.333957	Non-significant
AT1G05953	0	NA	NA	NA	NA	NA	Non-significant
AT1G05957	0	NA	NA	NA	NA	NA	Non-significant
AT1G05960	73.9334	-0.126271	0.188779	-0.668882	0.503571	0.819894	Non-significant
AT1G05963	0	NA	NA	NA	NA	NA	Non-significant
AT1G05967	0	NA	NA	NA	NA	NA	Non-significant
AT1G05970	17.0261	-0.207396	0.355189	-0.583904	0.559285	0.846564	Non-significant
AT1G05973	0	NA	NA	NA	NA	NA	Non-significant
AT1G05977	0.130443	1.16072	3.53381	0.328462	0.742562	NA	Non-significant
AT1G05980	0	NA	NA	NA	NA	NA	Non-significant
AT1G05983	0	NA	NA	NA	NA	NA	Non-significant
AT1G05987	0	NA	NA	NA	NA	NA	Non-significant
AT1G05990	0.243571	0.439394	3.01885	0.14555	0.884277	NA	Non-significant
AT1G05993	0.723596	2.32294	1.79323	1.2954	0.195182	NA	Non-significant
AT1G05997	0	NA	NA	NA	NA	NA	Non-significant
AT1G06000	22.7475	0.493213	0.389225	1.26717	0.205095	0.571436	Non-significant
AT1G06002	8.49518	0.733209	0.513749	1.42717	0.15353	0.49754	Non-significant
AT1G06003	0	NA	NA	NA	NA	NA	Non-significant
AT1G06007	0	NA	NA	NA	NA	NA	Non-significant
AT1G06010	29.903	0.234551	0.282462	0.830382	0.406323	0.760575	Non-significant
AT1G06013	0	NA	NA	NA	NA	NA	Non-significant
AT1G06017	0	NA	NA	NA	NA	NA	Non-significant
AT1G06020	0	NA	NA	NA	NA	NA	Non-significant
AT1G06023	0	NA	NA	NA	NA	NA	Non-significant
AT1G06027	0	NA	NA	NA	NA	NA	Non-significant
AT1G06030	0.19099	-0.945316	3.53143	-0.267686	0.788941	NA	Non-significant
AT1G06033	5.43284	0.427781	0.620175	0.689774	0.490336	0.812207	Non-significant
AT1G06037	0	NA	NA	NA	NA	NA	Non-significant
AT1G06040	157.918	0.0421085	0.189475	0.222238	0.824128	0.951914	Non-significant
AT1G06043	0	NA	NA	NA	NA	NA	Non-significant
AT1G06045	0	NA	NA	NA	NA	NA	Non-significant
AT1G06047	0	NA	NA	NA	NA	NA	Non-significant
AT1G06050	15.362	-0.15577	0.374324	-0.416137	0.67731	0.900335	Non-significant
AT1G06053	0	NA	NA	NA	NA	NA	Non-significant
AT1G06057	0	NA	NA	NA	NA	NA	Non-significant
AT1G06060	47.401	-0.0154372	0.233126	-0.0662181	0.947204	0.985834	Non-significant
AT1G06063	0	NA	NA	NA	NA	NA	Non-significant
AT1G06067	0	NA	NA	NA	NA	NA	Non-significant
AT1G06070	43.3726	0.109742	0.240717	0.455896	0.648465	0.888733	Non-significant
AT1G06073	0	NA	NA	NA	NA	NA	Non-significant
AT1G06080	35.43	-0.631191	0.263179	-2.39833	0.0164699	0.138218	Non-significant
AT1G06083	0.215967	-1.03656	3.52902	-0.293726	0.768968	NA	Non-significant
AT1G06087	1.48515	0.529306	1.20017	0.441028	0.659193	0.892799	Non-significant
AT1G06090	20.6182	0.404414	0.38363	1.05418	0.291802	0.667234	Non-significant
AT1G06093	0	NA	NA	NA	NA	NA	Non-significant
AT1G06097	0	NA	NA	NA	NA	NA	Non-significant
AT1G06100	2.94491	-0.621037	0.988173	-0.62847	0.529696	0.832007	Non-significant
AT1G06103	8.40572	0.702369	0.544233	1.29057	0.196854	0.559654	Non-significant
AT1G06110	79.9668	0.282068	0.185108	1.5238	0.127559	0.450633	Non-significant
AT1G06113	1.29139	-0.431738	1.23486	-0.349624	0.726621	NA	Non-significant
AT1G06117	0.0954948	-0.281949	3.53381	-0.0797861	0.936407	NA	Non-significant
AT1G06120	2.78175	-0.627904	0.871466	-0.720514	0.471208	0.799848	Non-significant
AT1G06123	0	NA	NA	NA	NA	NA	Non-significant
AT1G06127	0	NA	NA	NA	NA	NA	Non-significant
AT1G06130	56.0438	-0.581615	0.214191	-2.71541	0.00661936	0.0747176	Non-significant
AT1G06133	0	NA	NA	NA	NA	NA	Non-significant
AT1G06135	0.530939	-2.3245	2.08445	-1.11516	0.26478	NA	Non-significant
AT1G06137	0.654921	-2.62333	2.62081	-1.00096	0.316845	NA	Non-significant
AT1G06140	2.1768	0.401196	1.04481	0.383989	0.700987	0.908404	Non-significant
AT1G06143	9.73722	-0.0056769	0.476724	-0.0119081	0.990499	0.997215	Non-significant
AT1G06147	0	NA	NA	NA	NA	NA	Non-significant
AT1G06148	0.111026	1.16072	3.53381	0.328462	0.742562	NA	Non-significant
AT1G06150	34.3864	0.0679572	0.291458	0.233163	0.815635	0.950132	Non-significant
AT1G06153	0.107984	-0.281949	3.53381	-0.0797861	0.936407	NA	Non-significant
AT1G06157	0	NA	NA	NA	NA	NA	Non-significant
AT1G06160	49.3489	1.20248	0.284886	4.22092	2.43e-05	0.00105825	Up
AT1G06163	0	NA	NA	NA	NA	NA	Non-significant
AT1G06170	0	NA	NA	NA	NA	NA	Non-significant
AT1G06173	0	NA	NA	NA	NA	NA	Non-significant
AT1G06177	0	NA	NA	NA	NA	NA	Non-significant
AT1G06180	20.9544	-0.518965	0.392677	-1.32161	0.186298	0.547547	Non-significant
AT1G06187	0	NA	NA	NA	NA	NA	Non-significant
AT1G06190	140.674	0.14514	0.17482	0.830225	0.406411	0.760575	Non-significant
AT1G06197	0	NA	NA	NA	NA	NA	Non-significant
AT1G06200	100.314	0.135365	0.167886	0.806292	0.420074	0.770367	Non-significant
AT1G06203	0	NA	NA	NA	NA	NA	Non-significant
AT1G06207	0	NA	NA	NA	NA	NA	Non-significant
AT1G06210	36.5398	-0.0528247	0.258498	-0.204353	0.838078	0.955583	Non-significant
AT1G06213	0	NA	NA	NA	NA	NA	Non-significant
AT1G06217	0	NA	NA	NA	NA	NA	Non-significant
AT1G06220	105.699	0.211464	0.174775	1.20992	0.226311	0.597771	Non-significant
AT1G06225	0	NA	NA	NA	NA	NA	Non-significant
AT1G06227	0.944434	0.910401	1.51376	0.601417	0.547562	NA	Non-significant
AT1G06230	79.899	-0.0903824	0.18579	-0.486478	0.626629	0.879132	Non-significant
AT1G06233	7.95941	0.549592	0.535528	1.02626	0.304769	0.67855	Non-significant
AT1G06237	18.9789	1.50849	0.397666	3.79337	0.000149	0.00443334	Up
AT1G06240	19.0158	0.280521	0.350638	0.80003	0.423693	0.773094	Non-significant
AT1G06243	0.551059	-1.27151	1.9236	-0.661007	0.508608	NA	Non-significant
AT1G06247	0	NA	NA	NA	NA	NA	Non-significant
AT1G06250	0.666998	1.25557	1.8824	0.667003	0.50477	NA	Non-significant
AT1G06253	0	NA	NA	NA	NA	NA	Non-significant
AT1G06257	0.130443	1.16072	3.53381	0.328462	0.742562	NA	Non-significant
AT1G06260	0	NA	NA	NA	NA	NA	Non-significant
AT1G06263	0.421328	1.12948	2.30161	0.490735	0.623614	NA	Non-significant
AT1G06265	5.5382	-0.171023	0.615282	-0.277958	0.781044	0.938655	Non-significant
AT1G06267	0.589982	-0.181719	2.12119	-0.0856686	0.93173	NA	Non-significant
AT1G06270	4.73027	0.274234	0.648433	0.422919	0.672355	0.898531	Non-significant
AT1G06273	5.27744	1.62069	0.681293	2.37885	0.0173668	0.143085	Non-significant
AT1G06277	1.03371	1.26084	1.87528	0.672344	0.501364	NA	Non-significant
AT1G06280	0	NA	NA	NA	NA	NA	Non-significant
AT1G06283	1.78209	0.806231	1.12252	0.718234	0.472613	0.801156	Non-significant
AT1G06287	0	NA	NA	NA	NA	NA	Non-significant
AT1G06290	79.7993	0.0576575	0.185567	0.31071	0.756021	0.929045	Non-significant
AT1G06293	0	NA	NA	NA	NA	NA	Non-significant
AT1G06297	0	NA	NA	NA	NA	NA	Non-significant
AT1G06303	0	NA	NA	NA	NA	NA	Non-significant
AT1G06307	0	NA	NA	NA	NA	NA	Non-significant
AT1G06310	0.222281	-1.04521	3.11657	-0.335372	0.737344	NA	Non-significant
AT1G06313	0	NA	NA	NA	NA	NA	Non-significant
AT1G06317	0	NA	NA	NA	NA	NA	Non-significant
AT1G06320	0.406967	-0.261933	2.32722	-0.112552	0.910386	NA	Non-significant
AT1G06323	0	NA	NA	NA	NA	NA	Non-significant
AT1G06327	0	NA	NA	NA	NA	NA	Non-significant
AT1G06330	1.05426	3.78376	1.57836	2.39727	0.0165178	NA	Non-significant
AT1G06333	0	NA	NA	NA	NA	NA	Non-significant
AT1G06337	0	NA	NA	NA	NA	NA	Non-significant
AT1G06340	0	NA	NA	NA	NA	NA	Non-significant
AT1G06343	0	NA	NA	NA	NA	NA	Non-significant
AT1G06347	0	NA	NA	NA	NA	NA	Non-significant
AT1G06350	16.687	2.20774	0.418235	5.27871	1.3e-07	1.27e-05	Up
AT1G06353	0	NA	NA	NA	NA	NA	Non-significant
AT1G06357	0	NA	NA	NA	NA	NA	Non-significant
AT1G06360	163.548	0.642258	0.220545	2.91213	0.0035897	0.0492883	Non-significant
AT1G06363	0	NA	NA	NA	NA	NA	Non-significant
AT1G06370	8.0389	-0.825676	0.556496	-1.48371	0.137887	0.469647	Non-significant
AT1G06373	0	NA	NA	NA	NA	NA	Non-significant
AT1G06377	0	NA	NA	NA	NA	NA	Non-significant
AT1G06380	27.751	-0.0523798	0.318674	-0.164368	0.869442	0.965586	Non-significant
AT1G06383	0	NA	NA	NA	NA	NA	Non-significant
AT1G06387	0	NA	NA	NA	NA	NA	Non-significant
AT1G06390	169.489	-0.0341934	0.14442	-0.236763	0.81284	0.949346	Non-significant
AT1G06393	0	NA	NA	NA	NA	NA	Non-significant
AT1G06397	0	NA	NA	NA	NA	NA	Non-significant
AT1G06400	165.491	-0.0394093	0.157776	-0.24978	0.802757	0.946361	Non-significant
AT1G06403	0	NA	NA	NA	NA	NA	Non-significant
AT1G06407	0	NA	NA	NA	NA	NA	Non-significant
AT1G06410	258.503	0.0368836	0.171155	0.215498	0.829379	0.95316	Non-significant
AT1G06413	0	NA	NA	NA	NA	NA	Non-significant
AT1G06417	0	NA	NA	NA	NA	NA	Non-significant
AT1G06420	2.21881	0.150325	1.01576	0.147992	0.882349	0.968253	Non-significant
AT1G06423	8.9382	0.455588	0.550572	0.82748	0.407965	0.761776	Non-significant
AT1G06427	0	NA	NA	NA	NA	NA	Non-significant
AT1G06430	130.162	-0.451085	0.179702	-2.51018	0.012067	0.112779	Non-significant
AT1G06433	0	NA	NA	NA	NA	NA	Non-significant
AT1G06437	0	NA	NA	NA	NA	NA	Non-significant
AT1G06440	7.63516	0.437288	0.528203	0.827878	0.40774	0.761734	Non-significant
AT1G06443	0	NA	NA	NA	NA	NA	Non-significant
AT1G06447	0	NA	NA	NA	NA	NA	Non-significant
AT1G06450	8.92567	0.774551	0.57522	1.34653	0.178131	0.534223	Non-significant
AT1G06453	0	NA	NA	NA	NA	NA	Non-significant
AT1G06457	0	NA	NA	NA	NA	NA	Non-significant
AT1G06460	858.359	-0.167145	0.0970137	-1.7229	0.0849057	0.364058	Non-significant
AT1G06463	7.89725	0.399476	0.534139	0.747889	0.454527	0.789498	Non-significant
AT1G06467	0	NA	NA	NA	NA	NA	Non-significant
AT1G06470	63.9081	-0.197646	0.194721	-1.01503	0.310094	0.684495	Non-significant
AT1G06473	3.70624	-0.893815	0.838363	-1.06614	0.286359	0.661747	Non-significant
AT1G06475	12.9582	0.013285	0.407639	0.0325902	0.974001	0.994175	Non-significant
AT1G06480	0	NA	NA	NA	NA	NA	Non-significant
AT1G06483	0	NA	NA	NA	NA	NA	Non-significant
AT1G06487	0	NA	NA	NA	NA	NA	Non-significant
AT1G06490	2.275	0.215041	0.910838	0.236091	0.813362	0.949719	Non-significant
AT1G06493	0	NA	NA	NA	NA	NA	Non-significant
AT1G06497	0	NA	NA	NA	NA	NA	Non-significant
AT1G06500	23.6489	0.194348	0.323865	0.600089	0.548447	0.842236	Non-significant
AT1G06507	0	NA	NA	NA	NA	NA	Non-significant
AT1G06510	49.1687	-0.329686	0.232151	-1.42014	0.155567	0.501158	Non-significant
AT1G06513	0	NA	NA	NA	NA	NA	Non-significant
AT1G06515	62.1461	0.0647958	0.198018	0.327222	0.7435	0.924007	Non-significant
AT1G06517	0	NA	NA	NA	NA	NA	Non-significant
AT1G06520	4.5314	1.40311	0.780123	1.79857	0.072087	0.335317	Non-significant
AT1G06527	0	NA	NA	NA	NA	NA	Non-significant
AT1G06530	89.8395	0.161077	0.17855	0.90214	0.366982	0.732842	Non-significant
AT1G06533	0	NA	NA	NA	NA	NA	Non-significant
AT1G06537	2.45274	2.1885	1.06542	2.05412	0.0399643	0.238837	Non-significant
AT1G06540	0.738874	1.36524	1.85281	0.73685	0.461214	NA	Non-significant
AT1G06543	0	NA	NA	NA	NA	NA	Non-significant
AT1G06547	0.870707	-1.17375	1.5274	-0.768462	0.442213	NA	Non-significant
AT1G06550	50.1009	-0.252854	0.275158	-0.918941	0.358127	0.725013	Non-significant
AT1G06553	1.73734	-0.610649	1.09091	-0.559762	0.575642	0.854227	Non-significant
AT1G06557	0	NA	NA	NA	NA	NA	Non-significant
AT1G06560	14.0949	-0.469548	0.414689	-1.13229	0.257513	0.634116	Non-significant
AT1G06567	0	NA	NA	NA	NA	NA	Non-significant
AT1G06570	159.947	-0.808226	0.177016	-4.56583	4.98e-06	0.000288	Non-significant
AT1G06573	5.07135	0.111496	0.666813	0.167208	0.867207	0.964983	Non-significant
AT1G06577	0	NA	NA	NA	NA	NA	Non-significant
AT1G06580	4.21323	-0.356907	0.727495	-0.490597	0.623712	0.878452	Non-significant
AT1G06583	0	NA	NA	NA	NA	NA	Non-significant
AT1G06587	0	NA	NA	NA	NA	NA	Non-significant
AT1G06590	11.589	0.00353233	0.465422	0.00758952	0.993944	0.9978	Non-significant
AT1G06593	0	NA	NA	NA	NA	NA	Non-significant
AT1G06603	0	NA	NA	NA	NA	NA	Non-significant
AT1G06607	0	NA	NA	NA	NA	NA	Non-significant
AT1G06610	0	NA	NA	NA	NA	NA	Non-significant
AT1G06613	0	NA	NA	NA	NA	NA	Non-significant
AT1G06617	0	NA	NA	NA	NA	NA	Non-significant
AT1G06620	34.0075	1.0199	0.288073	3.5404	0.0004	0.00968423	Up
AT1G06627	0.109154	-0.281949	3.53381	-0.0797861	0.936407	NA	Non-significant
AT1G06630	20.4958	-0.86904	0.358554	-2.42374	0.0153618	0.131705	Non-significant
AT1G06633	0	NA	NA	NA	NA	NA	Non-significant
AT1G06637	0	NA	NA	NA	NA	NA	Non-significant
AT1G06640	140.357	-0.0010522	0.221326	-0.0047541	0.996207	0.998605	Non-significant
AT1G06645	83.0554	0.354845	0.190156	1.86608	0.0620308	0.307644	Non-significant
AT1G06650	199.894	0.254805	0.153368	1.66139	0.0966343	0.389251	Non-significant
AT1G06657	0	NA	NA	NA	NA	NA	Non-significant
AT1G06660	5.23085	-0.311357	0.70118	-0.444047	0.657009	0.891633	Non-significant
AT1G06663	0	NA	NA	NA	NA	NA	Non-significant
AT1G06667	0.254931	0.439395	2.97344	0.147773	0.882522	NA	Non-significant
AT1G06670	61.3875	0.242486	0.212437	1.14145	0.253683	0.629488	Non-significant
AT1G06673	0	NA	NA	NA	NA	NA	Non-significant
AT1G06677	0	NA	NA	NA	NA	NA	Non-significant
AT1G06680	8117.31	-0.156718	0.0968591	-1.618	0.105662	0.409074	Non-significant
AT1G06683	0	NA	NA	NA	NA	NA	Non-significant
AT1G06687	0	NA	NA	NA	NA	NA	Non-significant
AT1G06690	47.9943	-0.470679	0.253209	-1.85886	0.0630477	0.310495	Non-significant
AT1G06693	0	NA	NA	NA	NA	NA	Non-significant
AT1G06697	0	NA	NA	NA	NA	NA	Non-significant
AT1G06700	239.857	0.263256	0.134024	1.96424	0.0495021	0.270669	Non-significant
AT1G06703	0	NA	NA	NA	NA	NA	Non-significant
AT1G06707	0	NA	NA	NA	NA	NA	Non-significant
AT1G06710	5.72426	0.677458	0.608027	1.11419	0.265198	0.640059	Non-significant
AT1G06713	0	NA	NA	NA	NA	NA	Non-significant
AT1G06717	0.351596	-0.261242	2.41886	-0.108002	0.913994	NA	Non-significant
AT1G06720	56.1579	0.0463423	0.233967	0.198072	0.842989	0.956124	Non-significant
AT1G06723	0	NA	NA	NA	NA	NA	Non-significant
AT1G06727	0	NA	NA	NA	NA	NA	Non-significant
AT1G06730	15.768	-0.36001	0.388619	-0.926383	0.354247	0.72217	Non-significant
AT1G06733	0	NA	NA	NA	NA	NA	Non-significant
AT1G06737	0	NA	NA	NA	NA	NA	Non-significant
AT1G06740	0.0954948	-0.281949	3.53381	-0.0797861	0.936407	NA	Non-significant
AT1G06743	0	NA	NA	NA	NA	NA	Non-significant
AT1G06747	0	NA	NA	NA	NA	NA	Non-significant
AT1G06750	0.146948	1.16072	3.53381	0.328462	0.742562	NA	Non-significant
AT1G06753	0.217137	-1.03868	3.14001	-0.330788	0.740805	NA	Non-significant
AT1G06757	0	NA	NA	NA	NA	NA	Non-significant
AT1G06760	419.692	-0.990419	0.13936	-7.10692	1.19e-12	3.53e-10	Non-significant
AT1G06770	8.61846	-4.2403	0.937722	-4.52192	6.13e-06	0.000339	Down
AT1G06773	0.109154	-0.281949	3.53381	-0.0797861	0.936407	NA	Non-significant
AT1G06777	0	NA	NA	NA	NA	NA	Non-significant
AT1G06780	39.891	-0.594373	0.292005	-2.03549	0.0418017	0.244984	Non-significant
AT1G06783	0	NA	NA	NA	NA	NA	Non-significant
AT1G06787	0	NA	NA	NA	NA	NA	Non-significant
AT1G06790	18.3961	0.120503	0.351912	0.342424	0.732032	0.91816	Non-significant
AT1G06797	0	NA	NA	NA	NA	NA	Non-significant
AT1G06800	33.6095	0.301019	0.296171	1.01637	0.309454	0.684349	Non-significant
AT1G06810	0	NA	NA	NA	NA	NA	Non-significant
AT1G06817	0	NA	NA	NA	NA	NA	Non-significant
AT1G06820	61.4673	0.240503	0.200166	1.20152	0.229549	0.601066	Non-significant
AT1G06823	0	NA	NA	NA	NA	NA	Non-significant
AT1G06827	0	NA	NA	NA	NA	NA	Non-significant
AT1G06830	15.6024	-0.95825	0.393919	-2.4326	0.0149906	0.129867	Non-significant
AT1G06837	0	NA	NA	NA	NA	NA	Non-significant
AT1G06840	34.6602	-0.356628	0.291945	-1.22156	0.221875	0.593337	Non-significant
AT1G06850	17.4845	-0.015173	0.359713	-0.0421809	0.966355	0.991598	Non-significant
AT1G06853	0	NA	NA	NA	NA	NA	Non-significant
AT1G06857	0	NA	NA	NA	NA	NA	Non-significant
AT1G06860	0	NA	NA	NA	NA	NA	Non-significant
AT1G06863	0	NA	NA	NA	NA	NA	Non-significant
AT1G06867	0	NA	NA	NA	NA	NA	Non-significant
AT1G06870	36.4164	-0.133022	0.247098	-0.538337	0.590345	0.861396	Non-significant
AT1G06873	0	NA	NA	NA	NA	NA	Non-significant
AT1G06877	0	NA	NA	NA	NA	NA	Non-significant
AT1G06880	0	NA	NA	NA	NA	NA	Non-significant
AT1G06883	0.239597	0.439394	3.03549	0.144752	0.884906	NA	Non-significant
AT1G06890	81.0398	0.458898	0.189278	2.42447	0.0153307	0.131606	Non-significant
AT1G06897	0	NA	NA	NA	NA	NA	Non-significant
AT1G06900	53.5871	0.228779	0.216301	1.05768	0.290199	0.665074	Non-significant
AT1G06907	0	NA	NA	NA	NA	NA	Non-significant
AT1G06910	7.90259	-0.351395	0.511669	-0.686763	0.492232	0.813482	Non-significant
AT1G06913	0	NA	NA	NA	NA	NA	Non-significant
AT1G06917	0	NA	NA	NA	NA	NA	Non-significant
AT1G06920	0	NA	NA	NA	NA	NA	Non-significant
AT1G06923	2.15238	-0.272196	0.982341	-0.277089	0.781711	0.939122	Non-significant
AT1G06925	0	NA	NA	NA	NA	NA	Non-significant
AT1G06927	0	NA	NA	NA	NA	NA	Non-significant
AT1G06930	2.16457	-0.94672	1.08416	-0.873225	0.38254	0.745159	Non-significant
AT1G06933	0.146948	1.16072	3.53381	0.328462	0.742562	NA	Non-significant
AT1G06937	0	NA	NA	NA	NA	NA	Non-significant
AT1G06943	0	NA	NA	NA	NA	NA	Non-significant
AT1G06947	0	NA	NA	NA	NA	NA	Non-significant
AT1G06950	226.189	0.0550549	0.13532	0.40685	0.684118	0.903053	Non-significant
AT1G06953	0	NA	NA	NA	NA	NA	Non-significant
AT1G06957	0	NA	NA	NA	NA	NA	Non-significant
AT1G06960	34.1537	0.0372806	0.292799	0.127325	0.898683	0.972619	Non-significant
AT1G06963	0.339066	-0.261079	2.44219	-0.106904	0.914865	NA	Non-significant
AT1G06967	0	NA	NA	NA	NA	NA	Non-significant
AT1G06970	0.51886	2.77484	2.07774	1.33551	0.181709	NA	Non-significant
AT1G06973	0	NA	NA	NA	NA	NA	Non-significant
AT1G06977	0	NA	NA	NA	NA	NA	Non-significant
AT1G06980	11.4116	0.467776	0.501702	0.932377	0.351142	0.718882	Non-significant
AT1G06983	2.37389	0.00735602	1.21981	0.00603048	0.995188	0.9981	Non-significant
AT1G06987	0	NA	NA	NA	NA	NA	Non-significant
AT1G06990	0	NA	NA	NA	NA	NA	Non-significant
AT1G06993	5.56743	6.16126	1.14791	5.36737	7.99e-08	8.42e-06	Up
AT1G06997	0	NA	NA	NA	NA	NA	Non-significant
AT1G07000	49.3135	0.102884	0.285409	0.360479	0.718489	0.91456	Non-significant
AT1G07003	0	NA	NA	NA	NA	NA	Non-significant
AT1G07007	0	NA	NA	NA	NA	NA	Non-significant
AT1G07010	34.4111	-0.124685	0.285088	-0.437355	0.661854	0.894641	Non-significant
AT1G07013	0	NA	NA	NA	NA	NA	Non-significant
AT1G07017	0	NA	NA	NA	NA	NA	Non-significant
AT1G07020	77.1657	-0.035872	0.196462	-0.18259	0.85512	0.960805	Non-significant
AT1G07023	0	NA	NA	NA	NA	NA	Non-significant
AT1G07025	0	NA	NA	NA	NA	NA	Non-significant
AT1G07027	0	NA	NA	NA	NA	NA	Non-significant
AT1G07030	60.626	-0.239598	0.226072	-1.05983	0.28922	0.66411	Non-significant
AT1G07040	138.4	-0.7631	0.169579	-4.49997	6.8e-06	0.000368	Non-significant
AT1G07050	116.537	0.278838	0.173765	1.60468	0.108565	0.41403	Non-significant
AT1G07060	0.107984	-0.281949	3.53381	-0.0797861	0.936407	NA	Non-significant
AT1G07070	44.5437	-0.113235	0.274624	-0.412326	0.6801	0.901645	Non-significant
AT1G07080	287.093	-0.11912	0.130611	-0.912018	0.361759	0.727894	Non-significant
AT1G07090	87.0613	0.349429	0.196124	1.78168	0.0748019	0.341871	Non-significant
AT1G07100	0	NA	NA	NA	NA	NA	Non-significant
AT1G07110	248.559	-0.0907475	0.137402	-0.660451	0.508965	0.822686	Non-significant
AT1G07117	0	NA	NA	NA	NA	NA	Non-significant
AT1G07119	0.724441	0.40165	1.70547	0.235507	0.813815	NA	Non-significant
AT1G07120	1.1061	-0.546334	1.40537	-0.388748	0.697463	NA	Non-significant
AT1G07123	0	NA	NA	NA	NA	NA	Non-significant
AT1G07127	0	NA	NA	NA	NA	NA	Non-significant
AT1G07128	35.4992	0.147803	0.268326	0.550834	0.581747	0.857431	Non-significant
AT1G07130	12.8187	-0.0961317	0.456469	-0.210599	0.8332	0.953944	Non-significant
AT1G07133	0	NA	NA	NA	NA	NA	Non-significant
AT1G07135	151.185	-0.271927	0.181344	-1.49951	0.133742	0.461515	Non-significant
AT1G07140	290.781	0.0523023	0.133051	0.393099	0.694246	0.906944	Non-significant
AT1G07143	0.202319	1.16072	3.53381	0.328462	0.742562	NA	Non-significant
AT1G07147	0	NA	NA	NA	NA	NA	Non-significant
AT1G07150	5.39789	-0.41773	0.726572	-0.574933	0.565336	0.849188	Non-significant
AT1G07157	0	NA	NA	NA	NA	NA	Non-significant
AT1G07160	0.832497	0.0139607	1.61734	0.00863189	0.993113	NA	Non-significant
AT1G07163	0	NA	NA	NA	NA	NA	Non-significant
AT1G07167	0.111026	1.16072	3.53381	0.328462	0.742562	NA	Non-significant
AT1G07170	112.894	0.398173	0.170845	2.33061	0.0197738	0.15459	Non-significant
AT1G07173	0.330035	1.03494	2.77764	0.372596	0.709449	NA	Non-significant
AT1G07175	0.88255	0.339555	1.67619	0.202575	0.839467	NA	Non-significant
AT1G07177	0	NA	NA	NA	NA	NA	Non-significant
AT1G07180	17.0371	-0.300846	0.403608	-0.74539	0.456036	0.789676	Non-significant
AT1G07183	0	NA	NA	NA	NA	NA	Non-significant
AT1G07187	0.107984	-0.281949	3.53381	-0.0797861	0.936407	NA	Non-significant
AT1G07190	0.0954948	-0.281949	3.53381	-0.0797861	0.936407	NA	Non-significant
AT1G07193	0	NA	NA	NA	NA	NA	Non-significant
AT1G07197	0	NA	NA	NA	NA	NA	Non-significant
AT1G07200	29.127	0.362746	0.290103	1.25041	0.211151	0.580093	Non-significant
AT1G07210	44.0676	-0.30191	0.257388	-1.17298	0.240806	0.615169	Non-significant
AT1G07220	34.3926	0.629269	0.279979	2.24755	0.0246046	0.176903	Non-significant
AT1G07230	102.895	0.244653	0.175446	1.39447	0.163176	0.512134	Non-significant
AT1G07233	0	NA	NA	NA	NA	NA	Non-significant
AT1G07237	0	NA	NA	NA	NA	NA	Non-significant
AT1G07240	72.1723	-0.202007	0.208609	-0.968353	0.332868	0.704984	Non-significant
AT1G07247	0	NA	NA	NA	NA	NA	Non-significant
AT1G07250	57.8822	0.0439318	0.207706	0.211509	0.83249	0.953944	Non-significant
AT1G07253	0	NA	NA	NA	NA	NA	Non-significant
AT1G07257	0.130443	1.16072	3.53381	0.328462	0.742562	NA	Non-significant
AT1G07260	7.96276	0.440407	0.610755	0.721086	0.470856	0.799682	Non-significant
AT1G07263	0	NA	NA	NA	NA	NA	Non-significant
AT1G07267	0	NA	NA	NA	NA	NA	Non-significant
AT1G07270	2.37755	1.4295	1.0122	1.41228	0.157868	0.504532	Non-significant
AT1G07273	0	NA	NA	NA	NA	NA	Non-significant
AT1G07277	0	NA	NA	NA	NA	NA	Non-significant
AT1G07280	207.617	-0.317036	0.152017	-2.08553	0.0370211	0.227515	Non-significant
AT1G07287	0	NA	NA	NA	NA	NA	Non-significant
AT1G07290	3.63293	-0.244262	0.76462	-0.319455	0.749381	0.926708	Non-significant
AT1G07293	0	NA	NA	NA	NA	NA	Non-significant
AT1G07297	0	NA	NA	NA	NA	NA	Non-significant
AT1G07300	6.77262	-0.114006	0.602751	-0.189143	0.849981	0.95883	Non-significant
AT1G07303	0	NA	NA	NA	NA	NA	Non-significant
AT1G07310	142.617	-0.179823	0.155912	-1.15336	0.248763	0.624144	Non-significant
AT1G07313	0	NA	NA	NA	NA	NA	Non-significant
AT1G07317	0	NA	NA	NA	NA	NA	Non-significant
AT1G07320	578.446	-0.301505	0.141402	-2.13226	0.0329859	0.213083	Non-significant
AT1G07323	0	NA	NA	NA	NA	NA	Non-significant
AT1G07327	0	NA	NA	NA	NA	NA	Non-significant
AT1G07330	0	NA	NA	NA	NA	NA	Non-significant
AT1G07333	0	NA	NA	NA	NA	NA	Non-significant
AT1G07337	0.277391	1.92744	2.88483	0.66813	0.50405	NA	Non-significant
AT1G07340	0	NA	NA	NA	NA	NA	Non-significant
AT1G07343	0	NA	NA	NA	NA	NA	Non-significant
AT1G07347	0	NA	NA	NA	NA	NA	Non-significant
AT1G07350	43.7327	0.154956	0.242845	0.638086	0.523417	0.829812	Non-significant
AT1G07353	0	NA	NA	NA	NA	NA	Non-significant
AT1G07360	114.69	0.132061	0.166216	0.794517	0.426894	0.775177	Non-significant
AT1G07367	2.75267	2.21401	1.14859	1.92759	0.0539055	0.285552	Non-significant
AT1G07370	23.219	0.697057	0.325913	2.13878	0.0324532	0.211458	Non-significant
AT1G07373	0.111026	1.16072	3.53381	0.328462	0.742562	NA	Non-significant
AT1G07380	24.3788	-0.425306	0.315388	-1.34851	0.177493	0.533402	Non-significant
AT1G07383	0	NA	NA	NA	NA	NA	Non-significant
AT1G07390	13.594	0.0996367	0.478098	0.208403	0.834915	0.95441	Non-significant
AT1G07393	0.202319	1.16072	3.53381	0.328462	0.742562	NA	Non-significant
AT1G07397	0	NA	NA	NA	NA	NA	Non-significant
AT1G07400	4.66987	-3.38437	1.01716	-3.32728	0.000877	0.0177017	Down
AT1G07407	0.346411	-0.312098	2.74506	-0.113694	0.90948	NA	Non-significant
AT1G07410	3.36642	-1.55964	0.853389	-1.82759	0.0676116	0.32312	Non-significant
AT1G07413	0	NA	NA	NA	NA	NA	Non-significant
AT1G07417	0	NA	NA	NA	NA	NA	Non-significant
AT1G07420	116.837	-0.50955	0.167602	-3.04023	0.00236395	0.0367776	Non-significant
AT1G07423	0	NA	NA	NA	NA	NA	Non-significant
AT1G07430	5.31038	-0.582591	0.783508	-0.743567	0.457139	0.790157	Non-significant
AT1G07433	0	NA	NA	NA	NA	NA	Non-significant
AT1G07437	0	NA	NA	NA	NA	NA	Non-significant
AT1G07440	107.415	1.1845	0.180836	6.55014	5.75e-11	1.21e-08	Up
AT1G07447	0	NA	NA	NA	NA	NA	Non-significant
AT1G07450	4.48933	1.66233	0.791706	2.09968	0.035757	0.223482	Non-significant
AT1G07453	0	NA	NA	NA	NA	NA	Non-significant
AT1G07457	0.314504	-0.26074	2.49351	-0.104567	0.916719	NA	Non-significant
AT1G07460	0.316606	-1.58021	2.4228	-0.652226	0.514255	NA	Non-significant
AT1G07463	0	NA	NA	NA	NA	NA	Non-significant
AT1G07467	0	NA	NA	NA	NA	NA	Non-significant
AT1G07470	44.3471	-0.0541211	0.257201	-0.210424	0.833337	0.953944	Non-significant
AT1G07473	0.130443	1.16072	3.53381	0.328462	0.742562	NA	Non-significant
AT1G07476	0	NA	NA	NA	NA	NA	Non-significant
AT1G07477	0.85013	-0.0205352	1.53506	-0.0133774	0.989327	NA	Non-significant
AT1G07480	41.0509	-0.201152	0.264406	-0.76077	0.446794	0.784742	Non-significant
AT1G07483	0.215967	-1.03656	3.52902	-0.293726	0.768968	NA	Non-significant
AT1G07485	0.946918	0.277811	1.66443	0.166911	0.86744	NA	Non-significant
AT1G07487	0	NA	NA	NA	NA	NA	Non-significant
AT1G07490	0.890537	0.855902	1.91294	0.447428	0.654566	NA	Non-significant
AT1G07493	0	NA	NA	NA	NA	NA	Non-significant
AT1G07497	0	NA	NA	NA	NA	NA	Non-significant
AT1G07500	0.976986	0.98824	1.68546	0.586332	0.557652	NA	Non-significant
AT1G07503	0	NA	NA	NA	NA	NA	Non-significant
AT1G07507	0	NA	NA	NA	NA	NA	Non-significant
AT1G07510	44.6138	-0.172278	0.251504	-0.684992	0.493349	0.814662	Non-significant
AT1G07513	3.99437	-0.187232	0.709396	-0.263931	0.791833	0.943925	Non-significant
AT1G07517	0	NA	NA	NA	NA	NA	Non-significant
AT1G07520	20.2544	-0.104871	0.333655	-0.314309	0.753286	0.928015	Non-significant
AT1G07523	0	NA	NA	NA	NA	NA	Non-significant
AT1G07527	0	NA	NA	NA	NA	NA	Non-significant
AT1G07530	59.9246	-0.0609097	0.218477	-0.278792	0.780404	0.938538	Non-significant
AT1G07533	0	NA	NA	NA	NA	NA	Non-significant
AT1G07537	0	NA	NA	NA	NA	NA	Non-significant
AT1G07540	0	NA	NA	NA	NA	NA	Non-significant
AT1G07543	0	NA	NA	NA	NA	NA	Non-significant
AT1G07547	0	NA	NA	NA	NA	NA	Non-significant
AT1G07550	0.334239	-1.64388	2.71653	-0.60514	0.545086	NA	Non-significant
AT1G07553	0	NA	NA	NA	NA	NA	Non-significant
AT1G07557	0	NA	NA	NA	NA	NA	Non-significant
AT1G07560	5.5973	-0.390069	0.671205	-0.581147	0.561141	0.847453	Non-significant
AT1G07563	0	NA	NA	NA	NA	NA	Non-significant
AT1G07567	0	NA	NA	NA	NA	NA	Non-significant
AT1G07570	21.5012	-0.681537	0.341883	-1.99348	0.0462087	0.260109	Non-significant
AT1G07573	0	NA	NA	NA	NA	NA	Non-significant
AT1G07580	0	NA	NA	NA	NA	NA	Non-significant
AT1G07583	0	NA	NA	NA	NA	NA	Non-significant
AT1G07587	0	NA	NA	NA	NA	NA	Non-significant
AT1G07590	5250.79	0.0124793	0.112527	0.110901	0.911695	0.976799	Non-significant
AT1G07593	0.0954948	-0.281949	3.53381	-0.0797861	0.936407	NA	Non-significant
AT1G07597	0	NA	NA	NA	NA	NA	Non-significant
AT1G07600	0	NA	NA	NA	NA	NA	Non-significant
AT1G07603	0.146948	1.16072	3.53381	0.328462	0.742562	NA	Non-significant
AT1G07607	0.408839	1.12934	2.31977	0.486832	0.626377	NA	Non-significant
AT1G07610	397.503	0.770678	0.244059	3.15775	0.00158991	0.0273667	Non-significant
AT1G07615	12.0701	-0.666968	0.437495	-1.52451	0.12738	0.45045	Non-significant
AT1G07617	0	NA	NA	NA	NA	NA	Non-significant
AT1G07620	12.8823	0.218093	0.589627	0.369884	0.711469	0.911418	Non-significant
AT1G07623	0	NA	NA	NA	NA	NA	Non-significant
AT1G07627	0	NA	NA	NA	NA	NA	Non-significant
AT1G07630	63.8426	-0.135121	0.249777	-0.540965	0.588531	0.86079	Non-significant
AT1G07637	0	NA	NA	NA	NA	NA	Non-significant
AT1G07640	39.2353	-0.0916632	0.273141	-0.33559	0.73718	0.921077	Non-significant
AT1G07645	2.10836	2.38103	1.2999	1.8317	0.0669956	0.321315	Non-significant
AT1G07647	0.222281	-1.04521	3.11657	-0.335372	0.737344	NA	Non-significant
AT1G07650	73.4792	-0.335428	0.23466	-1.42942	0.152883	0.496601	Non-significant
AT1G07653	0	NA	NA	NA	NA	NA	Non-significant
AT1G07657	0	NA	NA	NA	NA	NA	Non-significant
AT1G07660	22.4782	-0.101057	0.335948	-0.300811	0.763559	0.931933	Non-significant
AT1G07663	0	NA	NA	NA	NA	NA	Non-significant
AT1G07667	0	NA	NA	NA	NA	NA	Non-significant
AT1G07670	57.8079	0.0602058	0.226784	0.265477	0.790642	0.943465	Non-significant
AT1G07673	0	NA	NA	NA	NA	NA	Non-significant
AT1G07680	0	NA	NA	NA	NA	NA	Non-significant
AT1G07683	0.107984	-0.281949	3.53381	-0.0797861	0.936407	NA	Non-significant
AT1G07690	0.107984	-0.281949	3.53381	-0.0797861	0.936407	NA	Non-significant
AT1G07693	0.549044	0.747226	2.42439	0.308212	0.757921	NA	Non-significant
AT1G07697	0	NA	NA	NA	NA	NA	Non-significant
AT1G07700	83.7147	-0.157801	0.181562	-0.869131	0.384775	0.74711	Non-significant
AT1G07702	0	NA	NA	NA	NA	NA	Non-significant
AT1G07703	0	NA	NA	NA	NA	NA	Non-significant
AT1G07705	40.1056	0.240352	0.259565	0.925981	0.354456	0.722414	Non-significant
AT1G07707	0.146948	1.16072	3.53381	0.328462	0.742562	NA	Non-significant
AT1G07710	0.429734	-2.01483	2.20362	-0.91433	0.360544	NA	Non-significant
AT1G07717	0	NA	NA	NA	NA	NA	Non-significant
AT1G07720	71.9092	-0.213709	0.216985	-0.984903	0.324672	0.698528	Non-significant
AT1G07723	0	NA	NA	NA	NA	NA	Non-significant
AT1G07725	0.326993	-0.312392	2.79492	-0.111771	0.911005	NA	Non-significant
AT1G07728	23.4213	0.227662	0.30885	0.737127	0.461045	0.793202	Non-significant
AT1G07730	0	NA	NA	NA	NA	NA	Non-significant
AT1G07733	0	NA	NA	NA	NA	NA	Non-significant
AT1G07737	1.78029	0.93786	1.19161	0.78705	0.431252	0.77651	Non-significant
AT1G07740	1.6508	0.0137768	1.2067	0.0114169	0.990891	0.997215	Non-significant
AT1G07743	0.437079	-2.03698	2.50783	-0.812248	0.416649	NA	Non-significant
AT1G07745	6.84433	-3.20309	0.820596	-3.90337	9.49e-05	0.00313497	Down
AT1G07747	0	NA	NA	NA	NA	NA	Non-significant
AT1G07750	57.0161	0.0979438	0.252054	0.388583	0.697585	0.908009	Non-significant
AT1G07753	0.483912	1.64936	2.00921	0.820902	0.411702	NA	Non-significant
AT1G07757	0	NA	NA	NA	NA	NA	Non-significant
AT1G07760	0	NA	NA	NA	NA	NA	Non-significant
AT1G07763	0.0954948	-0.281949	3.53381	-0.0797861	0.936407	NA	Non-significant
AT1G07767	0	NA	NA	NA	NA	NA	Non-significant
AT1G07770	762.818	0.377842	0.121193	3.11769	0.00182276	0.0302598	Non-significant
AT1G07773	0	NA	NA	NA	NA	NA	Non-significant
AT1G07777	0	NA	NA	NA	NA	NA	Non-significant
AT1G07780	13.0912	-0.687049	0.425162	-1.61597	0.106101	0.409379	Non-significant
AT1G07783	0.109154	-0.281949	3.53381	-0.0797861	0.936407	NA	Non-significant
AT1G07787	0	NA	NA	NA	NA	NA	Non-significant
AT1G07790	73.0572	0.0615596	0.22636	0.271955	0.785657	0.940818	Non-significant
AT1G07793	0	NA	NA	NA	NA	NA	Non-significant
AT1G07795	0.648209	1.94033	2.06791	0.938305	0.348088	NA	Non-significant
AT1G07800	0	NA	NA	NA	NA	NA	Non-significant
AT1G07803	0.146948	1.16072	3.53381	0.328462	0.742562	NA	Non-significant
AT1G07807	0	NA	NA	NA	NA	NA	Non-significant
AT1G07810	88.7509	0.0312583	0.183023	0.170789	0.864389	0.964061	Non-significant
AT1G07813	0	NA	NA	NA	NA	NA	Non-significant
AT1G07820	177.785	0.147841	0.15608	0.947216	0.343529	0.712925	Non-significant
AT1G07823	0	NA	NA	NA	NA	NA	Non-significant
AT1G07827	0	NA	NA	NA	NA	NA	Non-significant
AT1G07830	48.4584	0.369946	0.239194	1.54664	0.121951	0.439811	Non-significant
AT1G07833	0.107984	-0.281949	3.53381	-0.0797861	0.936407	NA	Non-significant
AT1G07837	0	NA	NA	NA	NA	NA	Non-significant
AT1G07840	42.9353	-0.106739	0.239663	-0.445369	0.656053	0.891547	Non-significant
AT1G07843	0	NA	NA	NA	NA	NA	Non-significant
AT1G07847	0	NA	NA	NA	NA	NA	Non-significant
AT1G07850	0.130443	1.16072	3.53381	0.328462	0.742562	NA	Non-significant
AT1G07853	0	NA	NA	NA	NA	NA	Non-significant
AT1G07857	0	NA	NA	NA	NA	NA	Non-significant
AT1G07860	0	NA	NA	NA	NA	NA	Non-significant
AT1G07863	0	NA	NA	NA	NA	NA	Non-significant
AT1G07870	26.8066	-0.37915	0.292214	-1.29751	0.194455	0.557378	Non-significant
AT1G07873	0	NA	NA	NA	NA	NA	Non-significant
AT1G07877	0	NA	NA	NA	NA	NA	Non-significant
AT1G07880	4.74143	-1.2342	0.739069	-1.66993	0.0949324	0.386647	Non-significant
AT1G07883	0	NA	NA	NA	NA	NA	Non-significant
AT1G07885	0	NA	NA	NA	NA	NA	Non-significant
AT1G07887	0.6128	-0.160711	1.93198	-0.0831842	0.933705	NA	Non-significant
AT1G07890	1087.29	-0.362222	0.187781	-1.92896	0.0537356	0.285325	Non-significant
AT1G07893	0.685487	1.04787	1.90695	0.549501	0.582662	NA	Non-significant
AT1G07897	4.01019	0.441306	0.731156	0.603573	0.546128	0.841372	Non-significant
AT1G07900	1.92415	0.234798	1.0358	0.226682	0.820671	0.95092	Non-significant
AT1G07901	0.208623	-0.979112	3.17478	-0.308403	0.757776	NA	Non-significant
AT1G07902	12.6878	0.0851177	0.428104	0.198825	0.8424	0.956037	Non-significant
AT1G07903	0	NA	NA	NA	NA	NA	Non-significant
AT1G07907	0	NA	NA	NA	NA	NA	Non-significant
AT1G07910	26.5974	0.19258	0.291998	0.659525	0.509559	0.822728	Non-significant
AT1G07913	0	NA	NA	NA	NA	NA	Non-significant
AT1G07917	0	NA	NA	NA	NA	NA	Non-significant
AT1G07920	642.904	0.256698	0.0953596	2.6919	0.00710468	0.0781201	Non-significant
AT1G07923	0	NA	NA	NA	NA	NA	Non-significant
AT1G07927	0	NA	NA	NA	NA	NA	Non-significant
AT1G07930	578.353	0.26022	0.120416	2.16101	0.0306943	0.203539	Non-significant
AT1G07933	0	NA	NA	NA	NA	NA	Non-significant
AT1G07937	0	NA	NA	NA	NA	NA	Non-significant
AT1G07940	597.011	0.29242	0.107969	2.70836	0.00676167	0.0758484	Non-significant
AT1G07943	0	NA	NA	NA	NA	NA	Non-significant
AT1G07947	0	NA	NA	NA	NA	NA	Non-significant
AT1G07950	38.6975	-0.189816	0.27343	-0.694205	0.487554	0.810519	Non-significant
AT1G07957	0.458606	0.361688	2.09922	0.172296	0.863204	NA	Non-significant
AT1G07960	41.9488	0.156	0.247027	0.63151	0.527707	0.831092	Non-significant
AT1G07963	0	NA	NA	NA	NA	NA	Non-significant
AT1G07967	0	NA	NA	NA	NA	NA	Non-significant
AT1G07970	30.3589	0.0079914	0.30393	0.0262935	0.979023	0.994732	Non-significant
AT1G07973	0.45842	1.26149	2.26815	0.556175	0.578092	NA	Non-significant
AT1G07977	0.107984	-0.281949	3.53381	-0.0797861	0.936407	NA	Non-significant
AT1G07980	31.7066	0.0280523	0.289853	0.0967813	0.9229	0.97962	Non-significant
AT1G07983	0	NA	NA	NA	NA	NA	Non-significant
AT1G07985	4.50396	-0.304378	0.693821	-0.438698	0.660881	0.894042	Non-significant
AT1G07987	0	NA	NA	NA	NA	NA	Non-significant
AT1G07990	52.6427	-0.193131	0.236953	-0.815059	0.415038	0.766822	Non-significant
AT1G07993	0.420626	-0.316813	2.58763	-0.122434	0.902556	NA	Non-significant
AT1G07997	0	NA	NA	NA	NA	NA	Non-significant
AT1G08000	14.2918	-0.789994	0.397747	-1.98617	0.0470141	0.262234	Non-significant
AT1G08003	0.0954948	-0.281949	3.53381	-0.0797861	0.936407	NA	Non-significant
AT1G08005	1.43728	1.75218	1.34995	1.29796	0.194302	0.557331	Non-significant
AT1G08007	0	NA	NA	NA	NA	NA	Non-significant
AT1G08010	29.716	-0.0597169	0.276561	-0.215927	0.829045	0.953079	Non-significant
AT1G08013	0	NA	NA	NA	NA	NA	Non-significant
AT1G08017	0	NA	NA	NA	NA	NA	Non-significant
AT1G08023	0	NA	NA	NA	NA	NA	Non-significant
AT1G08027	0	NA	NA	NA	NA	NA	Non-significant
AT1G08030	22.7741	-0.347316	0.346667	-1.00187	0.316404	0.690396	Non-significant
AT1G08033	0	NA	NA	NA	NA	NA	Non-significant
AT1G08035	1.20981	-1.01142	1.32046	-0.765966	0.443696	NA	Non-significant
AT1G08037	0.557889	0.537627	2.02539	0.265444	0.790667	NA	Non-significant
AT1G08040	50.1694	-0.499453	0.226638	-2.20375	0.0275422	0.189599	Non-significant
AT1G08043	0.584264	-0.195087	1.9453	-0.100287	0.920117	NA	Non-significant
AT1G08047	0	NA	NA	NA	NA	NA	Non-significant
AT1G08050	11.4576	-0.489525	0.478326	-1.02341	0.306112	0.68051	Non-significant
AT1G08057	0	NA	NA	NA	NA	NA	Non-significant
AT1G08060	25.6834	-0.518766	0.317477	-1.63403	0.102253	0.402492	Non-significant
AT1G08063	0	NA	NA	NA	NA	NA	Non-significant
AT1G08065	0	NA	NA	NA	NA	NA	Non-significant
AT1G08070	4.99752	0.147624	0.658089	0.224323	0.822506	0.951914	Non-significant
AT1G08073	0	NA	NA	NA	NA	NA	Non-significant
AT1G08077	0	NA	NA	NA	NA	NA	Non-significant
AT1G08080	0.130443	1.16072	3.53381	0.328462	0.742562	NA	Non-significant
AT1G08087	0	NA	NA	NA	NA	NA	Non-significant
AT1G08090	1.15605	1.53752	1.45738	1.05499	0.291429	NA	Non-significant
AT1G08093	0	NA	NA	NA	NA	NA	Non-significant
AT1G08097	0	NA	NA	NA	NA	NA	Non-significant
AT1G08100	0	NA	NA	NA	NA	NA	Non-significant
AT1G08103	0.202319	1.16072	3.53381	0.328462	0.742562	NA	Non-significant
AT1G08105	0	NA	NA	NA	NA	NA	Non-significant
AT1G08107	0	NA	NA	NA	NA	NA	Non-significant
AT1G08110	266.624	-0.0219605	0.121523	-0.18071	0.856595	0.961176	Non-significant
AT1G08113	0.664713	1.97514	2.05958	0.958999	0.337559	NA	Non-significant
AT1G08115	4.19354	0.262207	0.695696	0.376899	0.706249	0.910073	Non-significant
AT1G08117	0.20652	0.439393	3.19206	0.137652	0.890516	NA	Non-significant
AT1G08120	0	NA	NA	NA	NA	NA	Non-significant
AT1G08123	0.393308	-0.229722	2.63598	-0.0871487	0.930553	NA	Non-significant
AT1G08125	31.8891	-0.0909597	0.268936	-0.338221	0.735197	0.920041	Non-significant
AT1G08127	0	NA	NA	NA	NA	NA	Non-significant
AT1G08130	38.343	-0.183297	0.251841	-0.727827	0.466719	0.796928	Non-significant
AT1G08133	0	NA	NA	NA	NA	NA	Non-significant
AT1G08135	0	NA	NA	NA	NA	NA	Non-significant
AT1G08137	0	NA	NA	NA	NA	NA	Non-significant
AT1G08140	0	NA	NA	NA	NA	NA	Non-significant
AT1G08143	0	NA	NA	NA	NA	NA	Non-significant
AT1G08147	0.146948	1.16072	3.53381	0.328462	0.742562	NA	Non-significant
AT1G08150	0	NA	NA	NA	NA	NA	Non-significant
AT1G08153	0	NA	NA	NA	NA	NA	Non-significant
AT1G08160	16.123	-0.107281	0.431006	-0.248908	0.803432	0.946495	Non-significant
AT1G08165	6.11802	-1.11497	0.659562	-1.69047	0.0909381	0.378597	Non-significant
AT1G08170	0.109154	-0.281949	3.53381	-0.0797861	0.936407	NA	Non-significant
AT1G08173	1.5483	0.147132	1.14987	0.127955	0.898184	0.972451	Non-significant
AT1G08177	0	NA	NA	NA	NA	NA	Non-significant
AT1G08180	19.7361	-0.698988	0.374192	-1.86799	0.0617628	0.306917	Non-significant
AT1G08183	0	NA	NA	NA	NA	NA	Non-significant
AT1G08190	114.18	-0.0764594	0.186058	-0.410944	0.681114	0.901953	Non-significant
AT1G08193	0	NA	NA	NA	NA	NA	Non-significant
AT1G08200	350.047	0.245042	0.11795	2.0775	0.037755	0.230179	Non-significant
AT1G08207	0	NA	NA	NA	NA	NA	Non-significant
AT1G08210	39.3659	-0.0678039	0.258248	-0.262553	0.792895	0.943925	Non-significant
AT1G08213	0.323951	-1.60892	3.21666	-0.500184	0.616946	NA	Non-significant
AT1G08217	0	NA	NA	NA	NA	NA	Non-significant
AT1G08220	12.9984	-0.223131	0.425705	-0.524144	0.600179	0.867062	Non-significant
AT1G08223	0	NA	NA	NA	NA	NA	Non-significant
AT1G08227	0	NA	NA	NA	NA	NA	Non-significant
AT1G08230	43.1232	0.208127	0.254537	0.817667	0.413547	0.766662	Non-significant
AT1G08237	0	NA	NA	NA	NA	NA	Non-significant
AT1G08240	0	NA	NA	NA	NA	NA	Non-significant
AT1G08247	0	NA	NA	NA	NA	NA	Non-significant
AT1G08250	24.5539	-0.465775	0.353407	-1.31796	0.187518	0.548959	Non-significant
AT1G08253	0	NA	NA	NA	NA	NA	Non-significant
AT1G08257	0	NA	NA	NA	NA	NA	Non-significant
AT1G08260	16.2824	0.145714	0.366598	0.397476	0.691016	0.905819	Non-significant
AT1G08263	0	NA	NA	NA	NA	NA	Non-significant
AT1G08267	0	NA	NA	NA	NA	NA	Non-significant
AT1G08270	1.29185	-0.0740899	1.26798	-0.0584316	0.953405	0.98741	Non-significant
AT1G08273	0	NA	NA	NA	NA	NA	Non-significant
AT1G08277	0	NA	NA	NA	NA	NA	Non-significant
AT1G08280	15.7919	-0.911753	0.389574	-2.34038	0.019264	0.152327	Non-significant
AT1G08283	6.63964	-0.503832	0.558125	-0.902723	0.366673	0.732813	Non-significant
AT1G08290	2.27978	0.0344253	0.968878	0.0355311	0.971656	0.993688	Non-significant
AT1G08293	0.109154	-0.281949	3.53381	-0.0797861	0.936407	NA	Non-significant
AT1G08297	0	NA	NA	NA	NA	NA	Non-significant
AT1G08300	4.39821	-0.889037	0.699501	-1.27096	0.203743	0.569473	Non-significant
AT1G08307	0	NA	NA	NA	NA	NA	Non-significant
AT1G08310	30.3498	-2.74435	0.466933	-5.8774	4.17e-09	6.2e-07	Down
AT1G08313	0	NA	NA	NA	NA	NA	Non-significant
AT1G08315	40.23	0.360585	0.253951	1.4199	0.155638	0.501158	Non-significant
AT1G08317	0	NA	NA	NA	NA	NA	Non-significant
AT1G08320	20.4198	-0.588498	0.330571	-1.78025	0.0750355	0.342417	Non-significant
AT1G08323	0	NA	NA	NA	NA	NA	Non-significant
AT1G08327	0.662611	3.01043	1.98516	1.51646	0.129403	NA	Non-significant
AT1G08333	0	NA	NA	NA	NA	NA	Non-significant
AT1G08340	8.74338	-0.729629	0.58438	-1.24855	0.211829	0.580993	Non-significant
AT1G08347	0.257973	1.84727	2.94475	0.627311	0.530456	NA	Non-significant
AT1G08350	18.9189	0.606086	0.347438	1.74445	0.0810814	0.355603	Non-significant
AT1G08353	0	NA	NA	NA	NA	NA	Non-significant
AT1G08357	0.146948	1.16072	3.53381	0.328462	0.742562	NA	Non-significant
AT1G08360	575.33	0.257061	0.121981	2.10738	0.0350844	0.22126	Non-significant
AT1G08363	0	NA	NA	NA	NA	NA	Non-significant
AT1G08367	0	NA	NA	NA	NA	NA	Non-significant
AT1G08370	77.2361	-0.29693	0.187483	-1.58377	0.113245	0.423049	Non-significant
AT1G08377	0	NA	NA	NA	NA	NA	Non-significant
AT1G08380	6810.78	-0.372756	0.105527	-3.53234	0.000412	0.00993035	Non-significant
AT1G08383	0	NA	NA	NA	NA	NA	Non-significant
AT1G08387	0.238427	0.439394	3.04046	0.144516	0.885093	NA	Non-significant
AT1G08390	9.78476	-0.928177	0.555769	-1.67008	0.0949041	0.386647	Non-significant
AT1G08393	0	NA	NA	NA	NA	NA	Non-significant
AT1G08397	0	NA	NA	NA	NA	NA	Non-significant
AT1G08400	11.9305	0.287254	0.460241	0.624138	0.532537	0.833179	Non-significant
AT1G08403	0	NA	NA	NA	NA	NA	Non-significant
AT1G08410	29.9681	0.146597	0.292664	0.500907	0.616437	0.874969	Non-significant
AT1G08413	0	NA	NA	NA	NA	NA	Non-significant
AT1G08417	0	NA	NA	NA	NA	NA	Non-significant
AT1G08420	61.6552	0.368616	0.216095	1.70581	0.0880444	0.371555	Non-significant
AT1G08427	0	NA	NA	NA	NA	NA	Non-significant
AT1G08430	12.4381	-0.24131	0.492385	-0.490084	0.624075	0.878581	Non-significant
AT1G08433	0	NA	NA	NA	NA	NA	Non-significant
AT1G08437	0	NA	NA	NA	NA	NA	Non-significant
AT1G08440	0.107984	-0.281949	3.53381	-0.0797861	0.936407	NA	Non-significant
AT1G08443	0	NA	NA	NA	NA	NA	Non-significant
AT1G08447	0	NA	NA	NA	NA	NA	Non-significant
AT1G08450	158.374	0.590006	0.169349	3.48396	0.000494	0.0113937	Non-significant
AT1G08453	0	NA	NA	NA	NA	NA	Non-significant
AT1G08457	6.27436	-0.0913927	0.665699	-0.137288	0.890803	0.970572	Non-significant
AT1G08460	55.8865	0.503742	0.238041	2.11619	0.0343283	0.217969	Non-significant
AT1G08463	0.130443	1.16072	3.53381	0.328462	0.742562	NA	Non-significant
AT1G08465	75.4239	-0.013947	0.19017	-0.0733395	0.941536	0.984518	Non-significant
AT1G08470	31.3114	-0.192002	0.269243	-0.713118	0.475773	0.802745	Non-significant
AT1G08473	0	NA	NA	NA	NA	NA	Non-significant
AT1G08477	0.203479	-0.979032	3.20225	-0.305732	0.759809	NA	Non-significant
AT1G08480	226.399	0.381087	0.138598	2.74958	0.00596712	0.0696795	Non-significant
AT1G08483	0	NA	NA	NA	NA	NA	Non-significant
AT1G08487	0	NA	NA	NA	NA	NA	Non-significant
AT1G08490	105.089	0.0047313	0.164665	0.0287329	0.977078	0.994368	Non-significant
AT1G08493	0	NA	NA	NA	NA	NA	Non-significant
AT1G08497	0	NA	NA	NA	NA	NA	Non-significant
AT1G08500	31.3963	-0.629686	0.28501	-2.20935	0.0271505	0.187669	Non-significant
AT1G08503	0	NA	NA	NA	NA	NA	Non-significant
AT1G08507	10.2424	-1.23801	0.492263	-2.51494	0.0119051	0.111783	Non-significant
AT1G08510	176.929	-0.110243	0.179582	-0.613884	0.539292	0.837021	Non-significant
AT1G08513	0	NA	NA	NA	NA	NA	Non-significant
AT1G08517	0.404637	2.12246	3.00073	0.707316	0.47937	NA	Non-significant
AT1G08520	328.904	-0.0406819	0.118792	-0.342465	0.732001	0.91816	Non-significant
AT1G08523	0	NA	NA	NA	NA	NA	Non-significant
AT1G08530	24.8803	-0.592909	0.32185	-1.84219	0.0654473	0.316743	Non-significant
AT1G08533	0	NA	NA	NA	NA	NA	Non-significant
AT1G08537	0	NA	NA	NA	NA	NA	Non-significant
AT1G08540	173.094	-0.128423	0.144096	-0.891228	0.372807	0.738132	Non-significant
AT1G08543	0	NA	NA	NA	NA	NA	Non-significant
AT1G08547	0.146948	1.16072	3.53381	0.328462	0.742562	NA	Non-significant
AT1G08550	206.331	-0.244221	0.139621	-1.74918	0.0802606	0.354039	Non-significant
AT1G08553	0	NA	NA	NA	NA	NA	Non-significant
AT1G08557	0	NA	NA	NA	NA	NA	Non-significant
AT1G08560	30.7288	-0.124053	0.350327	-0.354107	0.723259	0.916134	Non-significant
AT1G08563	0	NA	NA	NA	NA	NA	Non-significant
AT1G08567	0	NA	NA	NA	NA	NA	Non-significant
AT1G08570	134.909	0.0172714	0.187188	0.0922673	0.926486	0.980606	Non-significant
AT1G08573	0	NA	NA	NA	NA	NA	Non-significant
AT1G08577	0	NA	NA	NA	NA	NA	Non-significant
AT1G08580	90.3664	0.175359	0.20655	0.848988	0.395888	0.752947	Non-significant
AT1G08583	0	NA	NA	NA	NA	NA	Non-significant
AT1G08587	0	NA	NA	NA	NA	NA	Non-significant
AT1G08590	4.08123	-0.817309	0.735143	-1.11177	0.266238	0.640958	Non-significant
AT1G08592	6.34916	0.134395	0.58051	0.231511	0.816918	0.950132	Non-significant
AT1G08600	31.944	-0.405313	0.273897	-1.4798	0.138927	0.471993	Non-significant
AT1G08603	0	NA	NA	NA	NA	NA	Non-significant
AT1G08607	0	NA	NA	NA	NA	NA	Non-significant
AT1G08610	17.8559	0.358573	0.369942	0.969269	0.332411	0.70457	Non-significant
AT1G08613	0	NA	NA	NA	NA	NA	Non-significant
AT1G08620	48.7832	0.107627	0.22117	0.486626	0.626524	0.879132	Non-significant
AT1G08623	0	NA	NA	NA	NA	NA	Non-significant
AT1G08627	0	NA	NA	NA	NA	NA	Non-significant
AT1G08630	70.8599	-0.752158	0.223245	-3.36921	0.000754	0.0156911	Non-significant
AT1G08633	0.111026	1.16072	3.53381	0.328462	0.742562	NA	Non-significant
AT1G08637	0	NA	NA	NA	NA	NA	Non-significant
AT1G08640	97.4702	0.043308	0.187301	0.231221	0.817143	0.950132	Non-significant
AT1G08643	6.15996	-0.112083	0.715786	-0.156587	0.87557	0.966601	Non-significant
AT1G08645	0	NA	NA	NA	NA	NA	Non-significant
AT1G08647	0	NA	NA	NA	NA	NA	Non-significant
AT1G08650	26.2863	-0.720565	0.382093	-1.88584	0.059317	0.301401	Non-significant
AT1G08653	0	NA	NA	NA	NA	NA	Non-significant
AT1G08657	0.203479	-0.979032	3.20225	-0.305732	0.759809	NA	Non-significant
AT1G08660	64.2768	0.21481	0.197092	1.0899	0.275758	0.650993	Non-significant
AT1G08663	0	NA	NA	NA	NA	NA	Non-significant
AT1G08667	0	NA	NA	NA	NA	NA	Non-significant
AT1G08670	4.87622	0.362176	0.643728	0.562623	0.573692	0.853555	Non-significant
AT1G08673	0	NA	NA	NA	NA	NA	Non-significant
AT1G08677	0	NA	NA	NA	NA	NA	Non-significant
AT1G08680	64.3983	-0.694522	0.198615	-3.49683	0.000471	0.0109326	Non-significant
AT1G08683	0.130443	1.16072	3.53381	0.328462	0.742562	NA	Non-significant
AT1G08695	0	NA	NA	NA	NA	NA	Non-significant
AT1G08697	1.23807	0.291514	1.4628	0.199284	0.84204	NA	Non-significant
AT1G08700	49.6552	0.132744	0.22664	0.585702	0.558076	0.846299	Non-significant
AT1G08703	0	NA	NA	NA	NA	NA	Non-significant
AT1G08707	0	NA	NA	NA	NA	NA	Non-significant
AT1G08710	18.3918	-0.617901	0.357398	-1.72889	0.0838295	0.36216	Non-significant
AT1G08713	0	NA	NA	NA	NA	NA	Non-significant
AT1G08717	0	NA	NA	NA	NA	NA	Non-significant
AT1G08720	45.7552	-0.210424	0.238663	-0.881676	0.377952	0.742014	Non-significant
AT1G08723	0	NA	NA	NA	NA	NA	Non-significant
AT1G08727	0.109154	-0.281949	3.53381	-0.0797861	0.936407	NA	Non-significant
AT1G08730	1.04441	-0.661144	1.4746	-0.448355	0.653897	NA	Non-significant
AT1G08733	0	NA	NA	NA	NA	NA	Non-significant
AT1G08735	0	NA	NA	NA	NA	NA	Non-significant
AT1G08737	0	NA	NA	NA	NA	NA	Non-significant
AT1G08740	0	NA	NA	NA	NA	NA	Non-significant
AT1G08743	0	NA	NA	NA	NA	NA	Non-significant
AT1G08747	0.463554	-0.859563	2.03097	-0.423227	0.67213	NA	Non-significant
AT1G08750	36.0859	-0.0476671	0.262456	-0.18162	0.855881	0.960877	Non-significant
AT1G08753	0.775925	1.36971	1.71123	0.800424	0.423465	NA	Non-significant
AT1G08757	4.06908	0.692699	0.783338	0.884291	0.376539	0.740674	Non-significant
AT1G08760	29.2357	-0.234804	0.299397	-0.784257	0.43289	0.777548	Non-significant
AT1G08763	0.676211	-1.63657	2.31643	-0.706506	0.479873	NA	Non-significant
AT1G08767	0	NA	NA	NA	NA	NA	Non-significant
AT1G08770	55.4361	0.170157	0.210715	0.807521	0.419366	0.769964	Non-significant
AT1G08773	0	NA	NA	NA	NA	NA	Non-significant
AT1G08777	0	NA	NA	NA	NA	NA	Non-significant
AT1G08780	43.2227	-0.683775	0.242496	-2.81974	0.00480624	0.0600864	Non-significant
AT1G08787	0	NA	NA	NA	NA	NA	Non-significant
AT1G08790	0	NA	NA	NA	NA	NA	Non-significant
AT1G08797	0.130443	1.16072	3.53381	0.328462	0.742562	NA	Non-significant
AT1G08800	31.4608	-0.559006	0.279289	-2.00153	0.0453354	0.256693	Non-significant
AT1G08803	0.111026	1.16072	3.53381	0.328462	0.742562	NA	Non-significant
AT1G08807	0	NA	NA	NA	NA	NA	Non-significant
AT1G08810	22.9412	-0.297485	0.364577	-0.815975	0.414515	0.766674	Non-significant
AT1G08817	0	NA	NA	NA	NA	NA	Non-significant
AT1G08820	105.232	0.48688	0.158217	3.07729	0.00208892	0.0333716	Non-significant
AT1G08823	0.0954948	-0.281949	3.53381	-0.0797861	0.936407	NA	Non-significant
AT1G08827	0	NA	NA	NA	NA	NA	Non-significant
AT1G08830	895.52	-0.0399734	0.231564	-0.172623	0.862947	0.963649	Non-significant
AT1G08833	0	NA	NA	NA	NA	NA	Non-significant
AT1G08840	10.6092	0.583071	0.478963	1.21736	0.223467	0.59429	Non-significant
AT1G08843	0	NA	NA	NA	NA	NA	Non-significant
AT1G08845	14.1776	-0.792801	0.417479	-1.89902	0.0575621	0.296685	Non-significant
AT1G08847	0.428257	1.20095	2.3023	0.521628	0.601929	NA	Non-significant
AT1G08853	0	NA	NA	NA	NA	NA	Non-significant
AT1G08857	0.0954948	-0.281949	3.53381	-0.0797861	0.936407	NA	Non-significant
AT1G08860	0.429734	-2.01483	2.20362	-0.91433	0.360544	NA	Non-significant
AT1G08863	0	NA	NA	NA	NA	NA	Non-significant
AT1G08867	0	NA	NA	NA	NA	NA	Non-significant
AT1G08870	0	NA	NA	NA	NA	NA	Non-significant
AT1G08877	0	NA	NA	NA	NA	NA	Non-significant
AT1G08880	189.174	-0.679948	0.142972	-4.75583	1.98e-06	0.000133	Non-significant
AT1G08883	0	NA	NA	NA	NA	NA	Non-significant
AT1G08887	0	NA	NA	NA	NA	NA	Non-significant
AT1G08890	79.3167	-0.128766	0.211096	-0.609988	0.54187	0.838625	Non-significant
AT1G08893	0	NA	NA	NA	NA	NA	Non-significant
AT1G08897	0	NA	NA	NA	NA	NA	Non-significant
AT1G08900	57.8097	0.0470708	0.226372	0.207935	0.83528	0.95441	Non-significant
AT1G08903	0.479896	1.60636	2.19352	0.732322	0.463972	NA	Non-significant
AT1G08907	0	NA	NA	NA	NA	NA	Non-significant
AT1G08910	21.6638	0.242387	0.324447	0.747077	0.455017	0.789648	Non-significant
AT1G08913	0	NA	NA	NA	NA	NA	Non-significant
AT1G08920	39.962	-0.148279	0.258776	-0.573002	0.566643	0.849616	Non-significant
AT1G08923	0.113128	-0.281949	3.53381	-0.0797861	0.936407	NA	Non-significant
AT1G08927	0	NA	NA	NA	NA	NA	Non-significant
AT1G08930	954.709	-0.323993	0.146874	-2.20593	0.0273888	0.188864	Non-significant
AT1G08933	0.260887	1.87781	3.44492	0.545097	0.585687	NA	Non-significant
AT1G08937	0.467407	1.6056	2.2088	0.72691	0.467281	NA	Non-significant
AT1G08940	40.2454	0.817354	0.350643	2.33102	0.0197525	0.15459	Non-significant
AT1G08947	0	NA	NA	NA	NA	NA	Non-significant
AT1G08950	0	NA	NA	NA	NA	NA	Non-significant
AT1G08953	0	NA	NA	NA	NA	NA	Non-significant
AT1G08960	16.6676	-0.112405	0.369231	-0.304429	0.760801	0.931259	Non-significant
AT1G08963	0	NA	NA	NA	NA	NA	Non-significant
AT1G08967	0	NA	NA	NA	NA	NA	Non-significant
AT1G08970	75.5676	-0.226268	0.1932	-1.17116	0.241535	0.615942	Non-significant
AT1G08973	2.8697	-0.296747	1.05899	-0.280216	0.779311	0.937867	Non-significant
AT1G08977	0	NA	NA	NA	NA	NA	Non-significant
AT1G08980	235.422	-0.0327465	0.14885	-0.219997	0.825874	0.95208	Non-significant
AT1G08983	0	NA	NA	NA	NA	NA	Non-significant
AT1G08985	0	NA	NA	NA	NA	NA	Non-significant
AT1G08987	0	NA	NA	NA	NA	NA	Non-significant
AT1G08990	8.91027	-0.508871	0.538923	-0.944236	0.345049	0.714019	Non-significant
AT1G08993	0	NA	NA	NA	NA	NA	Non-significant
AT1G08997	0.257973	1.84727	2.94475	0.627311	0.530456	NA	Non-significant
AT1G09000	2.99409	-0.933374	0.874902	-1.06683	0.286047	0.661397	Non-significant
AT1G09003	0	NA	NA	NA	NA	NA	Non-significant
AT1G09007	0	NA	NA	NA	NA	NA	Non-significant
AT1G09010	139.115	0.245607	0.163353	1.50353	0.132702	0.459095	Non-significant
AT1G09013	0	NA	NA	NA	NA	NA	Non-significant
AT1G09017	0	NA	NA	NA	NA	NA	Non-significant
AT1G09020	33.4651	-0.347286	0.335287	-1.03579	0.3003	0.674542	Non-significant
AT1G09023	9.7579	-0.0572322	0.496545	-0.115261	0.908238	0.975812	Non-significant
AT1G09027	83.7763	0.469076	0.225139	2.08349	0.0372061	0.227959	Non-significant
AT1G09030	0	NA	NA	NA	NA	NA	Non-significant
AT1G09033	0	NA	NA	NA	NA	NA	Non-significant
AT1G09037	0	NA	NA	NA	NA	NA	Non-significant
AT1G09040	6.85293	0.0844768	0.599897	0.140819	0.888013	0.970279	Non-significant
AT1G09043	0	NA	NA	NA	NA	NA	Non-significant
AT1G09047	0	NA	NA	NA	NA	NA	Non-significant
AT1G09050	6.30077	-0.758804	0.605173	-1.25386	0.209892	0.578807	Non-significant
AT1G09053	0.107984	-0.281949	3.53381	-0.0797861	0.936407	NA	Non-significant
AT1G09057	0	NA	NA	NA	NA	NA	Non-significant
AT1G09060	59.7588	-0.275658	0.209116	-1.31821	0.187435	0.548924	Non-significant
AT1G09063	0	NA	NA	NA	NA	NA	Non-significant
AT1G09067	0	NA	NA	NA	NA	NA	Non-significant
AT1G09070	333.519	-0.501707	0.169636	-2.95756	0.00310083	0.0448601	Non-significant
AT1G09073	0	NA	NA	NA	NA	NA	Non-significant
AT1G09077	0	NA	NA	NA	NA	NA	Non-significant
AT1G09080	31.2542	5.35808	0.595639	8.99551	2.35e-19	1.83e-16	Up
AT1G09083	0.760435	0.510405	1.69242	0.301583	0.76297	NA	Non-significant
AT1G09087	0.739972	1.33417	1.72232	0.774638	0.438553	NA	Non-significant
AT1G09090	9.46849	-0.509729	0.514231	-0.991246	0.321566	0.695748	Non-significant
AT1G09097	0	NA	NA	NA	NA	NA	Non-significant
AT1G09100	60.2469	0.129766	0.281215	0.461448	0.644477	0.887199	Non-significant
AT1G09103	0	NA	NA	NA	NA	NA	Non-significant
AT1G09107	0	NA	NA	NA	NA	NA	Non-significant
AT1G09110	0	NA	NA	NA	NA	NA	Non-significant
AT1G09113	0	NA	NA	NA	NA	NA	Non-significant
AT1G09117	0	NA	NA	NA	NA	NA	Non-significant
AT1G09123	0	NA	NA	NA	NA	NA	Non-significant
AT1G09127	0	NA	NA	NA	NA	NA	Non-significant
AT1G09130	377.578	-0.366546	0.119025	-3.07957	0.00207296	0.033248	Non-significant
AT1G09133	0	NA	NA	NA	NA	NA	Non-significant
AT1G09137	0	NA	NA	NA	NA	NA	Non-significant
AT1G09140	74.9673	-0.263507	0.198881	-1.32495	0.185189	0.546355	Non-significant
AT1G09143	0	NA	NA	NA	NA	NA	Non-significant
AT1G09147	0	NA	NA	NA	NA	NA	Non-significant
AT1G09150	98.4217	-0.104104	0.164101	-0.634388	0.525828	0.830007	Non-significant
AT1G09153	0	NA	NA	NA	NA	NA	Non-significant
AT1G09155	0.596787	-1.20418	2.07807	-0.579474	0.56227	NA	Non-significant
AT1G09157	0	NA	NA	NA	NA	NA	Non-significant
AT1G09160	47.9586	-0.034159	0.294838	-0.115857	0.907766	0.975611	Non-significant
AT1G09163	0	NA	NA	NA	NA	NA	Non-significant
AT1G09167	1.02458	-0.571035	1.43848	-0.396971	0.691389	NA	Non-significant
AT1G09170	2.60352	-1.01461	0.958839	-1.05817	0.289978	0.664869	Non-significant
AT1G09173	0	NA	NA	NA	NA	NA	Non-significant
AT1G09176	1.23328	1.45074	1.46922	0.987421	0.323436	NA	Non-significant
AT1G09177	0	NA	NA	NA	NA	NA	Non-significant
AT1G09180	4.99485	2.7477	0.837591	3.28048	0.00103631	0.0200455	Up
AT1G09183	0	NA	NA	NA	NA	NA	Non-significant
AT1G09187	0	NA	NA	NA	NA	NA	Non-significant
AT1G09190	6.8643	0.194932	0.584497	0.333504	0.738754	0.921605	Non-significant
AT1G09193	0.499673	0.447243	2.06509	0.216573	0.828541	NA	Non-significant
AT1G09195	12.8959	-0.940539	0.426951	-2.20292	0.0276005	0.189806	Non-significant
AT1G09197	0.107984	-0.281949	3.53381	-0.0797861	0.936407	NA	Non-significant
AT1G09200	180.876	0.117132	0.194091	0.603488	0.546184	0.841372	Non-significant
AT1G09207	0.146948	1.16072	3.53381	0.328462	0.742562	NA	Non-significant
AT1G09210	234.447	0.201703	0.178723	1.12858	0.259076	0.634668	Non-significant
AT1G09217	1.31188	0.42653	1.42729	0.29884	0.765062	0.93232	Non-significant
AT1G09220	5.41507	0.218448	0.633634	0.344754	0.730279	0.918029	Non-significant
AT1G09223	0	NA	NA	NA	NA	NA	Non-significant
AT1G09227	0	NA	NA	NA	NA	NA	Non-significant
AT1G09230	27.0285	-0.503001	0.289231	-1.73909	0.0820182	0.357889	Non-significant
AT1G09233	0.130443	1.16072	3.53381	0.328462	0.742562	NA	Non-significant
AT1G09237	0	NA	NA	NA	NA	NA	Non-significant
AT1G09240	7.67349	-0.934899	0.642281	-1.45559	0.145505	0.483438	Non-significant
AT1G09243	0	NA	NA	NA	NA	NA	Non-significant
AT1G09245	0	NA	NA	NA	NA	NA	Non-significant
AT1G09247	0.130443	1.16072	3.53381	0.328462	0.742562	NA	Non-significant
AT1G09250	27.1446	-0.147295	0.315784	-0.466443	0.640898	0.885575	Non-significant
AT1G09253	1.25893	-0.398677	1.32108	-0.30178	0.76282	NA	Non-significant
AT1G09257	4.37103	0.812379	0.810128	1.00278	0.315968	0.690038	Non-significant
AT1G09260	0	NA	NA	NA	NA	NA	Non-significant
AT1G09263	0	NA	NA	NA	NA	NA	Non-significant
AT1G09267	0	NA	NA	NA	NA	NA	Non-significant
AT1G09270	68.1555	-0.180864	0.192168	-0.941178	0.346614	0.714714	Non-significant
AT1G09273	0	NA	NA	NA	NA	NA	Non-significant
AT1G09277	0	NA	NA	NA	NA	NA	Non-significant
AT1G09280	41.2407	0.203937	0.236216	0.86335	0.387945	0.748563	Non-significant
AT1G09283	0	NA	NA	NA	NA	NA	Non-significant
AT1G09287	0.319648	-0.260815	2.48179	-0.105092	0.916303	NA	Non-significant
AT1G09290	27.3366	-0.180256	0.316648	-0.569263	0.569178	0.850867	Non-significant
AT1G09293	0	NA	NA	NA	NA	NA	Non-significant
AT1G09297	0.203479	-0.979032	3.20225	-0.305732	0.759809	NA	Non-significant
AT1G09300	24.1551	0.0777454	0.315319	0.246561	0.805248	0.946543	Non-significant
AT1G09303	0	NA	NA	NA	NA	NA	Non-significant
AT1G09307	0	NA	NA	NA	NA	NA	Non-significant
AT1G09310	1991.69	0.0374352	0.199224	0.187905	0.850951	0.959307	Non-significant
AT1G09313	0	NA	NA	NA	NA	NA	Non-significant
AT1G09317	0	NA	NA	NA	NA	NA	Non-significant
AT1G09320	15.4796	-0.559101	0.402524	-1.38899	0.164836	0.514159	Non-significant
AT1G09323	0	NA	NA	NA	NA	NA	Non-significant
AT1G09327	0.257973	1.84727	2.94475	0.627311	0.530456	NA	Non-significant
AT1G09330	97.2686	0.185561	0.170475	1.0885	0.276376	0.651682	Non-significant
AT1G09333	0	NA	NA	NA	NA	NA	Non-significant
AT1G09337	0	NA	NA	NA	NA	NA	Non-significant
AT1G09340	631.811	-0.140475	0.140839	-0.997417	0.318562	0.692862	Non-significant
AT1G09343	0	NA	NA	NA	NA	NA	Non-significant
AT1G09350	0.536785	-1.28267	1.80823	-0.709354	0.478105	NA	Non-significant
AT1G09353	0	NA	NA	NA	NA	NA	Non-significant
AT1G09357	0	NA	NA	NA	NA	NA	Non-significant
AT1G09360	0	NA	NA	NA	NA	NA	Non-significant
AT1G09363	0	NA	NA	NA	NA	NA	Non-significant
AT1G09367	0	NA	NA	NA	NA	NA	Non-significant
AT1G09370	0.107984	-0.281949	3.53381	-0.0797861	0.936407	NA	Non-significant
AT1G09373	0	NA	NA	NA	NA	NA	Non-significant
AT1G09377	0	NA	NA	NA	NA	NA	Non-significant
AT1G09380	1.00236	-0.604657	1.54209	-0.392103	0.694982	NA	Non-significant
AT1G09383	0	NA	NA	NA	NA	NA	Non-significant
AT1G09387	0	NA	NA	NA	NA	NA	Non-significant
AT1G09390	13.6497	0.355025	0.39371	0.90174	0.367195	0.733131	Non-significant
AT1G09393	0	NA	NA	NA	NA	NA	Non-significant
AT1G09397	0	NA	NA	NA	NA	NA	Non-significant
AT1G09400	0	NA	NA	NA	NA	NA	Non-significant
AT1G09407	0	NA	NA	NA	NA	NA	Non-significant
AT1G09410	2.89961	-0.071111	0.831789	-0.0854916	0.931871	0.982138	Non-significant
AT1G09415	121.06	0.635086	0.172038	3.69154	0.000223	0.00615021	Non-significant
AT1G09417	0	NA	NA	NA	NA	NA	Non-significant
AT1G09420	87.2576	-0.0347378	0.179693	-0.193318	0.84671	0.957725	Non-significant
AT1G09421	0.42693	-2.00781	2.20659	-0.909914	0.362868	NA	Non-significant
AT1G09423	0.217137	-1.03868	3.14001	-0.330788	0.740805	NA	Non-significant
AT1G09427	0.20652	0.439393	3.19206	0.137652	0.890516	NA	Non-significant
AT1G09430	297.714	0.204441	0.116456	1.75552	0.0791706	0.352414	Non-significant
AT1G09433	0.300143	-1.51758	2.79889	-0.542209	0.587674	NA	Non-significant
AT1G09437	0.107984	-0.281949	3.53381	-0.0797861	0.936407	NA	Non-significant
AT1G09440	17.7139	-0.157923	0.364012	-0.43384	0.664405	0.895263	Non-significant
AT1G09443	0.297814	0.439396	2.82582	0.155493	0.876432	NA	Non-significant
AT1G09447	0	NA	NA	NA	NA	NA	Non-significant
AT1G09450	4.59524	-0.170071	0.767354	-0.221633	0.824599	0.951914	Non-significant
AT1G09453	0	NA	NA	NA	NA	NA	Non-significant
AT1G09457	0	NA	NA	NA	NA	NA	Non-significant
AT1G09460	32.7048	0.331314	0.299911	1.10471	0.269286	0.644238	Non-significant
AT1G09463	0	NA	NA	NA	NA	NA	Non-significant
AT1G09467	1.06892	0.514096	1.45647	0.352974	0.724108	NA	Non-significant
AT1G09470	3.90248	0.764676	0.8008	0.95489	0.339634	0.709882	Non-significant
AT1G09477	0	NA	NA	NA	NA	NA	Non-significant
AT1G09480	6.14035	-1.33038	0.654898	-2.03144	0.0422108	0.24624	Non-significant
AT1G09483	0	NA	NA	NA	NA	NA	Non-significant
AT1G09486	0.682801	0.320846	1.83922	0.174446	0.861515	NA	Non-significant
AT1G09487	0.755774	0.392302	1.80828	0.216948	0.828249	NA	Non-significant
AT1G09490	38.4627	-2.35049	0.314582	-7.47178	7.91e-14	2.86e-11	Down
AT1G09493	0	NA	NA	NA	NA	NA	Non-significant
AT1G09497	0	NA	NA	NA	NA	NA	Non-significant
AT1G09500	100.81	-2.49552	0.365853	-6.8211	9.03e-12	2.18e-09	Down
AT1G09503	0	NA	NA	NA	NA	NA	Non-significant
AT1G09507	0	NA	NA	NA	NA	NA	Non-significant
AT1G09510	0.254931	0.439395	2.97344	0.147773	0.882522	NA	Non-significant
AT1G09513	0.351596	-0.261242	2.41886	-0.108002	0.913994	NA	Non-significant
AT1G09517	0	NA	NA	NA	NA	NA	Non-significant
AT1G09520	47.0337	0.0471988	0.225393	0.209406	0.834131	0.954085	Non-significant
AT1G09523	0	NA	NA	NA	NA	NA	Non-significant
AT1G09527	0	NA	NA	NA	NA	NA	Non-significant
AT1G09530	49.9068	-0.805638	0.239422	-3.36493	0.000766	0.015882	Non-significant
AT1G09533	2.00007	1.18509	1.0896	1.08764	0.276756	0.651682	Non-significant
AT1G09537	0	NA	NA	NA	NA	NA	Non-significant
AT1G09540	3.54694	-0.323003	0.802661	-0.402416	0.687378	0.90421	Non-significant
AT1G09543	0	NA	NA	NA	NA	NA	Non-significant
AT1G09547	0	NA	NA	NA	NA	NA	Non-significant
AT1G09550	0.111026	1.16072	3.53381	0.328462	0.742562	NA	Non-significant
AT1G09553	0	NA	NA	NA	NA	NA	Non-significant
AT1G09557	0	NA	NA	NA	NA	NA	Non-significant
AT1G09560	357.543	0.104098	0.221809	0.469314	0.638845	0.885219	Non-significant
AT1G09563	0	NA	NA	NA	NA	NA	Non-significant
AT1G09567	0	NA	NA	NA	NA	NA	Non-significant
AT1G09570	184.604	-0.36477	0.161442	-2.25945	0.0238551	0.1738	Non-significant
AT1G09573	0	NA	NA	NA	NA	NA	Non-significant
AT1G09575	10.7092	-0.393863	0.446764	-0.881591	0.377998	0.742018	Non-significant
AT1G09577	0.426472	1.12954	2.29437	0.49231	0.6225	NA	Non-significant
AT1G09580	18.9854	-2.6409	0.46119	-5.72628	1.03e-08	1.38e-06	Down
AT1G09583	0	NA	NA	NA	NA	NA	Non-significant
AT1G09587	0	NA	NA	NA	NA	NA	Non-significant
AT1G09590	251.006	0.310163	0.139715	2.21997	0.0264208	0.184389	Non-significant
AT1G09593	0	NA	NA	NA	NA	NA	Non-significant
AT1G09597	0	NA	NA	NA	NA	NA	Non-significant
AT1G09600	0.778254	-0.111894	1.55829	-0.0718057	0.942757	NA	Non-significant
AT1G09603	0	NA	NA	NA	NA	NA	Non-significant
AT1G09607	0	NA	NA	NA	NA	NA	Non-significant
AT1G09610	2.77446	1.16824	0.918835	1.27143	0.203574	0.569157	Non-significant
AT1G09613	0	NA	NA	NA	NA	NA	Non-significant
AT1G09617	0	NA	NA	NA	NA	NA	Non-significant
AT1G09620	205.103	0.078412	0.151166	0.518713	0.603961	0.868661	Non-significant
AT1G09623	0	NA	NA	NA	NA	NA	Non-significant
AT1G09625	0	NA	NA	NA	NA	NA	Non-significant
AT1G09627	0	NA	NA	NA	NA	NA	Non-significant
AT1G09630	28.1085	-0.898828	0.343025	-2.6203	0.00878526	0.0901024	Non-significant
AT1G09633	0	NA	NA	NA	NA	NA	Non-significant
AT1G09637	0	NA	NA	NA	NA	NA	Non-significant
AT1G09640	349.924	0.226026	0.121399	1.86185	0.0626249	0.309278	Non-significant
AT1G09645	78.8151	0.398295	0.19514	2.04107	0.0412436	0.243182	Non-significant
AT1G09647	0	NA	NA	NA	NA	NA	Non-significant
AT1G09650	1.7053	-0.0290702	1.20163	-0.0241924	0.980699	0.995157	Non-significant
AT1G09653	0	NA	NA	NA	NA	NA	Non-significant
AT1G09657	0	NA	NA	NA	NA	NA	Non-significant
AT1G09660	60.976	0.475842	0.207219	2.29632	0.0216576	0.164362	Non-significant
AT1G09663	0	NA	NA	NA	NA	NA	Non-significant
AT1G09665	0	NA	NA	NA	NA	NA	Non-significant
AT1G09667	0	NA	NA	NA	NA	NA	Non-significant
AT1G09673	0	NA	NA	NA	NA	NA	Non-significant
AT1G09677	0	NA	NA	NA	NA	NA	Non-significant
AT1G09680	6.59555	1.03836	0.638814	1.62545	0.104068	0.405922	Non-significant
AT1G09683	0	NA	NA	NA	NA	NA	Non-significant
AT1G09690	577.556	0.270709	0.130049	2.0816	0.0373792	0.228412	Non-significant
AT1G09693	0	NA	NA	NA	NA	NA	Non-significant
AT1G09697	0	NA	NA	NA	NA	NA	Non-significant
AT1G09700	18.344	-0.122932	0.350162	-0.351071	0.725535	0.916987	Non-significant
AT1G09703	0	NA	NA	NA	NA	NA	Non-significant
AT1G09710	16.278	0.211422	0.365959	0.57772	0.563453	0.848726	Non-significant
AT1G09713	0	NA	NA	NA	NA	NA	Non-significant
AT1G09717	0	NA	NA	NA	NA	NA	Non-significant
AT1G09720	0	NA	NA	NA	NA	NA	Non-significant
AT1G09723	0	NA	NA	NA	NA	NA	Non-significant
AT1G09730	44.5745	-0.360676	0.233921	-1.54187	0.123105	0.442062	Non-significant
AT1G09733	0	NA	NA	NA	NA	NA	Non-significant
AT1G09737	0	NA	NA	NA	NA	NA	Non-significant
AT1G09740	121.114	-0.243511	0.179218	-1.35874	0.174229	0.528152	Non-significant
AT1G09743	0	NA	NA	NA	NA	NA	Non-significant
AT1G09747	0	NA	NA	NA	NA	NA	Non-significant
AT1G09750	356.398	-0.406249	0.183494	-2.21397	0.0268308	0.186286	Non-significant
AT1G09753	0	NA	NA	NA	NA	NA	Non-significant
AT1G09757	0	NA	NA	NA	NA	NA	Non-significant
AT1G09760	85.0793	0.120045	0.177369	0.676808	0.498528	0.817456	Non-significant
AT1G09763	0	NA	NA	NA	NA	NA	Non-significant
AT1G09767	0	NA	NA	NA	NA	NA	Non-significant
AT1G09770	175.591	-0.0085438	0.155594	-0.0549109	0.956209	0.988659	Non-significant
AT1G09773	0.257973	1.84727	2.94475	0.627311	0.530456	NA	Non-significant
AT1G09777	0	NA	NA	NA	NA	NA	Non-significant
AT1G09780	324.353	-0.388605	0.173953	-2.23396	0.0254855	0.181167	Non-significant
AT1G09783	0.109154	-0.281949	3.53381	-0.0797861	0.936407	NA	Non-significant
AT1G09787	0.479896	1.60636	2.19352	0.732322	0.463972	NA	Non-significant
AT1G09790	0	NA	NA	NA	NA	NA	Non-significant
AT1G09793	0	NA	NA	NA	NA	NA	Non-significant
AT1G09794	20.652	-0.221873	0.337173	-0.658038	0.510514	0.82318	Non-significant
AT1G09795	94.803	0.112525	0.168617	0.66734	0.504555	0.820221	Non-significant
AT1G09797	1.77623	0.79832	1.33106	0.599762	0.548665	0.842236	Non-significant
[truncated: 35,338 more rows]

## Sheet: Fig. 2d
Figure 2d
Enrichment FDR	nGenes	Pathway Genes	Fold Enrichment	Pathway	URL	Genes
5.21966e-06	14	80	6.32013	Cellular response to phosphate starvation	http://amigo.geneontology.org/amigo/term/GO:0016036	AT1G20630 AT1G68740 AT1G73010 AT2G11810 AT2G22240 AT2G33770 AT2G45135 AT3G05630 AT3G53900 AT5G01220 AT5G03545 AT5G20150 AT5G20410 AT5G43350
2.59148e-07	22	164	4.8447	Cellular response to starvation	http://amigo.geneontology.org/amigo/term/GO:0009267	AT1G20630 AT1G43910 AT1G68740 AT1G73010 AT2G05630 AT2G11810 AT2G22240 AT2G33770 AT2G45135 AT3G05630 AT3G53900 AT3G56970 AT3G56980 AT3G60640 AT4G14680 AT5G01220 AT5G03545 AT5G04150 AT5G17290 AT5G20150 AT5G20410 AT5G43350
6.105e-08	26	202	4.64847	Response to starvation	http://amigo.geneontology.org/amigo/term/GO:0042594	AT1G20630 AT1G43910 AT1G47395 AT1G47400 AT1G68740 AT1G73010 AT2G05630 AT2G11810 AT2G22240 AT2G30766 AT2G33770 AT2G45135 AT3G05630 AT3G53900 AT3G56970 AT3G56980 AT3G60640 AT4G14680 AT5G01220 AT5G03545 AT5G04150 AT5G17290 AT5G20150 AT5G20410 AT5G43350 AT5G65040
1.02694e-06	22	179	4.43872	Cellular response to nutrient levels	http://amigo.geneontology.org/amigo/term/GO:0031669	AT1G20630 AT1G43910 AT1G68740 AT1G73010 AT2G05630 AT2G11810 AT2G22240 AT2G33770 AT2G45135 AT3G05630 AT3G53900 AT3G56970 AT3G56980 AT3G60640 AT4G14680 AT5G01220 AT5G03545 AT5G04150 AT5G17290 AT5G20150 AT5G20410 AT5G43350
1.60875e-07	27	232	4.20304	Response to nutrient levels	http://amigo.geneontology.org/amigo/term/GO:0031667	AT1G20630 AT1G43910 AT1G47395 AT1G47400 AT1G68740 AT1G73010 AT2G05630 AT2G11810 AT2G14610 AT2G22240 AT2G30766 AT2G33770 AT2G45135 AT3G05630 AT3G53900 AT3G56970 AT3G56980 AT3G60640 AT4G14680 AT5G01220 AT5G03545 AT5G04150 AT5G17290 AT5G20150 AT5G20410 AT5G43350 AT5G65040
6.58309e-06	23	219	3.7929	Cellular response to extracellular stimulus	http://amigo.geneontology.org/amigo/term/GO:0031668	AT1G05680 AT1G20630 AT1G43910 AT1G68740 AT1G73010 AT2G05630 AT2G11810 AT2G22240 AT2G33770 AT2G45135 AT3G05630 AT3G53900 AT3G56970 AT3G56980 AT3G60640 AT4G14680 AT5G01220 AT5G03545 AT5G04150 AT5G17290 AT5G20150 AT5G20410 AT5G43350
6.86933e-07	28	273	3.70411	Response to extracellular stimulus	http://amigo.geneontology.org/amigo/term/GO:0009991	AT1G05680 AT1G20630 AT1G43910 AT1G47395 AT1G47400 AT1G68740 AT1G73010 AT2G05630 AT2G11810 AT2G14610 AT2G22240 AT2G30766 AT2G33770 AT2G45135 AT3G05630 AT3G53900 AT3G56970 AT3G56980 AT3G60640 AT4G14680 AT5G01220 AT5G03545 AT5G04150 AT5G17290 AT5G20150 AT5G20410 AT5G43350 AT5G65040
1.0239e-05	23	225	3.69176	Cellular response to external stimulus	http://amigo.geneontology.org/amigo/term/GO:0071496	AT1G05680 AT1G20630 AT1G43910 AT1G68740 AT1G73010 AT2G05630 AT2G11810 AT2G22240 AT2G33770 AT2G45135 AT3G05630 AT3G53900 AT3G56970 AT3G56980 AT3G60640 AT4G14680 AT5G01220 AT5G03545 AT5G04150 AT5G17290 AT5G20150 AT5G20410 AT5G43350
0.000286815	35	534	2.36709	Response to bacterium	http://amigo.geneontology.org/amigo/term/GO:0009617	AT1G07745 AT1G19670 AT1G24100 AT1G31580 AT1G32960 AT1G33960 AT1G54040 AT1G61120 AT2G14580 AT2G22240 AT2G32680 AT2G47730 AT3G10930 AT3G12580 AT3G14210 AT3G22231 AT3G25180 AT3G26830 AT3G27890 AT3G45140 AT3G50930 AT3G56710 AT3G57240 AT4G02520 AT4G08900 AT4G23130 AT4G23160 AT5G01600 AT5G10380 AT5G22570 AT5G42810 AT5G51700 AT5G60300 AT5G66850 ATCG00120
1.20568e-06	69	1193	2.0888	Defense response to other organism	http://amigo.geneontology.org/amigo/term/GO:0098542	AT1G06160 AT1G07745 AT1G19670 AT1G24100 AT1G32960 AT1G45145 AT1G52400 AT1G52410 AT1G54040 AT1G63880 AT1G67865 AT1G75830 AT2G14580 AT2G14610 AT2G16390 AT2G22240 AT2G26010 AT2G26020 AT2G27880 AT2G28230 AT2G31865 AT2G32680 AT2G36490 AT2G39200 AT2G43530 AT2G47730 AT3G05727 AT3G06110 AT3G10190 AT3G10930 AT3G14210 AT3G22231 AT3G24800 AT3G25180 AT3G26830 AT3G27890 AT3G50470 AT3G50930 AT3G56710 AT3G57260…
1.66843e-06	69	1205	2.068	Immune response	http://amigo.geneontology.org/amigo/term/GO:0006955	AT1G06160 AT1G07745 AT1G19670 AT1G24100 AT1G32960 AT1G45145 AT1G52400 AT1G52410 AT1G54040 AT1G63880 AT1G67865 AT1G75830 AT2G14580 AT2G14610 AT2G16390 AT2G22240 AT2G26010 AT2G26020 AT2G27880 AT2G28230 AT2G31865 AT2G32680 AT2G36490 AT2G39200 AT2G43530 AT2G47730 AT3G05727 AT3G06110 AT3G10190 AT3G10930 AT3G14210 AT3G22231 AT3G24800 AT3G25180 AT3G26830 AT3G27890 AT3G50470 AT3G50930 AT3G56710 AT3G57260…
1.77577e-06	69	1209	2.06116	Immune system process	http://amigo.geneontology.org/amigo/term/GO:0002376	AT1G06160 AT1G07745 AT1G19670 AT1G24100 AT1G32960 AT1G45145 AT1G52400 AT1G52410 AT1G54040 AT1G63880 AT1G67865 AT1G75830 AT2G14580 AT2G14610 AT2G16390 AT2G22240 AT2G26010 AT2G26020 AT2G27880 AT2G28230 AT2G31865 AT2G32680 AT2G36490 AT2G39200 AT2G43530 AT2G47730 AT3G05727 AT3G06110 AT3G10190 AT3G10930 AT3G14210 AT3G22231 AT3G24800 AT3G25180 AT3G26830 AT3G27890 AT3G50470 AT3G50930 AT3G56710 AT3G57260…
1.56308e-07	84	1473	2.05951	Biological process involved in interspecies interaction between organisms	http://amigo.geneontology.org/amigo/term/GO:0044419	AT1G06160 AT1G07745 AT1G19670 AT1G24100 AT1G31580 AT1G32960 AT1G33960 AT1G45145 AT1G52400 AT1G52410 AT1G54040 AT1G61120 AT1G63880 AT1G66100 AT1G67865 AT1G72140 AT1G72260 AT1G75830 AT2G14580 AT2G14610 AT2G16390 AT2G22240 AT2G26010 AT2G26020 AT2G27880 AT2G28230 AT2G31865 AT2G32680 AT2G36490 AT2G39200 AT2G43530 AT2G47730 AT3G05727 AT3G06110 AT3G10190 AT3G10930 AT3G12580 AT3G14210 AT3G22231 AT3G24800…
1.19093e-09	108	1914	2.03784	Response to external stimulus	http://amigo.geneontology.org/amigo/term/GO:0009605	AT1G05680 AT1G06160 AT1G07745 AT1G19670 AT1G20630 AT1G24100 AT1G31580 AT1G32960 AT1G33960 AT1G43910 AT1G45145 AT1G47395 AT1G47400 AT1G52400 AT1G52410 AT1G54040 AT1G61120 AT1G63880 AT1G67865 AT1G68740 AT1G72140 AT1G73010 AT1G75830 AT2G05630 AT2G11810 AT2G14580 AT2G14610 AT2G16390 AT2G22240 AT2G26010 AT2G26020 AT2G27880 AT2G28230 AT2G30766 AT2G31865 AT2G32680 AT2G33770 AT2G36490 AT2G39200 AT2G43530…
2.41469e-07	82	1457	2.03256	Response to external biotic stimulus	http://amigo.geneontology.org/amigo/term/GO:0043207	AT1G06160 AT1G07745 AT1G19670 AT1G24100 AT1G31580 AT1G32960 AT1G33960 AT1G45145 AT1G52400 AT1G52410 AT1G54040 AT1G61120 AT1G63880 AT1G67865 AT1G72140 AT1G75830 AT2G14580 AT2G14610 AT2G16390 AT2G22240 AT2G26010 AT2G26020 AT2G27880 AT2G28230 AT2G31865 AT2G32680 AT2G36490 AT2G39200 AT2G43530 AT2G47730 AT3G05727 AT3G06110 AT3G10190 AT3G10930 AT3G12580 AT3G14210 AT3G22231 AT3G24800 AT3G25180 AT3G26830…
2.41469e-07	82	1457	2.03256	Response to other organism	http://amigo.geneontology.org/amigo/term/GO:0051707	AT1G06160 AT1G07745 AT1G19670 AT1G24100 AT1G31580 AT1G32960 AT1G33960 AT1G45145 AT1G52400 AT1G52410 AT1G54040 AT1G61120 AT1G63880 AT1G67865 AT1G72140 AT1G75830 AT2G14580 AT2G14610 AT2G16390 AT2G22240 AT2G26010 AT2G26020 AT2G27880 AT2G28230 AT2G31865 AT2G32680 AT2G36490 AT2G39200 AT2G43530 AT2G47730 AT3G05727 AT3G06110 AT3G10190 AT3G10930 AT3G12580 AT3G14210 AT3G22231 AT3G24800 AT3G25180 AT3G26830…
2.41469e-07	83	1482	2.02264	Response to biotic stimulus	http://amigo.geneontology.org/amigo/term/GO:0009607	AT1G06160 AT1G07745 AT1G19670 AT1G24100 AT1G31580 AT1G32960 AT1G33960 AT1G45145 AT1G52400 AT1G52410 AT1G54040 AT1G61120 AT1G63880 AT1G67865 AT1G72140 AT1G75830 AT2G14580 AT2G14610 AT2G16390 AT2G22240 AT2G26010 AT2G26020 AT2G27880 AT2G28230 AT2G31865 AT2G32680 AT2G36490 AT2G39200 AT2G43530 AT2G47730 AT3G05727 AT3G06110 AT3G10190 AT3G10930 AT3G12580 AT3G14210 AT3G22231 AT3G24800 AT3G25180 AT3G26830…
1.02694e-06	89	1700	1.89073	Defense response	http://amigo.geneontology.org/amigo/term/GO:0006952	AT1G06160 AT1G07745 AT1G12280 AT1G17380 AT1G17610 AT1G19670 AT1G24100 AT1G32960 AT1G35310 AT1G45145 AT1G52030 AT1G52040 AT1G52400 AT1G52410 AT1G54040 AT1G63880 AT1G66100 AT1G67865 AT1G72260 AT1G74410 AT1G75830 AT2G14580 AT2G14610 AT2G16390 AT2G22240 AT2G26010 AT2G26020 AT2G27880 AT2G28230 AT2G30770 AT2G31865 AT2G32680 AT2G36490 AT2G39030 AT2G39200 AT2G43530 AT2G47730 AT3G05727 AT3G06110 AT3G10190…
1.40252e-14	197	3906	1.82147	Response to stress	http://amigo.geneontology.org/amigo/term/GO:0006950	AT1G05680 AT1G06160 AT1G06770 AT1G07400 AT1G07745 AT1G09080 AT1G09940 AT1G10370 AT1G12280 AT1G17380 AT1G17610 AT1G19670 AT1G20630 AT1G21110 AT1G24100 AT1G30720 AT1G32960 AT1G35310 AT1G43910 AT1G45145 AT1G47395 AT1G47400 AT1G48420 AT1G52030 AT1G52040 AT1G52400 AT1G52410 AT1G54040 AT1G56260 AT1G61120 AT1G63880 AT1G66100 AT1G67865 AT1G68620 AT1G68740 AT1G72260 AT1G73010 AT1G73120 AT1G73330 AT1G74410…
6.73947e-05	82	1692	1.75026	Response to oxygen-containing compound	http://amigo.geneontology.org/amigo/term/GO:1901700	AT1G05680 AT1G06160 AT1G06770 AT1G07400 AT1G09080 AT1G10370 AT1G17380 AT1G19200 AT1G20630 AT1G23140 AT1G35670 AT1G43910 AT1G52400 AT1G54040 AT1G61120 AT1G70790 AT1G73330 AT1G74410 AT1G76260 AT1G76680 AT1G77120 AT2G05070 AT2G05100 AT2G14580 AT2G14610 AT2G17040 AT2G19450 AT2G24850 AT2G28230 AT2G30580 AT2G32680 AT2G35300 AT2G38240 AT2G38530 AT2G38940 AT2G39030 AT2G40300 AT2G40340 AT2G41230 AT2G47180…

## Sheet: Fig.3a
Figure 3a: dotted areas denote the blot´s images showed in the manuscript. The remaining samples are not included in the manuscript.

## Sheet: Fig. 3d
Figure 3d
UBP5_targets	classifiction
AT1G01010	De-novo marked
AT1G01020	Unchanged
AT1G01030	Unchanged
AT1G01040	Unchanged
AT1G01050	De-novo marked
AT1G01080	De-novo marked
AT1G01150	De-novo marked
AT1G01160	De-novo marked
AT1G01210	Hypo-marked
AT1G01225	Hyper-marked
AT1G01230	Hyper-marked
AT1G01290	Hypo-marked
AT1G01350	Hyper-marked
AT1G01360	Hyper-marked
AT1G01370	Hyper-marked
AT1G01430	De-novo marked
AT1G01440	Unchanged
AT1G01500	Hyper-marked
AT1G01510	Hyper-marked
AT1G01570	Unchanged
AT1G01600	Hypo-marked
AT1G01690	Unchanged
AT1G01710	De-novo marked
AT1G01760	Hyper-marked
AT1G01770	Hyper-marked
AT1G01790	De-novo marked
AT1G01820	Unchanged
AT1G01860	Unchanged
AT1G01880	Hypo-marked
AT1G01910	De-novo marked
AT1G01930	De-novo marked
AT1G01940	De-novo marked
AT1G01950	De-novo marked
AT1G01970	Unchanged
AT1G01990	Hypo-marked
AT1G02000	Hyper-marked
AT1G02010	Hyper-marked
AT1G02080	Unchanged
AT1G02090	De-novo marked
AT1G02140	Unchanged
AT1G02160	Unchanged
AT1G02230	Unchanged
AT1G02260	De-novo marked
AT1G02280	De-novo marked
AT1G02290	Hyper-marked
AT1G02330	Hypo-marked
AT1G02350	De-novo marked
AT1G02370	Hyper-marked
AT1G02380	De-novo marked
AT1G02410	Unchanged
AT1G02420	De-novo marked
AT1G02475	Hyper-marked
AT1G02560	Hypo-marked
AT1G02620	Hypo-marked
AT1G02650	Hypo-marked
AT1G02670	Hyper-marked
AT1G02680	De-novo marked
AT1G02690	Hyper-marked
AT1G02720	Hyper-marked
AT1G02740	Hyper-marked
AT1G02750	Hyper-marked
AT1G02770	Unchanged
AT1G02800	Hypo-marked
AT1G02816	Hypo-marked
AT1G02840	Unchanged
AT1G02870	Hyper-marked
AT1G02880	Hyper-marked
AT1G02965	De-novo marked
AT1G02970	De-novo marked
AT1G02990	De-novo marked
AT1G03000	De-novo marked
AT1G03030	De-novo marked
AT1G03040	Hyper-marked
AT1G03055	Unchanged
AT1G03060	Unchanged
AT1G03070	Unchanged
AT1G03080	De-novo marked
AT1G03090	Unchanged
AT1G03110	De-novo marked
AT1G03180	Hypo-marked
AT1G03190	De-novo marked
AT1G03250	De-novo marked
AT1G03260	Hyper-marked
AT1G03270	Hyper-marked
AT1G03280	Unchanged
AT1G03290	Hyper-marked
AT1G03310	Hyper-marked
AT1G03330	Unchanged
AT1G03350	Hyper-marked
AT1G03360	Hyper-marked
AT1G03365	De-novo marked
AT1G03370	De-novo marked
AT1G03400	Hypo-marked
AT1G03440	Unchanged
AT1G03475	Hypo-marked
AT1G03520	Unchanged
AT1G03530	Hyper-marked
AT1G03540	Hyper-marked
AT1G03560	Unchanged
AT1G03680	Hyper-marked
AT1G03687	Hyper-marked
AT1G03710	Hyper-marked
AT1G03740	Unchanged
AT1G03750	De-novo marked
AT1G03760	De-novo marked
AT1G03780	De-novo marked
AT1G03830	Hyper-marked
AT1G03860	Hypo-marked
AT1G03910	Unchanged
AT1G03930	De-novo marked
AT1G03950	De-novo marked
AT1G03960	De-novo marked
AT1G03970	De-novo marked
AT1G03980	Unchanged
AT1G03993	Unchanged
AT1G03997	De-novo marked
AT1G04000	Hypo-marked
AT1G04007	De-novo marked
AT1G04010	Hyper-marked
AT1G04030	Unchanged
AT1G04033	Hyper-marked
AT1G04037	De-novo marked
AT1G04070	De-novo marked
AT1G04080	De-novo marked
AT1G04090	De-novo marked
AT1G04100	De-novo marked
AT1G04105	De-novo marked
AT1G04107	De-novo marked
AT1G04117	De-novo marked
AT1G04120	Unchanged
AT1G04127	Unchanged
AT1G04130	Hyper-marked
AT1G04133	Hypo-marked
AT1G04140	Unchanged
AT1G04153	Hyper-marked
AT1G04170	Unchanged
AT1G04190	De-novo marked
AT1G04200	De-novo marked
AT1G04210	De-novo marked
AT1G04233	De-novo marked
AT1G04260	De-novo marked
AT1G04290	Unchanged
AT1G04295	Unchanged
AT1G04300	Unchanged
AT1G04310	De-novo marked
AT1G04340	Unchanged
AT1G04347	Hyper-marked
AT1G04390	Unchanged
AT1G04417	De-novo marked
AT1G04420	De-novo marked
AT1G04427	De-novo marked
AT1G04463	Unchanged
AT1G04473	Unchanged
AT1G04477	De-novo marked
AT1G04487	Hypo-marked
AT1G04503	De-novo marked
AT1G04510	De-novo marked
AT1G04513	Hypo-marked
AT1G04520	Unchanged
AT1G04530	Unchanged
AT1G04550	Hyper-marked
AT1G04555	Unchanged
AT1G04600	Hyper-marked
AT1G04630	Hyper-marked
AT1G04635	Hyper-marked
AT1G04640	Hyper-marked
AT1G04650	Hypo-marked
AT1G04690	Unchanged
AT1G04700	De-novo marked
AT1G04723	Hyper-marked
AT1G04730	De-novo marked
AT1G04737	Unchanged
AT1G04750	De-novo marked
AT1G04760	Hyper-marked
AT1G04767	Unchanged
AT1G04780	Unchanged
AT1G04783	Hypo-marked
AT1G04790	De-novo marked
AT1G04810	De-novo marked
AT1G04823	Unchanged
AT1G04830	Unchanged
AT1G04837	Hyper-marked
AT1G04850	Hyper-marked
AT1G04860	Unchanged
AT1G04883	Hypo-marked
AT1G04910	Unchanged
AT1G04927	Unchanged
AT1G04930	De-novo marked
AT1G04940	Hyper-marked
AT1G04945	Hyper-marked
AT1G04950	De-novo marked
AT1G04970	De-novo marked
AT1G04973	Unchanged
AT1G04985	De-novo marked
AT1G05000	Hypo-marked
AT1G05017	Unchanged
AT1G05020	Unchanged
AT1G05043	De-novo marked
AT1G05055	De-novo marked
AT1G05060	De-novo marked
AT1G05070	Unchanged
AT1G05083	Unchanged
AT1G05087	De-novo marked
AT1G05113	De-novo marked
AT1G05120	Hyper-marked
AT1G05137	Unchanged
AT1G05140	De-novo marked
AT1G05150	De-novo marked
AT1G05170	De-novo marked
AT1G05180	De-novo marked
AT1G05183	De-novo marked
AT1G05187	Unchanged
AT1G05205	Hyper-marked
AT1G05210	Hyper-marked
AT1G05227	Hyper-marked
AT1G05247	Unchanged
AT1G05253	Hyper-marked
AT1G05270	De-novo marked
AT1G05283	Hyper-marked
AT1G05303	De-novo marked
AT1G05357	Hyper-marked
AT1G05360	De-novo marked
AT1G05397	Unchanged
AT1G05430	De-novo marked
AT1G05453	De-novo marked
AT1G05460	Hyper-marked
AT1G05463	Unchanged
AT1G05520	Hypo-marked
AT1G05570	Hypo-marked
AT1G05670	Hypo-marked
AT1G05687	Unchanged
AT1G05710	Hypo-marked
AT1G05720	De-novo marked
AT1G05730	De-novo marked
AT1G05750	De-novo marked
AT1G05767	Hyper-marked
AT1G05780	Unchanged
AT1G05783	De-novo marked
AT1G05785	De-novo marked
AT1G05790	De-novo marked
AT1G05830	De-novo marked
AT1G05860	De-novo marked
AT1G05870	Unchanged
AT1G05890	De-novo marked
AT1G05900	Unchanged
AT1G05910	Hyper-marked
AT1G05927	Unchanged
AT1G05933	De-novo marked
AT1G05960	Unchanged
AT1G05970	De-novo marked
AT1G05973	De-novo marked
AT1G05980	Unchanged
AT1G05993	Hyper-marked
AT1G05997	Hyper-marked
AT1G06003	De-novo marked
AT1G06017	Hyper-marked
AT1G06050	De-novo marked
AT1G06070	Unchanged
AT1G06110	Hypo-marked
AT1G06130	Unchanged
AT1G06140	Unchanged
AT1G06200	Unchanged
AT1G06207	De-novo marked
AT1G06210	Unchanged
AT1G06220	Unchanged
AT1G06230	Unchanged
AT1G06263	Unchanged
AT1G06267	Unchanged
AT1G06273	Unchanged
AT1G06277	Unchanged
AT1G06287	Unchanged
AT1G06290	Unchanged
AT1G06370	Unchanged
AT1G06380	De-novo marked
AT1G06430	Unchanged
AT1G06450	Unchanged
AT1G06460	De-novo marked
AT1G06470	Unchanged
AT1G06473	Hyper-marked
AT1G06490	Hyper-marked
AT1G06500	Unchanged
AT1G06510	De-novo marked
AT1G06515	De-novo marked
AT1G06530	De-novo marked
AT1G06540	De-novo marked
AT1G06560	Hyper-marked
AT1G06590	De-novo marked
AT1G06613	De-novo marked
AT1G06620	Hyper-marked
AT1G06630	Hyper-marked
AT1G06647	De-novo marked
AT1G06650	Hypo-marked
AT1G06690	De-novo marked
AT1G06693	Unchanged
AT1G06710	Unchanged
AT1G06720	Hyper-marked
AT1G06730	Hyper-marked
AT1G06740	De-novo marked
AT1G06760	De-novo marked
AT1G06770	Hyper-marked
AT1G06780	Hyper-marked
AT1G06790	De-novo marked
AT1G06800	Hypo-marked
AT1G06820	Hyper-marked
AT1G06850	Hyper-marked
AT1G06870	Hyper-marked
AT1G06890	De-novo marked
AT1G06900	De-novo marked
AT1G06910	De-novo marked
AT1G06950	Hyper-marked
AT1G06960	Hypo-marked
AT1G07000	Unchanged
AT1G07010	Unchanged
AT1G07030	Hyper-marked
AT1G07040	Hyper-marked
AT1G07060	De-novo marked
AT1G07070	Hyper-marked
AT1G07080	Hyper-marked
AT1G07119	Unchanged
AT1G07120	De-novo marked
AT1G07140	Unchanged
AT1G07200	Unchanged
AT1G07210	Hyper-marked
AT1G07230	De-novo marked
AT1G07250	Hypo-marked
AT1G07260	Hypo-marked
AT1G07270	Unchanged
AT1G07290	De-novo marked
AT1G07320	Hyper-marked
AT1G07350	De-novo marked
AT1G07400	Unchanged
AT1G07410	Unchanged
AT1G07413	De-novo marked
AT1G07470	Unchanged
AT1G07477	Hypo-marked
AT1G07480	De-novo marked
AT1G07510	Unchanged
AT1G07520	De-novo marked
AT1G07615	De-novo marked
AT1G07660	Hypo-marked
AT1G07667	Hyper-marked
AT1G07700	De-novo marked
AT1G07705	Unchanged
AT1G07725	De-novo marked
AT1G07728	De-novo marked
AT1G07745	Hyper-marked
AT1G07770	Unchanged
AT1G07790	Hyper-marked
AT1G07793	De-novo marked
AT1G07795	Hyper-marked
AT1G07810	Unchanged
AT1G07813	Unchanged
AT1G07820	De-novo marked
AT1G07840	De-novo marked
AT1G07850	Hypo-marked
AT1G07860	Hypo-marked
AT1G07870	Hypo-marked
AT1G07877	Unchanged
AT1G07901	Hypo-marked
AT1G07902	Hypo-marked
AT1G07920	Unchanged
AT1G07930	Unchanged
AT1G07940	Unchanged
AT1G07950	De-novo marked
AT1G07957	Unchanged
AT1G07960	De-novo marked
AT1G07970	Unchanged
AT1G07980	Unchanged
AT1G07983	De-novo marked
AT1G07987	De-novo marked
AT1G07990	De-novo marked
AT1G08000	Unchanged
AT1G08010	Unchanged
AT1G08040	Unchanged
AT1G08050	Unchanged
AT1G08060	De-novo marked
AT1G08105	Unchanged
AT1G08110	De-novo marked
AT1G08130	Unchanged
AT1G08190	De-novo marked
AT1G08210	Hyper-marked
AT1G08220	De-novo marked
AT1G08250	Unchanged
AT1G08260	Hyper-marked
AT1G08270	Hyper-marked
AT1G08280	Hyper-marked
AT1G08300	Hyper-marked
AT1G08360	Hyper-marked
AT1G08370	Unchanged
AT1G08390	De-novo marked
AT1G08400	Hyper-marked
AT1G08470	Hyper-marked
AT1G08480	Hyper-marked
AT1G08530	De-novo marked
AT1G08557	Unchanged
AT1G08580	De-novo marked
AT1G08590	De-novo marked
AT1G08592	De-novo marked
AT1G08597	Unchanged
AT1G08600	De-novo marked
AT1G08620	Unchanged
AT1G08680	Hyper-marked
AT1G08700	Hyper-marked
AT1G08710	Hyper-marked
AT1G08713	Unchanged
AT1G08723	De-novo marked
AT1G08770	De-novo marked
AT1G08775	Unchanged
AT1G08780	De-novo marked
AT1G08805	Unchanged
AT1G08815	De-novo marked
AT1G08825	Unchanged
AT1G08845	De-novo marked
AT1G08855	De-novo marked
AT1G08870	De-novo marked
AT1G08880	De-novo marked
AT1G08913	Unchanged
AT1G08937	Unchanged
AT1G08960	De-novo marked
AT1G08970	Unchanged
AT1G08990	Hypo-marked
AT1G09000	Hypo-marked
AT1G09020	Unchanged
AT1G09040	Hyper-marked
AT1G09050	Unchanged
AT1G09060	De-novo marked
AT1G09130	Hyper-marked
AT1G09140	De-novo marked
AT1G09160	De-novo marked
AT1G09180	Hypo-marked
AT1G09195	Hyper-marked
AT1G09200	Hyper-marked
AT1G09210	Hyper-marked
AT1G09235	Unchanged
AT1G09247	Unchanged
AT1G09253	Unchanged
AT1G09267	Unchanged
AT1G09270	De-novo marked
AT1G09287	Unchanged
AT1G09290	De-novo marked
AT1G09300	De-novo marked
AT1G09320	Hyper-marked
AT1G09323	Unchanged
AT1G09327	Hypo-marked
AT1G09330	De-novo marked
AT1G09357	Unchanged
AT1G09363	Unchanged
AT1G09367	De-novo marked
AT1G09383	Hyper-marked
AT1G09427	Unchanged
AT1G09450	De-novo marked
AT1G09486	Unchanged
AT1G09490	Unchanged
AT1G09520	Unchanged
AT1G09530	Unchanged
AT1G09575	Unchanged
AT1G09580	Hyper-marked
AT1G09600	De-novo marked
AT1G09617	Unchanged
AT1G09620	Hyper-marked
AT1G09627	De-novo marked
AT1G09630	Hyper-marked
AT1G09637	Unchanged
AT1G09647	Unchanged
AT1G09680	Unchanged
AT1G09687	Unchanged
AT1G09700	De-novo marked
AT1G09730	Hyper-marked
AT1G09737	De-novo marked
AT1G09740	Hyper-marked
AT1G09760	Unchanged
AT1G09765	Unchanged
AT1G09770	Unchanged
AT1G09794	Hyper-marked
AT1G09795	Hyper-marked
AT1G09800	Hyper-marked
AT1G09815	De-novo marked
AT1G09820	Unchanged
AT1G09823	Hyper-marked
AT1G09830	De-novo marked
AT1G09840	Unchanged
AT1G09843	Hypo-marked
AT1G09850	Unchanged
AT1G09863	De-novo marked
AT1G09870	Unchanged
AT1G09887	De-novo marked
AT1G09905	Unchanged
AT1G09915	Unchanged
AT1G09920	Hypo-marked
AT1G09925	Hyper-marked
AT1G09940	Unchanged
AT1G09960	Unchanged
AT1G09975	Hypo-marked
AT1G09980	Unchanged
AT1G09985	Unchanged
AT1G09987	Unchanged
AT1G09993	Unchanged
AT1G10020	Hypo-marked
AT1G10030	Hypo-marked
AT1G10110	Unchanged
AT1G10150	De-novo marked
AT1G10155	De-novo marked
AT1G10170	Unchanged
AT1G10230	Hyper-marked
AT1G10240	Hyper-marked
AT1G10260	Unchanged
AT1G10270	Hypo-marked
AT1G10280	De-novo marked
AT1G10290	Unchanged
AT1G10310	De-novo marked
AT1G10330	De-novo marked
AT1G10350	Hyper-marked
AT1G10370	Hypo-marked
AT1G10380	Hypo-marked
AT1G10385	Hypo-marked
AT1G10390	De-novo marked
AT1G10395	De-novo marked
AT1G10417	Hyper-marked
AT1G10470	Hypo-marked
AT1G10490	Unchanged
AT1G10500	Hyper-marked
AT1G10510	Hyper-marked
AT1G10522	De-novo marked
AT1G10570	De-novo marked
AT1G10580	Unchanged
AT1G10585	Unchanged
AT1G10590	Hyper-marked
AT1G10700	De-novo marked
AT1G10740	De-novo marked
AT1G10780	Unchanged
AT1G10820	De-novo marked
AT1G10830	Hyper-marked
AT1G10850	Unchanged
AT1G10870	Hypo-marked
AT1G10900	Unchanged
AT1G10930	De-novo marked
AT1G10940	De-novo marked
AT1G11010	Hyper-marked
AT1G11020	Hyper-marked
AT1G11060	Hyper-marked
AT1G11090	Hyper-marked
AT1G11100	Hyper-marked
AT1G11160	Unchanged
AT1G11175	Hyper-marked
AT1G11180	Hyper-marked
AT1G11240	Hypo-marked
AT1G11320	De-novo marked
AT1G11380	De-novo marked
AT1G11390	De-novo marked
AT1G11430	Hyper-marked
AT1G11475	Hypo-marked
AT1G11480	Hypo-marked
AT1G11560	Hypo-marked
AT1G11591	De-novo marked
AT1G11592	De-novo marked
AT1G11630	De-novo marked
AT1G11660	Unchanged
AT1G11710	Hyper-marked
AT1G11750	Hypo-marked
AT1G11755	De-novo marked
AT1G11760	Unchanged
AT1G11780	Hypo-marked
AT1G11790	Hyper-marked
AT1G11800	Hyper-marked
AT1G11820	De-novo marked
AT1G11840	De-novo marked
AT1G11870	Hyper-marked
AT1G11900	Hyper-marked
AT1G11905	Hyper-marked
AT1G11910	De-novo marked
AT1G11940	Hyper-marked
AT1G12013	Unchanged
AT1G12015	Unchanged
AT1G12140	Unchanged
AT1G12244	De-novo marked
AT1G12270	Hyper-marked
AT1G12300	Unchanged
AT1G12310	De-novo marked
AT1G12320	Hypo-marked
AT1G12330	Unchanged
AT1G12350	De-novo marked
AT1G12360	De-novo marked
AT1G12370	De-novo marked
AT1G12410	Unchanged
AT1G12450	De-novo marked
AT1G12460	De-novo marked
AT1G12470	De-novo marked
AT1G12500	De-novo marked
AT1G12520	De-novo marked
AT1G12530	Hyper-marked
AT1G12550	Hyper-marked
AT1G12620	De-novo marked
AT1G12680	Hyper-marked
AT1G12700	De-novo marked
AT1G12710	Hyper-marked
AT1G12750	De-novo marked
AT1G12760	Unchanged
AT1G12775	De-novo marked
AT1G12790	De-novo marked
AT1G12810	Unchanged
AT1G12830	Unchanged
AT1G12840	Unchanged
AT1G12850	De-novo marked
AT1G12910	De-novo marked
AT1G12930	De-novo marked
AT1G12970	De-novo marked
AT1G13020	De-novo marked
AT1G13030	Hyper-marked
AT1G13060	Unchanged
AT1G13120	De-novo marked
AT1G13160	De-novo marked
AT1G13170	Hyper-marked
AT1G13180	Hyper-marked
AT1G13190	Unchanged
AT1G13195	Unchanged
AT1G13220	De-novo marked
AT1G13350	De-novo marked
AT1G13380	Unchanged
AT1G13450	Unchanged
AT1G13460	Unchanged
AT1G13570	De-novo marked
AT1G13630	De-novo marked
AT1G13690	Unchanged
AT1G13730	De-novo marked
AT1G13770	De-novo marked
AT1G13780	Unchanged
AT1G13800	Hyper-marked
AT1G13810	Hyper-marked
AT1G13860	Hyper-marked
AT1G13870	Unchanged
AT1G13880	Unchanged
AT1G13900	De-novo marked
AT1G13910	De-novo marked
AT1G13940	Unchanged
AT1G14010	De-novo marked
AT1G14020	Hyper-marked
AT1G14071	De-novo marked
AT1G14090	Unchanged
AT1G14130	De-novo marked
AT1G14140	Hypo-marked
AT1G14170	Hypo-marked
AT1G14180	De-novo marked
AT1G14230	De-novo marked
AT1G14270	Hypo-marked
AT1G14290	De-novo marked
AT1G14300	De-novo marked
AT1G14310	De-novo marked
AT1G14340	De-novo marked
AT1G14360	Hyper-marked
AT1G14380	Unchanged
AT1G14410	Hypo-marked
AT1G14430	Hypo-marked
AT1G14450	De-novo marked
AT1G14453	De-novo marked
AT1G14470	Hyper-marked
AT1G14510	Unchanged
AT1G14530	Hyper-marked
AT1G14560	Unchanged
AT1G14570	De-novo marked
AT1G14590	De-novo marked
AT1G14640	De-novo marked
AT1G14650	De-novo marked
AT1G14660	De-novo marked
AT1G14670	De-novo marked
AT1G14680	De-novo marked
AT1G14710	De-novo marked
AT1G14750	Hyper-marked
AT1G14770	De-novo marked
AT1G14850	Unchanged
AT1G14900	Unchanged
AT1G14910	Unchanged
AT1G14970	Hypo-marked
AT1G14980	Hypo-marked
AT1G14990	Hypo-marked
AT1G15000	Hypo-marked
AT1G15002	Hypo-marked
AT1G15100	De-novo marked
AT1G15130	Unchanged
AT1G15165	Unchanged
AT1G15230	De-novo marked
AT1G15240	Unchanged
AT1G15270	De-novo marked
AT1G15280	De-novo marked
AT1G15300	Unchanged
AT1G15310	Hypo-marked
AT1G15340	Unchanged
AT1G15350	Unchanged
AT1G15370	Unchanged
AT1G15390	De-novo marked
AT1G15400	Unchanged
AT1G15430	Unchanged
AT1G15470	Unchanged
AT1G15480	De-novo marked
AT1G15490	De-novo marked
AT1G15500	Hyper-marked
AT1G15510	Hyper-marked
AT1G15530	Unchanged
AT1G15650	Hyper-marked
AT1G15660	Hyper-marked
AT1G15700	De-novo marked
AT1G15710	De-novo marked
AT1G15720	Unchanged
AT1G15730	De-novo marked
AT1G15780	De-novo marked
AT1G15810	Hypo-marked
AT1G15825	Hypo-marked
AT1G15830	Hypo-marked
AT1G15860	Unchanged
AT1G15870	Unchanged
AT1G15910	Unchanged
AT1G15920	De-novo marked
AT1G15940	Hyper-marked
AT1G16020	De-novo marked
AT1G16030	Hyper-marked
AT1G16040	Hyper-marked
AT1G16060	Unchanged
AT1G16070	Unchanged
AT1G16170	De-novo marked
AT1G16180	Unchanged
AT1G16210	De-novo marked
AT1G16270	Unchanged
AT1G16280	Hyper-marked
AT1G16290	Hyper-marked
AT1G16300	Unchanged
AT1G16330	De-novo marked
AT1G16340	Hyper-marked
AT1G16350	Hyper-marked
AT1G16430	Hyper-marked
AT1G16445	Hyper-marked
AT1G16470	De-novo marked
AT1G16480	Hyper-marked
AT1G16489	Hyper-marked
AT1G16490	Hyper-marked
AT1G16520	Hyper-marked
AT1G16540	De-novo marked
AT1G16610	De-novo marked
AT1G16635	Unchanged
AT1G16650	Unchanged
AT1G16670	De-novo marked
AT1G16680	De-novo marked
AT1G16690	Unchanged
AT1G16710	Unchanged
AT1G16720	Hypo-marked
AT1G16770	Hypo-marked
AT1G16780	De-novo marked
AT1G16790	De-novo marked
AT1G16800	De-novo marked
AT1G16810	Unchanged
AT1G16825	Hyper-marked
AT1G16830	Hyper-marked
AT1G16860	Unchanged
AT1G16870	Hyper-marked
AT1G16880	Hyper-marked
AT1G16890	De-novo marked
AT1G16900	Hypo-marked
AT1G16916	Hypo-marked
AT1G16920	De-novo marked
AT1G16930	De-novo marked
AT1G16970	De-novo marked
AT1G17040	Hypo-marked
AT1G17050	Hyper-marked
AT1G17080	Unchanged
AT1G17110	Unchanged
AT1G17120	De-novo marked
AT1G17130	De-novo marked
AT1G17145	De-novo marked
AT1G17160	Unchanged
AT1G17210	De-novo marked
AT1G17220	De-novo marked
AT1G17235	De-novo marked
AT1G17270	De-novo marked
AT1G17280	Hypo-marked
AT1G17330	Unchanged
AT1G17340	Hyper-marked
AT1G17360	De-novo marked
AT1G17370	Unchanged
AT1G17410	De-novo marked
AT1G17430	Hypo-marked
AT1G17440	De-novo marked
AT1G17450	Hyper-marked
AT1G17455	Hyper-marked
AT1G17480	De-novo marked
AT1G17490	De-novo marked
AT1G17520	Hyper-marked
AT1G17550	Unchanged
AT1G17580	De-novo marked
AT1G17665	Hyper-marked
AT1G17730	De-novo marked
AT1G17760	De-novo marked
AT1G17790	De-novo marked
AT1G17880	Unchanged
AT1G17920	Hyper-marked
AT1G17930	Unchanged
AT1G17940	Unchanged
AT1G18040	Hyper-marked
AT1G18070	Unchanged
AT1G18090	De-novo marked
AT1G18140	Hyper-marked
AT1G18160	Hyper-marked
AT1G18170	Hyper-marked
AT1G18180	Hyper-marked
AT1G18190	Hyper-marked
AT1G18210	Unchanged
AT1G18265	Hyper-marked
AT1G18270	Hypo-marked
AT1G18300	Unchanged
AT1G18320	Unchanged
AT1G18330	De-novo marked
AT1G18335	De-novo marked
AT1G18340	De-novo marked
AT1G18360	Unchanged
AT1G18370	Unchanged
AT1G18382	Hypo-marked
AT1G18390	Hypo-marked
AT1G18410	Hypo-marked
AT1G18415	Hyper-marked
AT1G18420	Hyper-marked
AT1G18430	Hyper-marked
AT1G18440	Hyper-marked
AT1G18450	De-novo marked
AT1G18460	De-novo marked
AT1G18470	De-novo marked
AT1G18480	Unchanged
AT1G18580	De-novo marked
AT1G18600	Hyper-marked
AT1G18610	Hyper-marked
AT1G18630	De-novo marked
AT1G18680	De-novo marked
AT1G18720	De-novo marked
AT1G18800	Unchanged
AT1G18850	Unchanged
AT1G18890	Hypo-marked
AT1G18940	Hyper-marked
AT1G18950	Hyper-marked
AT1G19010	De-novo marked
AT1G19025	Unchanged
AT1G19100	De-novo marked
AT1G19110	De-novo marked
AT1G19120	Unchanged
AT1G19140	Unchanged
AT1G19170	Unchanged
AT1G19190	Unchanged
AT1G19200	Unchanged
AT1G19210	Hyper-marked
AT1G19220	Hyper-marked
AT1G19240	Unchanged
AT1G19250	Unchanged
AT1G19270	Hyper-marked
AT1G19290	Hyper-marked
AT1G19330	Hypo-marked
AT1G19340	Hyper-marked
AT1G19350	Unchanged
AT1G19440	Unchanged
AT1G19450	De-novo marked
AT1G19480	De-novo marked
AT1G19520	De-novo marked
AT1G19570	De-novo marked
AT1G19580	De-novo marked
AT1G19650	De-novo marked
AT1G19680	Unchanged
AT1G19700	Hyper-marked
AT1G19710	De-novo marked
AT1G19750	De-novo marked
AT1G19800	Unchanged
AT1G19860	Unchanged
AT1G19870	Unchanged
AT1G19880	De-novo marked
AT1G19910	Hypo-marked
AT1G19920	Hyper-marked
AT1G19950	De-novo marked
AT1G19970	Hyper-marked
AT1G19980	Hyper-marked
AT1G19990	Unchanged
AT1G20060	Unchanged
AT1G20065	Hypo-marked
AT1G20090	De-novo marked
AT1G20100	Unchanged
AT1G20110	De-novo marked
AT1G20140	Hyper-marked
AT1G20200	Unchanged
AT1G20220	Hyper-marked
AT1G20225	De-novo marked
AT1G20270	De-novo marked
AT1G20290	De-novo marked
AT1G20300	De-novo marked
AT1G20410	Unchanged
AT1G20460	De-novo marked
AT1G20480	Hypo-marked
AT1G20510	Hypo-marked
AT1G20560	Hyper-marked
AT1G20570	Hyper-marked
AT1G20575	Hyper-marked
AT1G20580	Hyper-marked
AT1G20610	Unchanged
AT1G20670	Unchanged
AT1G20720	De-novo marked
AT1G20760	De-novo marked
AT1G20770	Hyper-marked
AT1G20810	Hyper-marked
AT1G20820	De-novo marked
AT1G20823	Hyper-marked
AT1G20830	De-novo marked
AT1G20840	De-novo marked
AT1G20870	Hypo-marked
AT1G20875	Hypo-marked
AT1G20880	De-novo marked
AT1G20900	Hypo-marked
AT1G20920	Unchanged
AT1G20930	Unchanged
AT1G20960	De-novo marked
AT1G21060	Unchanged
AT1G21070	De-novo marked
AT1G21150	De-novo marked
AT1G21160	De-novo marked
AT1G21170	De-novo marked
AT1G21190	De-novo marked
AT1G21260	Unchanged
AT1G21270	Hypo-marked
AT1G21280	Hypo-marked
AT1G21320	Unchanged
AT1G21370	Hyper-marked
AT1G21400	Unchanged
AT1G21410	Unchanged
AT1G21480	Hyper-marked
AT1G21560	De-novo marked
AT1G21580	Hyper-marked
AT1G21600	Hyper-marked
AT1G21610	De-novo marked
AT1G21630	Unchanged
AT1G21650	Unchanged
AT1G21651	Unchanged
AT1G21660	De-novo marked
AT1G21680	Unchanged
AT1G21690	Unchanged
AT1G21700	Hyper-marked
AT1G21710	Hyper-marked
AT1G21720	Unchanged
AT1G21740	Hypo-marked
AT1G21760	Unchanged
AT1G21780	Unchanged
AT1G21790	De-novo marked
AT1G21880	Unchanged
AT1G21920	Unchanged
AT1G21930	Unchanged
AT1G22020	De-novo marked
AT1G22040	Unchanged
AT1G22140	De-novo marked
AT1G22200	De-novo marked
AT1G22260	Hyper-marked
AT1G22270	Hyper-marked
AT1G22275	Hyper-marked
AT1G22450	Unchanged
AT1G22520	Unchanged
AT1G22730	Hypo-marked
AT1G22800	Hyper-marked
AT1G22880	Unchanged
AT1G22920	Hyper-marked
AT1G22940	De-novo marked
AT1G22950	De-novo marked
AT1G22960	De-novo marked
AT1G22970	De-novo marked
AT1G22985	De-novo marked
AT1G23170	Unchanged
AT1G23180	De-novo marked
AT1G23220	De-novo marked
AT1G23230	De-novo marked
AT1G23310	De-novo marked
AT1G23440	De-novo marked
AT1G23550	Hyper-marked
AT1G23750	Hyper-marked
AT1G23780	De-novo marked
AT1G23860	De-novo marked
AT1G23880	De-novo marked
AT1G23900	Unchanged
AT1G23960	Unchanged
AT1G23965	Unchanged
AT1G23980	De-novo marked
AT1G23985	De-novo marked
AT1G24050	De-novo marked
AT1G24080	Unchanged
AT1G24090	Unchanged
AT1G24095	Unchanged
AT1G24100	Hyper-marked
AT1G24120	De-novo marked
AT1G24210	Unchanged
AT1G24267	Unchanged
AT1G24280	Unchanged
AT1G24300	Unchanged
AT1G24310	De-novo marked
AT1G24440	Unchanged
AT1G24450	De-novo marked
AT1G24490	De-novo marked
AT1G24545	De-novo marked
AT1G24560	De-novo marked
AT1G24610	De-novo marked
AT1G24706	De-novo marked
AT1G24967	Unchanged
AT1G25053	Unchanged
AT1G25054	De-novo marked
AT1G25055	De-novo marked
AT1G25083	Unchanged
AT1G25097	Unchanged
AT1G25209	Unchanged
AT1G25210	De-novo marked
AT1G25211	De-novo marked
AT1G25220	De-novo marked
AT1G25320	De-novo marked
AT1G25350	Unchanged
AT1G25370	Hyper-marked
AT1G25375	De-novo marked
AT1G25380	De-novo marked
AT1G25420	Hypo-marked
AT1G25480	Unchanged
AT1G25520	De-novo marked
AT1G25540	De-novo marked
AT1G25580	De-novo marked
AT1G25682	Unchanged
AT1G26090	De-novo marked
AT1G26110	Unchanged
AT1G26130	Unchanged
AT1G26170	Hyper-marked
AT1G26180	Hyper-marked
AT1G26190	De-novo marked
AT1G26218	Hyper-marked
AT1G26220	Hyper-marked
AT1G26233	Hyper-marked
AT1G26235	Hyper-marked
AT1G26300	De-novo marked
AT1G26330	Unchanged
AT1G26370	De-novo marked
AT1G26460	Hypo-marked
AT1G26470	De-novo marked
AT1G26500	De-novo marked
AT1G26550	Unchanged
AT1G26580	Unchanged
AT1G26630	Unchanged
AT1G26650	De-novo marked
AT1G26665	Unchanged
AT1G26670	De-novo marked
AT1G26690	Hyper-marked
AT1G26740	Hyper-marked
AT1G26750	Hyper-marked
AT1G26830	Unchanged
AT1G26900	Hyper-marked
AT1G26910	Hyper-marked
AT1G26940	De-novo marked
AT1G27000	Unchanged
AT1G27050	Hypo-marked
AT1G27090	Hyper-marked
AT1G27120	Hyper-marked
AT1G27150	Unchanged
AT1G27170	Unchanged
AT1G27200	Hyper-marked
AT1G27320	Unchanged
AT1G27340	Unchanged
AT1G27350	De-novo marked
AT1G27385	De-novo marked
AT1G27430	De-novo marked
AT1G27435	Unchanged
AT1G27440	De-novo marked
AT1G27460	Unchanged
AT1G27470	Hyper-marked
AT1G27500	De-novo marked
AT1G27530	De-novo marked
AT1G27555	Unchanged
AT1G27560	Unchanged
AT1G27570	Hypo-marked
AT1G27580	Unchanged
AT1G27595	Unchanged
AT1G27630	Hypo-marked
AT1G27640	Unchanged
AT1G27650	Unchanged
AT1G27690	Hyper-marked
AT1G27695	De-novo marked
AT1G27700	Unchanged
AT1G27720	Hyper-marked
AT1G27760	Hyper-marked
AT1G27840	De-novo marked
AT1G27850	De-novo marked
AT1G27880	Hyper-marked
AT1G28120	De-novo marked
AT1G28150	De-novo marked
AT1G28200	De-novo marked
AT1G28210	De-novo marked
AT1G28240	De-novo marked
AT1G28250	Unchanged
AT1G28320	De-novo marked
AT1G28395	Hypo-marked
AT1G28490	Unchanged
AT1G28510	De-novo marked
AT1G28530	Hyper-marked
AT1G28540	Hyper-marked
AT1G28560	De-novo marked
AT1G28570	Hyper-marked
AT1G28620	Unchanged
AT1G28760	De-novo marked
AT1G29040	De-novo marked
AT1G29060	De-novo marked
AT1G29150	Unchanged
AT1G29170	Hyper-marked
AT1G29220	Unchanged
AT1G29250	De-novo marked
AT1G29260	De-novo marked
AT1G29300	Unchanged
AT1G29320	De-novo marked
AT1G29350	Hyper-marked
AT1G29355	Hyper-marked
AT1G29357	Hyper-marked
AT1G29360	Unchanged
AT1G29370	Hyper-marked
AT1G29465	Unchanged
AT1G29535	De-novo marked
AT1G29630	Unchanged
AT1G29710	De-novo marked
AT1G29760	De-novo marked
AT1G29840	De-novo marked
AT1G29850	De-novo marked
AT1G29880	Hyper-marked
AT1G29890	Hyper-marked
AT1G29900	De-novo marked
AT1G29940	Unchanged
AT1G29960	De-novo marked
AT1G29965	De-novo marked
AT1G29970	Hypo-marked
AT1G30090	De-novo marked
AT1G30100	Hypo-marked
AT1G30120	Hyper-marked
AT1G30200	De-novo marked
AT1G30240	De-novo marked
AT1G30270	Hyper-marked
AT1G30290	De-novo marked
AT1G30300	De-novo marked
AT1G30470	De-novo marked
AT1G30475	De-novo marked
AT1G30480	De-novo marked
AT1G30540	Hyper-marked
AT1G30545	De-novo marked
AT1G30610	Unchanged
AT1G30630	De-novo marked
AT1G30660	De-novo marked
AT1G30680	De-novo marked
AT1G30690	Unchanged
AT1G30845	Unchanged
AT1G30860	Unchanged
AT1G30880	Unchanged
AT1G30890	Unchanged
AT1G30940	Unchanged
AT1G30960	De-novo marked
AT1G30970	Unchanged
AT1G31010	Hyper-marked
AT1G31020	Hyper-marked
AT1G31120	Unchanged
AT1G31150	De-novo marked
AT1G31160	De-novo marked
AT1G31170	Hyper-marked
AT1G31190	De-novo marked
AT1G31220	Unchanged
AT1G31230	De-novo marked
AT1G31240	De-novo marked
AT1G31243	De-novo marked
AT1G31300	Unchanged
AT1G31340	Unchanged
AT1G31350	Hyper-marked
AT1G31460	De-novo marked
AT1G31470	Unchanged
AT1G31500	De-novo marked
AT1G31660	Unchanged
AT1G31730	De-novo marked
AT1G31760	Hypo-marked
AT1G31810	De-novo marked
AT1G31814	De-novo marked
AT1G31817	Unchanged
AT1G31820	Unchanged
AT1G31870	Unchanged
AT1G31940	Unchanged
AT1G32070	De-novo marked
AT1G32120	Hyper-marked
AT1G32130	De-novo marked
AT1G32180	De-novo marked
AT1G32210	De-novo marked
AT1G32220	De-novo marked
AT1G32260	De-novo marked
AT1G32310	De-novo marked
AT1G32330	De-novo marked
AT1G32340	De-novo marked
AT1G32360	De-novo marked
AT1G32380	Unchanged
AT1G32400	Unchanged
AT1G32410	Unchanged
AT1G32500	De-novo marked
AT1G32550	Unchanged
AT1G32580	De-novo marked
AT1G32610	Unchanged
AT1G32620	Unchanged
AT1G32630	Hypo-marked
AT1G32730	De-novo marked
AT1G32750	De-novo marked
AT1G32760	Hyper-marked
AT1G32810	De-novo marked
AT1G32860	Unchanged
AT1G32870	De-novo marked
AT1G32940	Unchanged
AT1G33140	De-novo marked
AT1G33250	Hypo-marked
AT1G33270	De-novo marked
AT1G33360	Hyper-marked
AT1G33400	De-novo marked
AT1G33410	De-novo marked
AT1G33415	Unchanged
AT1G33490	De-novo marked
AT1G33500	De-novo marked
AT1G33520	Unchanged
AT1G33660	Unchanged
AT1G33680	Unchanged
AT1G33780	Unchanged
AT1G33810	De-novo marked
AT1G33980	Unchanged
AT1G34020	De-novo marked
AT1G34030	Unchanged
AT1G34110	Hyper-marked
AT1G34120	De-novo marked
AT1G34130	De-novo marked
AT1G34190	Unchanged
AT1G34200	De-novo marked
AT1G34220	Unchanged
AT1G34340	De-novo marked
AT1G34440	Hyper-marked
AT1G34460	De-novo marked
AT1G34470	De-novo marked
AT1G34630	Unchanged
AT1G34770	Unchanged
AT1G34780	Unchanged
AT1G35060	Unchanged
AT1G35470	De-novo marked
AT1G35510	Hyper-marked
AT1G35515	Unchanged
AT1G35516	Unchanged
AT1G35530	De-novo marked
AT1G35600	Unchanged
AT1G35620	Unchanged
AT1G35710	Unchanged
AT1G36180	De-novo marked
AT1G36280	Unchanged
AT1G36310	Unchanged
AT1G36370	De-novo marked
AT1G36390	De-novo marked
AT1G36980	Unchanged
AT1G36990	De-novo marked
AT1G36992	De-novo marked
AT1G37015	Unchanged
AT1G37040	Unchanged
AT1G37063	Unchanged
AT1G38390	Unchanged
AT1G39070	Unchanged
AT1G40086	Unchanged
AT1G40101	Unchanged
AT1G40124	Unchanged
AT1G40129	Unchanged
AT1G40135	Unchanged
AT1G40141	Unchanged
AT1G40150	Unchanged
AT1G42360	Unchanged
AT1G42430	Hyper-marked
AT1G42440	De-novo marked
AT1G42703	Unchanged
AT1G42990	Unchanged
AT1G43000	Hyper-marked
AT1G43130	Unchanged
AT1G43145	Unchanged
AT1G43690	Unchanged
AT1G43700	De-novo marked
AT1G43770	Unchanged
AT1G43860	De-novo marked
AT1G44000	Hyper-marked
AT1G44120	De-novo marked
AT1G44125	De-novo marked
AT1G44370	Unchanged
AT1G44500	Unchanged
AT1G44740	Unchanged
AT1G44770	Unchanged
AT1G44820	De-novo marked
AT1G44890	De-novo marked
AT1G44900	De-novo marked
AT1G44910	Unchanged
AT1G44960	Unchanged
AT1G45000	Unchanged
AT1G45110	Unchanged
AT1G45120	Unchanged
AT1G45230	De-novo marked
AT1G45233	De-novo marked
AT1G45688	Hypo-marked
AT1G45976	Unchanged
AT1G46554	Unchanged
AT1G47056	De-novo marked
AT1G47200	De-novo marked
AT1G47210	De-novo marked
AT1G47230	De-novo marked
AT1G47260	De-novo marked
AT1G47270	Hyper-marked
AT1G47290	Hyper-marked
AT1G47380	De-novo marked
AT1G47420	Unchanged
AT1G47490	De-novo marked
AT1G47500	De-novo marked
AT1G47550	Unchanged
AT1G47560	Hyper-marked
AT1G47570	Hyper-marked
AT1G47710	Hyper-marked
AT1G47720	De-novo marked
AT1G47740	Unchanged
AT1G47750	De-novo marked
AT1G47830	Unchanged
AT1G47870	De-novo marked
AT1G47900	Hyper-marked
AT1G48040	Unchanged
AT1G48050	De-novo marked
AT1G48100	Hypo-marked
AT1G48110	Unchanged
AT1G48160	De-novo marked
AT1G48170	De-novo marked
AT1G48240	De-novo marked
AT1G48310	Hyper-marked
AT1G48315	Hyper-marked
AT1G48350	De-novo marked
AT1G48355	De-novo marked
AT1G48360	Unchanged
AT1G48380	Unchanged
AT1G48420	De-novo marked
AT1G48450	De-novo marked
AT1G48460	De-novo marked
AT1G48490	Hyper-marked
AT1G48540	Hyper-marked
AT1G48550	Hyper-marked
AT1G48560	Hyper-marked
AT1G48580	Hyper-marked
AT1G48600	De-novo marked
AT1G48610	Unchanged
AT1G48635	Hyper-marked
AT1G48740	Unchanged
AT1G48745	Unchanged
AT1G48760	Hyper-marked
AT1G48770	De-novo marked
AT1G48790	Unchanged
AT1G48870	Hyper-marked
AT1G48880	Unchanged
AT1G48900	Unchanged
AT1G48970	De-novo marked
AT1G49070	Unchanged
AT1G49225	Hypo-marked
AT1G49240	De-novo marked
AT1G49340	Unchanged
AT1G49380	De-novo marked
AT1G49400	De-novo marked
AT1G49410	De-novo marked
AT1G49490	Unchanged
AT1G49580	Hyper-marked
AT1G49590	Unchanged
AT1G49610	De-novo marked
AT1G49620	Unchanged
AT1G49710	Unchanged
AT1G49730	Unchanged
AT1G49760	Hyper-marked
AT1G49780	Unchanged
AT1G49790	Hyper-marked
AT1G49832	Unchanged
AT1G49850	Unchanged
AT1G49870	Unchanged
AT1G49910	De-novo marked
AT1G49950	Unchanged
AT1G49952	Unchanged
AT1G49970	Unchanged
AT1G49980	Unchanged
AT1G50030	Unchanged
AT1G50040	Unchanged
AT1G50120	Unchanged
AT1G50140	Unchanged
AT1G50170	Hyper-marked
AT1G50240	De-novo marked
AT1G50250	Hyper-marked
AT1G50260	Hyper-marked
AT1G50270	Unchanged
AT1G50300	Unchanged
AT1G50360	De-novo marked
AT1G50370	De-novo marked
AT1G50380	Hyper-marked
AT1G50410	De-novo marked
AT1G50440	Unchanged
AT1G50490	De-novo marked
AT1G50500	De-novo marked
AT1G50575	Unchanged
AT1G50620	De-novo marked
AT1G50659	Unchanged
AT1G50660	Unchanged
AT1G50670	Unchanged
AT1G50700	Hyper-marked
AT1G50710	De-novo marked
AT1G50840	Unchanged
AT1G50890	De-novo marked
AT1G50910	De-novo marked
AT1G50970	Unchanged
AT1G51060	De-novo marked
AT1G51070	De-novo marked
AT1G51100	De-novo marked
AT1G51130	De-novo marked
AT1G51140	Hyper-marked
AT1G51160	Hypo-marked
AT1G51200	Unchanged
AT1G51350	De-novo marked
AT1G51360	De-novo marked
AT1G51370	De-novo marked
AT1G51390	Unchanged
AT1G51450	De-novo marked
AT1G51510	Unchanged
AT1G51520	Unchanged
AT1G51538	De-novo marked
AT1G51610	De-novo marked
AT1G51630	De-novo marked
AT1G51710	Unchanged
AT1G51730	Unchanged
AT1G51740	Unchanged
AT1G51760	Hyper-marked
AT1G51965	De-novo marked
AT1G52260	Unchanged
AT1G52300	Unchanged
AT1G52310	De-novo marked
AT1G52320	De-novo marked
AT1G52420	De-novo marked
AT1G52500	Unchanged
AT1G52510	Hyper-marked
AT1G52520	Hyper-marked
AT1G52530	Unchanged
AT1G52540	De-novo marked
AT1G52550	De-novo marked
AT1G52565	Hyper-marked
AT1G52600	De-novo marked
AT1G52615	Hypo-marked
AT1G52730	De-novo marked
AT1G52740	Unchanged
AT1G52825	De-novo marked
AT1G52870	Hyper-marked
AT1G53025	De-novo marked
AT1G53035	De-novo marked
AT1G53040	De-novo marked
AT1G53050	Unchanged
AT1G53140	De-novo marked
AT1G53165	Unchanged
AT1G53200	De-novo marked
AT1G53230	Hypo-marked
AT1G53233	Hypo-marked
AT1G53250	De-novo marked
AT1G53280	Hyper-marked
AT1G53290	De-novo marked
AT1G53300	De-novo marked
AT1G53320	De-novo marked
AT1G53400	Unchanged
AT1G53460	De-novo marked
AT1G53480	De-novo marked
AT1G53490	De-novo marked
AT1G53510	De-novo marked
AT1G53520	Hyper-marked
AT1G53530	Hyper-marked
AT1G53590	De-novo marked
AT1G53640	Hypo-marked
AT1G53645	De-novo marked
AT1G53650	De-novo marked
AT1G53670	De-novo marked
AT1G53690	Unchanged
AT1G53750	Unchanged
AT1G53770	De-novo marked
AT1G53850	Unchanged
AT1G53875	Unchanged
AT1G53880	Unchanged
AT1G53900	Unchanged
AT1G54030	Unchanged
AT1G54050	De-novo marked
AT1G54080	Unchanged
AT1G54100	Hyper-marked
AT1G54110	Hyper-marked
AT1G54115	Unchanged
AT1G54150	Hyper-marked
AT1G54170	De-novo marked
AT1G54180	Hyper-marked
AT1G54210	De-novo marked
AT1G54220	Hyper-marked
AT1G54240	Hyper-marked
AT1G54260	Unchanged
AT1G54270	Unchanged
AT1G54290	De-novo marked
AT1G54320	De-novo marked
AT1G54360	Hyper-marked
AT1G54390	De-novo marked
AT1G54520	De-novo marked
AT1G54570	De-novo marked
AT1G54690	De-novo marked
AT1G54710	De-novo marked
AT1G54840	Hyper-marked
AT1G54850	Hyper-marked
AT1G54920	De-novo marked
AT1G54923	Unchanged
AT1G54926	Unchanged
AT1G54960	Unchanged
AT1G54990	De-novo marked
AT1G55040	Unchanged
AT1G55080	De-novo marked
AT1G55140	De-novo marked
AT1G55150	De-novo marked
AT1G55170	Unchanged
AT1G55205	De-novo marked
AT1G55280	De-novo marked
AT1G55300	De-novo marked
AT1G55310	De-novo marked
AT1G55350	Unchanged
AT1G55365	Unchanged
AT1G55370	Unchanged
AT1G55420	Unchanged
AT1G55460	Unchanged
AT1G55475	Hyper-marked
AT1G55480	Hyper-marked
AT1G55500	De-novo marked
AT1G55520	Unchanged
AT1G55535	De-novo marked
AT1G55540	Unchanged
AT1G55590	De-novo marked
AT1G55610	Hypo-marked
AT1G55620	De-novo marked
AT1G55630	Unchanged
AT1G55675	Unchanged
AT1G55680	Unchanged
AT1G55750	De-novo marked
AT1G55760	De-novo marked
AT1G55803	Hyper-marked
AT1G55805	Hyper-marked
AT1G55820	De-novo marked
AT1G55840	De-novo marked
AT1G55860	De-novo marked
AT1G55865	Hyper-marked
AT1G55870	Hyper-marked
AT1G55880	Unchanged
AT1G55890	Unchanged
AT1G55900	De-novo marked
AT1G55910	Unchanged
AT1G55915	Unchanged
AT1G55960	Unchanged
AT1G55980	Hyper-marked
AT1G56000	Hyper-marked
AT1G56090	De-novo marked
AT1G56170	Unchanged
AT1G56180	Hyper-marked
AT1G56290	Unchanged
AT1G56310	De-novo marked
AT1G56330	De-novo marked
AT1G56340	De-novo marked
AT1G56345	De-novo marked
AT1G56350	De-novo marked
AT1G56420	De-novo marked
AT1G56423	Unchanged
AT1G56450	De-novo marked
AT1G56460	De-novo marked
AT1G56560	De-novo marked
AT1G57610	De-novo marked
AT1G57660	Unchanged
AT1G57700	Unchanged
AT1G57770	Hyper-marked
AT1G57790	Unchanged
AT1G57860	De-novo marked
AT1G57870	Unchanged
AT1G57906	Unchanged
AT1G58025	Unchanged
AT1G58200	De-novo marked
AT1G58210	De-novo marked
AT1G58220	Unchanged
AT1G58235	De-novo marked
AT1G58440	De-novo marked
AT1G58470	Unchanged
AT1G58520	De-novo marked
AT1G59510	De-novo marked
AT1G59520	Unchanged
AT1G59560	De-novo marked
AT1G59600	De-novo marked
AT1G59750	Unchanged
AT1G59820	Unchanged
AT1G59860	De-novo marked
AT1G59970	Unchanged
AT1G59980	Hyper-marked
AT1G60170	Unchanged
AT1G60190	Hyper-marked
AT1G60200	De-novo marked
AT1G60220	De-novo marked
AT1G60430	De-novo marked
AT1G60460	De-novo marked
AT1G60490	De-novo marked
AT1G60525	Hyper-marked
AT1G60530	Hyper-marked
AT1G60540	Unchanged
AT1G60545	Hyper-marked
AT1G60560	Unchanged
AT1G60600	De-novo marked
AT1G60620	De-novo marked
AT1G60640	De-novo marked
AT1G60650	De-novo marked
AT1G60660	De-novo marked
AT1G60670	De-novo marked
AT1G60690	Hyper-marked
AT1G60700	Hyper-marked
AT1G60770	De-novo marked
AT1G60850	De-novo marked
AT1G60890	Hyper-marked
AT1G60930	Unchanged
AT1G60940	De-novo marked
AT1G60995	De-novo marked
AT1G61000	De-novo marked
AT1G61010	De-novo marked
AT1G61040	De-novo marked
AT1G61065	De-novo marked
AT1G61100	Unchanged
AT1G61140	Unchanged
AT1G61150	De-novo marked
AT1G61190	Hypo-marked
AT1G61210	Unchanged
AT1G61250	Unchanged
AT1G61260	Unchanged
AT1G61275	Unchanged
AT1G61280	Unchanged
AT1G61340	Unchanged
AT1G61350	De-novo marked
AT1G61410	Hyper-marked
AT1G61620	Unchanged
AT1G61640	De-novo marked
AT1G61670	De-novo marked
AT1G61730	Unchanged
AT1G61740	Hyper-marked
AT1G61770	De-novo marked
AT1G61780	Unchanged
AT1G61790	Unchanged
AT1G61850	De-novo marked
AT1G61870	De-novo marked
AT1G61900	De-novo marked
AT1G61960	De-novo marked
AT1G61970	De-novo marked
AT1G61980	De-novo marked
AT1G61990	Unchanged
AT1G62010	De-novo marked
AT1G62040	Unchanged
AT1G62110	Unchanged
AT1G62120	De-novo marked
AT1G62130	Hyper-marked
AT1G62180	Unchanged
AT1G62250	Unchanged
AT1G62305	Hyper-marked
AT1G62310	De-novo marked
AT1G62330	Hyper-marked
AT1G62350	Unchanged
AT1G62390	De-novo marked
AT1G62430	Unchanged
AT1G62670	De-novo marked
AT1G62680	De-novo marked
AT1G62720	Unchanged
AT1G62740	De-novo marked
AT1G62820	Unchanged
AT1G62830	Unchanged
AT1G62850	Unchanged
AT1G62870	Hyper-marked
AT1G62880	Hyper-marked
AT1G62914	De-novo marked
AT1G62930	De-novo marked
AT1G62950	Hyper-marked
AT1G62960	De-novo marked
AT1G62970	De-novo marked
AT1G63000	De-novo marked
AT1G63050	Hyper-marked
AT1G63090	De-novo marked
AT1G63120	De-novo marked
AT1G63130	Unchanged
AT1G63160	De-novo marked
AT1G63170	De-novo marked
AT1G63220	De-novo marked
AT1G63230	De-novo marked
AT1G63240	Hyper-marked
AT1G63250	Hyper-marked
AT1G63290	Unchanged
AT1G63300	Hyper-marked
AT1G63370	Unchanged
AT1G63380	Unchanged
AT1G63400	Hyper-marked
AT1G63440	Hyper-marked
AT1G63470	Unchanged
AT1G63480	Unchanged
AT1G63500	Unchanged
AT1G63610	De-novo marked
AT1G63640	Unchanged
AT1G63660	De-novo marked
AT1G63670	Unchanged
AT1G63690	De-novo marked
AT1G63700	Unchanged
AT1G63730	Hyper-marked
AT1G63740	Unchanged
AT1G63780	De-novo marked
AT1G63855	De-novo marked
AT1G63930	Unchanged
AT1G63940	De-novo marked
AT1G63970	De-novo marked
AT1G63980	De-novo marked
AT1G63990	De-novo marked
AT1G64040	De-novo marked
AT1G64050	De-novo marked
AT1G64080	Hypo-marked
AT1G64100	Hyper-marked
AT1G64105	Hyper-marked
AT1G64140	Unchanged
AT1G64150	Hyper-marked
AT1G64170	Unchanged
AT1G64180	Unchanged
AT1G64190	Unchanged
AT1G64300	De-novo marked
AT1G64385	Unchanged
AT1G64450	Unchanged
AT1G64455	Unchanged
AT1G64460	De-novo marked
AT1G64520	De-novo marked
AT1G64563	Unchanged
AT1G64570	Unchanged
AT1G64610	Unchanged
AT1G64625	De-novo marked
AT1G64630	Unchanged
AT1G64633	De-novo marked
AT1G64750	Unchanged
AT1G64840	De-novo marked
AT1G64860	Hyper-marked
AT1G64890	Hyper-marked
AT1G64960	Unchanged
AT1G64980	Unchanged
AT1G65020	De-novo marked
AT1G65030	De-novo marked
AT1G65040	Hyper-marked
AT1G65080	Hyper-marked
AT1G65220	Unchanged
AT1G65250	De-novo marked
AT1G65260	De-novo marked
AT1G65270	De-novo marked
AT1G65320	Unchanged
AT1G65430	De-novo marked
AT1G65440	De-novo marked
AT1G65470	De-novo marked
AT1G65540	Unchanged
AT1G65541	Unchanged
AT1G65560	Unchanged
AT1G65650	Unchanged
AT1G65660	De-novo marked
AT1G65720	Hypo-marked
AT1G65820	Unchanged
AT1G65840	De-novo marked
AT1G65950	De-novo marked
AT1G66040	Unchanged
AT1G66070	Unchanged
AT1G66080	De-novo marked
AT1G66170	Hyper-marked
AT1G66260	Unchanged
AT1G66330	Unchanged
AT1G66340	De-novo marked
AT1G66345	De-novo marked
AT1G66500	De-novo marked
AT1G66580	Unchanged
AT1G66590	De-novo marked
AT1G66620	De-novo marked
AT1G66660	Unchanged
AT1G66670	Hyper-marked
AT1G66680	Hypo-marked
AT1G66730	Unchanged
AT1G66740	De-novo marked
AT1G66750	De-novo marked
AT1G66810	De-novo marked
AT1G67035	Unchanged
AT1G67060	Unchanged
AT1G67120	Unchanged
AT1G67170	Hypo-marked
AT1G67180	Unchanged
AT1G67190	De-novo marked
AT1G67210	De-novo marked
AT1G67250	De-novo marked
AT1G67325	De-novo marked
AT1G67350	De-novo marked
AT1G67370	Hyper-marked
AT1G67410	Unchanged
AT1G67430	Unchanged
AT1G67440	De-novo marked
AT1G67490	De-novo marked
AT1G67510	Unchanged
AT1G67570	De-novo marked
AT1G67580	Unchanged
AT1G67600	Unchanged
AT1G67620	Unchanged
AT1G67650	De-novo marked
AT1G67680	De-novo marked
AT1G67690	De-novo marked
AT1G67780	De-novo marked
AT1G67785	De-novo marked
AT1G67970	De-novo marked
AT1G68000	Unchanged
AT1G68030	De-novo marked
AT1G68050	Hyper-marked
AT1G68070	De-novo marked
AT1G68080	Unchanged
AT1G68120	Unchanged
AT1G68140	Unchanged
AT1G68185	Unchanged
AT1G68200	De-novo marked
AT1G68220	Hyper-marked
AT1G68260	De-novo marked
AT1G68310	De-novo marked
AT1G68340	De-novo marked
AT1G68370	De-novo marked
AT1G68580	Unchanged
AT1G68660	De-novo marked
AT1G68680	De-novo marked
AT1G68830	Hypo-marked
AT1G68890	De-novo marked
AT1G69060	De-novo marked
AT1G69070	De-novo marked
AT1G69170	De-novo marked
AT1G69200	Unchanged
AT1G69250	Unchanged
AT1G69252	De-novo marked
AT1G69290	De-novo marked
AT1G69380	De-novo marked
AT1G69400	Unchanged
AT1G69410	Unchanged
AT1G69420	Unchanged
AT1G69460	Unchanged
AT1G69485	Hyper-marked
AT1G69640	Unchanged
AT1G69670	De-novo marked
AT1G69740	Hypo-marked
AT1G69750	Unchanged
AT1G69770	De-novo marked
AT1G69800	Unchanged
AT1G69830	De-novo marked
AT1G69960	De-novo marked
AT1G69980	Hyper-marked
AT1G70160	De-novo marked
AT1G70190	Hyper-marked
AT1G70280	De-novo marked
AT1G70300	Hyper-marked
AT1G70310	Unchanged
AT1G70320	Unchanged
AT1G70330	De-novo marked
AT1G70335	De-novo marked
AT1G70350	De-novo marked
AT1G70360	De-novo marked
AT1G70490	Unchanged
AT1G70518	De-novo marked
AT1G70570	De-novo marked
AT1G70620	Unchanged
AT1G70650	Unchanged
AT1G70660	Unchanged
AT1G70730	De-novo marked
AT1G70740	De-novo marked
AT1G70750	De-novo marked
AT1G70780	Hyper-marked
AT1G70900	De-novo marked
AT1G70980	Unchanged
AT1G71020	Hyper-marked
AT1G71070	De-novo marked
AT1G71080	De-novo marked
AT1G71090	De-novo marked
AT1G71100	Hyper-marked
AT1G71110	Hyper-marked
AT1G71130	Hypo-marked
AT1G71170	Hypo-marked
AT1G71190	Unchanged
AT1G71210	Unchanged
AT1G71240	Unchanged
AT1G71260	Unchanged
AT1G71310	De-novo marked
AT1G71340	De-novo marked
AT1G71350	De-novo marked
AT1G71380	Unchanged
AT1G71430	Unchanged
AT1G71440	Hyper-marked
AT1G71480	Unchanged
AT1G71696	Hypo-marked
AT1G71720	De-novo marked
AT1G71750	Hyper-marked
AT1G71760	Hyper-marked
AT1G71800	De-novo marked
AT1G71810	Hyper-marked
AT1G71820	Unchanged
AT1G71850	De-novo marked
AT1G71860	De-novo marked
AT1G71865	Unchanged
AT1G71900	Unchanged
AT1G71910	Hyper-marked
AT1G71920	De-novo marked
AT1G71940	De-novo marked
AT1G71950	Unchanged
AT1G71980	De-novo marked
AT1G72020	Hypo-marked
AT1G72040	Unchanged
AT1G72090	Hypo-marked
AT1G72125	Hypo-marked
AT1G72160	Hyper-marked
AT1G72170	Hyper-marked
AT1G72190	Hypo-marked
AT1G72200	Hypo-marked
AT1G72250	De-novo marked
AT1G72275	Hyper-marked
AT1G72300	Hyper-marked
AT1G72310	De-novo marked
AT1G72340	De-novo marked
AT1G72360	De-novo marked
AT1G72390	De-novo marked
AT1G72410	De-novo marked
AT1G72440	Hyper-marked
AT1G72470	Unchanged
AT1G72550	De-novo marked
AT1G72560	Unchanged
AT1G72600	Hypo-marked
AT1G72620	Hypo-marked
AT1G72650	Unchanged
AT1G72690	Hyper-marked
AT1G72790	Unchanged
AT1G72810	Unchanged
AT1G72820	De-novo marked
AT1G72840	Hyper-marked
AT1G72850	Hyper-marked
AT1G72852	Hyper-marked
AT1G72855	Hyper-marked
AT1G72860	Hyper-marked
AT1G72870	Unchanged
AT1G72880	De-novo marked
AT1G72920	Hypo-marked
AT1G72950	De-novo marked
AT1G72990	Unchanged
AT1G73010	Unchanged
AT1G73020	De-novo marked
AT1G73030	Unchanged
AT1G73060	Unchanged
AT1G73100	De-novo marked
AT1G73110	Hypo-marked
AT1G73150	Unchanged
AT1G73170	Unchanged
AT1G73200	De-novo marked
AT1G73230	Unchanged
AT1G73240	De-novo marked
AT1G73250	De-novo marked
AT1G73350	De-novo marked
AT1G73380	De-novo marked
AT1G73390	Unchanged
AT1G73430	Hyper-marked
AT1G73440	Hyper-marked
AT1G73445	Unchanged
AT1G73450	Unchanged
AT1G73460	Unchanged
AT1G73480	Hyper-marked
AT1G73540	Unchanged
AT1G73670	Unchanged
AT1G73690	De-novo marked
AT1G73710	Unchanged
AT1G73720	De-novo marked
AT1G73730	Unchanged
AT1G73740	Hyper-marked
AT1G73770	De-novo marked
AT1G73790	De-novo marked
AT1G73805	De-novo marked
AT1G73830	Unchanged
AT1G73840	Unchanged
AT1G73875	Unchanged
AT1G73910	Unchanged
AT1G73930	De-novo marked
AT1G73950	Unchanged
AT1G73970	Unchanged
AT1G73980	Hyper-marked
AT1G73990	Hyper-marked
AT1G74040	Hyper-marked
AT1G74070	De-novo marked
AT1G74120	Unchanged
AT1G74130	Unchanged
AT1G74205	Unchanged
AT1G74210	Unchanged
AT1G74240	De-novo marked
AT1G74250	De-novo marked
AT1G74280	Hyper-marked
AT1G74310	De-novo marked
AT1G74390	Hyper-marked
AT1G74410	Hyper-marked
AT1G74510	De-novo marked
AT1G74520	Unchanged
AT1G74530	Unchanged
AT1G74560	De-novo marked
AT1G74570	De-novo marked
AT1G74580	De-novo marked
AT1G74630	Unchanged
AT1G74640	Unchanged
AT1G74680	De-novo marked
AT1G74710	Hyper-marked
AT1G74720	Unchanged
AT1G74750	De-novo marked
AT1G74780	Hyper-marked
AT1G74850	Hyper-marked
[truncated: 6,985 more rows]

## Sheet: Fig. 3g
Figure 3g
gene_id	baseMean	log2FoldChange	lfcSE	stat	pvalue	padj	classification
AT3G02400	958.392	2.272	0.100387	22.6325	2.07673e-113	4.36466e-109	UBP5 targets
AT5G52980	1106.47	1.5888	0.0856422	18.5516	7.91852e-77	5.54745e-73	UBP5 targets
AT5G52990	1106.47	1.5888	0.0856422	18.5516	7.91852e-77	5.54745e-73	UBP5 targets
AT4G11680	1632.51	1.38496	0.0794439	17.4332	4.61983e-68	1.9419e-64	UBP5 targets
AT4G11690	1632.51	1.38496	0.0794439	17.4332	4.61983e-68	1.9419e-64	UBP5 targets
AT1G56340	1240.49	1.55593	0.0909095	17.1152	1.14309e-65	3.00304e-62	UBP5 targets
AT1G56345	1240.49	1.55593	0.0909095	17.1152	1.14309e-65	3.00304e-62	UBP5 targets
AT1G56350	1240.49	1.55593	0.0909095	17.1152	1.14309e-65	3.00304e-62	UBP5 targets
AT2G20110	550.703	2.14696	0.127363	16.857	9.32513e-64	2.17763e-60	UBP5 targets
AT2G08205	783.483	1.7745	0.105436	16.8301	1.46906e-63	2.57293e-60	UBP5 targets
AT2G27470	783.483	1.7745	0.105436	16.8301	1.46906e-63	2.57293e-60	UBP5 targets
AT2G27480	783.483	1.7745	0.105436	16.8301	1.46906e-63	2.57293e-60	UBP5 targets
AT5G51660	421.613	2.05381	0.123136	16.6792	1.856e-62	3.00058e-59	UBP5 targets
AT5G00880	1073.6	1.74445	0.104722	16.6578	2.65433e-62	3.48663e-59	UBP5 targets
AT5G02830	1073.6	1.74445	0.104722	16.6578	2.65433e-62	3.48663e-59	UBP5 targets
AT5G02840	1073.6	1.74445	0.104722	16.6578	2.65433e-62	3.48663e-59	UBP5 targets
AT1G76260	1131.25	1.77282	0.107139	16.5469	1.68631e-61	2.08477e-58	UBP5 targets
AT2G35490	827.935	1.58965	0.0966745	16.4434	9.35976e-61	1.03534e-57	UBP5 targets
AT2G35500	827.935	1.58965	0.0966745	16.4434	9.35976e-61	1.03534e-57	Non-UBP5 targets
AT1G03750	658.672	1.91461	0.117344	16.3162	7.568e-60	7.95283e-57	UBP5 targets
AT4G05440	872.092	1.6829	0.104886	16.0451	6.18662e-58	5.50482e-55	UBP5 targets
AT4G05450	872.092	1.6829	0.104886	16.0451	6.18662e-58	5.50482e-55	UBP5 targets
AT4G03425	891.024	-1.51976	0.0947239	-16.0441	6.28613e-58	5.50482e-55	Non-UBP5 targets
AT4G37840	891.024	-1.51976	0.0947239	-16.0441	6.28613e-58	5.50482e-55	Non-UBP5 targets
AT1G30840	1606.52	-1.31497	0.0819738	-16.0413	6.57753e-58	5.5296e-55	Non-UBP5 targets
AT4G08055	929.485	1.6779	0.104881	15.9981	1.31816e-57	1.02607e-54	UBP5 targets
AT4G29130	929.485	1.6779	0.104881	15.9981	1.31816e-57	1.02607e-54	UBP5 targets
AT5G48330	412.651	2.13487	0.13362	15.9772	1.84295e-57	1.38333e-54	UBP5 targets
AT1G32910	964.02	-1.47293	0.093356	-15.7776	4.4381e-56	3.2164e-53	Non-UBP5 targets
AT5G38590	509.125	2.03737	0.130424	15.6211	5.23205e-55	3.6654e-52	UBP5 targets
AT5G41700	757.768	1.68931	0.10856	15.5611	1.33836e-54	9.07366e-52	Non-UBP5 targets
AT5G02270	500.015	1.83054	0.117931	15.5221	2.45966e-54	1.5665e-51	UBP5 targets
AT5G02280	500.015	1.83054	0.117931	15.5221	2.45966e-54	1.5665e-51	UBP5 targets
AT3G61320	826.912	1.55502	0.100564	15.463	6.16645e-54	3.81177e-51	UBP5 targets
AT5G06050	621.351	1.61464	0.10513	15.3585	3.10816e-53	1.8664e-50	UBP5 targets
AT1G13900	877.835	1.6644	0.108415	15.3522	3.4245e-53	1.94521e-50	UBP5 targets
AT1G13910	877.835	1.6644	0.108415	15.3522	3.4245e-53	1.94521e-50	UBP5 targets
AT3G60680	447.768	1.9822	0.129216	15.3402	4.1208e-53	2.27913e-50	UBP5 targets
AT5G66850	1521.65	1.26041	0.0821857	15.3361	4.38711e-53	2.3642e-50	UBP5 targets
AT3G61770	1248.62	1.47782	0.0963855	15.3324	4.64237e-53	2.43922e-50	UBP5 targets
AT3G27180	477.654	1.99867	0.131417	15.2086	3.10056e-52	1.58938e-49	UBP5 targets
AT2G23690	1022.29	-1.8406	0.121721	-15.1214	1.17078e-51	5.85862e-49	Non-UBP5 targets
AT1G09130	502.37	1.67431	0.111101	15.0702	2.5437e-51	1.24328e-48	UBP5 targets
AT3G09635	914.778	1.79442	0.119519	15.0137	5.97195e-51	2.69354e-48	UBP5 targets
AT3G61360	914.778	1.79442	0.119519	15.0137	5.97195e-51	2.69354e-48	UBP5 targets
AT3G61370	914.778	1.79442	0.119519	15.0137	5.97195e-51	2.69354e-48	Non-UBP5 targets
AT4G04020	1105.64	1.42039	0.0946096	15.0131	6.02353e-51	2.69354e-48	UBP5 targets
AT1G11591	501.301	1.76117	0.117922	14.935	1.95002e-50	8.36399e-48	UBP5 targets
AT1G11592	501.301	1.76117	0.117922	14.935	1.95002e-50	8.36399e-48	UBP5 targets
AT1G28360	1843.9	-1.30028	0.0873316	-14.8891	3.88235e-50	1.63191e-47	Non-UBP5 targets
AT1G04630	988.79	1.39465	0.093754	14.8757	4.74123e-50	1.88012e-47	UBP5 targets
AT1G04635	988.79	1.39465	0.093754	14.8757	4.74123e-50	1.88012e-47	UBP5 targets
AT1G04640	988.79	1.39465	0.093754	14.8757	4.74123e-50	1.88012e-47	UBP5 targets
AT3G53490	538.057	1.91169	0.129026	14.8164	1.14826e-49	4.46908e-47	UBP5 targets
AT5G44500	770.121	1.6331	0.110246	14.8132	1.20372e-49	4.59974e-47	UBP5 targets
AT5G17520	962.858	1.33384	0.0903884	14.7568	2.78251e-49	9.91186e-47	UBP5 targets
AT5G17522	962.858	1.33384	0.0903884	14.7568	2.78251e-49	9.91186e-47	Non-UBP5 targets
AT5G17523	962.858	1.33384	0.0903884	14.7568	2.78251e-49	9.91186e-47	UBP5 targets
AT5G17530	962.858	1.33384	0.0903884	14.7568	2.78251e-49	9.91186e-47	Non-UBP5 targets
AT2G02350	1169.07	1.48485	0.100971	14.7056	5.93282e-49	2.01113e-46	Non-UBP5 targets
AT2G02360	1169.07	1.48485	0.100971	14.7056	5.93282e-49	2.01113e-46	UBP5 targets
AT2G02370	1169.07	1.48485	0.100971	14.7056	5.93282e-49	2.01113e-46	Non-UBP5 targets
AT1G78790	448.478	1.98198	0.135119	14.6684	1.02757e-48	3.42801e-46	UBP5 targets
AT5G19340	1598.62	-1.19385	0.0814791	-14.6522	1.30421e-48	4.22943e-46	Non-UBP5 targets
AT4G20010	339.004	2.1283	0.145257	14.652	1.30805e-48	4.22943e-46	UBP5 targets
AT3G19220	776.827	1.46059	0.0997585	14.6413	1.53179e-48	4.87781e-46	UBP5 targets
AT1G73930	388.467	2.07466	0.141786	14.6323	1.74665e-48	5.47901e-46	UBP5 targets
AT3G18100	742.836	1.66674	0.114561	14.5489	5.93121e-48	1.83318e-45	UBP5 targets
AT5G10160	402.908	2.00384	0.138117	14.5083	1.07328e-47	3.26914e-45	UBP5 targets
AT3G61800	944.118	1.50821	0.104101	14.488	1.44324e-47	4.2722e-45	UBP5 targets
AT3G61810	944.118	1.50821	0.104101	14.488	1.44324e-47	4.2722e-45	UBP5 targets
AT4G13370	791.728	1.41407	0.0978221	14.4556	2.31239e-47	6.74992e-45	UBP5 targets
AT2G45320	1023.22	1.4554	0.100871	14.4284	3.43023e-47	9.74232e-45	UBP5 targets
AT2G45330	1023.22	1.4554	0.100871	14.4284	3.43023e-47	9.74232e-45	UBP5 targets
AT5G43750	398.524	1.86556	0.129311	14.427	3.5018e-47	9.81299e-45	UBP5 targets
AT5G13060	1197.32	1.40239	0.0972257	14.4241	3.65202e-47	1.00993e-44	UBP5 targets
AT2G48121	709.361	-1.4119	0.0979857	-14.4092	4.526e-47	1.23536e-44	Non-UBP5 targets
AT1G23980	419.342	1.97253	0.137051	14.3927	5.74924e-47	1.52952e-44	UBP5 targets
AT1G23985	419.342	1.97253	0.137051	14.3927	5.74924e-47	1.52952e-44	UBP5 targets
AT1G44820	418.841	1.89989	0.13221	14.3703	7.94514e-47	2.08729e-44	UBP5 targets
AT3G50870	1171.66	-1.19985	0.0838563	-14.3084	1.93892e-46	5.03091e-44	Non-UBP5 targets
AT1G17730	425.359	1.67794	0.117937	14.2274	6.1935e-46	1.58743e-43	UBP5 targets
AT2G42710	504.174	1.74704	0.122906	14.2144	7.46009e-46	1.88902e-43	UBP5 targets
AT2G40800	511.771	1.68763	0.119017	14.1797	1.22363e-45	3.06156e-43	UBP5 targets
AT4G06965	2821.81	-1.30804	0.0922757	-14.1753	1.30232e-45	3.2201e-43	Non-UBP5 targets
AT3G26600	1607.3	1.18731	0.0838583	14.1585	1.65419e-45	4.04257e-43	UBP5 targets
AT4G00150	2666.23	-1.70458	0.120463	-14.1503	1.86012e-45	4.49357e-43	Non-UBP5 targets
AT3G08090	1680.09	-1.08357	0.076667	-14.1335	2.36098e-45	5.57536e-43	Non-UBP5 targets
AT3G49950	1680.09	-1.08357	0.076667	-14.1335	2.36098e-45	5.57536e-43	Non-UBP5 targets
AT1G55080	801.434	1.58448	0.112344	14.1039	3.59452e-45	8.30175e-43	UBP5 targets
AT1G55090	801.434	1.58448	0.112344	14.1039	3.59452e-45	8.30175e-43	Non-UBP5 targets
AT5G25790	307.068	2.31208	0.163973	14.1004	3.77706e-45	8.62853e-43	UBP5 targets
AT2G25620	398.548	1.82571	0.130315	14.01	1.3537e-44	3.05922e-42	UBP5 targets
AT4G17895	466.435	1.7731	0.12684	13.979	2.09464e-44	4.68329e-42	UBP5 targets
AT4G24630	903.787	1.33021	0.0953671	13.9483	3.21969e-44	7.12297e-42	UBP5 targets
AT5G17550	551.238	1.65267	0.118573	13.938	3.72129e-44	8.06293e-42	UBP5 targets
AT5G17560	551.238	1.65267	0.118573	13.938	3.72129e-44	8.06293e-42	UBP5 targets
AT5G43070	638.751	1.66739	0.119638	13.937	3.77679e-44	8.09968e-42	UBP5 targets
AT2G05120	468.871	1.72741	0.123979	13.933	3.99077e-44	8.47212e-42	UBP5 targets
AT2G32510	1313.02	-1.49214	0.10718	-13.9219	4.6658e-44	9.80611e-42	Non-UBP5 targets
AT2G31660	445.121	1.84152	0.132303	13.919	4.85382e-44	1.01003e-41	UBP5 targets
AT1G03950	972.588	1.265	0.0911564	13.8773	8.70052e-44	1.79273e-41	UBP5 targets
AT4G04200	587.318	1.67724	0.121045	13.8564	1.1633e-43	2.37369e-41	UBP5 targets
AT5G52950	731.885	1.61301	0.116762	13.8145	2.08378e-43	4.17093e-41	UBP5 targets
AT5G52960	731.885	1.61301	0.116762	13.8145	2.08378e-43	4.17093e-41	UBP5 targets
AT5G03880	416.157	1.97046	0.142819	13.7969	2.66072e-43	5.2755e-41	UBP5 targets
AT5G37310	453.653	1.62353	0.117893	13.7713	3.7954e-43	7.45494e-41	UBP5 targets
AT1G68340	479.455	1.59427	0.115911	13.7543	4.79952e-43	9.33996e-41	UBP5 targets
AT1G56460	318.88	1.87358	0.136957	13.6801	1.33492e-42	2.57395e-40	UBP5 targets
AT3G08225	616.466	1.59947	0.116949	13.6766	1.40001e-42	2.62714e-40	UBP5 targets
AT3G52040	616.466	1.59947	0.116949	13.6766	1.40001e-42	2.62714e-40	UBP5 targets
AT3G52050	616.466	1.59947	0.116949	13.6766	1.40001e-42	2.62714e-40	UBP5 targets
AT1G04310	963.954	1.22437	0.0896561	13.6563	1.85079e-42	3.38612e-40	UBP5 targets
AT3G12300	915.522	1.51886	0.111221	13.6563	1.8528e-42	3.38612e-40	Non-UBP5 targets
AT3G12320	915.522	1.51886	0.111221	13.6563	1.8528e-42	3.38612e-40	UBP5 targets
AT5G09845	1065.18	1.25032	0.0923059	13.5454	8.43024e-42	1.50151e-39	UBP5 targets
AT5G67220	1065.18	1.25032	0.0923059	13.5454	8.43024e-42	1.50151e-39	UBP5 targets
AT5G67230	1065.18	1.25032	0.0923059	13.5454	8.43024e-42	1.50151e-39	UBP5 targets
AT5G39960	394.603	1.67447	0.12378	13.5279	1.07103e-41	1.89157e-39	UBP5 targets
AT1G06017	862.742	1.26498	0.0936371	13.5094	1.377e-41	2.36327e-39	UBP5 targets
AT1G26740	862.742	1.26498	0.0936371	13.5094	1.377e-41	2.36327e-39	UBP5 targets
AT1G26750	862.742	1.26498	0.0936371	13.5094	1.377e-41	2.36327e-39	UBP5 targets
AT5G04600	1221.39	1.24457	0.0921287	13.509	1.38308e-41	2.36327e-39	UBP5 targets
AT4G17510	905.388	1.33356	0.0989645	13.4751	2.19102e-41	3.7136e-39	UBP5 targets
AT5G63120	1425.53	1.32011	0.0980337	13.4659	2.48186e-41	4.13978e-39	UBP5 targets
AT5G63130	1425.53	1.32011	0.0980337	13.4659	2.48186e-41	4.13978e-39	UBP5 targets
AT1G22600	2083.87	-1.19778	0.0890122	-13.4564	2.82387e-41	4.67317e-39	Non-UBP5 targets
AT3G59870	531.744	1.712	0.1273	13.4486	3.13836e-41	5.15304e-39	UBP5 targets
AT1G02640	1485.54	-1.43069	0.106421	-13.4437	3.3531e-41	5.46296e-39	Non-UBP5 targets
AT4G37580	1481.87	-1.25477	0.093874	-13.3665	9.48419e-41	1.5333e-38	Non-UBP5 targets
AT3G02570	383.954	1.79589	0.134419	13.3604	1.02971e-40	1.65202e-38	UBP5 targets
AT2G29220	1052.78	-1.23184	0.0922191	-13.3577	1.06785e-40	1.70022e-38	Non-UBP5 targets
AT2G18250	343.14	1.7155	0.128489	13.3513	1.1636e-40	1.83875e-38	UBP5 targets
AT2G20390	642.925	1.7951	0.134523	13.3442	1.2797e-40	1.99226e-38	UBP5 targets
AT2G20400	642.925	1.7951	0.134523	13.3442	1.2797e-40	1.99226e-38	UBP5 targets
AT4G34380	2006.23	-1.25735	0.094246	-13.3411	1.33405e-40	2.06159e-38	Non-UBP5 targets
AT2G02590	644.408	1.68702	0.126906	13.2934	2.52662e-40	3.87605e-38	UBP5 targets
AT1G80630	298.816	2.09723	0.15779	13.2913	2.60098e-40	3.96122e-38	UBP5 targets
AT2G38830	722.656	1.63782	0.123302	13.283	2.90588e-40	4.36235e-38	UBP5 targets
AT2G38840	722.656	1.63782	0.123302	13.283	2.90588e-40	4.36235e-38	UBP5 targets
AT3G55730	473.187	1.86971	0.140771	13.2819	2.94742e-40	4.39333e-38	UBP5 targets
AT1G71080	1250.18	1.22323	0.0922208	13.2642	3.73454e-40	5.48873e-38	UBP5 targets
AT1G71090	1250.18	1.22323	0.0922208	13.2642	3.73454e-40	5.48873e-38	UBP5 targets
AT3G06610	677.686	1.49042	0.112462	13.2527	4.3542e-40	6.35502e-38	UBP5 targets
AT1G26290	378.852	1.92199	0.145111	13.245	4.82459e-40	6.94509e-38	Non-UBP5 targets
AT1G26300	378.852	1.92199	0.145111	13.245	4.82459e-40	6.94509e-38	UBP5 targets
AT4G14600	592.077	1.62917	0.123095	13.235	5.50709e-40	7.87363e-38	UBP5 targets
AT4G17530	819.899	1.37715	0.104155	13.222	6.54652e-40	9.23411e-38	UBP5 targets
AT4G17540	819.899	1.37715	0.104155	13.222	6.54652e-40	9.23411e-38	UBP5 targets
AT1G70350	532.591	1.64628	0.124579	13.2147	7.2177e-40	1.0046e-37	UBP5 targets
AT1G70360	532.591	1.64628	0.124579	13.2147	7.2177e-40	1.0046e-37	UBP5 targets
AT1G31810	242.868	2.06475	0.156272	13.2125	7.43245e-40	1.02768e-37	UBP5 targets
AT5G26760	315.803	1.7672	0.133808	13.207	7.99672e-40	1.09848e-37	UBP5 targets
AT5G38460	378.391	1.8301	0.138842	13.1812	1.12642e-39	1.53728e-37	UBP5 targets
AT5G17290	832.093	1.4754	0.11202	13.1709	1.29018e-39	1.74941e-37	UBP5 targets
AT2G27790	1293.16	1.04239	0.0795469	13.104	3.12168e-39	4.15243e-37	Non-UBP5 targets
AT2G27800	1293.16	1.04239	0.0795469	13.104	3.12168e-39	4.15243e-37	UBP5 targets
AT2G27810	1293.16	1.04239	0.0795469	13.104	3.12168e-39	4.15243e-37	UBP5 targets
AT4G02150	319.096	2.12846	0.162693	13.0827	4.13494e-39	5.46566e-37	UBP5 targets
AT1G62305	823.212	1.34369	0.102785	13.0729	4.7043e-39	6.1794e-37	UBP5 targets
AT3G13970	228.425	2.33038	0.178287	13.071	4.82553e-39	6.22905e-37	UBP5 targets
AT3G10710	3772.98	-1.17177	0.0896471	-13.0709	4.83102e-39	6.22905e-37	Non-UBP5 targets
AT3G10720	3772.98	-1.17177	0.0896471	-13.0709	4.83102e-39	6.22905e-37	Non-UBP5 targets
AT1G27385	398.846	1.77713	0.136055	13.0618	5.44029e-39	6.97187e-37	UBP5 targets
AT5G04680	2776.18	-0.836619	0.0640569	-13.0606	5.5326e-39	7.00474e-37	Non-UBP5 targets
AT5G04690	2776.18	-0.836619	0.0640569	-13.0606	5.5326e-39	7.00474e-37	Non-UBP5 targets
AT3G17640	1932.3	-1.09066	0.0835256	-13.0578	5.735e-39	7.13209e-37	Non-UBP5 targets
AT3G17650	1932.3	-1.09066	0.0835256	-13.0578	5.735e-39	7.13209e-37	Non-UBP5 targets
AT3G17655	1932.3	-1.09066	0.0835256	-13.0578	5.735e-39	7.13209e-37	Non-UBP5 targets
AT3G00990	910.02	1.3277	0.101735	13.0507	6.29996e-39	7.69804e-37	Non-UBP5 targets
AT3G01319	910.02	1.3277	0.101735	13.0507	6.29996e-39	7.69804e-37	UBP5 targets
AT3G01320	910.02	1.3277	0.101735	13.0507	6.29996e-39	7.69804e-37	UBP5 targets
AT5G27710	676.084	1.82502	0.139942	13.0413	7.12277e-39	8.65314e-37	UBP5 targets
AT5G59140	290.998	1.82155	0.139758	13.0336	7.88375e-39	9.52258e-37	UBP5 targets
AT3G08950	1149.12	1.15246	0.0884625	13.0277	8.51661e-39	1.02282e-36	UBP5 targets
AT5G10370	880.851	1.33898	0.10279	13.0264	8.66385e-39	1.03459e-36	UBP5 targets
AT5G11960	316.422	1.91019	0.146775	13.0145	1.01255e-38	1.2023e-36	UBP5 targets
AT5G04610	916.985	1.28249	0.0987268	12.9903	1.38937e-38	1.6313e-36	UBP5 targets
AT5G04620	916.985	1.28249	0.0987268	12.9903	1.38937e-38	1.6313e-36	Non-UBP5 targets
AT5G48520	303.791	1.82992	0.141059	12.9728	1.74612e-38	2.03879e-36	UBP5 targets
AT5G19620	485.588	1.50287	0.115975	12.9586	2.10146e-38	2.44013e-36	UBP5 targets
AT3G23910	577.723	2.00972	0.155101	12.9575	2.13001e-38	2.4597e-36	UBP5 targets
AT4G27970	1591.91	-0.9721	0.0753395	-12.9029	4.33375e-38	4.95014e-36	Non-UBP5 targets
AT4G27980	1591.91	-0.9721	0.0753395	-12.9029	4.33375e-38	4.95014e-36	Non-UBP5 targets
AT1G28560	451.914	1.79911	0.139449	12.9015	4.4133e-38	5.01375e-36	UBP5 targets
AT3G10730	316.202	1.83112	0.142004	12.8949	4.81136e-38	5.43658e-36	UBP5 targets
AT3G08947	1424.14	1.03364	0.0803008	12.8722	6.45717e-38	7.25724e-36	UBP5 targets
AT4G32680	585.97	1.51223	0.117521	12.8677	6.84403e-38	7.61063e-36	UBP5 targets
AT4G32690	585.97	1.51223	0.117521	12.8677	6.84403e-38	7.61063e-36	UBP5 targets
AT1G77890	535.665	1.46095	0.113623	12.8579	7.76493e-38	8.58924e-36	UBP5 targets
AT3G26120	2212.43	-0.953892	0.0742603	-12.8452	9.14624e-38	1.00642e-35	Non-UBP5 targets
AT1G31290	2722.24	-1.25848	0.0980228	-12.8387	9.95818e-38	1.09006e-35	Non-UBP5 targets
AT5G10740	951.162	1.2334	0.0961062	12.8337	1.0617e-37	1.15616e-35	UBP5 targets
AT5G19485	579.799	1.47817	0.115255	12.8252	1.1845e-37	1.28323e-35	UBP5 targets
AT5G14590	779.342	1.48934	0.116134	12.8243	1.19829e-37	1.28492e-35	UBP5 targets
AT5G14600	779.342	1.48934	0.116134	12.8243	1.19829e-37	1.28492e-35	UBP5 targets
AT1G32210	614.749	1.38717	0.108307	12.8077	1.48538e-37	1.57668e-35	UBP5 targets
AT1G32220	614.749	1.38717	0.108307	12.8077	1.48538e-37	1.57668e-35	UBP5 targets
AT3G07355	436.425	1.57857	0.123308	12.8019	1.59975e-37	1.67273e-35	UBP5 targets
AT3G46210	436.425	1.57857	0.123308	12.8019	1.59975e-37	1.67273e-35	UBP5 targets
AT3G46220	436.425	1.57857	0.123308	12.8019	1.59975e-37	1.67273e-35	UBP5 targets
AT1G59600	355.299	1.61879	0.126986	12.7478	3.2084e-37	3.33817e-35	UBP5 targets
AT5G46080	251.526	2.00619	0.157452	12.7416	3.47046e-37	3.59304e-35	UBP5 targets
AT5G02410	442.942	1.69098	0.132934	12.7205	4.54991e-37	4.68752e-35	UBP5 targets
AT5G04060	864.209	1.33081	0.104682	12.7129	5.011e-37	5.13738e-35	UBP5 targets
AT3G59030	1113.28	-1.08358	0.0853347	-12.698	6.06703e-37	6.18984e-35	Non-UBP5 targets
AT3G27100	348.916	2.01312	0.158576	12.695	6.30281e-37	6.39933e-35	UBP5 targets
AT5G57815	287.736	1.79502	0.141499	12.6858	7.09176e-37	7.16574e-35	UBP5 targets
AT2G41990	4283.51	-1.08552	0.0857109	-12.6649	9.25233e-37	9.21593e-35	Non-UBP5 targets
AT2G42000	4283.51	-1.08552	0.0857109	-12.6649	9.25233e-37	9.21593e-35	Non-UBP5 targets
AT2G42005	4283.51	-1.08552	0.0857109	-12.6649	9.25233e-37	9.21593e-35	Non-UBP5 targets
AT1G48770	627.347	1.56108	0.123275	12.6634	9.43169e-37	9.35028e-35	UBP5 targets
AT3G29590	1963.94	-1.02831	0.0812275	-12.6596	9.90111e-37	9.76956e-35	Non-UBP5 targets
AT5G20070	1527.66	1.00104	0.0791091	12.6539	1.0648e-36	1.04574e-34	UBP5 targets
AT4G36240	1279.56	-1.45159	0.11487	-12.6368	1.32368e-36	1.29395e-34	Non-UBP5 targets
AT3G24190	453.976	1.63086	0.129064	12.6361	1.33559e-36	1.29954e-34	UBP5 targets
AT3G01545	794.102	1.27021	0.100675	12.6168	1.70512e-36	1.63637e-34	UBP5 targets
AT3G05000	794.102	1.27021	0.100675	12.6168	1.70512e-36	1.63637e-34	Non-UBP5 targets
AT3G05010	794.102	1.27021	0.100675	12.6168	1.70512e-36	1.63637e-34	UBP5 targets
AT5G04070	515.114	1.58962	0.126106	12.6054	1.97118e-36	1.8831e-34	UBP5 targets
AT4G14605	449.472	1.68709	0.134006	12.5897	2.406e-36	2.2881e-34	UBP5 targets
AT3G13410	797.105	1.29239	0.102921	12.557	3.63676e-36	3.42752e-34	UBP5 targets
AT3G13420	797.105	1.29239	0.102921	12.557	3.63676e-36	3.42752e-34	UBP5 targets
AT5G59990	1178.63	-1.50659	0.120094	-12.5451	4.22705e-36	3.93023e-34	Non-UBP5 targets
AT2G07175	588.257	1.60983	0.128326	12.5448	4.24495e-36	3.93023e-34	UBP5 targets
AT2G19340	588.257	1.60983	0.128326	12.5448	4.24495e-36	3.93023e-34	UBP5 targets
AT2G19350	588.257	1.60983	0.128326	12.5448	4.24495e-36	3.93023e-34	UBP5 targets
AT5G54640	750.878	1.24387	0.0993095	12.5252	5.43871e-36	5.01339e-34	UBP5 targets
AT1G30040	1560.74	-1.14982	0.0918347	-12.5205	5.76743e-36	5.29319e-34	Non-UBP5 targets
AT5G17060	353.313	1.6948	0.135453	12.5121	6.41329e-36	5.86035e-34	UBP5 targets
AT1G07740	2437.95	0.847882	0.0679026	12.4867	8.82059e-36	8.02521e-34	Non-UBP5 targets
AT3G54380	484.29	1.47367	0.11804	12.4844	9.07725e-36	8.22313e-34	UBP5 targets
AT2G42520	3959.07	-0.842879	0.0675528	-12.4773	9.92627e-36	8.80255e-34	UBP5 targets
AT2G42530	3959.07	-0.842879	0.0675528	-12.4773	9.92627e-36	8.80255e-34	Non-UBP5 targets
AT2G42540	3959.07	-0.842879	0.0675528	-12.4773	9.92627e-36	8.80255e-34	Non-UBP5 targets
AT2G42550	3959.07	-0.842879	0.0675528	-12.4773	9.92627e-36	8.80255e-34	Non-UBP5 targets
AT2G42560	3959.07	-0.842879	0.0675528	-12.4773	9.92627e-36	8.80255e-34	Non-UBP5 targets
AT3G20910	414.656	1.51634	0.121533	12.4767	9.99885e-36	8.82966e-34	UBP5 targets
AT1G09737	536.238	1.40103	0.112418	12.4627	1.19256e-35	1.04e-33	UBP5 targets
AT1G77620	536.238	1.40103	0.112418	12.4627	1.19256e-35	1.04e-33	UBP5 targets
AT1G77630	536.238	1.40103	0.112418	12.4627	1.19256e-35	1.04e-33	UBP5 targets
AT2G09290	3586.61	-0.999456	0.0802219	-12.4586	1.25479e-35	1.0764e-33	Non-UBP5 targets
AT2G41640	3586.61	-0.999456	0.0802219	-12.4586	1.25479e-35	1.0764e-33	Non-UBP5 targets
AT2G41650	3586.61	-0.999456	0.0802219	-12.4586	1.25479e-35	1.0764e-33	Non-UBP5 targets
AT2G41660	3586.61	-0.999456	0.0802219	-12.4586	1.25479e-35	1.0764e-33	Non-UBP5 targets
AT5G56940	917.252	1.17341	0.0941948	12.4573	1.27601e-35	1.08574e-33	UBP5 targets
AT5G56950	917.252	1.17341	0.0941948	12.4573	1.27601e-35	1.08574e-33	Non-UBP5 targets
AT4G10760	390.575	1.86683	0.149876	12.4558	1.3006e-35	1.1022e-33	UBP5 targets
AT2G29910	519.723	1.37656	0.110578	12.4488	1.41914e-35	1.19784e-33	UBP5 targets
AT4G21170	675.266	1.31837	0.105952	12.4431	1.52447e-35	1.27648e-33	UBP5 targets
AT4G21180	675.266	1.31837	0.105952	12.4431	1.52447e-35	1.27648e-33	Non-UBP5 targets
AT3G61760	1487.13	1.12785	0.0909056	12.4068	2.39999e-35	2.00161e-33	UBP5 targets
AT5G43670	390.569	1.51636	0.122298	12.3988	2.65115e-35	2.20234e-33	UBP5 targets
AT3G12050	459.041	1.53254	0.123902	12.369	3.8453e-35	3.18175e-33	UBP5 targets
AT2G43240	1488.71	1.01456	0.0820592	12.3638	4.10414e-35	3.38261e-33	UBP5 targets
AT4G28250	2735.91	-1.2528	0.101334	-12.363	4.14284e-35	3.40117e-33	Non-UBP5 targets
AT5G57140	336.868	1.87336	0.151574	12.3594	4.33202e-35	3.54265e-33	UBP5 targets
AT3G17470	804.185	1.37341	0.111287	12.3411	5.43793e-35	4.4298e-33	UBP5 targets
AT5G23070	571.536	1.40521	0.113933	12.3337	5.96568e-35	4.84095e-33	UBP5 targets
AT2G22140	1642.33	1.1038	0.0895002	12.3329	6.0238e-35	4.86932e-33	UBP5 targets
AT4G30230	1313.14	-1.44384	0.117122	-12.3277	6.42774e-35	5.17593e-33	Non-UBP5 targets
AT2G27880	1983.49	-1.01666	0.0825037	-12.3226	6.84345e-35	5.48964e-33	Non-UBP5 targets
AT2G44630	855.966	1.22619	0.0995564	12.3165	7.38073e-35	5.87579e-33	UBP5 targets
AT2G44640	855.966	1.22619	0.0995564	12.3165	7.38073e-35	5.87579e-33	Non-UBP5 targets
AT5G35320	351.263	2.07843	0.168889	12.3065	8.3597e-35	6.63003e-33	UBP5 targets
AT1G60545	494.126	1.43287	0.116486	12.3009	8.96232e-35	7.08124e-33	UBP5 targets
AT5G13970	852.06	1.2767	0.103798	12.2999	9.07224e-35	7.14124e-33	UBP5 targets
AT3G21330	1070.27	-1.24914	0.101645	-12.2893	1.0343e-34	8.11112e-33	Non-UBP5 targets
AT1G56090	375.469	1.53769	0.125129	12.2888	1.03997e-34	8.12527e-33	UBP5 targets
AT1G68200	575.481	1.60046	0.130252	12.2874	1.05816e-34	8.23681e-33	UBP5 targets
AT1G07745	1626.19	1.0234	0.0833738	12.2748	1.23623e-34	9.56718e-33	UBP5 targets
AT5G39710	334.029	1.64951	0.134383	12.2747	1.23818e-34	9.56718e-33	UBP5 targets
AT5G60110	912.168	-1.12383	0.0916779	-12.2584	1.51379e-34	1.16539e-32	Non-UBP5 targets
AT5G49130	2577.79	-1.08412	0.0885041	-12.2494	1.69254e-34	1.29353e-32	Non-UBP5 targets
AT5G49138	2577.79	-1.08412	0.0885041	-12.2494	1.69254e-34	1.29353e-32	Non-UBP5 targets
AT4G12000	776.886	1.54483	0.126147	12.2463	1.75813e-34	1.33879e-32	UBP5 targets
AT3G49250	557.05	1.41819	0.115815	12.2454	1.77902e-34	1.34981e-32	UBP5 targets
AT4G02670	1041.53	-1.14105	0.0931972	-12.2433	1.82364e-34	1.37869e-32	Non-UBP5 targets
AT5G59960	1778.2	1.41084	0.115321	12.2341	2.0439e-34	1.52871e-32	UBP5 targets
AT5G59970	1778.2	1.41084	0.115321	12.2341	2.0439e-34	1.52871e-32	UBP5 targets
AT5G59980	1778.2	1.41084	0.115321	12.2341	2.0439e-34	1.52871e-32	UBP5 targets
AT5G43280	339.115	1.75647	0.14375	12.2189	2.46277e-34	1.83546e-32	UBP5 targets
AT4G33990	581.461	1.33702	0.109445	12.2163	2.544e-34	1.8893e-32	UBP5 targets
AT5G25330	1154.63	-1.00893	0.0826333	-12.2097	2.75811e-34	2.03688e-32	Non-UBP5 targets
AT5G50210	757.144	1.25529	0.102812	12.2096	2.7621e-34	2.03688e-32	UBP5 targets
AT1G48570	1266.06	1.29018	0.105843	12.1895	3.53661e-34	2.59891e-32	Non-UBP5 targets
AT1G35730	1283.7	-1.15016	0.0943709	-12.1877	3.6163e-34	2.64822e-32	Non-UBP5 targets
AT5G41780	1068.09	-1.24658	0.102303	-12.1852	3.72731e-34	2.72003e-32	Non-UBP5 targets
AT4G06425	822.473	-1.16505	0.0956414	-12.1814	3.9033e-34	2.82882e-32	Non-UBP5 targets
AT4G16745	822.473	-1.16505	0.0956414	-12.1814	3.9033e-34	2.82882e-32	Non-UBP5 targets
AT1G12680	546.33	1.36144	0.111784	12.1793	4.00871e-34	2.89523e-32	UBP5 targets
AT2G38025	379.894	1.59519	0.131006	12.1764	4.15026e-34	2.97699e-32	UBP5 targets
AT2G38030	379.894	1.59519	0.131006	12.1764	4.15026e-34	2.97699e-32	UBP5 targets
AT1G03760	697.354	1.54297	0.126798	12.1688	4.55813e-34	3.25844e-32	UBP5 targets
AT3G18410	387.894	1.55934	0.128579	12.1275	7.55572e-34	5.383e-32	UBP5 targets
AT1G14750	1090.28	1.17981	0.0973679	12.1171	8.57646e-34	6.08958e-32	UBP5 targets
AT1G25375	623.423	1.40048	0.115618	12.113	9.01236e-34	6.35614e-32	UBP5 targets
AT1G25380	623.423	1.40048	0.115618	12.113	9.01236e-34	6.35614e-32	UBP5 targets
AT1G04150	3393.53	-0.806747	0.0666393	-12.1062	9.7939e-34	6.88423e-32	Non-UBP5 targets
AT2G28230	609.273	1.60884	0.13299	12.0974	1.0895e-33	7.63269e-32	UBP5 targets
AT5G65450	536.788	1.31864	0.109041	12.093	1.14975e-33	8.02802e-32	UBP5 targets
AT2G20310	527.1	1.44644	0.119632	12.0908	1.18172e-33	8.22393e-32	UBP5 targets
AT3G21070	482.948	1.45601	0.120481	12.085	1.26719e-33	8.7896e-32	UBP5 targets
AT3G54970	673.333	1.24427	0.10298	12.0826	1.30454e-33	8.98934e-32	UBP5 targets
AT3G54980	673.333	1.24427	0.10298	12.0826	1.30454e-33	8.98934e-32	UBP5 targets
AT1G48550	837.985	1.29496	0.107223	12.0772	1.39331e-33	9.53849e-32	UBP5 targets
AT1G48560	837.985	1.29496	0.107223	12.0772	1.39331e-33	9.53849e-32	UBP5 targets
AT5G09860	522.895	1.52254	0.126219	12.0627	1.66306e-33	1.13482e-31	UBP5 targets
AT1G04917	688.679	1.43273	0.118797	12.0603	1.71109e-33	1.15634e-31	Non-UBP5 targets
AT1G11900	688.679	1.43273	0.118797	12.0603	1.71109e-33	1.15634e-31	UBP5 targets
AT1G11905	688.679	1.43273	0.118797	12.0603	1.71109e-33	1.15634e-31	UBP5 targets
AT1G71070	1337.19	1.14048	0.0945974	12.0561	1.80054e-33	1.21288e-31	UBP5 targets
AT1G73240	918.459	1.26821	0.105227	12.0521	1.89086e-33	1.26561e-31	UBP5 targets
AT1G73250	918.459	1.26821	0.105227	12.0521	1.89086e-33	1.26561e-31	UBP5 targets
AT4G13750	832.749	1.21013	0.10044	12.0483	1.98013e-33	1.32115e-31	UBP5 targets
AT1G76310	898.294	1.24024	0.103093	12.0302	2.46527e-33	1.63447e-31	Non-UBP5 targets
AT1G76320	898.294	1.24024	0.103093	12.0302	2.46527e-33	1.63447e-31	UBP5 targets
AT5G10730	584.679	1.33683	0.111144	12.0279	2.5352e-33	1.67555e-31	UBP5 targets
AT2G20750	1672.58	-1.42614	0.11872	-12.0127	3.04838e-33	2.0084e-31	Non-UBP5 targets
AT1G61770	257.76	1.86755	0.155488	12.0109	3.1129e-33	2.0445e-31	UBP5 targets
AT2G25910	632.572	1.31402	0.10947	12.0034	3.40882e-33	2.23187e-31	UBP5 targets
AT3G24730	246.488	2.27736	0.189922	11.991	3.95958e-33	2.57643e-31	UBP5 targets
AT3G24740	246.488	2.27736	0.189922	11.991	3.95958e-33	2.57643e-31	UBP5 targets
AT5G53210	1043.4	-1.24808	0.104101	-11.9891	4.05312e-33	2.62915e-31	Non-UBP5 targets
AT2G08635	1431.69	1.03142	0.0860824	11.9818	4.42418e-33	2.83485e-31	Non-UBP5 targets
AT2G33835	1431.69	1.03142	0.0860824	11.9818	4.42418e-33	2.83485e-31	UBP5 targets
AT2G33840	1431.69	1.03142	0.0860824	11.9818	4.42418e-33	2.83485e-31	UBP5 targets
AT2G33845	1431.69	1.03142	0.0860824	11.9818	4.42418e-33	2.83485e-31	Non-UBP5 targets
AT5G35770	2560.33	-1.01737	0.0850025	-11.9688	5.1798e-33	3.30893e-31	Non-UBP5 targets
AT1G01360	1308.1	0.976849	0.0816723	11.9606	5.71538e-33	3.629e-31	UBP5 targets
AT1G01370	1308.1	0.976849	0.0816723	11.9606	5.71538e-33	3.629e-31	UBP5 targets
AT2G08180	442.156	1.50769	0.126129	11.9535	6.22362e-33	3.92798e-31	UBP5 targets
AT2G26780	442.156	1.50769	0.126129	11.9535	6.22362e-33	3.92798e-31	UBP5 targets
AT1G06970	1709.61	-0.972163	0.0813772	-11.9464	6.78175e-33	4.26743e-31	Non-UBP5 targets
AT3G15170	3273.86	-0.911307	0.0763235	-11.9401	7.31754e-33	4.59083e-31	Non-UBP5 targets
AT1G07167	1434.03	-1.11068	0.0931114	-11.9286	8.40183e-33	5.19812e-31	Non-UBP5 targets
AT1G07173	1434.03	-1.11068	0.0931114	-11.9286	8.40183e-33	5.19812e-31	Non-UBP5 targets
AT1G43600	1434.03	-1.11068	0.0931114	-11.9286	8.40183e-33	5.19812e-31	Non-UBP5 targets
AT1G43605	1434.03	-1.11068	0.0931114	-11.9286	8.40183e-33	5.19812e-31	Non-UBP5 targets
AT3G62400	489.087	1.41846	0.118914	11.9285	8.4092e-33	5.19812e-31	UBP5 targets
AT5G27620	393.831	1.44724	0.121483	11.9131	1.01183e-32	6.23624e-31	UBP5 targets
AT1G65660	439.94	1.56194	0.131229	11.9024	1.15044e-32	7.06982e-31	UBP5 targets
AT1G51060	594.414	1.27504	0.107227	11.891	1.31761e-32	8.05006e-31	UBP5 targets
AT1G51070	594.414	1.27504	0.107227	11.891	1.31761e-32	8.05006e-31	UBP5 targets
AT1G54100	923.827	1.27531	0.10731	11.8844	1.42647e-32	8.65699e-31	UBP5 targets
AT4G03240	519.815	1.52608	0.128413	11.8842	1.42931e-32	8.65699e-31	UBP5 targets
AT4G03250	519.815	1.52608	0.128413	11.8842	1.42931e-32	8.65699e-31	UBP5 targets
AT3G07770	595.004	1.24969	0.105173	11.8823	1.46342e-32	8.83814e-31	UBP5 targets
AT3G54650	655.494	1.18355	0.0996639	11.8754	1.58941e-32	9.57155e-31	UBP5 targets
AT1G21790	587.316	1.40457	0.118492	11.8537	2.05869e-32	1.23622e-30	UBP5 targets
AT2G35940	1872.44	-1.29885	0.109609	-11.8499	2.15533e-32	1.28689e-30	Non-UBP5 targets
AT2G35945	1872.44	-1.29885	0.109609	-11.8499	2.15533e-32	1.28689e-30	Non-UBP5 targets
AT1G18430	799.388	1.1735	0.0990594	11.8464	2.2456e-32	1.33322e-30	UBP5 targets
AT1G18440	799.388	1.1735	0.0990594	11.8464	2.2456e-32	1.33322e-30	UBP5 targets
AT3G48520	1769.46	-1.44197	0.121725	-11.8462	2.25231e-32	1.33343e-30	Non-UBP5 targets
AT1G08220	322.373	1.6853	0.142358	11.8385	2.46898e-32	1.4576e-30	UBP5 targets
AT2G19720	304.582	1.76654	0.149338	11.8292	2.75892e-32	1.61967e-30	UBP5 targets
AT2G19730	304.582	1.76654	0.149338	11.8292	2.75892e-32	1.61967e-30	Non-UBP5 targets
AT5G45400	267.479	1.7751	0.150144	11.8226	2.98211e-32	1.74582e-30	UBP5 targets
AT4G12990	429.258	1.71606	0.145209	11.8179	3.15581e-32	1.84238e-30	UBP5 targets
AT1G02110	1329.87	-1.34247	0.113675	-11.8097	3.47815e-32	2.01934e-30	Non-UBP5 targets
AT1G02120	1329.87	-1.34247	0.113675	-11.8097	3.47815e-32	2.01934e-30	Non-UBP5 targets
AT2G43330	418.467	1.52373	0.129046	11.8076	3.56527e-32	2.06422e-30	UBP5 targets
AT5G09820	1070.62	1.14409	0.0969175	11.8048	3.68591e-32	2.12238e-30	UBP5 targets
AT5G09830	1070.62	1.14409	0.0969175	11.8048	3.68591e-32	2.12238e-30	UBP5 targets
AT5G15470	370.487	1.60668	0.136115	11.8039	3.72764e-32	2.14054e-30	UBP5 targets
AT3G18310	958.615	1.27622	0.108245	11.7901	4.38831e-32	2.51306e-30	UBP5 targets
AT5G18810	842.296	1.39742	0.118637	11.779	5.00605e-32	2.85128e-30	UBP5 targets
AT5G18820	842.296	1.39742	0.118637	11.779	5.00605e-32	2.85128e-30	UBP5 targets
AT1G02690	1094.37	1.08245	0.091908	11.7775	5.0971e-32	2.89529e-30	UBP5 targets
AT5G41880	774.292	1.20751	0.102562	11.7735	5.34771e-32	3.02945e-30	UBP5 targets
AT1G78140	343.462	1.67431	0.142321	11.7643	5.96095e-32	3.36777e-30	UBP5 targets
AT5G53350	1138.57	1.08471	0.0922234	11.7618	6.14422e-32	3.46201e-30	UBP5 targets
AT5G18830	367.151	1.47751	0.125719	11.7524	6.86051e-32	3.85528e-30	UBP5 targets
AT2G36010	534.588	1.43382	0.122127	11.7404	7.91154e-32	4.43405e-30	UBP5 targets
AT5G39250	278.735	1.63904	0.13968	11.7342	8.51007e-32	4.75681e-30	UBP5 targets
AT1G11940	597.914	1.53068	0.130454	11.7335	8.58185e-32	4.78421e-30	UBP5 targets
AT3G07805	478.495	1.49316	0.127278	11.7314	8.79821e-32	4.87895e-30	UBP5 targets
AT3G47730	478.495	1.49316	0.127278	11.7314	8.79821e-32	4.87895e-30	UBP5 targets
AT2G26440	2888.92	-0.800185	0.0682635	-11.722	9.83267e-32	5.42397e-30	Non-UBP5 targets
AT2G26450	2888.92	-0.800185	0.0682635	-11.722	9.83267e-32	5.42397e-30	Non-UBP5 targets
AT5G26850	420.983	1.42517	0.121652	11.7151	1.06621e-31	5.83715e-30	Non-UBP5 targets
AT5G26860	420.983	1.42517	0.121652	11.7151	1.06621e-31	5.83715e-30	UBP5 targets
AT1G47870	229.763	2.45995	0.209981	11.7151	1.0665e-31	5.83715e-30	UBP5 targets
AT2G06605	342.734	1.78136	0.152142	11.7085	1.15291e-31	6.29367e-30	UBP5 targets
AT3G27220	523.712	1.27285	0.108716	11.708	1.15916e-31	6.29509e-30	UBP5 targets
AT3G27230	523.712	1.27285	0.108716	11.708	1.15916e-31	6.29509e-30	Non-UBP5 targets
AT3G24220	2086.91	-0.836054	0.0714575	-11.7	1.27427e-31	6.9024e-30	Non-UBP5 targets
AT5G49220	408.161	1.84579	0.157844	11.6938	1.37148e-31	7.40985e-30	UBP5 targets
AT1G02180	7885.45	-0.953575	0.0815562	-11.6922	1.39648e-31	7.4872e-30	Non-UBP5 targets
AT1G02190	7885.45	-0.953575	0.0815562	-11.6922	1.39648e-31	7.4872e-30	Non-UBP5 targets
AT1G02205	7885.45	-0.953575	0.0815562	-11.6922	1.39648e-31	7.4872e-30	Non-UBP5 targets
AT2G02230	500.226	1.37624	0.117747	11.6881	1.46639e-31	7.81026e-30	UBP5 targets
AT2G36230	748.09	1.15435	0.098764	11.688	1.46788e-31	7.81026e-30	UBP5 targets
AT2G36240	748.09	1.15435	0.098764	11.688	1.46788e-31	7.81026e-30	UBP5 targets
AT4G33550	1044.19	-1.13789	0.0973899	-11.6838	1.54209e-31	8.16376e-30	Non-UBP5 targets
AT4G33560	1044.19	-1.13789	0.0973899	-11.6838	1.54209e-31	8.16376e-30	Non-UBP5 targets
AT2G09430	586.051	1.34858	0.115459	11.6802	1.60932e-31	8.47694e-30	Non-UBP5 targets
AT2G43235	586.051	1.34858	0.115459	11.6802	1.60932e-31	8.47694e-30	UBP5 targets
AT1G48420	479.384	1.59143	0.136256	11.6797	1.61804e-31	8.50157e-30	UBP5 targets
AT2G25580	1049.96	1.2041	0.103106	11.6783	1.6457e-31	8.62538e-30	UBP5 targets
AT1G04143	1000.95	1.13427	0.0972578	11.6626	1.98011e-31	1.03522e-29	Non-UBP5 targets
AT5G20635	1159.16	-1.08625	0.0932108	-11.6537	2.19596e-31	1.14522e-29	Non-UBP5 targets
AT5G03160	592.155	1.37563	0.118096	11.6484	2.33818e-31	1.21638e-29	UBP5 targets
AT5G00395	3551.59	-1.37269	0.117908	-11.6421	2.51836e-31	1.30366e-29	Non-UBP5 targets
AT5G14820	3551.59	-1.37269	0.117908	-11.6421	2.51836e-31	1.30366e-29	UBP5 targets
AT3G54625	1133.8	1.22005	0.104856	11.6355	2.72122e-31	1.39622e-29	UBP5 targets
AT3G54630	1133.8	1.22005	0.104856	11.6355	2.72122e-31	1.39622e-29	UBP5 targets
AT3G54640	1133.8	1.22005	0.104856	11.6355	2.72122e-31	1.39622e-29	UBP5 targets
AT4G05710	888.92	-1.38475	0.119012	-11.6354	2.72375e-31	1.39622e-29	Non-UBP5 targets
AT5G67330	783.386	1.301	0.111828	11.6339	2.7715e-31	1.41724e-29	UBP5 targets
AT3G09075	1758.21	0.879328	0.0756619	11.6218	3.1931e-31	1.61709e-29	UBP5 targets
AT3G58090	1758.21	0.879328	0.0756619	11.6218	3.1931e-31	1.61709e-29	UBP5 targets
AT3G58100	1758.21	0.879328	0.0756619	11.6218	3.1931e-31	1.61709e-29	UBP5 targets
AT3G58110	1758.21	0.879328	0.0756619	11.6218	3.1931e-31	1.61709e-29	UBP5 targets
AT1G17410	217.752	1.98429	0.170805	11.6172	3.36857e-31	1.70186e-29	UBP5 targets
AT2G25570	1213.3	1.08861	0.0937653	11.6099	3.67073e-31	1.85007e-29	Non-UBP5 targets
AT3G49170	462.479	1.41026	0.121526	11.6045	3.9075e-31	1.96e-29	UBP5 targets
AT3G49180	462.479	1.41026	0.121526	11.6045	3.9075e-31	1.96e-29	UBP5 targets
AT2G30120	227.582	1.99833	0.172206	11.6043	3.92047e-31	1.96182e-29	UBP5 targets
AT2G01810	1693.7	-0.959486	0.0827138	-11.6001	4.11751e-31	2.05553e-29	Non-UBP5 targets
AT2G02180	478.083	1.55962	0.134499	11.5957	4.33242e-31	2.15769e-29	UBP5 targets
AT1G09140	588.542	1.42502	0.122904	11.5945	4.39408e-31	2.17808e-29	UBP5 targets
AT1G09150	588.542	1.42502	0.122904	11.5945	4.39408e-31	2.17808e-29	Non-UBP5 targets
AT3G56320	676.53	1.16381	0.100382	11.5938	4.43267e-31	2.18689e-29	UBP5 targets
AT3G56330	676.53	1.16381	0.100382	11.5938	4.43267e-31	2.18689e-29	UBP5 targets
AT3G22410	2942.63	-1.08485	0.0935824	-11.5925	4.49919e-31	2.21451e-29	Non-UBP5 targets
AT5G60940	771.143	1.32585	0.114654	11.5639	6.28105e-31	3.08432e-29	UBP5 targets
AT1G23000	3323.04	-0.983234	0.0850443	-11.5614	6.46205e-31	3.15844e-29	Non-UBP5 targets
AT1G23010	3323.04	-0.983234	0.0850443	-11.5614	6.46205e-31	3.15844e-29	Non-UBP5 targets
AT2G02810	530.405	1.70691	0.147686	11.5577	6.74789e-31	3.2865e-29	UBP5 targets
AT5G60780	947.013	-1.14996	0.0994976	-11.5576	6.75532e-31	3.2865e-29	Non-UBP5 targets
AT1G77130	710.668	1.229	0.106452	11.5451	7.81063e-31	3.79113e-29	Non-UBP5 targets
AT5G57840	2064.78	0.973759	0.0844148	11.5354	8.74677e-31	4.20666e-29	Non-UBP5 targets
AT5G57850	2064.78	0.973759	0.0844148	11.5354	8.74677e-31	4.20666e-29	UBP5 targets
AT5G57860	2064.78	0.973759	0.0844148	11.5354	8.74677e-31	4.20666e-29	UBP5 targets
AT5G57870	2064.78	0.973759	0.0844148	11.5354	8.74677e-31	4.20666e-29	UBP5 targets
AT3G28695	352.473	1.70831	0.148104	11.5345	8.8406e-31	4.23241e-29	Non-UBP5 targets
AT3G28700	352.473	1.70831	0.148104	11.5345	8.8406e-31	4.23241e-29	UBP5 targets
AT2G26540	406.355	1.39222	0.120718	11.5328	9.01305e-31	4.30516e-29	UBP5 targets
AT5G37010	624.949	1.31254	0.113819	11.5317	9.12854e-31	4.35044e-29	Non-UBP5 targets
AT5G63260	233.402	1.842	0.159953	11.5159	1.09727e-30	5.21747e-29	UBP5 targets
AT3G02410	1931.67	0.89167	0.0774579	11.5117	1.15222e-30	5.45978e-29	UBP5 targets
AT3G19950	449.066	1.48658	0.129137	11.5116	1.15342e-30	5.45978e-29	UBP5 targets
AT5G64170	686.513	1.47299	0.128059	11.5025	1.28204e-30	6.0414e-29	UBP5 targets
AT5G64180	686.513	1.47299	0.128059	11.5025	1.28204e-30	6.0414e-29	UBP5 targets
AT4G25650	1128.78	1.13177	0.0984242	11.4989	1.33589e-30	6.24368e-29	UBP5 targets
AT4G25660	1128.78	1.13177	0.0984242	11.4989	1.33589e-30	6.24368e-29	Non-UBP5 targets
AT2G25950	1270.1	0.982114	0.0854097	11.4988	1.33685e-30	6.24368e-29	UBP5 targets
AT2G25964	1270.1	0.982114	0.0854097	11.4988	1.33685e-30	6.24368e-29	UBP5 targets
AT4G22840	1648.19	1.02683	0.0893188	11.4962	1.3784e-30	6.40927e-29	Non-UBP5 targets
AT4G22850	1648.19	1.02683	0.0893188	11.4962	1.3784e-30	6.40927e-29	UBP5 targets
AT1G47230	154.118	2.0687	0.180399	11.4674	1.92378e-30	8.92541e-29	UBP5 targets
AT4G21990	715.988	1.31701	0.114853	11.467	1.9327e-30	8.94706e-29	UBP5 targets
AT1G59870	1350.51	-1.39134	0.121454	-11.4557	2.20218e-30	1.01722e-28	Non-UBP5 targets
AT1G25520	431.727	1.48143	0.129359	11.4521	2.29469e-30	1.05762e-28	UBP5 targets
AT3G10380	283.112	1.65941	0.144941	11.4488	2.38322e-30	1.09602e-28	UBP5 targets
AT5G17610	330.597	1.53911	0.13457	11.4372	2.72448e-30	1.25023e-28	UBP5 targets
AT4G10050	555.123	1.22008	0.106711	11.4334	2.84579e-30	1.30305e-28	Non-UBP5 targets
AT3G19170	1020.72	1.04555	0.0915432	11.4214	3.26832e-30	1.49003e-28	UBP5 targets
AT3G19180	1020.72	1.04555	0.0915432	11.4214	3.26832e-30	1.49003e-28	UBP5 targets
AT5G23050	451.635	1.43198	0.125391	11.4201	3.31969e-30	1.51017e-28	UBP5 targets
AT1G58340	1108.01	-1.01129	0.0886298	-11.4102	3.71672e-30	1.68713e-28	Non-UBP5 targets
AT5G41690	1178.7	1.10541	0.0968944	11.4084	3.79659e-30	1.71967e-28	UBP5 targets
AT2G18770	248.567	1.76425	0.154799	11.397	4.32867e-30	1.94696e-28	UBP5 targets
AT5G03450	882.806	1.01972	0.0894743	11.3968	4.33543e-30	1.94696e-28	UBP5 targets
AT5G03452	882.806	1.01972	0.0894743	11.3968	4.33543e-30	1.94696e-28	Non-UBP5 targets
AT5G03455	882.806	1.01972	0.0894743	11.3968	4.33543e-30	1.94696e-28	UBP5 targets
AT4G28775	4201.04	-0.779077	0.0684196	-11.3868	4.86748e-30	2.16737e-28	Non-UBP5 targets
AT4G28780	4201.04	-0.779077	0.0684196	-11.3868	4.86748e-30	2.16737e-28	Non-UBP5 targets
AT4G28790	4201.04	-0.779077	0.0684196	-11.3868	4.86748e-30	2.16737e-28	Non-UBP5 targets
AT4G28800	4201.04	-0.779077	0.0684196	-11.3868	4.86748e-30	2.16737e-28	Non-UBP5 targets
AT5G16610	445.342	1.54436	0.135663	11.3838	5.03442e-30	2.21383e-28	UBP5 targets
AT1G05267	1201.02	1.02612	0.0901389	11.3838	5.03502e-30	2.21383e-28	Non-UBP5 targets
AT1G05273	1201.02	1.02612	0.0901389	11.3838	5.03502e-30	2.21383e-28	Non-UBP5 targets
AT1G16820	1201.02	1.02612	0.0901389	11.3838	5.03502e-30	2.21383e-28	Non-UBP5 targets
AT1G16825	1201.02	1.02612	0.0901389	11.3838	5.03502e-30	2.21383e-28	UBP5 targets
AT1G16830	1201.02	1.02612	0.0901389	11.3838	5.03502e-30	2.21383e-28	UBP5 targets
AT5G13120	601.897	1.38396	0.121632	11.3783	5.36614e-30	2.35449e-28	UBP5 targets
AT3G23255	219.496	1.87883	0.165224	11.3714	5.8061e-30	2.54222e-28	UBP5 targets
AT5G48770	1880.39	0.800204	0.0704363	11.3607	6.56287e-30	2.86166e-28	UBP5 targets
AT5G48775	1880.39	0.800204	0.0704363	11.3607	6.56287e-30	2.86166e-28	UBP5 targets
AT5G05570	287.529	1.75546	0.154549	11.3586	6.72225e-30	2.92508e-28	UBP5 targets
AT1G55535	330.262	1.5067	0.13272	11.3525	7.21057e-30	3.13109e-28	UBP5 targets
AT1G04930	442.226	1.32642	0.116867	11.3498	7.43584e-30	3.22225e-28	UBP5 targets
AT2G46180	1046.37	1.3028	0.114814	11.3471	7.66824e-30	3.31612e-28	UBP5 targets
AT1G10400	815.191	-1.10627	0.0975322	-11.3426	8.07116e-30	3.48319e-28	Non-UBP5 targets
AT2G26250	1278.5	-0.990994	0.0873834	-11.3408	8.24171e-30	3.54951e-28	Non-UBP5 targets
AT5G04360	2029.84	1.10578	0.0975588	11.3345	8.85289e-30	3.80493e-28	UBP5 targets
AT5G15820	715.446	1.32295	0.116788	11.3278	9.55794e-30	4.09507e-28	UBP5 targets
AT5G11160	987.77	-1.03386	0.0912681	-11.3277	9.56692e-30	4.09507e-28	Non-UBP5 targets
AT1G05183	519.158	1.37466	0.121384	11.3249	9.87939e-30	4.20314e-28	UBP5 targets
AT1G15700	519.158	1.37466	0.121384	11.3249	9.87939e-30	4.20314e-28	UBP5 targets
AT1G15710	519.158	1.37466	0.121384	11.3249	9.87939e-30	4.20314e-28	UBP5 targets
AT2G37400	520.498	1.72106	0.151989	11.3235	1.00333e-29	4.25998e-28	UBP5 targets
AT3G08485	1169.27	1.11431	0.0984271	11.3212	1.03034e-29	4.3396e-28	Non-UBP5 targets
AT3G55480	1169.27	1.11431	0.0984271	11.3212	1.03034e-29	4.3396e-28	UBP5 targets
AT3G55485	1169.27	1.11431	0.0984271	11.3212	1.03034e-29	4.3396e-28	Non-UBP5 targets
AT3G55490	1169.27	1.11431	0.0984271	11.3212	1.03034e-29	4.3396e-28	UBP5 targets
AT1G60700	898.634	1.10746	0.0979205	11.3098	1.17415e-29	4.93541e-28	UBP5 targets
AT5G40940	1399.24	0.965357	0.085363	11.3088	1.18648e-29	4.9773e-28	Non-UBP5 targets
AT3G22260	269.076	1.63741	0.144854	11.3039	1.25523e-29	5.25523e-28	Non-UBP5 targets
AT3G48250	339.38	1.5647	0.138502	11.2973	1.35269e-29	5.64575e-28	UBP5 targets
AT5G25620	1056.42	-1.23554	0.109367	-11.2973	1.35388e-29	5.64575e-28	Non-UBP5 targets
AT4G10955	386.271	1.57795	0.139727	11.2931	1.42012e-29	5.91022e-28	UBP5 targets
AT1G02065	3115.76	-0.910054	0.0806034	-11.2905	1.46178e-29	6.04769e-28	Non-UBP5 targets
AT1G02067	3115.76	-0.910054	0.0806034	-11.2905	1.46178e-29	6.04769e-28	Non-UBP5 targets
AT1G02070	3115.76	-0.910054	0.0806034	-11.2905	1.46178e-29	6.04769e-28	Non-UBP5 targets
AT1G72100	2246.18	-1.24143	0.11002	-11.2837	1.57929e-29	6.52102e-28	Non-UBP5 targets
AT1G78930	387.708	1.46326	0.129703	11.2816	1.61733e-29	6.66497e-28	UBP5 targets
AT1G78430	1597.66	-1.0164	0.0901507	-11.2744	1.75513e-29	7.20459e-28	Non-UBP5 targets
AT1G78440	1597.66	-1.0164	0.0901507	-11.2744	1.75513e-29	7.20459e-28	Non-UBP5 targets
AT2G16770	440.278	1.61674	0.14346	11.2696	1.85336e-29	7.59301e-28	UBP5 targets
AT4G12620	1026.94	1.13393	0.10063	11.2683	1.88105e-29	7.6765e-28	UBP5 targets
AT4G12640	1026.94	1.13393	0.10063	11.2683	1.88105e-29	7.6765e-28	UBP5 targets
AT2G22470	1420.19	-1.17062	0.104063	-11.2491	2.33901e-29	9.52694e-28	Non-UBP5 targets
AT3G12970	2718.02	-1.43295	0.127407	-11.247	2.39576e-29	9.7392e-28	Non-UBP5 targets
AT5G63520	779.235	1.21302	0.107905	11.2415	2.54949e-29	1.03441e-27	Non-UBP5 targets
AT5G17840	203.052	1.986	0.176789	11.2338	2.78359e-29	1.12722e-27	UBP5 targets
AT4G05695	374.452	1.4755	0.131356	11.2328	2.81343e-29	1.13711e-27	UBP5 targets
AT1G04160	3590.79	-0.72882	0.0649933	-11.2138	3.4895e-29	1.40765e-27	Non-UBP5 targets
AT1G54110	1171.49	1.10538	0.0986039	11.2103	3.62855e-29	1.46094e-27	UBP5 targets
AT3G22590	345.954	1.54869	0.138228	11.2039	3.90078e-29	1.56755e-27	UBP5 targets
AT5G43340	1311.07	-1.12369	0.100419	-11.19	4.56411e-29	1.83061e-27	Non-UBP5 targets
AT4G35510	367.023	1.4406	0.128801	11.1847	4.84584e-29	1.9399e-27	UBP5 targets
AT5G63950	888.37	1.14113	0.102035	11.1837	4.90197e-29	1.95493e-27	UBP5 targets
AT5G63960	888.37	1.14113	0.102035	11.1837	4.90197e-29	1.95493e-27	UBP5 targets
AT4G09525	2290.01	-0.960909	0.0859251	-11.1831	4.93326e-29	1.95997e-27	Non-UBP5 targets
AT4G37650	2290.01	-0.960909	0.0859251	-11.1831	4.93326e-29	1.95997e-27	Non-UBP5 targets
AT3G14370	2068.1	-1.02821	0.0919839	-11.1782	5.21379e-29	2.06751e-27	Non-UBP5 targets
AT5G63450	858.112	-1.25278	0.112125	-11.1731	5.52459e-29	2.18664e-27	Non-UBP5 targets
AT4G01220	438.741	1.6081	0.143953	11.171	5.65434e-29	2.23378e-27	UBP5 targets
AT5G42765	671.482	1.34324	0.12025	11.1703	5.69637e-29	2.24617e-27	Non-UBP5 targets
AT1G30120	637.842	1.28776	0.115406	11.1586	6.50374e-29	2.55972e-27	UBP5 targets
AT3G21230	684.91	-1.39615	0.125129	-11.1577	6.56772e-29	2.58007e-27	Non-UBP5 targets
AT3G19720	771.539	1.09202	0.0979111	11.1532	6.90921e-29	2.70916e-27	UBP5 targets
AT1G65020	584.605	1.32206	0.11869	11.1388	8.12352e-29	3.17346e-27	UBP5 targets
AT1G65030	584.605	1.32206	0.11869	11.1388	8.12352e-29	3.17346e-27	UBP5 targets
AT5G56650	662.853	1.36796	0.122819	11.138	8.19056e-29	3.19371e-27	UBP5 targets
AT5G18710	572.75	1.32098	0.118652	11.1333	8.64235e-29	3.36363e-27	UBP5 targets
AT5G08120	365.283	1.54755	0.139113	11.1244	9.54599e-29	3.70847e-27	UBP5 targets
AT1G03960	1445.85	0.957049	0.0860763	11.1186	1.0185e-28	3.94941e-27	UBP5 targets
AT4G02840	231.85	1.8582	0.167201	11.1136	1.07727e-28	4.16961e-27	UBP5 targets
AT1G07950	448.251	1.27346	0.114601	11.1122	1.09458e-28	4.22108e-27	UBP5 targets
AT1G07960	448.251	1.27346	0.114601	11.1122	1.09458e-28	4.22108e-27	UBP5 targets
AT2G08285	840.588	-1.0605	0.095439	-11.1118	1.09958e-28	4.22483e-27	Non-UBP5 targets
AT2G28625	840.588	-1.0605	0.095439	-11.1118	1.09958e-28	4.22483e-27	Non-UBP5 targets
AT1G01950	145.955	2.11453	0.190327	11.11	1.12162e-28	4.30166e-27	UBP5 targets
AT1G04940	813.906	1.02418	0.0922617	11.1008	1.24356e-28	4.75197e-27	UBP5 targets
AT1G04945	813.906	1.02418	0.0922617	11.1008	1.24356e-28	4.75197e-27	UBP5 targets
AT5G41600	324.677	1.47317	0.132713	11.1004	1.24826e-28	4.76128e-27	Non-UBP5 targets
AT2G42570	4554.45	-0.746687	0.0673067	-11.0938	1.34464e-28	5.10636e-27	Non-UBP5 targets
AT1G21160	466.779	1.48533	0.133889	11.0937	1.34602e-28	5.10636e-27	UBP5 targets
AT1G21170	466.779	1.48533	0.133889	11.0937	1.34602e-28	5.10636e-27	UBP5 targets
AT1G47210	367.859	1.49656	0.13495	11.0897	1.40743e-28	5.32971e-27	UBP5 targets
AT5G08139	746.62	1.24385	0.112171	11.0888	1.42133e-28	5.37267e-27	UBP5 targets
AT3G23700	828.365	1.13121	0.102082	11.0813	1.54549e-28	5.82106e-27	Non-UBP5 targets
AT3G23710	828.365	1.13121	0.102082	11.0813	1.54549e-28	5.82106e-27	UBP5 targets
AT1G06000	1961.09	-1.23423	0.111512	-11.0681	1.79186e-28	6.72493e-27	Non-UBP5 targets
AT1G06002	1961.09	-1.23423	0.111512	-11.0681	1.79186e-28	6.72493e-27	Non-UBP5 targets
AT1G45230	413.007	1.44366	0.130524	11.0605	1.95058e-28	7.30755e-27	UBP5 targets
AT5G44370	219.048	1.82232	0.164834	11.0555	2.06103e-28	7.70759e-27	UBP5 targets
AT4G17650	533.775	1.52827	0.138247	11.0547	2.08088e-28	7.768e-27	UBP5 targets
AT5G58870	418.928	1.47905	0.133881	11.0475	2.25479e-28	8.4023e-27	UBP5 targets
AT5G16620	478.134	1.67926	0.152144	11.0373	2.52423e-28	9.38968e-27	UBP5 targets
AT1G25425	706.897	-1.18429	0.107357	-11.0313	2.7001e-28	1.00261e-26	Non-UBP5 targets
AT3G22400	2613.19	-1.09826	0.0995631	-11.0307	2.71617e-28	1.0068e-26	Non-UBP5 targets
AT1G07210	681.596	1.47371	0.133674	11.0246	2.90833e-28	1.07613e-26	UBP5 targets
AT2G41490	513.492	1.27735	0.115998	11.0119	3.35007e-28	1.23741e-26	UBP5 targets
AT4G10040	827.666	1.48756	0.135107	11.0102	3.41226e-28	1.25817e-26	UBP5 targets
AT5G03395	2170.95	-0.795105	0.0722909	-10.9987	3.87749e-28	1.42471e-26	Non-UBP5 targets
AT5G22390	2170.95	-0.795105	0.0722909	-10.9987	3.87749e-28	1.42471e-26	Non-UBP5 targets
AT5G49360	2985.85	-1.34893	0.122733	-10.9908	4.23046e-28	1.55169e-26	Non-UBP5 targets
AT5G21900	441.265	1.58222	0.144036	10.9849	4.51796e-28	1.65425e-26	UBP5 targets
AT1G18630	361.064	1.45571	0.132586	10.9793	4.80478e-28	1.75621e-26	UBP5 targets
AT3G59960	1498.04	0.894138	0.0814849	10.973	5.15093e-28	1.87946e-26	Non-UBP5 targets
AT2G14960	2091.13	-0.839351	0.0765397	-10.9662	5.55489e-28	2.02335e-26	Non-UBP5 targets
AT2G30720	441.14	1.52657	0.139236	10.9639	5.69702e-28	2.07153e-26	UBP5 targets
AT4G32250	1440.05	1.05462	0.0962353	10.9588	6.02996e-28	2.17752e-26	UBP5 targets
AT4G32260	1440.05	1.05462	0.0962353	10.9588	6.02996e-28	2.17752e-26	UBP5 targets
AT4G32265	1440.05	1.05462	0.0962353	10.9588	6.02996e-28	2.17752e-26	Non-UBP5 targets
AT4G32270	1440.05	1.05462	0.0962353	10.9588	6.02996e-28	2.17752e-26	UBP5 targets
AT1G29230	1043.07	-1.06561	0.0973154	-10.9501	6.64092e-28	2.39403e-26	Non-UBP5 targets
AT3G07568	190.065	1.75719	0.160498	10.9483	6.7697e-28	2.43628e-26	UBP5 targets
AT5G57610	229.393	1.87853	0.171736	10.9384	7.54964e-28	2.71232e-26	UBP5 targets
AT2G43800	2030.4	-0.938279	0.0858031	-10.9353	7.8178e-28	2.79909e-26	Non-UBP5 targets
AT2G43810	2030.4	-0.938279	0.0858031	-10.9353	7.8178e-28	2.79909e-26	UBP5 targets
AT2G05170	238.925	1.64275	0.150278	10.9314	8.15545e-28	2.91502e-26	UBP5 targets
AT1G74070	900.24	1.23078	0.112594	10.9311	8.18191e-28	2.91951e-26	UBP5 targets
AT3G49510	415.086	1.38881	0.127114	10.9257	8.68758e-28	3.09469e-26	UBP5 targets
AT3G00320	2706.8	-0.825593	0.0755969	-10.921	9.14916e-28	3.23717e-26	Non-UBP5 targets
AT3G13400	2706.8	-0.825593	0.0755969	-10.921	9.14916e-28	3.23717e-26	Non-UBP5 targets
AT3G13403	2706.8	-0.825593	0.0755969	-10.921	9.14916e-28	3.23717e-26	Non-UBP5 targets
AT3G13404	2706.8	-0.825593	0.0755969	-10.921	9.14916e-28	3.23717e-26	Non-UBP5 targets
AT4G02730	579.67	1.16631	0.106816	10.9189	9.36052e-28	3.30639e-26	UBP5 targets
AT2G39230	619.425	1.19065	0.109113	10.912	1.00975e-27	3.56074e-26	UBP5 targets
AT4G01883	888.066	1.05571	0.0967626	10.9103	1.02939e-27	3.62388e-26	UBP5 targets
AT4G20090	283.488	1.63055	0.149457	10.9098	1.03465e-27	3.63632e-26	UBP5 targets
AT1G52420	302.163	1.54123	0.141293	10.908	1.05522e-27	3.70242e-26	UBP5 targets
AT1G01660	699.144	-1.09314	0.100272	-10.9017	1.13098e-27	3.96165e-26	Non-UBP5 targets
AT5G52860	1078.57	-0.989322	0.0907913	-10.8967	1.19562e-27	4.18108e-26	Non-UBP5 targets
AT1G10500	715.884	1.21465	0.111504	10.8934	1.23953e-27	4.32744e-26	UBP5 targets
AT5G02260	1068.33	-1.11101	0.102022	-10.8899	1.28825e-27	4.49006e-26	Non-UBP5 targets
AT1G75230	258.855	1.64848	0.151441	10.8853	1.35398e-27	4.71137e-26	UBP5 targets
AT5G11110	1032.25	1.01324	0.0931443	10.8782	1.46399e-27	5.08575e-26	UBP5 targets
AT3G08155	2407.45	-1.00341	0.0922447	-10.8777	1.47292e-27	5.09149e-26	Non-UBP5 targets
AT3G08160	2407.45	-1.00341	0.0922447	-10.8777	1.47292e-27	5.09149e-26	Non-UBP5 targets
AT3G50760	2407.45	-1.00341	0.0922447	-10.8777	1.47292e-27	5.09149e-26	Non-UBP5 targets
AT5G60280	1308.24	1.04228	0.0959953	10.8576	1.83455e-27	6.29775e-26	UBP5 targets
AT5G60285	1308.24	1.04228	0.0959953	10.8576	1.83455e-27	6.29775e-26	UBP5 targets
AT5G60290	1308.24	1.04228	0.0959953	10.8576	1.83455e-27	6.29775e-26	UBP5 targets
AT5G60300	1308.24	1.04228	0.0959953	10.8576	1.83455e-27	6.29775e-26	Non-UBP5 targets
AT3G58570	1203.36	0.994457	0.0915916	10.8575	1.83686e-27	6.29775e-26	UBP5 targets
AT1G64850	653.344	1.22872	0.113214	10.8531	1.92829e-27	6.57987e-26	Non-UBP5 targets
AT1G64860	653.344	1.22872	0.113214	10.8531	1.92829e-27	6.57987e-26	UBP5 targets
AT2G15730	353.034	1.46923	0.135374	10.8531	1.92853e-27	6.57987e-26	UBP5 targets
AT2G45040	1302.31	-1.26448	0.116547	-10.8495	2.00415e-27	6.82678e-26	Non-UBP5 targets
AT4G13770	1098.34	-0.912061	0.084087	-10.8466	2.06884e-27	7.03573e-26	Non-UBP5 targets
AT5G02810	258.176	1.94689	0.179514	10.8453	2.09835e-27	7.12457e-26	UBP5 targets
AT1G08840	704.764	1.32766	0.122422	10.845	2.10745e-27	7.13241e-26	Non-UBP5 targets
AT1G08845	704.764	1.32766	0.122422	10.845	2.10745e-27	7.13241e-26	UBP5 targets
AT3G50560	580.618	-1.19883	0.110562	-10.843	2.1522e-27	7.27214e-26	Non-UBP5 targets
AT5G63280	227.261	2.04805	0.188916	10.8411	2.19831e-27	7.41604e-26	UBP5 targets
AT1G56210	893.632	-1.57027	0.144912	-10.8361	2.32236e-27	7.82197e-26	Non-UBP5 targets
AT2G16850	1735.37	-1.04739	0.0966608	-10.8357	2.33131e-27	7.83956e-26	Non-UBP5 targets
AT5G40800	2022.06	-0.918739	0.0848028	-10.8338	2.37992e-27	7.99024e-26	Non-UBP5 targets
AT2G38570	1237.88	1.0637	0.0982043	10.8315	2.44031e-27	8.16688e-26	UBP5 targets
AT2G38580	1237.88	1.0637	0.0982043	10.8315	2.44031e-27	8.16688e-26	UBP5 targets
AT5G14010	2434.77	-0.978492	0.0903425	-10.8309	2.45677e-27	8.20888e-26	Non-UBP5 targets
AT5G45610	363.401	1.57759	0.145714	10.8267	2.57367e-27	8.58584e-26	UBP5 targets
AT5G25600	2449.34	-0.848419	0.0784205	-10.8188	2.80314e-27	9.32178e-26	Non-UBP5 targets
AT5G25610	2449.34	-0.848419	0.0784205	-10.8188	2.80314e-27	9.32178e-26	Non-UBP5 targets
AT4G12290	2315.82	-1.34848	0.124655	-10.8177	2.83782e-27	9.42219e-26	Non-UBP5 targets
AT2G02090	273.166	1.56014	0.144346	10.8083	3.145e-27	1.04256e-25	UBP5 targets
AT4G26780	277.273	1.69726	0.157079	10.8051	3.25657e-27	1.07785e-25	UBP5 targets
AT2G07265	795.715	1.36317	0.12617	10.8043	3.2851e-27	1.08218e-25	UBP5 targets
AT2G20210	795.715	1.36317	0.12617	10.8043	3.2851e-27	1.08218e-25	UBP5 targets
AT2G20230	795.715	1.36317	0.12617	10.8043	3.2851e-27	1.08218e-25	UBP5 targets
AT3G54700	950.836	-0.959839	0.0888407	-10.804	3.29362e-27	1.08329e-25	Non-UBP5 targets
AT4G20060	527.355	1.33378	0.123597	10.7914	3.77973e-27	1.24123e-25	Non-UBP5 targets
AT4G00820	1267.64	-0.942654	0.0873736	-10.7888	3.88898e-27	1.27511e-25	Non-UBP5 targets
AT4G34370	293.447	1.51153	0.140199	10.7813	4.218e-27	1.38084e-25	UBP5 targets
AT4G16650	495.163	1.68092	0.155926	10.7803	4.26636e-27	1.3945e-25	UBP5 targets
AT2G17030	564.534	1.15713	0.107381	10.7759	4.47308e-27	1.45979e-25	UBP5 targets
AT5G46560	216.261	1.7399	0.16151	10.7727	4.63115e-27	1.50904e-25	UBP5 targets
AT5G53340	632.17	1.19607	0.11104	10.7715	4.69333e-27	1.52693e-25	UBP5 targets
AT5G41910	958.895	1.03637	0.0962413	10.7685	4.85088e-27	1.57332e-25	UBP5 targets
AT5G41920	958.895	1.03637	0.0962413	10.7685	4.85088e-27	1.57332e-25	UBP5 targets
AT1G21480	668.933	1.33384	0.123907	10.7648	5.04644e-27	1.63422e-25	UBP5 targets
AT5G12840	577.737	1.32375	0.122982	10.7638	5.10197e-27	1.64966e-25	UBP5 targets
AT3G15180	3454.91	-0.812154	0.0754533	-10.7637	5.11032e-27	1.64983e-25	UBP5 targets
AT1G16150	1057.92	-0.903184	0.0839248	-10.7618	5.21289e-27	1.68036e-25	Non-UBP5 targets
AT2G17830	740.845	1.32083	0.122773	10.7583	5.41534e-27	1.74294e-25	UBP5 targets
AT1G09580	959.012	0.971111	0.0902704	10.7578	5.44549e-27	1.74729e-25	UBP5 targets
AT1G09590	959.012	0.971111	0.0902704	10.7578	5.44549e-27	1.74729e-25	Non-UBP5 targets
AT4G03115	454.337	1.30098	0.121053	10.7472	6.1094e-27	1.95267e-25	UBP5 targets
AT4G03120	454.337	1.30098	0.121053	10.7472	6.1094e-27	1.95267e-25	Non-UBP5 targets
AT5G47880	333.6	1.54975	0.144203	10.747	6.12271e-27	1.95267e-25	Non-UBP5 targets
AT5G47890	333.6	1.54975	0.144203	10.747	6.12271e-27	1.95267e-25	UBP5 targets
AT1G55590	201.04	1.86421	0.17351	10.7441	6.31597e-27	2.01125e-25	UBP5 targets
AT2G40090	499.719	1.17761	0.109615	10.7432	6.37824e-27	2.02801e-25	UBP5 targets
AT2G28330	255.015	1.57291	0.146428	10.7418	6.47623e-27	2.05606e-25	UBP5 targets
AT4G14730	1146.59	-0.899925	0.0838277	-10.7354	6.94077e-27	2.20021e-25	Non-UBP5 targets
AT1G26900	664.93	1.30272	0.121435	10.7278	7.54056e-27	2.38316e-25	UBP5 targets
AT1G26910	664.93	1.30272	0.121435	10.7278	7.54056e-27	2.38316e-25	UBP5 targets
AT1G11800	566.312	1.23967	0.115582	10.7255	7.72854e-27	2.4389e-25	UBP5 targets
AT1G30290	649.889	1.15745	0.108034	10.7137	8.78038e-27	2.76253e-25	UBP5 targets
AT1G30300	649.889	1.15745	0.108034	10.7137	8.78038e-27	2.76253e-25	UBP5 targets
AT5G02040	617.699	1.19111	0.111208	10.7106	9.07452e-27	2.85081e-25	UBP5 targets
AT1G16350	1487.2	0.947429	0.0884618	10.71	9.13312e-27	2.86494e-25	UBP5 targets
AT3G14900	586.88	1.11812	0.104431	10.7068	9.45597e-27	2.95643e-25	UBP5 targets
AT3G14910	586.88	1.11812	0.104431	10.7068	9.45597e-27	2.95643e-25	UBP5 targets
AT5G06260	510.572	1.50709	0.140763	10.7066	9.48105e-27	2.95643e-25	UBP5 targets
AT5G06265	510.572	1.50709	0.140763	10.7066	9.48105e-27	2.95643e-25	UBP5 targets
AT5G41480	235.962	1.7485	0.163335	10.705	9.64074e-27	3.00177e-25	UBP5 targets
AT4G02740	442.489	1.33667	0.124914	10.7008	1.00952e-26	3.13862e-25	UBP5 targets
AT3G61680	1697.92	-0.803532	0.0752516	-10.6779	1.29116e-26	4.00831e-25	Non-UBP5 targets
AT3G12520	1169.94	0.899201	0.084222	10.6766	1.31048e-26	4.06231e-25	Non-UBP5 targets
AT3G23800	634.415	-1.16458	0.109084	-10.6759	1.31933e-26	4.0837e-25	Non-UBP5 targets
AT1G64660	2400.97	-0.958021	0.0897739	-10.6715	1.38397e-26	4.2712e-25	Non-UBP5 targets
AT1G64670	2400.97	-0.958021	0.0897739	-10.6715	1.38397e-26	4.2712e-25	Non-UBP5 targets
AT1G63610	1031.73	0.967641	0.0906823	10.6707	1.39621e-26	4.29007e-25	UBP5 targets
AT1G63615	1031.73	0.967641	0.0906823	10.6707	1.39621e-26	4.29007e-25	Non-UBP5 targets
AT1G63630	1031.73	0.967641	0.0906823	10.6707	1.39621e-26	4.29007e-25	Non-UBP5 targets
AT1G71520	1588.18	-1.09913	0.103014	-10.6698	1.40967e-26	4.32511e-25	Non-UBP5 targets
AT2G37870	1236.14	-0.899265	0.084296	-10.6679	1.43764e-26	4.39808e-25	Non-UBP5 targets
AT2G37880	1236.14	-0.899265	0.084296	-10.6679	1.43764e-26	4.39808e-25	Non-UBP5 targets
AT2G28790	2357.02	-1.01416	0.0951023	-10.6639	1.50186e-26	4.58786e-25	Non-UBP5 targets
AT5G03780	784.773	1.22189	0.114593	10.6628	1.51957e-26	4.63524e-25	UBP5 targets
AT4G09060	847.287	1.13715	0.106718	10.6556	1.64129e-26	4.99929e-25	UBP5 targets
AT2G15900	311.674	1.49584	0.140388	10.6551	1.6514e-26	5.02279e-25	UBP5 targets
AT5G20930	352.321	1.346	0.126421	10.6469	1.80193e-26	5.47271e-25	UBP5 targets
AT1G10060	1512.68	-0.962084	0.0903698	-10.6461	1.81867e-26	5.51559e-25	Non-UBP5 targets
AT1G09195	798.798	1.15619	0.108645	10.6419	1.90188e-26	5.75133e-25	UBP5 targets
AT1G09200	798.798	1.15619	0.108645	10.6419	1.90188e-26	5.75133e-25	UBP5 targets
AT2G24530	376.324	1.33252	0.125238	10.6399	1.94356e-26	5.86895e-25	UBP5 targets
AT4G19890	318.213	1.38925	0.130683	10.6307	2.14504e-26	6.46806e-25	Non-UBP5 targets
AT1G05043	393.877	1.29525	0.121872	10.6279	2.20931e-26	6.64278e-25	UBP5 targets
AT1G14010	393.877	1.29525	0.121872	10.6279	2.20931e-26	6.64278e-25	UBP5 targets
AT1G78860	1794.72	-1.40104	0.131843	-10.6266	2.24083e-26	6.71852e-25	Non-UBP5 targets
AT5G40190	591.148	1.23701	0.116408	10.6265	2.24409e-26	6.71852e-25	UBP5 targets
AT5G40200	591.148	1.23701	0.116408	10.6265	2.24409e-26	6.71852e-25	UBP5 targets
AT5G51400	207.59	1.82034	0.171366	10.6225	2.34143e-26	6.99998e-25	UBP5 targets
AT3G17465	1639.94	1.0289	0.0968727	10.6212	2.37484e-26	7.08978e-25	UBP5 targets
AT2G47180	1386.8	-1.30503	0.122923	-10.6166	2.49372e-26	7.4341e-25	Non-UBP5 targets
AT1G16340	1874.06	0.848826	0.0799778	10.6133	2.58547e-26	7.69672e-25	UBP5 targets
AT1G73980	1013.29	1.06962	0.100837	10.6074	2.75262e-26	8.18272e-25	UBP5 targets
AT2G46580	230.046	1.67765	0.158183	10.6058	2.80178e-26	8.3171e-25	UBP5 targets
AT5G67430	1132.45	-1.20423	0.113565	-10.6038	2.85989e-26	8.47137e-25	Non-UBP5 targets
AT1G77600	434.361	1.46715	0.138361	10.6038	2.86181e-26	8.47137e-25	UBP5 targets
AT1G76250	1280.54	-0.945052	0.0891684	-10.5985	3.02798e-26	8.92837e-25	Non-UBP5 targets
AT4G15830	403.737	1.36778	0.129054	10.5985	3.02894e-26	8.92837e-25	Non-UBP5 targets
AT4G15840	403.737	1.36778	0.129054	10.5985	3.02894e-26	8.92837e-25	UBP5 targets
AT4G20330	461.088	1.35615	0.127961	10.5981	3.04128e-26	8.95218e-25	UBP5 targets
AT1G45233	321.219	1.46289	0.138038	10.5977	3.05276e-26	8.97342e-25	UBP5 targets
AT5G41960	735.536	1.03855	0.0980134	10.596	3.10975e-26	9.11541e-25	UBP5 targets
AT5G41970	735.536	1.03855	0.0980134	10.596	3.10975e-26	9.11541e-25	UBP5 targets
AT4G29420	384.087	1.57672	0.148819	10.5949	3.1483e-26	9.20276e-25	UBP5 targets
AT4G29430	384.087	1.57672	0.148819	10.5949	3.1483e-26	9.20276e-25	UBP5 targets
AT1G19110	434.721	1.25054	0.118061	10.5923	3.23486e-26	9.44263e-25	UBP5 targets
AT3G19640	612.812	1.16054	0.109604	10.5885	3.37027e-26	9.82428e-25	UBP5 targets
AT2G40290	1097.1	0.978876	0.092502	10.5822	3.60338e-26	1.04747e-24	UBP5 targets
AT2G40300	1097.1	0.978876	0.092502	10.5822	3.60338e-26	1.04747e-24	UBP5 targets
AT3G53100	619.305	1.31712	0.12449	10.5801	3.68559e-26	1.06841e-24	Non-UBP5 targets
AT3G53110	619.305	1.31712	0.12449	10.5801	3.68559e-26	1.06841e-24	UBP5 targets
AT4G01023	913.025	-0.951667	0.0899524	-10.5797	3.70225e-26	1.06882e-24	Non-UBP5 targets
AT4G01026	913.025	-0.951667	0.0899524	-10.5797	3.70225e-26	1.06882e-24	UBP5 targets
AT4G03845	913.025	-0.951667	0.0899524	-10.5797	3.70225e-26	1.06882e-24	UBP5 targets
AT3G25230	466.679	1.55768	0.147275	10.5767	3.82269e-26	1.10208e-24	UBP5 targets
AT1G28290	1098.78	-0.975328	0.0922683	-10.5706	4.08057e-26	1.17481e-24	Non-UBP5 targets
AT5G06250	1540.42	-1.18333	0.112028	-10.5628	4.43092e-26	1.27393e-24	Non-UBP5 targets
AT4G16280	473.043	1.26981	0.120247	10.5601	4.56306e-26	1.31013e-24	UBP5 targets
AT5G54580	212.56	1.70767	0.161766	10.5565	4.74212e-26	1.35969e-24	UBP5 targets
AT3G50110	403.205	1.25917	0.119296	10.5551	4.8128e-26	1.37807e-24	UBP5 targets
AT2G19760	331.874	1.42637	0.135143	10.5545	4.84283e-26	1.38418e-24	UBP5 targets
AT3G09560	390.454	1.62812	0.15426	10.5544	4.8473e-26	1.38418e-24	UBP5 targets
AT3G53630	487.745	1.40522	0.133158	10.553	4.91812e-26	1.40139e-24	UBP5 targets
AT5G41120	677.729	1.09884	0.104126	10.553	4.92091e-26	1.40139e-24	UBP5 targets
AT3G08115	432.881	-1.46242	0.138615	-10.5502	5.06925e-26	1.44168e-24	Non-UBP5 targets
AT4G15780	605.2	1.21974	0.115663	10.5457	5.32026e-26	1.50899e-24	UBP5 targets
AT4G15790	605.2	1.21974	0.115663	10.5457	5.32026e-26	1.50899e-24	UBP5 targets
AT4G17790	463.027	1.60265	0.151989	10.5445	5.38564e-26	1.52547e-24	UBP5 targets
AT1G17270	350.123	1.35602	0.128659	10.5396	5.67118e-26	1.60419e-24	UBP5 targets
AT1G50170	675.602	1.12305	0.106557	10.5394	5.68579e-26	1.60616e-24	UBP5 targets
AT4G37750	1172.29	-0.997873	0.0946921	-10.5381	5.76631e-26	1.62672e-24	Non-UBP5 targets
AT2G31650	404.473	1.47666	0.140155	10.536	5.89831e-26	1.66173e-24	UBP5 targets
AT3G24760	496.496	1.38729	0.131693	10.5343	6.00236e-26	1.68878e-24	UBP5 targets
AT2G20825	2115.11	-0.790414	0.0750433	-10.5328	6.101e-26	1.70966e-24	Non-UBP5 targets
AT2G20830	2115.11	-0.790414	0.0750433	-10.5328	6.101e-26	1.70966e-24	Non-UBP5 targets
AT2G20835	2115.11	-0.790414	0.0750433	-10.5328	6.101e-26	1.70966e-24	Non-UBP5 targets
AT4G24490	539.486	1.30799	0.124299	10.5229	6.77346e-26	1.89215e-24	Non-UBP5 targets
AT2G22400	661.674	1.12389	0.106805	10.5228	6.77924e-26	1.89215e-24	Non-UBP5 targets
AT2G22410	661.674	1.12389	0.106805	10.5228	6.77924e-26	1.89215e-24	UBP5 targets
AT3G61880	2335.29	-1.21243	0.115244	-10.5205	6.94809e-26	1.93671e-24	Non-UBP5 targets
AT5G12350	293.249	1.50713	0.143278	10.519	7.06388e-26	1.96638e-24	UBP5 targets
AT3G11070	368.718	1.72801	0.164372	10.5128	7.54174e-26	2.09662e-24	UBP5 targets
AT2G07525	3380.51	-0.867064	0.0824919	-10.5109	7.69617e-26	2.12854e-24	Non-UBP5 targets
AT2G22170	3380.51	-0.867064	0.0824919	-10.5109	7.69617e-26	2.12854e-24	Non-UBP5 targets
AT2G22180	3380.51	-0.867064	0.0824919	-10.5109	7.69617e-26	2.12854e-24	Non-UBP5 targets
AT3G54085	559.969	1.26668	0.120512	10.5108	7.70719e-26	2.12854e-24	UBP5 targets
AT3G54090	559.969	1.26668	0.120512	10.5108	7.70719e-26	2.12854e-24	UBP5 targets
AT2G34590	425.113	1.31348	0.124971	10.5103	7.74863e-26	2.13718e-24	UBP5 targets
AT1G59510	531.269	1.32935	0.126526	10.5065	8.05968e-26	2.22006e-24	UBP5 targets
AT2G30100	928.5	1.12331	0.10692	10.506	8.10389e-26	2.22931e-24	UBP5 targets
AT5G07725	1317.42	1.00204	0.0953835	10.5053	8.16338e-26	2.23398e-24	UBP5 targets
AT5G07735	1317.42	1.00204	0.0953835	10.5053	8.16338e-26	2.23398e-24	UBP5 targets
AT5G51170	1317.42	1.00204	0.0953835	10.5053	8.16338e-26	2.23398e-24	Non-UBP5 targets
AT5G51174	1317.42	1.00204	0.0953835	10.5053	8.16338e-26	2.23398e-24	UBP5 targets
AT5G59850	969.848	1.0834	0.103219	10.4961	8.99947e-26	2.45002e-24	Non-UBP5 targets
AT5G59860	969.848	1.0834	0.103219	10.4961	8.99947e-26	2.45002e-24	Non-UBP5 targets
AT5G59865	969.848	1.0834	0.103219	10.4961	8.99947e-26	2.45002e-24	Non-UBP5 targets
AT5G59870	969.848	1.0834	0.103219	10.4961	8.99947e-26	2.45002e-24	UBP5 targets
AT3G44370	351.389	1.52541	0.14535	10.4947	9.13595e-26	2.48396e-24	UBP5 targets
AT5G11930	1549.02	-0.911177	0.0868291	-10.4939	9.21361e-26	2.50184e-24	Non-UBP5 targets
AT4G39560	265.384	1.70921	0.162982	10.4871	9.90457e-26	2.68599e-24	UBP5 targets
AT5G14520	1627.89	0.770516	0.0734844	10.4854	1.00771e-25	2.72573e-24	UBP5 targets
AT5G14530	1627.89	0.770516	0.0734844	10.4854	1.00771e-25	2.72573e-24	UBP5 targets
AT2G32120	284.028	1.46359	0.139625	10.4823	1.04196e-25	2.81476e-24	UBP5 targets
AT1G26170	819.222	1.38346	0.132116	10.4716	1.16694e-25	3.14432e-24	UBP5 targets
AT1G26180	819.222	1.38346	0.132116	10.4716	1.16694e-25	3.14432e-24	UBP5 targets
AT3G14700	1030.69	-1.01766	0.0972003	-10.4697	1.19007e-25	3.19842e-24	Non-UBP5 targets
AT3G14710	1030.69	-1.01766	0.0972003	-10.4697	1.19007e-25	3.19842e-24	Non-UBP5 targets
AT1G34340	504.984	1.27316	0.121615	10.4688	1.20119e-25	3.22418e-24	UBP5 targets
AT4G01895	1073.43	0.908168	0.086792	10.4637	1.26752e-25	3.38494e-24	Non-UBP5 targets
AT4G01897	1073.43	0.908168	0.086792	10.4637	1.26752e-25	3.38494e-24	UBP5 targets
AT4G01900	1073.43	0.908168	0.086792	10.4637	1.26752e-25	3.38494e-24	UBP5 targets
AT4G04005	1073.43	0.908168	0.086792	10.4637	1.26752e-25	3.38494e-24	UBP5 targets
AT5G02910	383.563	1.55595	0.1488	10.4567	1.366e-25	3.64329e-24	UBP5 targets
AT4G07285	424.649	-1.41613	0.13544	-10.4558	1.3783e-25	3.66681e-24	Non-UBP5 targets
AT4G24805	424.649	-1.41613	0.13544	-10.4558	1.3783e-25	3.66681e-24	Non-UBP5 targets
AT2G00970	4526.96	-1.33439	0.127689	-10.4503	1.46082e-25	3.86675e-24	Non-UBP5 targets
AT2G47130	4526.96	-1.33439	0.127689	-10.4503	1.46082e-25	3.86675e-24	Non-UBP5 targets
AT2G47140	4526.96	-1.33439	0.127689	-10.4503	1.46082e-25	3.86675e-24	Non-UBP5 targets
AT2G47150	4526.96	-1.33439	0.127689	-10.4503	1.46082e-25	3.86675e-24	Non-UBP5 targets
AT1G26210	564.661	-1.19975	0.114876	-10.4438	1.56408e-25	4.13487e-24	Non-UBP5 targets
AT5G10270	260.484	1.58972	0.15227	10.4401	1.62655e-25	4.29463e-24	UBP5 targets
AT3G01080	1524.65	-0.797209	0.0763814	-10.4372	1.67674e-25	4.41604e-24	Non-UBP5 targets
AT3G01085	1524.65	-0.797209	0.0763814	-10.4372	1.67674e-25	4.41604e-24	Non-UBP5 targets
AT1G64150	360.323	1.43991	0.137983	10.4354	1.70866e-25	4.49449e-24	UBP5 targets
AT3G19080	407.054	1.45758	0.139708	10.433	1.75236e-25	4.59899e-24	UBP5 targets
AT5G18860	1983.46	-0.75132	0.0720138	-10.433	1.75277e-25	4.59899e-24	Non-UBP5 targets
AT5G48460	505.644	1.49894	0.143698	10.4312	1.78635e-25	4.68125e-24	UBP5 targets
AT5G06570	1557.61	-1.10273	0.105756	-10.4271	1.86425e-25	4.87931e-24	Non-UBP5 targets
AT4G28460	596.784	-1.31868	0.126484	-10.4257	1.89224e-25	4.94641e-24	Non-UBP5 targets
AT2G37030	608.266	-1.0748	0.103101	-10.4248	1.91045e-25	4.98783e-24	Non-UBP5 targets
AT5G14380	701.922	-1.42737	0.13693	-10.4241	1.92526e-25	5.02025e-24	Non-UBP5 targets
AT1G54520	304.089	1.48953	0.1429	10.4236	1.93471e-25	5.03863e-24	UBP5 targets
AT4G22860	636.648	1.14915	0.110265	10.4218	1.97204e-25	5.1295e-24	UBP5 targets
AT2G42640	951.829	0.956395	0.0917728	10.4213	1.98162e-25	5.1417e-24	UBP5 targets
AT2G42650	951.829	0.956395	0.0917728	10.4213	1.98162e-25	5.1417e-24	UBP5 targets
AT4G29070	586.979	1.12532	0.107998	10.4199	2.01209e-25	5.21432e-24	UBP5 targets
AT4G15490	2015.24	-1.31409	0.126143	-10.4175	2.06303e-25	5.33973e-24	Non-UBP5 targets
AT2G16090	233.663	1.80286	0.173128	10.4135	2.15255e-25	5.5646e-24	UBP5 targets
AT5G07865	1092.98	-0.872563	0.0838171	-10.4103	2.22478e-25	5.74425e-24	Non-UBP5 targets
AT4G33400	1072.27	1.02718	0.0986769	10.4095	2.24338e-25	5.77808e-24	UBP5 targets
AT4G33410	1072.27	1.02718	0.0986769	10.4095	2.24338e-25	5.77808e-24	UBP5 targets
AT3G21740	4816.97	-1.06443	0.102309	-10.404	2.37667e-25	6.09152e-24	Non-UBP5 targets
AT3G21750	4816.97	-1.06443	0.102309	-10.404	2.37667e-25	6.09152e-24	Non-UBP5 targets
AT3G21755	4816.97	-1.06443	0.102309	-10.404	2.37667e-25	6.09152e-24	Non-UBP5 targets
AT3G21760	4816.97	-1.06443	0.102309	-10.404	2.37667e-25	6.09152e-24	Non-UBP5 targets
AT1G71528	1654.13	-1.04293	0.100269	-10.4013	2.44627e-25	6.2536e-24	Non-UBP5 targets
AT1G71530	1654.13	-1.04293	0.100269	-10.4013	2.44627e-25	6.2536e-24	Non-UBP5 targets
AT1G52510	676.211	1.05452	0.101387	10.401	2.4539e-25	6.2536e-24	UBP5 targets
AT1G52520	676.211	1.05452	0.101387	10.401	2.4539e-25	6.2536e-24	UBP5 targets
AT1G05753	1045.09	-1.11157	0.106873	-10.4008	2.45776e-25	6.2536e-24	Non-UBP5 targets
AT1G22500	1045.09	-1.11157	0.106873	-10.4008	2.45776e-25	6.2536e-24	Non-UBP5 targets
AT1G77510	570.687	1.30837	0.125821	10.3987	2.51425e-25	6.3896e-24	UBP5 targets
AT3G16890	605.728	1.32706	0.127686	10.3931	2.6643e-25	6.76276e-24	UBP5 targets
AT3G03210	290.564	1.53906	0.148289	10.3788	3.09653e-25	7.8504e-24	UBP5 targets
AT5G11340	1281.79	1.09977	0.105977	10.3775	3.13853e-25	7.94729e-24	UBP5 targets
AT1G18340	689.923	1.31282	0.126563	10.3729	3.29381e-25	8.33046e-24	UBP5 targets
AT3G15355	176.173	1.87402	0.180707	10.3705	3.37805e-25	8.53323e-24	UBP5 targets
AT2G32840	376.681	1.66489	0.160584	10.3677	3.47747e-25	8.76007e-24	UBP5 targets
AT4G01590	739.37	1.11588	0.107632	10.3675	3.48452e-25	8.76007e-24	UBP5 targets
AT4G01593	739.37	1.11588	0.107632	10.3675	3.48452e-25	8.76007e-24	UBP5 targets
AT4G01595	739.37	1.11588	0.107632	10.3675	3.48452e-25	8.76007e-24	UBP5 targets
AT1G02570	471.932	-1.29502	0.12492	-10.3668	3.51149e-25	8.81731e-24	Non-UBP5 targets
AT1G17665	1093.73	0.979237	0.0945342	10.3586	3.82703e-25	9.59818e-24	UBP5 targets
AT5G04050	839.032	0.958603	0.0925544	10.3572	3.88198e-25	9.72437e-24	UBP5 targets
AT1G24140	705.201	-1.56807	0.151426	-10.3553	3.95862e-25	9.90456e-24	Non-UBP5 targets
AT1G62680	382.729	1.39521	0.13475	10.3541	4.01071e-25	1.0023e-23	UBP5 targets
AT5G42270	436.151	1.23965	0.119789	10.3486	4.24498e-25	1.05958e-23	Non-UBP5 targets
AT1G44000	466.513	1.28406	0.12409	10.3479	4.27879e-25	1.06675e-23	UBP5 targets
AT1G18335	462.098	1.29964	0.125633	10.3447	4.42123e-25	1.10096e-23	UBP5 targets
AT2G42450	836.252	-0.961017	0.0929118	-10.3433	4.48697e-25	1.11469e-23	Non-UBP5 targets
AT2G42455	836.252	-0.961017	0.0929118	-10.3433	4.48697e-25	1.11469e-23	Non-UBP5 targets
AT4G16600	876.907	-0.958051	0.0926589	-10.3395	4.66763e-25	1.1582e-23	Non-UBP5 targets
AT2G43580	2305.83	-0.883936	0.0855272	-10.3352	4.88638e-25	1.20962e-23	Non-UBP5 targets
AT2G43590	2305.83	-0.883936	0.0855272	-10.3352	4.88638e-25	1.20962e-23	Non-UBP5 targets
AT4G04610	701.979	1.48162	0.143375	10.3339	4.94996e-25	1.21498e-23	UBP5 targets
AT5G02835	2726.47	-0.736538	0.0712759	-10.3336	4.96582e-25	1.21498e-23	Non-UBP5 targets
AT5G02855	2726.47	-0.736538	0.0712759	-10.3336	4.96582e-25	1.21498e-23	Non-UBP5 targets
AT5G02865	2726.47	-0.736538	0.0712759	-10.3336	4.96582e-25	1.21498e-23	Non-UBP5 targets
AT5G18000	2726.47	-0.736538	0.0712759	-10.3336	4.96582e-25	1.21498e-23	Non-UBP5 targets
AT5G18005	2726.47	-0.736538	0.0712759	-10.3336	4.96582e-25	1.21498e-23	Non-UBP5 targets
AT5G18010	2726.47	-0.736538	0.0712759	-10.3336	4.96582e-25	1.21498e-23	Non-UBP5 targets
AT5G18015	2726.47	-0.736538	0.0712759	-10.3336	4.96582e-25	1.21498e-23	Non-UBP5 targets
AT5G18020	2726.47	-0.736538	0.0712759	-10.3336	4.96582e-25	1.21498e-23	Non-UBP5 targets
AT5G18030	2726.47	-0.736538	0.0712759	-10.3336	4.96582e-25	1.21498e-23	Non-UBP5 targets
AT5G41040	1435.62	-0.848371	0.0821297	-10.3297	5.1749e-25	1.26319e-23	Non-UBP5 targets
AT5G41050	1435.62	-0.848371	0.0821297	-10.3297	5.1749e-25	1.26319e-23	Non-UBP5 targets
AT1G19950	449.429	1.2065	0.116805	10.3292	5.19869e-25	1.26753e-23	UBP5 targets
AT5G04460	208.713	1.65438	0.160183	10.328	5.2639e-25	1.28194e-23	UBP5 targets
AT3G05170	398.562	1.41359	0.136893	10.3262	5.36493e-25	1.30503e-23	UBP5 targets
AT5G35410	230.425	1.59927	0.154901	10.3245	5.46175e-25	1.32705e-23	Non-UBP5 targets
AT2G35170	518.136	1.1854	0.11487	10.3195	5.75279e-25	1.39615e-23	UBP5 targets
AT5G20850	1081.3	1.12909	0.109637	10.2985	7.16016e-25	1.7357e-23	UBP5 targets
AT2G20515	2343.69	-0.90988	0.0883635	-10.297	7.26896e-25	1.75802e-23	Non-UBP5 targets
AT2G20520	2343.69	-0.90988	0.0883635	-10.297	7.26896e-25	1.75802e-23	Non-UBP5 targets
AT2G19860	582.022	1.3231	0.12852	10.2949	7.42984e-25	1.79486e-23	UBP5 targets
AT5G15920	382.486	1.45228	0.141096	10.2928	7.59135e-25	1.83177e-23	UBP5 targets
AT4G02280	1403.76	-0.905664	0.0880011	-10.2915	7.69602e-25	1.8549e-23	Non-UBP5 targets
AT5G15260	267.138	1.63059	0.158477	10.2892	7.88407e-25	1.89805e-23	UBP5 targets
AT3G12070	840.166	1.02362	0.0995448	10.283	8.40619e-25	2.02143e-23	Non-UBP5 targets
AT4G16470	313.887	1.42256	0.138501	10.2711	9.50755e-25	2.28105e-23	UBP5 targets
AT4G16475	313.887	1.42256	0.138501	10.2711	9.50755e-25	2.28105e-23	UBP5 targets
AT1G53650	214.169	1.6825	0.163836	10.2694	9.67976e-25	2.31972e-23	UBP5 targets
AT5G35760	2096.58	-0.92507	0.0901018	-10.2669	9.93116e-25	2.37726e-23	Non-UBP5 targets
AT4G20280	216.778	1.66945	0.162711	10.2602	1.06497e-24	2.54636e-23	UBP5 targets
AT3G62910	939.999	1.08082	0.105349	10.2594	1.07367e-24	2.55842e-23	Non-UBP5 targets
AT3G62920	939.999	1.08082	0.105349	10.2594	1.07367e-24	2.55842e-23	UBP5 targets
AT3G62930	939.999	1.08082	0.105349	10.2594	1.07367e-24	2.55842e-23	Non-UBP5 targets
AT3G58750	651.227	1.258	0.122631	10.2585	1.08432e-24	2.58087e-23	UBP5 targets
AT2G24540	1827.67	-1.05937	0.103274	-10.2579	1.09039e-24	2.58653e-23	Non-UBP5 targets
AT2G24545	1827.67	-1.05937	0.103274	-10.2579	1.09039e-24	2.58653e-23	Non-UBP5 targets
AT2G24550	1827.67	-1.05937	0.103274	-10.2579	1.09039e-24	2.58653e-23	Non-UBP5 targets
AT5G00615	4254.81	-1.07972	0.105282	-10.2555	1.11786e-24	2.64276e-23	Non-UBP5 targets
AT5G49690	4254.81	-1.07972	0.105282	-10.2555	1.11786e-24	2.64276e-23	Non-UBP5 targets
AT5G49700	4254.81	-1.07972	0.105282	-10.2555	1.11786e-24	2.64276e-23	Non-UBP5 targets
AT5G24879	686.596	-1.13429	0.110612	-10.2547	1.1275e-24	2.65956e-23	Non-UBP5 targets
AT5G24880	686.596	-1.13429	0.110612	-10.2547	1.1275e-24	2.65956e-23	Non-UBP5 targets
AT5G15480	1111.99	-1.00054	0.0976012	-10.2513	1.16747e-24	2.75075e-23	Non-UBP5 targets
AT1G65840	709.874	1.183	0.115417	10.2498	1.18591e-24	2.79108e-23	UBP5 targets
AT1G24610	374.945	1.2954	0.126431	10.2459	1.23481e-24	2.90291e-23	UBP5 targets
AT3G20350	361.651	1.38603	0.135338	10.2412	1.29566e-24	3.04257e-23	UBP5 targets
AT3G19630	452.925	1.28476	0.125517	10.2358	1.37041e-24	3.2145e-23	UBP5 targets
AT1G53645	393.207	1.50405	0.146953	10.2349	1.38409e-24	3.24298e-23	UBP5 targets
AT3G03795	753.701	1.07521	0.105069	10.2333	1.40656e-24	3.28828e-23	Non-UBP5 targets
AT3G19050	753.701	1.07521	0.105069	10.2333	1.40656e-24	3.28828e-23	Non-UBP5 targets
AT1G02390	1828.5	-1.00524	0.0983086	-10.2254	1.52612e-24	3.56383e-23	Non-UBP5 targets
AT1G22020	209.357	1.61952	0.158419	10.223	1.56418e-24	3.64866e-23	UBP5 targets
AT1G34350	438.181	1.30917	0.128065	10.2227	1.56924e-24	3.65639e-23	Non-UBP5 targets
AT5G09800	1086.65	1.19614	0.117042	10.2197	1.61832e-24	3.76657e-23	UBP5 targets
AT2G38950	1968.6	-0.76447	0.074837	-10.2151	1.69666e-24	3.94454e-23	UBP5 targets
AT3G49240	255.945	1.63765	0.160324	10.2146	1.70527e-24	3.96018e-23	UBP5 targets
AT4G00360	1203.06	-1.36434	0.133575	-10.2141	1.71538e-24	3.97488e-23	Non-UBP5 targets
AT4G03585	1203.06	-1.36434	0.133575	-10.2141	1.71538e-24	3.97488e-23	Non-UBP5 targets
AT3G57430	1175.1	1.06781	0.104552	10.2133	1.72911e-24	3.99787e-23	UBP5 targets
AT3G57440	1175.1	1.06781	0.104552	10.2133	1.72911e-24	3.99787e-23	UBP5 targets
AT2G30160	435.987	1.17041	0.114611	10.212	1.75182e-24	4.04593e-23	UBP5 targets
AT3G09875	732.408	1.29371	0.126715	10.2096	1.79558e-24	4.13791e-23	UBP5 targets
AT3G62830	732.408	1.29371	0.126715	10.2096	1.79558e-24	4.13791e-23	UBP5 targets
AT3G61480	300.3	1.36641	0.133843	10.209	1.80755e-24	4.16094e-23	UBP5 targets
AT1G35750	1463.58	-0.930941	0.0911977	-10.208	1.82678e-24	4.20059e-23	Non-UBP5 targets
AT5G62760	481.937	1.29945	0.127382	10.2012	1.95804e-24	4.4975e-23	UBP5 targets
AT3G01880	3807.37	-0.738587	0.0724063	-10.2006	1.97079e-24	4.51199e-23	Non-UBP5 targets
AT3G01890	3807.37	-0.738587	0.0724063	-10.2006	1.97079e-24	4.51199e-23	UBP5 targets
AT3G01900	3807.37	-0.738587	0.0724063	-10.2006	1.97079e-24	4.51199e-23	Non-UBP5 targets
AT1G62130	1114.18	0.918132	0.0900222	10.199	2.00408e-24	4.58322e-23	UBP5 targets
AT5G17750	2774.47	-0.663077	0.0650185	-10.1983	2.018e-24	4.60502e-23	Non-UBP5 targets
AT5G17760	2774.47	-0.663077	0.0650185	-10.1983	2.018e-24	4.60502e-23	Non-UBP5 targets
AT5G51670	2312.66	-0.928357	0.0910551	-10.1956	2.07547e-24	4.73104e-23	Non-UBP5 targets
AT1G03360	959.124	1.05863	0.103852	10.1936	2.11777e-24	4.82224e-23	UBP5 targets
AT1G67325	289.656	1.38992	0.136385	10.1911	2.17184e-24	4.93999e-23	UBP5 targets
AT5G56890	341.237	1.26603	0.124284	10.1866	2.27574e-24	5.17072e-23	Non-UBP5 targets
AT3G17830	738.113	1.12544	0.110489	10.1859	2.29122e-24	5.20029e-23	Non-UBP5 targets
AT3G43700	166.841	1.93974	0.190442	10.1855	2.30165e-24	5.2183e-23	UBP5 targets
AT1G01453	2390.45	-1.175	0.115363	-10.1853	2.30705e-24	5.21929e-23	Non-UBP5 targets
AT1G01460	2390.45	-1.175	0.115363	-10.1853	2.30705e-24	5.21929e-23	Non-UBP5 targets
AT2G21050	2533.59	-0.927626	0.0910969	-10.1829	2.36528e-24	5.33954e-23	Non-UBP5 targets
AT2G21060	2533.59	-0.927626	0.0910969	-10.1829	2.36528e-24	5.33954e-23	Non-UBP5 targets
AT2G47730	4463.18	-0.662138	0.0650425	-10.1801	2.43364e-24	5.48797e-23	Non-UBP5 targets
AT2G39370	567.158	-1.1793	0.115863	-10.1784	2.4751e-24	5.57548e-23	Non-UBP5 targets
AT1G28120	131.412	2.09509	0.205924	10.1741	2.58792e-24	5.82338e-23	UBP5 targets
AT3G25410	425.037	1.31495	0.129266	10.1724	2.63279e-24	5.91801e-23	UBP5 targets
AT5G61920	262.863	1.53401	0.151041	10.1562	3.10938e-24	6.98182e-23	UBP5 targets
AT5G01830	1441.73	-1.27974	0.126013	-10.1556	3.12738e-24	7.01474e-23	Non-UBP5 targets
AT1G29330	577.278	1.47616	0.145384	10.1535	3.19714e-24	7.16358e-23	Non-UBP5 targets
AT4G35080	1050.32	0.880133	0.0866903	10.1526	3.22622e-24	7.22103e-23	UBP5 targets
AT5G42920	632.463	1.24748	0.122891	10.1512	3.27441e-24	7.32109e-23	UBP5 targets
AT3G01750	1531.16	-0.809065	0.0797335	-10.1471	3.41298e-24	7.61471e-23	Non-UBP5 targets
AT3G01760	1531.16	-0.809065	0.0797335	-10.1471	3.41298e-24	7.61471e-23	Non-UBP5 targets
AT2G22220	420.568	1.31285	0.129415	10.1444	3.50797e-24	7.81007e-23	Non-UBP5 targets
AT2G22230	420.568	1.31285	0.129415	10.1444	3.50797e-24	7.81007e-23	Non-UBP5 targets
AT1G31310	1678.77	-0.81115	0.0799839	-10.1414	3.6182e-24	8.04696e-23	Non-UBP5 targets
AT2G28500	1034.74	-1.16042	0.1145	-10.1347	3.87715e-24	8.61375e-23	Non-UBP5 targets
AT1G08470	901.813	0.994873	0.0981833	10.1328	3.95138e-24	8.76014e-23	UBP5 targets
AT1G08480	901.813	0.994873	0.0981833	10.1328	3.95138e-24	8.76014e-23	UBP5 targets
AT4G09160	1656.77	-1.01664	0.100349	-10.131	4.02403e-24	8.91181e-23	Non-UBP5 targets
AT5G39990	391.241	1.3138	0.129766	10.1244	4.30583e-24	9.52586e-23	UBP5 targets
AT1G43560	228.597	1.72447	0.170484	10.1152	4.73235e-24	1.04584e-22	Non-UBP5 targets
AT5G06180	581.285	1.23331	0.121934	10.1145	4.76266e-24	1.05144e-22	UBP5 targets
AT4G36380	2211.66	-0.832625	0.0823617	-10.1094	5.02093e-24	1.10729e-22	Non-UBP5 targets
AT5G26980	336.046	1.30651	0.129256	10.108	5.09248e-24	1.12072e-22	UBP5 targets
AT5G26990	336.046	1.30651	0.129256	10.108	5.09248e-24	1.12072e-22	UBP5 targets
AT2G32410	616.885	1.22609	0.121353	10.1035	5.33118e-24	1.17202e-22	UBP5 targets
AT2G09340	2502.54	-1.13916	0.112794	-10.0995	5.55506e-24	1.21869e-22	Non-UBP5 targets
AT2G42200	2502.54	-1.13916	0.112794	-10.0995	5.55506e-24	1.21869e-22	Non-UBP5 targets
AT5G14020	3162.81	-0.785298	0.0777688	-10.0978	5.64668e-24	1.2375e-22	Non-UBP5 targets
AT5G48170	1276.03	-1.3479	0.133534	-10.0941	5.86878e-24	1.28483e-22	Non-UBP5 targets
AT2G30240	1614.73	-0.928757	0.0920186	-10.0931	5.92399e-24	1.29557e-22	Non-UBP5 targets
AT4G21470	288.037	1.43047	0.141752	10.0913	6.03653e-24	1.31881e-22	UBP5 targets
AT4G27340	1499.48	1.04419	0.10348	10.0907	6.07173e-24	1.32375e-22	UBP5 targets
AT4G27350	1499.48	1.04419	0.10348	10.0907	6.07173e-24	1.32375e-22	UBP5 targets
AT3G55070	340.267	1.45521	0.144233	10.0893	6.16149e-24	1.34193e-22	UBP5 targets
AT4G18680	2568.58	-0.715154	0.0708998	-10.0868	6.31817e-24	1.37321e-22	Non-UBP5 targets
AT4G18690	2568.58	-0.715154	0.0708998	-10.0868	6.31817e-24	1.37321e-22	Non-UBP5 targets
AT2G17560	366.644	1.52411	0.151136	10.0844	6.47889e-24	1.40523e-22	UBP5 targets
AT2G17570	366.644	1.52411	0.151136	10.0844	6.47889e-24	1.40523e-22	UBP5 targets
AT4G33050	1017.41	-1.29662	0.128687	-10.0757	7.07233e-24	1.53236e-22	Non-UBP5 targets
AT5G24400	421.651	1.22867	0.121967	10.0737	7.21843e-24	1.56241e-22	UBP5 targets
AT1G04610	1356.99	-0.849498	0.0843513	-10.0709	7.42618e-24	1.60572e-22	Non-UBP5 targets
AT4G06895	405.545	1.67916	0.166767	10.0689	7.58495e-24	1.63668e-22	UBP5 targets
AT4G19440	405.545	1.67916	0.166767	10.0689	7.58495e-24	1.63668e-22	UBP5 targets
AT5G23550	225.585	1.52473	0.151456	10.0671	7.71926e-24	1.66395e-22	UBP5 targets
AT1G22220	1872.99	-1.18415	0.117725	-10.0586	8.42119e-24	1.8134e-22	Non-UBP5 targets
AT5G20680	193.324	1.70175	0.16922	10.0565	8.60379e-24	1.85083e-22	UBP5 targets
AT1G22940	272.736	1.38986	0.138294	10.0501	9.18101e-24	1.97298e-22	UBP5 targets
AT1G54050	401.995	1.22299	0.121707	10.0486	9.31838e-24	2.00045e-22	UBP5 targets
AT4G31120	394.488	1.24333	0.12378	10.0447	9.69302e-24	2.07876e-22	UBP5 targets
AT1G63855	315.201	1.48652	0.148028	10.0422	9.9462e-24	2.13088e-22	UBP5 targets
AT5G57260	1255.02	0.814039	0.081104	10.037	1.04836e-23	2.24373e-22	UBP5 targets
AT2G14835	217.55	1.75424	0.174792	10.0362	1.05662e-23	2.25911e-22	UBP5 targets
AT4G17430	1859.16	0.932346	0.0929453	10.0311	1.11237e-23	2.37587e-22	UBP5 targets
AT3G04555	1376.15	0.847229	0.0844754	10.0293	1.13317e-23	2.41051e-22	Non-UBP5 targets
AT3G23605	1376.15	0.847229	0.0844754	10.0293	1.13317e-23	2.41051e-22	UBP5 targets
AT3G23610	1376.15	0.847229	0.0844754	10.0293	1.13317e-23	2.41051e-22	UBP5 targets
AT3G23620	1376.15	0.847229	0.0844754	10.0293	1.13317e-23	2.41051e-22	Non-UBP5 targets
AT1G32070	292.787	1.40931	0.140551	10.027	1.15948e-23	2.46397e-22	UBP5 targets
AT3G07660	351.309	1.31334	0.131005	10.0251	1.18287e-23	2.51114e-22	UBP5 targets
AT1G22985	255.977	1.42748	0.142402	10.0243	1.19154e-23	2.52699e-22	UBP5 targets
AT5G03406	321.094	1.33359	0.13306	10.0224	1.21491e-23	2.57397e-22	UBP5 targets
AT5G25060	230.758	1.52352	0.15202	10.0218	1.22214e-23	2.58668e-22	UBP5 targets
AT4G31430	800.403	1.01858	0.101674	10.0182	1.26827e-23	2.68161e-22	UBP5 targets
AT1G70560	1314.64	-0.851773	0.0850276	-10.0176	1.27548e-23	2.69415e-22	Non-UBP5 targets
AT5G49880	637.4	1.16626	0.116447	10.0154	1.30462e-23	2.75293e-22	UBP5 targets
AT2G22640	274.213	1.75902	0.175721	10.0103	1.37353e-23	2.89544e-22	UBP5 targets
AT5G09840	1183.42	0.973204	0.0972269	10.0096	1.38277e-23	2.91199e-22	UBP5 targets
AT3G19210	1102.64	0.887993	0.0887197	10.009	1.39205e-23	2.92861e-22	UBP5 targets
AT2G41260	5996.32	-0.832275	0.083174	-10.0064	1.4281e-23	2.99545e-22	Non-UBP5 targets
AT2G41280	5996.32	-0.832275	0.083174	-10.0064	1.4281e-23	2.99545e-22	Non-UBP5 targets
AT2G41290	5996.32	-0.832275	0.083174	-10.0064	1.4281e-23	2.99545e-22	Non-UBP5 targets
AT5G28530	298.11	1.3458	0.134517	10.0047	1.45374e-23	3.0462e-22	UBP5 targets
AT2G16530	285.566	1.38885	0.138851	10.0024	1.48694e-23	3.11265e-22	UBP5 targets
AT1G65960	576.586	1.2572	0.125887	9.98676	1.74184e-23	3.64262e-22	Non-UBP5 targets
AT3G03970	178.931	1.8919	0.189448	9.98636	1.74878e-23	3.65349e-22	UBP5 targets
AT5G03510	716.453	-0.95983	0.0961209	-9.98565	1.76135e-23	3.67609e-22	Non-UBP5 targets
AT2G08195	3277.63	-0.798634	0.0799921	-9.98392	1.79242e-23	3.71147e-22	Non-UBP5 targets
AT2G08200	3277.63	-0.798634	0.0799921	-9.98392	1.79242e-23	3.71147e-22	Non-UBP5 targets
AT2G27389	3277.63	-0.798634	0.0799921	-9.98392	1.79242e-23	3.71147e-22	Non-UBP5 targets
AT2G27390	3277.63	-0.798634	0.0799921	-9.98392	1.79242e-23	3.71147e-22	Non-UBP5 targets
AT2G27400	3277.63	-0.798634	0.0799921	-9.98392	1.79242e-23	3.71147e-22	Non-UBP5 targets
AT2G27402	3277.63	-0.798634	0.0799921	-9.98392	1.79242e-23	3.71147e-22	Non-UBP5 targets
AT2G27410	3277.63	-0.798634	0.0799921	-9.98392	1.79242e-23	3.71147e-22	Non-UBP5 targets
AT2G27420	3277.63	-0.798634	0.0799921	-9.98392	1.79242e-23	3.71147e-22	Non-UBP5 targets
AT2G39930	618.926	1.44482	0.14473	9.9829	1.81104e-23	3.74632e-22	UBP5 targets
AT4G25620	1375.94	-0.860815	0.0862566	-9.9797	1.87027e-23	3.86505e-22	Non-UBP5 targets
AT4G22756	528.749	1.27654	0.127918	9.97937	1.87661e-23	3.87433e-22	UBP5 targets
AT1G47720	426.972	1.16075	0.116316	9.97923	1.87914e-23	3.87575e-22	UBP5 targets
AT1G13800	1184.67	1.03828	0.104048	9.97883	1.8868e-23	3.87898e-22	UBP5 targets
AT1G13810	1184.67	1.03828	0.104048	9.97883	1.8868e-23	3.87898e-22	UBP5 targets
AT1G13820	1184.67	1.03828	0.104048	9.97883	1.8868e-23	3.87898e-22	Non-UBP5 targets
AT5G44170	413.511	1.47389	0.147703	9.97876	1.88809e-23	3.87898e-22	UBP5 targets
AT1G04913	379.748	1.2813	0.128441	9.97577	1.9458e-23	3.98585e-22	Non-UBP5 targets
AT1G11880	379.748	1.2813	0.128441	9.97577	1.9458e-23	3.98585e-22	Non-UBP5 targets
AT1G11890	379.748	1.2813	0.128441	9.97577	1.9458e-23	3.98585e-22	Non-UBP5 targets
AT2G29990	1012.76	0.883386	0.0885758	9.97322	1.99656e-23	4.08586e-22	UBP5 targets
AT3G04570	706.014	-1.2601	0.126408	-9.96851	2.09346e-23	4.27999e-22	Non-UBP5 targets
AT5G11150	670.902	1.03342	0.10371	9.96452	2.17924e-23	4.45103e-22	UBP5 targets
AT3G47450	785.669	0.952799	0.0956278	9.96362	2.19904e-23	4.48712e-22	Non-UBP5 targets
AT3G56210	320.769	1.59196	0.159821	9.96091	2.25974e-23	4.60649e-22	UBP5 targets
AT5G15802	618.605	1.23215	0.123707	9.96025	2.27485e-23	4.62384e-22	Non-UBP5 targets
AT5G15805	618.605	1.23215	0.123707	9.96025	2.27485e-23	4.62384e-22	Non-UBP5 targets
AT5G15810	618.605	1.23215	0.123707	9.96025	2.27485e-23	4.62384e-22	UBP5 targets
AT4G12570	514.038	1.37914	0.138466	9.9601	2.27822e-23	4.62622e-22	UBP5 targets
AT4G06320	1493.22	-1.07529	0.108016	-9.95493	2.39988e-23	4.85917e-22	Non-UBP5 targets
AT4G15258	1493.22	-1.07529	0.108016	-9.95493	2.39988e-23	4.85917e-22	Non-UBP5 targets
AT4G15260	1493.22	-1.07529	0.108016	-9.95493	2.39988e-23	4.85917e-22	Non-UBP5 targets
AT5G11330	843.864	1.1082	0.111343	9.95307	2.44534e-23	4.94645e-22	Non-UBP5 targets
AT1G08340	822.55	-1.05883	0.106467	-9.94516	2.64745e-23	5.35014e-22	Non-UBP5 targets
AT1G02720	983.646	1.00589	0.101155	9.94411	2.67544e-23	5.40152e-22	UBP5 targets
AT1G15730	343.778	1.42853	0.143667	9.94331	2.69707e-23	5.43995e-22	UBP5 targets
AT5G45010	682.694	1.14502	0.115169	9.94208	2.7306e-23	5.49704e-22	UBP5 targets
AT5G45020	682.694	1.14502	0.115169	9.94208	2.7306e-23	5.49704e-22	UBP5 targets
AT1G73990	945.907	1.07757	0.108394	9.9413	2.75201e-23	5.53483e-22	UBP5 targets
AT4G12060	183.692	1.67622	0.168691	9.93661	2.88481e-23	5.79638e-22	UBP5 targets
AT4G16500	1242.71	0.816541	0.0822055	9.93293	2.99316e-23	6.00833e-22	Non-UBP5 targets
AT4G01710	472.191	1.26502	0.127469	9.92414	3.26913e-23	6.55604e-22	UBP5 targets
AT4G02330	1900.31	-1.06166	0.106984	-9.92347	3.291e-23	6.5936e-22	Non-UBP5 targets
AT3G28140	347.771	1.78401	0.179858	9.91896	3.4434e-23	6.89237e-22	UBP5 targets
AT1G19520	420.672	1.2057	0.121576	9.91726	3.50246e-23	6.99498e-22	UBP5 targets
AT1G70990	2419.19	-0.747021	0.0753258	-9.9172	3.50465e-23	6.99498e-22	Non-UBP5 targets
AT1G71000	2419.19	-0.747021	0.0753258	-9.9172	3.50465e-23	6.99498e-22	Non-UBP5 targets
AT1G48160	415.995	1.21476	0.122529	9.91407	3.61611e-23	7.20378e-22	UBP5 targets
AT1G48170	415.995	1.21476	0.122529	9.91407	3.61611e-23	7.20378e-22	UBP5 targets
AT5G19960	693.594	1.03446	0.104383	9.91029	3.75563e-23	7.47463e-22	UBP5 targets
AT5G27690	1405.35	-0.993011	0.10022	-9.90834	3.82971e-23	7.61486e-22	Non-UBP5 targets
AT1G27135	1196.69	-0.982136	0.0991357	-9.90698	3.88199e-23	7.70423e-22	Non-UBP5 targets
AT1G27140	1196.69	-0.982136	0.0991357	-9.90698	3.88199e-23	7.70423e-22	Non-UBP5 targets
AT2G36780	2374.55	-0.974723	0.0983921	-9.90652	3.89996e-23	7.71803e-22	Non-UBP5 targets
AT2G36790	2374.55	-0.974723	0.0983921	-9.90652	3.89996e-23	7.71803e-22	Non-UBP5 targets
AT2G36792	2374.55	-0.974723	0.0983921	-9.90652	3.89996e-23	7.71803e-22	Non-UBP5 targets
AT5G24360	490.982	1.07683	0.108788	9.89836	4.2314e-23	8.36607e-22	UBP5 targets
AT4G00730	3340.07	-1.18304	0.119551	-9.89567	4.34693e-23	8.58641e-22	Non-UBP5 targets
AT3G58580	378.388	1.32466	0.133912	9.892	4.50942e-23	8.89901e-22	UBP5 targets
AT5G06680	238.497	1.72237	0.174148	9.89024	4.58932e-23	9.04802e-22	UBP5 targets
AT1G56440	393.652	1.18852	0.120173	9.89005	4.59784e-23	9.04802e-22	Non-UBP5 targets
AT1G56450	393.652	1.18852	0.120173	9.89005	4.59784e-23	9.04802e-22	UBP5 targets
AT5G24100	2562.3	-0.689465	0.0697306	-9.88755	4.71419e-23	9.25098e-22	Non-UBP5 targets
AT5G24105	2562.3	-0.689465	0.0697306	-9.88755	4.71419e-23	9.25098e-22	Non-UBP5 targets
AT5G24110	2562.3	-0.689465	0.0697306	-9.88755	4.71419e-23	9.25098e-22	Non-UBP5 targets
AT4G35870	1683.55	1.02921	0.104097	9.88695	4.74261e-23	9.29809e-22	UBP5 targets
AT1G19650	281.257	1.45228	0.146897	9.88639	4.76935e-23	9.3418e-22	UBP5 targets
AT4G33200	254.77	1.5036	0.152175	9.88073	5.04644e-23	9.87533e-22	UBP5 targets
AT2G45260	424.662	1.20568	0.122039	9.87946	5.11094e-23	9.98296e-22	UBP5 targets
AT2G45270	424.662	1.20568	0.122039	9.87946	5.11094e-23	9.98296e-22	UBP5 targets
AT3G43520	705.534	0.968553	0.0980452	9.87865	5.15244e-23	1.00547e-21	UBP5 targets
AT1G60620	658.883	1.18152	0.119612	9.87791	5.19046e-23	1.01195e-21	UBP5 targets
AT2G34690	209.865	1.68247	0.170355	9.87621	5.27917e-23	1.02829e-21	UBP5 targets
AT3G56090	959.211	0.926944	0.0938625	9.87555	5.31414e-23	1.03414e-21	UBP5 targets
AT4G19230	1783.31	-0.899747	0.0911176	-9.87456	5.36654e-23	1.04337e-21	Non-UBP5 targets
AT3G03110	915.157	0.939495	0.0951616	9.87262	5.47171e-23	1.06284e-21	UBP5 targets
AT2G21480	1798.91	-0.827524	0.0838338	-9.871	5.56085e-23	1.07816e-21	Non-UBP5 targets
AT2G21490	1798.91	-0.827524	0.0838338	-9.871	5.56085e-23	1.07816e-21	Non-UBP5 targets
AT3G56630	1580.92	0.759241	0.0769397	9.868	5.72967e-23	1.10987e-21	UBP5 targets
AT1G34020	197.857	1.56686	0.158791	9.86746	5.76062e-23	1.11483e-21	UBP5 targets
AT2G21500	3261.87	-0.716735	0.0726568	-9.86466	5.92365e-23	1.14533e-21	Non-UBP5 targets
AT4G20690	3506.71	-0.743987	0.0754472	-9.86104	6.14121e-23	1.18304e-21	Non-UBP5 targets
AT4G20700	3506.71	-0.743987	0.0754472	-9.86104	6.14121e-23	1.18304e-21	UBP5 targets
AT4G20703	3506.71	-0.743987	0.0754472	-9.86104	6.14121e-23	1.18304e-21	UBP5 targets
AT4G20707	3506.71	-0.743987	0.0754472	-9.86104	6.14121e-23	1.18304e-21	UBP5 targets
AT4G25430	2797.59	-0.62888	0.0637847	-9.85941	6.24132e-23	1.20013e-21	Non-UBP5 targets
AT4G25433	2797.59	-0.62888	0.0637847	-9.85941	6.24132e-23	1.20013e-21	Non-UBP5 targets
AT5G19700	1880	-0.996589	0.101101	-9.85736	6.3703e-23	1.22381e-21	Non-UBP5 targets
AT1G63170	143.575	1.79684	0.18231	9.85594	6.46083e-23	1.24007e-21	UBP5 targets
AT1G68620	894.271	-1.38064	0.140083	-9.85584	6.46732e-23	1.24018e-21	Non-UBP5 targets
AT5G11590	1543.13	-1.3254	0.134496	-9.85463	6.54558e-23	1.25404e-21	Non-UBP5 targets
AT2G24762	1011.13	-1.04483	0.106041	-9.85301	6.65197e-23	1.27326e-21	Non-UBP5 targets
AT1G02870	375.972	1.31903	0.133911	9.85011	6.84717e-23	1.30825e-21	UBP5 targets
AT1G04153	375.972	1.31903	0.133911	9.85011	6.84717e-23	1.30825e-21	UBP5 targets
AT3G51980	916.565	1.09031	0.110811	9.83943	7.61442e-23	1.4522e-21	UBP5 targets
AT3G51990	916.565	1.09031	0.110811	9.83943	7.61442e-23	1.4522e-21	UBP5 targets
AT5G27395	188.966	1.86335	0.189398	9.83823	7.70547e-23	1.46823e-21	UBP5 targets
AT1G80550	908.316	0.995353	0.101289	9.82684	8.62825e-23	1.6396e-21	UBP5 targets
AT1G80555	908.316	0.995353	0.101289	9.82684	8.62825e-23	1.6396e-21	UBP5 targets
AT1G80560	908.316	0.995353	0.101289	9.82684	8.62825e-23	1.6396e-21	UBP5 targets
AT4G01650	259.272	1.48438	0.151128	9.82201	9.05229e-23	1.71863e-21	UBP5 targets
AT1G80280	947.641	-0.916852	0.0933714	-9.81942	9.28788e-23	1.76176e-21	Non-UBP5 targets
AT5G40740	363.745	1.18698	0.120908	9.81722	9.49278e-23	1.79901e-21	UBP5 targets
AT1G60690	492.518	1.19937	0.122189	9.81572	9.63435e-23	1.82419e-21	UBP5 targets
AT4G04880	280.11	1.38256	0.140898	9.81245	9.95239e-23	1.88271e-21	UBP5 targets
AT4G28720	1602.31	-1.24911	0.127332	-9.80987	1.02098e-22	1.92967e-21	Non-UBP5 targets
AT5G07020	269.184	1.4122	0.144005	9.80658	1.05487e-22	1.99193e-21	UBP5 targets
AT3G62760	1122.54	-0.927848	0.0946363	-9.80437	1.07823e-22	2.03421e-21	Non-UBP5 targets
AT3G06300	537.685	1.12836	0.115125	9.80122	1.11234e-22	2.09669e-21	UBP5 targets
AT4G31200	387.741	1.25366	0.12794	9.79882	1.13914e-22	2.14335e-21	UBP5 targets
AT4G31210	387.741	1.25366	0.12794	9.79882	1.13914e-22	2.14335e-21	UBP5 targets
AT3G03515	395.893	1.24381	0.127023	9.792	1.21864e-22	2.28883e-21	Non-UBP5 targets
AT3G17626	395.893	1.24381	0.127023	9.792	1.21864e-22	2.28883e-21	UBP5 targets
AT3G60820	727.592	1.06175	0.108451	9.79015	1.24107e-22	2.32681e-21	UBP5 targets
AT3G60830	727.592	1.06175	0.108451	9.79015	1.24107e-22	2.32681e-21	UBP5 targets
AT2G28650	1205.14	0.942251	0.0963067	9.78385	1.32085e-22	2.47418e-21	UBP5 targets
AT3G24518	781.218	-1.10726	0.113206	-9.78096	1.35914e-22	2.54137e-21	Non-UBP5 targets
AT3G24520	781.218	-1.10726	0.113206	-9.78096	1.35914e-22	2.54137e-21	Non-UBP5 targets
AT1G51310	601.893	1.21919	0.124659	9.78023	1.36902e-22	2.55757e-21	Non-UBP5 targets
AT5G67400	3080.9	-1.01841	0.104141	-9.7792	1.38305e-22	2.57691e-21	Non-UBP5 targets
AT5G67410	3080.9	-1.01841	0.104141	-9.7792	1.38305e-22	2.57691e-21	UBP5 targets
AT5G67411	3080.9	-1.01841	0.104141	-9.7792	1.38305e-22	2.57691e-21	UBP5 targets
AT3G01690	2980.93	-0.916744	0.0937617	-9.77739	1.40801e-22	2.61414e-21	Non-UBP5 targets
AT3G01700	2980.93	-0.916744	0.0937617	-9.77739	1.40801e-22	2.61414e-21	Non-UBP5 targets
AT3G01705	2980.93	-0.916744	0.0937617	-9.77739	1.40801e-22	2.61414e-21	Non-UBP5 targets
AT3G01710	2980.93	-0.916744	0.0937617	-9.77739	1.40801e-22	2.61414e-21	Non-UBP5 targets
AT1G05370	716.939	-1.13736	0.116329	-9.77714	1.41148e-22	2.61828e-21	Non-UBP5 targets
AT4G22550	563.917	1.16865	0.119606	9.77083	1.5021e-22	2.78385e-21	UBP5 targets
AT3G01520	3025.01	-1.01277	0.103653	-9.77075	1.50339e-22	2.78385e-21	Non-UBP5 targets
AT4G23040	236.209	1.77105	0.181445	9.76081	1.65832e-22	3.06583e-21	UBP5 targets
AT1G70900	104.028	2.20005	0.225397	9.76079	1.65859e-22	3.06583e-21	UBP5 targets
AT2G38185	199.439	1.59246	0.16323	9.75592	1.74018e-22	3.21382e-21	UBP5 targets
AT4G02810	1395.83	-0.777412	0.0797038	-9.75376	1.77751e-22	3.27701e-21	Non-UBP5 targets
AT4G02820	1395.83	-0.777412	0.0797038	-9.75376	1.77751e-22	3.27701e-21	UBP5 targets
AT5G56870	2404.71	-0.725343	0.0743784	-9.75207	1.80746e-22	3.32639e-21	Non-UBP5 targets
AT5G56880	2404.71	-0.725343	0.0743784	-9.75207	1.80746e-22	3.32639e-21	Non-UBP5 targets
AT1G04557	1448.79	0.801915	0.082241	9.75079	1.83034e-22	3.35674e-21	Non-UBP5 targets
AT1G07060	1448.79	0.801915	0.082241	9.75079	1.83034e-22	3.35674e-21	UBP5 targets
AT1G07070	1448.79	0.801915	0.082241	9.75079	1.83034e-22	3.35674e-21	UBP5 targets
AT1G07080	1448.79	0.801915	0.082241	9.75079	1.83034e-22	3.35674e-21	UBP5 targets
AT4G00970	617.706	-1.08148	0.110914	-9.75059	1.83402e-22	3.36055e-21	Non-UBP5 targets
AT5G16220	393.231	1.28452	0.131745	9.75005	1.84369e-22	3.37534e-21	UBP5 targets
AT3G08100	1251.45	-0.862212	0.0884692	-9.7459	1.92074e-22	3.51028e-21	Non-UBP5 targets
AT3G50190	1251.45	-0.862212	0.0884692	-9.7459	1.92074e-22	3.51028e-21	Non-UBP5 targets
AT4G01110	945.249	-1.04193	0.106929	-9.74409	1.95532e-22	3.57036e-21	Non-UBP5 targets
AT4G28190	1967.81	-1.03725	0.106468	-9.74232	1.98963e-22	3.62987e-21	Non-UBP5 targets
AT2G46630	1698.05	-0.900347	0.0924988	-9.73361	2.1676e-22	3.95112e-21	Non-UBP5 targets
AT3G13275	1112.98	0.97784	0.100498	9.72993	2.2474e-22	4.0895e-21	UBP5 targets
AT3G13277	1112.98	0.97784	0.100498	9.72993	2.2474e-22	4.0895e-21	UBP5 targets
AT1G09210	1928.4	0.766718	0.0788078	9.72897	2.26883e-22	4.12492e-21	UBP5 targets
AT5G01270	275.776	1.441	0.148127	9.72816	2.28692e-22	4.1542e-21	UBP5 targets
AT1G47610	1327.75	-0.846318	0.0870379	-9.72356	2.39273e-22	4.34265e-21	Non-UBP5 targets
AT3G01990	3121.76	-0.65829	0.0677058	-9.7228	2.41051e-22	4.36738e-21	Non-UBP5 targets
AT3G02000	3121.76	-0.65829	0.0677058	-9.7228	2.41051e-22	4.36738e-21	Non-UBP5 targets
AT2G44770	324.466	1.67245	0.172169	9.71397	2.62894e-22	4.75903e-21	UBP5 targets
AT4G25490	1381.38	-1.28707	0.13253	-9.7115	2.69346e-22	4.87165e-21	Non-UBP5 targets
AT2G33610	397.521	1.2171	0.125328	9.71132	2.69824e-22	4.87609e-21	UBP5 targets
AT1G08110	322.757	1.49003	0.153447	9.71041	2.72241e-22	4.91503e-21	UBP5 targets
AT2G25660	951.897	0.948495	0.0976789	9.71033	2.72447e-22	4.91503e-21	UBP5 targets
AT1G05560	2377.96	-0.935695	0.0963711	-9.7093	2.75227e-22	4.95667e-21	Non-UBP5 targets
AT1G05562	2377.96	-0.935695	0.0963711	-9.7093	2.75227e-22	4.95667e-21	Non-UBP5 targets
AT5G27550	471.973	1.32611	0.136584	9.70912	2.75718e-22	4.95702e-21	UBP5 targets
AT5G27560	471.973	1.32611	0.136584	9.70912	2.75718e-22	4.95702e-21	Non-UBP5 targets
AT5G50300	1902.55	-0.762459	0.07854	-9.70791	2.78997e-22	5.01169e-21	Non-UBP5 targets
AT4G27380	718.758	1.05226	0.108409	9.70637	2.83233e-22	5.08343e-21	UBP5 targets
AT5G41360	376.051	1.58246	0.163091	9.70297	2.92842e-22	5.25141e-21	UBP5 targets
AT2G42340	583.884	1.54487	0.159239	9.70158	2.96859e-22	5.31891e-21	UBP5 targets
AT5G67580	496.684	1.08165	0.111523	9.69889	3.04785e-22	5.44827e-21	UBP5 targets
AT5G67590	496.684	1.08165	0.111523	9.69889	3.04785e-22	5.44827e-21	UBP5 targets
AT4G21430	421.077	1.20038	0.123765	9.69887	3.04856e-22	5.44827e-21	UBP5 targets
AT4G18540	895.057	-0.951091	0.0981628	-9.68892	3.36074e-22	6.00107e-21	Non-UBP5 targets
AT2G44760	960.714	0.984086	0.101571	9.68862	3.37045e-22	6.01331e-21	UBP5 targets
AT4G32880	2449.36	-0.7207	0.0743922	-9.68784	3.39628e-22	6.05424e-21	Non-UBP5 targets
AT5G38110	235.83	1.56286	0.161328	9.68746	3.40895e-22	6.07169e-21	UBP5 targets
AT5G13370	3183.98	-0.704973	0.0727802	-9.68632	3.4471e-22	6.12406e-21	Non-UBP5 targets
AT5G13380	3183.98	-0.704973	0.0727802	-9.68632	3.4471e-22	6.12406e-21	Non-UBP5 targets
AT5G13390	3183.98	-0.704973	0.0727802	-9.68632	3.4471e-22	6.12406e-21	UBP5 targets
AT2G14740	402.259	1.27047	0.131167	9.68591	3.46112e-22	6.14249e-21	UBP5 targets
AT1G64430	469.45	1.11713	0.115337	9.68585	3.46331e-22	6.14249e-21	Non-UBP5 targets
AT2G46150	1931.87	-1.03101	0.106462	-9.68429	3.51644e-22	6.22621e-21	Non-UBP5 targets
AT2G46160	1931.87	-1.03101	0.106462	-9.68429	3.51644e-22	6.22621e-21	Non-UBP5 targets
AT1G02100	2051.47	-0.890259	0.0920127	-9.67539	3.83631e-22	6.78684e-21	Non-UBP5 targets
AT5G37055	2373.75	-0.90973	0.0940335	-9.67453	3.86873e-22	6.8327e-21	UBP5 targets
AT5G37060	2373.75	-0.90973	0.0940335	-9.67453	3.86873e-22	6.8327e-21	Non-UBP5 targets
AT1G02820	629.507	-1.03441	0.106957	-9.67127	3.99376e-22	7.04169e-21	Non-UBP5 targets
AT1G02830	629.507	-1.03441	0.106957	-9.67127	3.99376e-22	7.04169e-21	Non-UBP5 targets
AT5G17670	584.642	1.31552	0.136049	9.66946	4.06524e-22	7.1617e-21	Non-UBP5 targets
AT4G35295	398.322	1.31744	0.136292	9.66633	4.19156e-22	7.37806e-21	UBP5 targets
AT1G63940	260.59	1.41199	0.146141	9.66184	4.37921e-22	7.70191e-21	UBP5 targets
AT4G29000	524.087	1.2608	0.130495	9.66168	4.38617e-22	7.70771e-21	UBP5 targets
AT2G02000	637.081	-1.00931	0.104502	-9.65836	4.53063e-22	7.95491e-21	Non-UBP5 targets
AT1G52870	774.698	1.32852	0.137617	9.65376	4.73842e-22	8.31281e-21	UBP5 targets
AT5G23380	576.21	1.23967	0.128523	9.64548	5.13719e-22	9.00487e-21	UBP5 targets
AT2G40780	569.269	1.10618	0.114726	9.64195	5.31697e-22	9.31223e-21	UBP5 targets
AT5G08495	781.305	0.901892	0.0935428	9.6415	5.34029e-22	9.31426e-21	Non-UBP5 targets
AT5G08515	781.305	0.901892	0.0935428	9.6415	5.34029e-22	9.31426e-21	Non-UBP5 targets
AT5G08525	781.305	0.901892	0.0935428	9.6415	5.34029e-22	9.31426e-21	Non-UBP5 targets
AT5G56360	781.305	0.901892	0.0935428	9.6415	5.34029e-22	9.31426e-21	UBP5 targets
AT5G56365	781.305	0.901892	0.0935428	9.6415	5.34029e-22	9.31426e-21	Non-UBP5 targets
AT3G45900	322.507	1.83795	0.190636	9.64115	5.35868e-22	9.33859e-21	UBP5 targets
AT3G25040	172.898	1.77999	0.184644	9.64009	5.41394e-22	9.42707e-21	UBP5 targets
AT4G12330	1434.93	-0.978665	0.101526	-9.63951	5.44459e-22	9.4726e-21	Non-UBP5 targets
AT3G02495	586.562	1.12599	0.116857	9.63569	5.65111e-22	9.80754e-21	UBP5 targets
AT3G12260	586.562	1.12599	0.116857	9.63569	5.65111e-22	9.80754e-21	UBP5 targets
AT3G12270	586.562	1.12599	0.116857	9.63569	5.65111e-22	9.80754e-21	Non-UBP5 targets
AT4G17550	757.468	1.19516	0.124037	9.63552	5.66066e-22	9.80792e-21	UBP5 targets
AT4G17560	757.468	1.19516	0.124037	9.63552	5.66066e-22	9.80792e-21	UBP5 targets
AT5G54910	529.283	1.32489	0.137527	9.63371	5.76101e-22	9.96536e-21	UBP5 targets
AT5G54920	529.283	1.32489	0.137527	9.63371	5.76101e-22	9.96536e-21	UBP5 targets
AT1G33270	462.373	1.11051	0.115297	9.63173	5.87297e-22	1.01507e-20	UBP5 targets
AT1G75340	785.94	1.27667	0.132661	9.62358	6.35767e-22	1.09704e-20	UBP5 targets
AT1G75350	785.94	1.27667	0.132661	9.62358	6.35767e-22	1.09704e-20	UBP5 targets
AT2G38940	1905.81	-0.732675	0.0761715	-9.61876	6.66311e-22	1.1488e-20	Non-UBP5 targets
AT1G64050	285.327	1.49318	0.155239	9.61858	6.67445e-22	1.14981e-20	UBP5 targets
AT2G36070	278.587	1.31489	0.136729	9.61678	6.79273e-22	1.16923e-20	UBP5 targets
AT2G38880	230.559	1.52959	0.159072	9.61573	6.86211e-22	1.1802e-20	UBP5 targets
AT3G08515	273.306	1.48151	0.154109	9.61339	7.02002e-22	1.20539e-20	Non-UBP5 targets
AT3G55520	273.306	1.48151	0.154109	9.61339	7.02002e-22	1.20539e-20	Non-UBP5 targets
AT1G50240	429.729	1.19011	0.123802	9.61304	7.04379e-22	1.20848e-20	UBP5 targets
AT4G35860	771.498	1.18122	0.122912	9.61023	7.23889e-22	1.24094e-20	UBP5 targets
AT5G58440	1108.86	0.818569	0.0852101	9.60649	7.50677e-22	1.28477e-20	UBP5 targets
AT5G58450	1108.86	0.818569	0.0852101	9.60649	7.50677e-22	1.28477e-20	UBP5 targets
AT4G13010	318.392	1.45121	0.151086	9.60522	7.59941e-22	1.29957e-20	Non-UBP5 targets
AT5G48760	1157.72	0.902305	0.0939512	9.60397	7.69224e-22	1.31437e-20	Non-UBP5 targets
AT5G20600	633.775	1.09302	0.113834	9.60196	7.8442e-22	1.33816e-20	UBP5 targets
AT5G20610	633.775	1.09302	0.113834	9.60196	7.8442e-22	1.33816e-20	UBP5 targets
AT3G53040	1079.31	-0.910604	0.0948622	-9.59923	8.05454e-22	1.37197e-20	Non-UBP5 targets
AT5G51630	1114.49	1.25957	0.131216	9.59922	8.05546e-22	1.37197e-20	UBP5 targets
AT1G53170	920.513	-1.3274	0.138317	-9.59681	8.24552e-22	1.40246e-20	Non-UBP5 targets
AT1G22270	1170.13	1.04591	0.108987	9.5967	8.25447e-22	1.40246e-20	UBP5 targets
AT1G22275	1170.13	1.04591	0.108987	9.5967	8.25447e-22	1.40246e-20	UBP5 targets
AT1G74110	1101.28	-0.855521	0.0891651	-9.5948	8.40791e-22	1.42738e-20	Non-UBP5 targets
AT4G18440	476.254	1.10244	0.114924	9.59274	8.57752e-22	1.45499e-20	UBP5 targets
AT1G79970	280.838	1.30766	0.136368	9.58922	8.87512e-22	1.50426e-20	UBP5 targets
AT5G17860	975.203	-1.06123	0.110704	-9.58621	9.13823e-22	1.54761e-20	Non-UBP5 targets
AT1G64780	2255.01	-1.14567	0.119516	-9.58588	9.16684e-22	1.5512e-20	Non-UBP5 targets
AT2G01980	514.389	1.08623	0.113329	9.58473	9.27004e-22	1.5674e-20	UBP5 targets
AT3G57350	167.013	1.63077	0.170202	9.58138	9.57546e-22	1.61774e-20	UBP5 targets
AT5G12320	429.687	1.17237	0.122368	9.58076	9.63368e-22	1.62627e-20	UBP5 targets
AT2G45690	429.272	1.28329	0.13399	9.57749	9.9429e-22	1.67578e-20	UBP5 targets
AT2G45695	429.272	1.28329	0.13399	9.57749	9.9429e-22	1.67578e-20	UBP5 targets
AT2G45400	1206.22	-1.05891	0.110589	-9.57521	1.01653e-21	1.71189e-20	Non-UBP5 targets
AT3G60620	281.146	1.43606	0.149991	9.57431	1.02537e-21	1.7254e-20	UBP5 targets
AT2G46840	1437.61	-0.836196	0.087366	-9.57118	1.05691e-21	1.77374e-20	Non-UBP5 targets
AT2G46850	1437.61	-0.836196	0.087366	-9.57118	1.05691e-21	1.77374e-20	Non-UBP5 targets
AT5G03460	957.972	0.829412	0.0866575	9.57116	1.05717e-21	1.77374e-20	UBP5 targets
AT1G73400	197.796	1.54573	0.161499	9.57113	1.05748e-21	1.77374e-20	Non-UBP5 targets
AT1G58200	510.892	1.40148	0.14649	9.56706	1.09986e-21	1.84189e-20	UBP5 targets
AT1G58210	510.892	1.40148	0.14649	9.56706	1.09986e-21	1.84189e-20	UBP5 targets
AT3G01680	2022.63	-0.769913	0.0804896	-9.56537	1.11797e-21	1.87073e-20	Non-UBP5 targets
AT1G14020	335.334	1.20166	0.125648	9.56373	1.13585e-21	1.89914e-20	UBP5 targets
AT2G03090	1032.92	-0.893799	0.0934673	-9.56269	1.14738e-21	1.9169e-20	Non-UBP5 targets
AT3G01660	1792.63	-0.883183	0.0923954	-9.55873	1.19214e-21	1.9885e-20	Non-UBP5 targets
AT3G01670	1792.63	-0.883183	0.0923954	-9.55873	1.19214e-21	1.9885e-20	Non-UBP5 targets
AT5G41950	874.243	0.940315	0.0983947	9.55656	1.21734e-21	2.02893e-20	Non-UBP5 targets
AT3G54170	222.497	1.53861	0.161021	9.55531	1.23219e-21	2.05205e-20	UBP5 targets
AT1G01110	1298.98	-0.79827	0.083566	-9.55256	1.26525e-21	2.10545e-20	Non-UBP5 targets
AT1G09290	426.009	1.11463	0.116711	9.55033	1.29278e-21	2.14955e-20	UBP5 targets
AT4G33210	493.776	1.2219	0.127948	9.54999	1.29707e-21	2.15499e-20	UBP5 targets
AT5G18440	331.929	1.26945	0.132959	9.54766	1.32664e-21	2.20238e-20	UBP5 targets
AT4G13460	623.492	1.04434	0.109396	9.54645	1.34216e-21	2.22638e-20	Non-UBP5 targets
AT4G31500	1524.45	-1.05317	0.110326	-9.54595	1.34868e-21	2.23543e-20	Non-UBP5 targets
AT4G29960	283.434	1.29577	0.135758	9.54468	1.36535e-21	2.26127e-20	UBP5 targets
AT3G10605	1077.32	0.832307	0.0872573	9.53854	1.44855e-21	2.39342e-20	UBP5 targets
AT3G10610	1077.32	0.832307	0.0872573	9.53854	1.44855e-21	2.39342e-20	UBP5 targets
AT3G10620	1077.32	0.832307	0.0872573	9.53854	1.44855e-21	2.39342e-20	UBP5 targets
AT3G29670	367.898	-1.28798	0.135041	-9.53771	1.46027e-21	2.41088e-20	Non-UBP5 targets
AT2G30800	381.042	1.30289	0.136627	9.53614	1.48249e-21	2.44564e-20	UBP5 targets
AT1G14687	614.977	-1.13479	0.119034	-9.53331	1.52352e-21	2.51136e-20	Non-UBP5 targets
AT2G02050	156.742	1.74804	0.183398	9.53136	1.5524e-21	2.55696e-20	UBP5 targets
AT1G28760	445.452	1.13052	0.118629	9.52988	1.57463e-21	2.59154e-20	UBP5 targets
AT3G52770	1004.02	-1.01878	0.106946	-9.52614	1.63238e-21	2.68449e-20	Non-UBP5 targets
AT1G53163	997.952	-0.996109	0.104585	-9.52438	1.66035e-21	2.72835e-20	Non-UBP5 targets
AT5G19660	893.203	0.897105	0.0943052	9.51278	1.85632e-21	3.048e-20	UBP5 targets
AT5G42470	190.414	1.55732	0.16372	9.51214	1.86787e-21	3.06456e-20	UBP5 targets
AT4G34730	1588.34	0.784296	0.0824617	9.51103	1.88776e-21	3.09478e-20	UBP5 targets
AT4G14740	1560.34	-0.803273	0.084458	-9.51093	1.88972e-21	3.09557e-20	Non-UBP5 targets
AT1G04625	1743.99	0.702311	0.0738446	9.51066	1.89453e-21	3.10104e-20	Non-UBP5 targets
AT4G15200	1365.24	-0.772046	0.0812095	-9.50685	1.96516e-21	3.21165e-20	Non-UBP5 targets
AT4G15210	1365.24	-0.772046	0.0812095	-9.50685	1.96516e-21	3.21165e-20	Non-UBP5 targets
AT5G09355	1279.7	0.905664	0.0952898	9.50431	2.01381e-21	3.28349e-20	Non-UBP5 targets
AT5G65350	1279.7	0.905664	0.0952898	9.50431	2.01381e-21	3.28349e-20	UBP5 targets
AT5G65360	1279.7	0.905664	0.0952898	9.50431	2.01381e-21	3.28349e-20	UBP5 targets
AT4G06210	459.46	1.30228	0.137088	9.49955	2.10791e-21	3.4316e-20	UBP5 targets
AT4G14700	459.46	1.30228	0.137088	9.49955	2.10791e-21	3.4316e-20	UBP5 targets
AT3G49660	1229.17	0.943565	0.0993514	9.49724	2.15524e-21	3.50594e-20	UBP5 targets
AT1G65060	477.494	-1.27354	0.134118	-9.49565	2.1885e-21	3.55728e-20	Non-UBP5 targets
AT1G32760	652.678	1.36483	0.143752	9.49435	2.21592e-21	3.59907e-20	UBP5 targets
AT3G01516	2330.47	-1.12336	0.118339	-9.49276	2.25004e-21	3.65167e-20	Non-UBP5 targets
AT5G04190	2571.97	-1.01792	0.107241	-9.49196	2.26741e-21	3.67135e-20	Non-UBP5 targets
AT5G04200	2571.97	-1.01792	0.107241	-9.49196	2.26741e-21	3.67135e-20	Non-UBP5 targets
AT5G04210	2571.97	-1.01792	0.107241	-9.49196	2.26741e-21	3.67135e-20	Non-UBP5 targets
AT3G63430	4993.39	-0.867285	0.0913859	-9.49036	2.30245e-21	3.71664e-20	Non-UBP5 targets
AT3G63440	4993.39	-0.867285	0.0913859	-9.49036	2.30245e-21	3.71664e-20	UBP5 targets
AT3G63445	4993.39	-0.867285	0.0913859	-9.49036	2.30245e-21	3.71664e-20	UBP5 targets
AT3G63450	4993.39	-0.867285	0.0913859	-9.49036	2.30245e-21	3.71664e-20	Non-UBP5 targets
AT5G48030	442.236	1.12507	0.118568	9.4888	2.33702e-21	3.76665e-20	UBP5 targets
AT5G48040	442.236	1.12507	0.118568	9.4888	2.33702e-21	3.76665e-20	UBP5 targets
AT5G53740	908.116	-0.865237	0.0911872	-9.48857	2.34218e-21	3.76918e-20	Non-UBP5 targets
AT5G53742	908.116	-0.865237	0.0911872	-9.48857	2.34218e-21	3.76918e-20	Non-UBP5 targets
AT4G30935	1383.36	0.78544	0.0827922	9.48688	2.38046e-21	3.82786e-20	UBP5 targets
AT1G65470	248.288	1.47882	0.155897	9.48587	2.4036e-21	3.86211e-20	UBP5 targets
AT5G03985	3034.27	-0.735502	0.0775403	-9.48542	2.41401e-21	3.86701e-20	Non-UBP5 targets
AT5G25460	3034.27	-0.735502	0.0775403	-9.48542	2.41401e-21	3.86701e-20	Non-UBP5 targets
AT5G25470	3034.27	-0.735502	0.0775403	-9.48542	2.41401e-21	3.86701e-20	Non-UBP5 targets
AT5G25475	3034.27	-0.735502	0.0775403	-9.48542	2.41401e-21	3.86701e-20	Non-UBP5 targets
AT2G14720	588.792	1.20157	0.126699	9.48368	2.45474e-21	3.92927e-20	UBP5 targets
AT5G61460	704.398	1.09014	0.114987	9.48059	2.52839e-21	4.04407e-20	UBP5 targets
AT1G55140	386.703	1.19534	0.126108	9.47869	2.57487e-21	4.11216e-20	UBP5 targets
AT1G55150	386.703	1.19534	0.126108	9.47869	2.57487e-21	4.11216e-20	UBP5 targets
AT4G19900	1090.79	0.89371	0.0943846	9.46882	2.83033e-21	4.51671e-20	UBP5 targets
AT3G14200	661.496	1.02469	0.10822	9.46859	2.83639e-21	4.52295e-20	UBP5 targets
AT1G14590	260.005	1.5478	0.163478	9.46792	2.85472e-21	4.54872e-20	UBP5 targets
AT4G11140	1715.6	-1.12784	0.119126	-9.46762	2.86294e-21	4.55837e-20	Non-UBP5 targets
AT3G14310	1469.25	-1.23251	0.130223	-9.46462	2.94638e-21	4.68766e-20	Non-UBP5 targets
AT3G01870	992.122	-0.931577	0.0984345	-9.46392	2.96613e-21	4.71553e-20	Non-UBP5 targets
AT1G76360	1628.96	-0.842872	0.0890647	-9.46359	2.97542e-21	4.72672e-20	Non-UBP5 targets
AT1G30250	538.306	-1.02941	0.108777	-9.46351	2.9778e-21	4.72693e-20	Non-UBP5 targets
AT1G50490	237.773	1.52839	0.161617	9.45682	3.17438e-21	5.03517e-20	UBP5 targets
AT5G20740	2182.2	-1.25918	0.133164	-9.45579	3.20599e-21	5.08148e-20	Non-UBP5 targets
AT5G35715	704.492	-1.01262	0.1071	-9.45494	3.23209e-21	5.11898e-20	Non-UBP5 targets
AT5G09610	639.68	-1.2835	0.135813	-9.45053	3.37126e-21	5.33537e-20	Non-UBP5 targets
AT3G24315	237.232	1.55525	0.164594	9.44905	3.41926e-21	5.40727e-20	Non-UBP5 targets
AT1G17440	305.092	1.26112	0.133516	9.44542	3.53981e-21	5.5937e-20	UBP5 targets
AT2G40770	868.641	0.846786	0.089652	9.44525	3.5455e-21	5.59579e-20	UBP5 targets
AT2G28450	1076.23	0.855277	0.090552	9.44515	3.54912e-21	5.59579e-20	UBP5 targets
AT2G28460	1076.23	0.855277	0.090552	9.44515	3.54912e-21	5.59579e-20	Non-UBP5 targets
AT1G67785	310.22	1.2869	0.13626	9.44439	3.5747e-21	5.62347e-20	UBP5 targets
AT1G67790	310.22	1.2869	0.13626	9.44439	3.5747e-21	5.62347e-20	Non-UBP5 targets
AT1G67792	310.22	1.2869	0.13626	9.44439	3.5747e-21	5.62347e-20	Non-UBP5 targets
AT1G21540	1482.38	-0.878875	0.0930992	-9.4402	3.72074e-21	5.84882e-20	Non-UBP5 targets
AT5G41130	1293.48	0.922897	0.0977676	9.4397	3.73837e-21	5.87215e-20	UBP5 targets
AT4G17440	1600.87	0.987977	0.10471	9.43533	3.89768e-21	6.11782e-20	UBP5 targets
AT1G55130	566.154	1.10983	0.117628	9.4351	3.90619e-21	6.12659e-20	Non-UBP5 targets
AT1G02965	1030.49	1.04864	0.111171	9.43271	3.99641e-21	6.26343e-20	UBP5 targets
AT3G03480	1716.69	-0.838755	0.0889236	-9.4323	4.01178e-21	6.27815e-20	Non-UBP5 targets
AT3G03490	1716.69	-0.838755	0.0889236	-9.4323	4.01178e-21	6.27815e-20	UBP5 targets
AT5G35732	1658.51	-0.976089	0.103494	-9.43138	4.04728e-21	6.32429e-20	Non-UBP5 targets
AT5G35735	1658.51	-0.976089	0.103494	-9.43138	4.04728e-21	6.32429e-20	Non-UBP5 targets
AT1G24120	176.134	1.69632	0.179888	9.4299	4.10464e-21	6.40916e-20	UBP5 targets
AT1G74560	453.521	1.13254	0.120119	9.42846	4.16143e-21	6.48337e-20	UBP5 targets
AT1G74570	453.521	1.13254	0.120119	9.42846	4.16143e-21	6.48337e-20	UBP5 targets
AT1G74580	453.521	1.13254	0.120119	9.42846	4.16143e-21	6.48337e-20	UBP5 targets
AT4G04770	255.698	1.74159	0.184757	9.42638	4.24469e-21	6.6082e-20	Non-UBP5 targets
AT5G28050	295.532	1.32155	0.140219	9.42493	4.30411e-21	6.69574e-20	UBP5 targets
AT3G04480	1231.31	0.821251	0.0871407	9.42443	4.32436e-21	6.71234e-20	UBP5 targets
AT3G04485	1231.31	0.821251	0.0871407	9.42443	4.32436e-21	6.71234e-20	UBP5 targets
AT3G04490	1231.31	0.821251	0.0871407	9.42443	4.32436e-21	6.71234e-20	Non-UBP5 targets
AT1G02740	664.046	0.954092	0.10125	9.42311	4.37908e-21	6.78726e-20	UBP5 targets
AT1G02750	664.046	0.954092	0.10125	9.42311	4.37908e-21	6.78726e-20	UBP5 targets
AT2G20840	406.744	1.24871	0.132535	9.42178	4.43489e-21	6.86869e-20	UBP5 targets
AT3G05215	2699.6	-0.846946	0.0898941	-9.4216	4.44269e-21	6.87064e-20	Non-UBP5 targets
AT3G27250	2699.6	-0.846946	0.0898941	-9.4216	4.44269e-21	6.87064e-20	Non-UBP5 targets
AT3G63093	831.046	-1.03482	0.10997	-9.41008	4.95781e-21	7.65601e-20	Non-UBP5 targets
AT3G63095	831.046	-1.03482	0.10997	-9.41008	4.95781e-21	7.65601e-20	Non-UBP5 targets
AT4G30000	637.578	1.30805	0.139012	9.40964	4.97853e-21	7.67672e-20	UBP5 targets
AT4G30010	637.578	1.30805	0.139012	9.40964	4.97853e-21	7.67672e-20	UBP5 targets
AT3G56430	560.725	1.26925	0.134952	9.40523	5.19168e-21	7.99367e-20	UBP5 targets
AT3G56440	560.725	1.26925	0.134952	9.40523	5.19168e-21	7.99367e-20	UBP5 targets
AT1G30240	186.121	1.53195	0.162956	9.40104	5.40241e-21	8.31204e-20	UBP5 targets
AT3G07190	287.129	1.29549	0.137811	9.4005	5.43048e-21	8.34911e-20	UBP5 targets
AT5G58850	2320.37	-0.694259	0.0738705	-9.39832	5.54416e-21	8.51145e-20	Non-UBP5 targets
AT5G58860	2320.37	-0.694259	0.0738705	-9.39832	5.54416e-21	8.51145e-20	Non-UBP5 targets
AT2G31970	315.517	1.34701	0.143358	9.39613	5.66068e-21	8.68398e-20	UBP5 targets
AT1G66750	224.455	1.51805	0.161571	9.39558	5.6906e-21	8.72352e-20	UBP5 targets
AT5G64905	1610.64	-0.779666	0.0830121	-9.3922	5.87624e-21	8.99497e-20	Non-UBP5 targets
AT5G64910	1610.64	-0.779666	0.0830121	-9.3922	5.87624e-21	8.99497e-20	Non-UBP5 targets
AT1G28230	1069.25	-0.998651	0.106358	-9.38951	6.02809e-21	9.22069e-20	Non-UBP5 targets
AT5G54650	2062.45	0.743714	0.0792231	9.38759	6.13891e-21	9.38337e-20	UBP5 targets
AT1G69530	1770.73	-0.98474	0.104913	-9.38622	6.21951e-21	9.49276e-20	Non-UBP5 targets
AT1G69540	1770.73	-0.98474	0.104913	-9.38622	6.21951e-21	9.49276e-20	Non-UBP5 targets
AT1G68360	1250.98	-1.09014	0.116147	-9.38593	6.23626e-21	9.51143e-20	Non-UBP5 targets
AT5G56210	281.827	1.57961	0.1683	9.38568	6.25093e-21	9.52688e-20	UBP5 targets
AT5G05930	355.824	1.2732	0.135656	9.38551	6.26111e-21	9.53549e-20	UBP5 targets
AT5G48500	812.51	-1.01262	0.107928	-9.38238	6.4503e-21	9.81651e-20	Non-UBP5 targets
AT1G24530	461.022	-1.23396	0.131556	-9.37973	6.61412e-21	1.00585e-19	Non-UBP5 targets
AT2G30490	667.894	1.18605	0.126453	9.3794	6.6348e-21	1.00827e-19	UBP5 targets
AT4G25240	3006.83	-0.704621	0.0751567	-9.37535	6.89456e-21	1.04699e-19	Non-UBP5 targets
AT2G23093	505.09	1.28323	0.136903	9.37327	7.03202e-21	1.06709e-19	Non-UBP5 targets
AT5G64670	318.147	1.25752	0.13417	9.37261	7.07616e-21	1.07224e-19	UBP5 targets
AT5G64680	318.147	1.25752	0.13417	9.37261	7.07616e-21	1.07224e-19	UBP5 targets
AT4G39925	289.683	1.49761	0.159814	9.37097	7.18713e-21	1.08749e-19	Non-UBP5 targets
AT4G39930	289.683	1.49761	0.159814	9.37097	7.18713e-21	1.08749e-19	UBP5 targets
AT3G10110	1391.13	-1.06166	0.113311	-9.36947	7.28969e-21	1.10221e-19	UBP5 targets
AT1G29760	211.974	1.45776	0.155607	9.3682	7.37807e-21	1.11477e-19	UBP5 targets
AT3G49500	778.488	0.912617	0.097439	9.36604	7.53029e-21	1.13695e-19	UBP5 targets
AT1G67250	187.275	1.5747	0.168154	9.36462	7.63276e-21	1.1516e-19	UBP5 targets
AT5G14480	239.159	1.80524	0.192797	9.36345	7.71778e-21	1.16359e-19	UBP5 targets
AT1G75750	916.774	-1.34855	0.144041	-9.36229	7.80282e-21	1.17557e-19	Non-UBP5 targets
AT5G27610	235.793	1.65543	0.17684	9.36113	7.88875e-21	1.18766e-19	UBP5 targets
AT3G54670	157.309	1.8456	0.1972	9.35903	8.04726e-21	1.21066e-19	UBP5 targets
AT2G26670	317.454	1.39689	0.149278	9.35758	8.15827e-21	1.22629e-19	UBP5 targets
AT2G18230	746.19	1.15864	0.123819	9.35752	8.16279e-21	1.22629e-19	UBP5 targets
AT5G56930	1380.17	0.854137	0.0912798	9.35735	8.17616e-21	1.22742e-19	UBP5 targets
AT1G31010	525.982	1.10868	0.118484	9.3572	8.18797e-21	1.22744e-19	UBP5 targets
AT1G31020	525.982	1.10868	0.118484	9.3572	8.18797e-21	1.22744e-19	UBP5 targets
AT2G16650	2324.28	-0.787734	0.0842358	-9.35154	8.63804e-21	1.29306e-19	Non-UBP5 targets
AT2G16660	2324.28	-0.787734	0.0842358	-9.35154	8.63804e-21	1.29306e-19	Non-UBP5 targets
AT3G49260	1542.89	-0.822271	0.0879426	-9.35008	8.7579e-21	1.31007e-19	Non-UBP5 targets
AT2G17980	388.053	1.15864	0.123933	9.34889	8.85693e-21	1.32394e-19	Non-UBP5 targets
AT4G26860	1394.81	0.859278	0.0919195	9.34815	8.91928e-21	1.33231e-19	UBP5 targets
AT1G74870	674.778	1.16925	0.125102	9.34638	9.07025e-21	1.3539e-19	UBP5 targets
AT3G11900	787.804	0.866068	0.0927641	9.33624	9.98134e-21	1.48884e-19	UBP5 targets
AT3G26400	224.35	1.38892	0.148774	9.33574	1.00293e-20	1.49493e-19	UBP5 targets
AT5G10940	204.929	1.65369	0.177314	9.3263	1.09631e-20	1.63297e-19	UBP5 targets
AT4G20310	331.404	1.67799	0.17993	9.32582	1.10134e-20	1.63929e-19	UBP5 targets
AT3G03905	850.753	0.950285	0.101902	9.32552	1.10443e-20	1.64041e-19	Non-UBP5 targets
AT3G19830	850.753	0.950285	0.101902	9.32552	1.10443e-20	1.64041e-19	UBP5 targets
AT3G19840	850.753	0.950285	0.101902	9.32552	1.10443e-20	1.64041e-19	UBP5 targets
AT3G62800	882.716	0.886821	0.095105	9.32465	1.11354e-20	1.65161e-19	UBP5 targets
AT3G62810	882.716	0.886821	0.095105	9.32465	1.11354e-20	1.65161e-19	UBP5 targets
AT5G24300	592.935	1.35845	0.1457	9.32358	1.12481e-20	1.66715e-19	UBP5 targets
AT2G46720	2225	-0.846185	0.0907599	-9.32333	1.12742e-20	1.66983e-19	Non-UBP5 targets
AT1G29840	317.047	1.29676	0.13913	9.32048	1.15815e-20	1.71284e-19	UBP5 targets
AT1G29850	317.047	1.29676	0.13913	9.32048	1.15815e-20	1.71284e-19	UBP5 targets
AT5G58460	2254.35	-0.725648	0.0778564	-9.32034	1.15971e-20	1.71284e-19	Non-UBP5 targets
AT5G58465	2254.35	-0.725648	0.0778564	-9.32034	1.15971e-20	1.71284e-19	Non-UBP5 targets
AT5G21070	395.051	1.22635	0.131586	9.31975	1.16611e-20	1.72108e-19	UBP5 targets
AT5G63905	262.728	1.47354	0.15812	9.3191	1.17335e-20	1.73055e-19	UBP5 targets
AT3G14920	454.667	1.04049	0.111665	9.31798	1.18575e-20	1.74761e-19	UBP5 targets
AT1G05790	397.939	1.28457	0.137868	9.31735	1.19285e-20	1.75684e-19	UBP5 targets
AT5G17540	833.209	-0.919965	0.0987511	-9.316	1.20812e-20	1.77808e-19	Non-UBP5 targets
AT1G05283	527.878	1.06524	0.114386	9.31272	1.24602e-20	1.8313e-19	UBP5 targets
AT1G17050	527.878	1.06524	0.114386	9.31272	1.24602e-20	1.8313e-19	UBP5 targets
AT5G52250	2281.25	-0.842578	0.0904844	-9.31186	1.25615e-20	1.84361e-19	Non-UBP5 targets
AT5G52260	2281.25	-0.842578	0.0904844	-9.31186	1.25615e-20	1.84361e-19	Non-UBP5 targets
AT5G58650	2789.74	-0.754574	0.08106	-9.30884	1.29237e-20	1.89281e-19	Non-UBP5 targets
AT5G58660	2789.74	-0.754574	0.08106	-9.30884	1.29237e-20	1.89281e-19	Non-UBP5 targets
AT5G58670	2789.74	-0.754574	0.08106	-9.30884	1.29237e-20	1.89281e-19	Non-UBP5 targets
AT5G53450	878.185	1.41265	0.151777	9.30745	1.30943e-20	1.91645e-19	Non-UBP5 targets
AT2G10950	315.594	1.38452	0.148775	9.30611	1.32595e-20	1.93928e-19	UBP5 targets
AT1G66110	478.802	-1.21707	0.13083	-9.30265	1.36993e-20	2.00222e-19	Non-UBP5 targets
AT5G11300	323.447	1.64248	0.176566	9.30237	1.37347e-20	2.006e-19	UBP5 targets
AT1G12980	952.431	-0.932587	0.100258	-9.30186	1.38005e-20	2.0142e-19	Non-UBP5 targets
AT5G67560	424.67	1.28644	0.138302	9.30168	1.38242e-20	2.01626e-19	UBP5 targets
AT2G44900	242.479	1.47175	0.158316	9.29629	1.45438e-20	2.11974e-19	UBP5 targets
AT1G29250	464.468	1.26141	0.135744	9.29254	1.50655e-20	2.19274e-19	UBP5 targets
AT1G29260	464.468	1.26141	0.135744	9.29254	1.50655e-20	2.19274e-19	UBP5 targets
AT2G09955	2904.26	-0.63989	0.0688832	-9.28948	1.5504e-20	2.25188e-19	Non-UBP5 targets
AT2G47740	2904.26	-0.63989	0.0688832	-9.28948	1.5504e-20	2.25188e-19	Non-UBP5 targets
AT2G47750	2904.26	-0.63989	0.0688832	-9.28948	1.5504e-20	2.25188e-19	Non-UBP5 targets
AT5G21990	299.532	1.25468	0.13507	9.28908	1.55634e-20	2.25895e-19	UBP5 targets
AT4G00210	1635.16	-0.779403	0.0839251	-9.28689	1.58868e-20	2.30112e-19	Non-UBP5 targets
AT4G03535	1635.16	-0.779403	0.0839251	-9.28689	1.58868e-20	2.30112e-19	Non-UBP5 targets
AT4G03545	1635.16	-0.779403	0.0839251	-9.28689	1.58868e-20	2.30112e-19	Non-UBP5 targets
AT5G02525	525.156	1.39428	0.150175	9.28437	1.62664e-20	2.35124e-19	UBP5 targets
AT5G16310	525.156	1.39428	0.150175	9.28437	1.62664e-20	2.35124e-19	UBP5 targets
AT5G16320	525.156	1.39428	0.150175	9.28437	1.62664e-20	2.35124e-19	UBP5 targets
AT1G47710	569.671	1.00004	0.10775	9.28111	1.67716e-20	2.4226e-19	UBP5 targets
AT1G71720	321.469	1.41848	0.152837	9.281	1.67897e-20	2.42355e-19	UBP5 targets
AT1G16460	485.788	1.11524	0.12019	9.27898	1.71113e-20	2.46658e-19	Non-UBP5 targets
AT1G16470	485.788	1.11524	0.12019	9.27898	1.71113e-20	2.46658e-19	UBP5 targets
AT4G21970	768.746	-1.20742	0.130184	-9.27468	1.7815e-20	2.56627e-19	Non-UBP5 targets
AT1G10700	615.902	0.971847	0.104794	9.27389	1.79485e-20	2.58372e-19	UBP5 targets
AT2G38290	1001.18	-0.863514	0.0931234	-9.27279	1.81345e-20	2.60871e-19	Non-UBP5 targets
AT5G42750	1764.88	-0.794253	0.0856592	-9.27224	1.82282e-20	2.6204e-19	Non-UBP5 targets
AT3G21690	1421.62	-1.10627	0.119318	-9.27158	1.83415e-20	2.63488e-19	Non-UBP5 targets
AT1G28190	817.74	-1.0304	0.111147	-9.27063	1.85044e-20	2.65647e-19	Non-UBP5 targets
AT3G10700	269.672	1.33085	0.143576	9.26931	1.87348e-20	2.68772e-19	UBP5 targets
AT2G03150	273.457	1.56036	0.168343	9.26893	1.88018e-20	2.69356e-19	UBP5 targets
AT5G41810	1653.21	-0.804805	0.0868289	-9.26886	1.8814e-20	2.69356e-19	Non-UBP5 targets
AT5G41820	1653.21	-0.804805	0.0868289	-9.26886	1.8814e-20	2.69356e-19	Non-UBP5 targets
AT4G22350	1049.58	0.800252	0.0863539	9.26712	1.9124e-20	2.73422e-19	UBP5 targets
AT4G22360	1049.58	0.800252	0.0863539	9.26712	1.9124e-20	2.73422e-19	UBP5 targets
AT1G31160	432.602	1.13613	0.122714	9.25832	2.07681e-20	2.96725e-19	UBP5 targets
AT5G14070	1398.81	-0.972967	0.105116	-9.25616	2.11923e-20	3.02581e-19	Non-UBP5 targets
AT5G18980	397.367	1.20008	0.129681	9.25406	2.16125e-20	3.08371e-19	UBP5 targets
AT1G30680	252.663	1.37675	0.148779	9.25365	2.16964e-20	3.09357e-19	UBP5 targets
AT1G68825	853.656	-0.874305	0.0944971	-9.25219	2.19948e-20	3.13399e-19	Non-UBP5 targets
AT5G01435	519.736	1.18986	0.128673	9.24717	2.3051e-20	3.27782e-19	Non-UBP5 targets
AT5G07890	519.736	1.18986	0.128673	9.24717	2.3051e-20	3.27782e-19	UBP5 targets
AT5G07900	519.736	1.18986	0.128673	9.24717	2.3051e-20	3.27782e-19	UBP5 targets
AT1G47270	684.569	1.04149	0.112685	9.24246	2.40898e-20	3.42322e-19	UBP5 targets
AT4G34160	2391.66	-0.847379	0.0916889	-9.2419	2.42165e-20	3.43891e-19	Non-UBP5 targets
AT5G37550	977.178	-1.02444	0.110923	-9.23555	2.56961e-20	3.64656e-19	Non-UBP5 targets
AT1G14770	241.047	1.50908	0.163413	9.23476	2.58872e-20	3.6712e-19	UBP5 targets
AT4G03875	313.367	-1.48732	0.161065	-9.2343	2.5998e-20	3.68442e-19	Non-UBP5 targets
AT4G35380	1686.21	-0.753145	0.081578	-9.2322	2.65118e-20	3.7547e-19	Non-UBP5 targets
AT1G65950	663.309	1.07039	0.115943	9.23202	2.65578e-20	3.75869e-19	UBP5 targets
AT4G35519	303.002	1.41379	0.153247	9.22554	2.82137e-20	3.99036e-19	UBP5 targets
AT3G50380	205.397	1.53154	0.166043	9.22375	2.86899e-20	4.05498e-19	UBP5 targets
AT5G47940	951.799	1.19276	0.129341	9.22184	2.92058e-20	4.12512e-19	UBP5 targets
AT4G21750	874.852	-0.843223	0.0914665	-9.21892	3.00098e-20	4.23583e-19	Non-UBP5 targets
AT2G17370	1228.5	0.826386	0.0896668	9.21618	3.0786e-20	4.34248e-19	UBP5 targets
AT2G04050	1381.65	-0.838993	0.0910384	-9.21582	3.08919e-20	4.3545e-19	Non-UBP5 targets
AT5G45300	421.009	1.21531	0.131935	9.21146	3.21724e-20	4.53195e-19	UBP5 targets
AT2G18876	243.553	1.57173	0.170727	9.20611	3.38169e-20	4.76042e-19	UBP5 targets
AT5G26780	250.505	1.38946	0.150991	9.20225	3.50548e-20	4.93136e-19	Non-UBP5 targets
AT5G41870	1048.7	0.813994	0.0884632	9.2015	3.5298e-20	4.96226e-19	UBP5 targets
AT4G18620	2199.54	-0.760543	0.08266	-9.20086	3.55105e-20	4.9888e-19	Non-UBP5 targets
AT5G47500	1701.49	-0.878907	0.095532	-9.20014	3.5749e-20	5.01895e-19	Non-UBP5 targets
AT3G13810	774.538	-0.961848	0.104553	-9.19962	3.59205e-20	5.03966e-19	Non-UBP5 targets
AT3G60310	307.07	1.24217	0.135029	9.1993	3.60292e-20	5.05153e-19	UBP5 targets
AT4G30940	1079.97	0.893859	0.0971734	9.19859	3.62663e-20	5.08139e-19	UBP5 targets
AT5G00465	1657.48	-0.709548	0.077144	-9.19771	3.65655e-20	5.11309e-19	Non-UBP5 targets
AT5G03765	1657.48	-0.709548	0.077144	-9.19771	3.65655e-20	5.11309e-19	Non-UBP5 targets
AT5G24580	1657.48	-0.709548	0.077144	-9.19771	3.65655e-20	5.11309e-19	Non-UBP5 targets
AT5G18930	1764.12	-0.883621	0.0960899	-9.19578	3.7229e-20	5.19895e-19	Non-UBP5 targets
AT5G18933	1764.12	-0.883621	0.0960899	-9.19578	3.7229e-20	5.19895e-19	Non-UBP5 targets
AT5G45330	367.726	1.12738	0.122629	9.19343	3.80522e-20	5.31038e-19	UBP5 targets
AT2G37650	597.578	1.06597	0.116048	9.1856	4.09257e-20	5.7076e-19	UBP5 targets
AT3G47700	187.975	1.54303	0.168022	9.18347	4.17418e-20	5.81755e-19	UBP5 targets
AT5G03370	313.852	1.72082	0.187393	9.18296	4.19408e-20	5.84071e-19	UBP5 targets
AT5G51690	1210.8	0.851405	0.0927209	9.18245	4.21409e-20	5.84071e-19	Non-UBP5 targets
AT5G51700	1210.8	0.851405	0.0927209	9.18245	4.21409e-20	5.84071e-19	UBP5 targets
AT2G35950	4839.55	-0.816046	0.0888712	-9.18234	4.21826e-20	5.84071e-19	Non-UBP5 targets
AT2G35960	4839.55	-0.816046	0.0888712	-9.18234	4.21826e-20	5.84071e-19	Non-UBP5 targets
AT2G35965	4839.55	-0.816046	0.0888712	-9.18234	4.21826e-20	5.84071e-19	Non-UBP5 targets
AT2G35970	4839.55	-0.816046	0.0888712	-9.18234	4.21826e-20	5.84071e-19	Non-UBP5 targets
AT2G35980	4839.55	-0.816046	0.0888712	-9.18234	4.21826e-20	5.84071e-19	Non-UBP5 targets
AT2G35990	4839.55	-0.816046	0.0888712	-9.18234	4.21826e-20	5.84071e-19	Non-UBP5 targets
AT5G13680	630.507	0.94379	0.102784	9.18226	4.22136e-20	5.84071e-19	UBP5 targets
AT5G13690	630.507	0.94379	0.102784	9.18226	4.22136e-20	5.84071e-19	UBP5 targets
AT4G16120	399.574	1.17486	0.127968	9.18093	4.27365e-20	5.90916e-19	UBP5 targets
AT1G05570	2667.03	-0.83808	0.0912866	-9.18075	4.28082e-20	5.91518e-19	UBP5 targets
AT2G09000	328.852	1.24964	0.136183	9.17622	4.4651e-20	6.16024e-19	UBP5 targets
AT2G39120	328.852	1.24964	0.136183	9.17622	4.4651e-20	6.16024e-19	UBP5 targets
AT5G50350	882.881	1.18029	0.128626	9.17617	4.46696e-20	6.16024e-19	UBP5 targets
AT3G22845	156.362	1.64795	0.179609	9.1752	4.50725e-20	6.21173e-19	UBP5 targets
AT5G52550	907.732	1.09979	0.119881	9.17397	4.55932e-20	6.27526e-19	UBP5 targets
AT5G52560	907.732	1.09979	0.119881	9.17397	4.55932e-20	6.27526e-19	UBP5 targets
AT1G03840	975.079	-0.801206	0.0873358	-9.17385	4.56407e-20	6.27769e-19	Non-UBP5 targets
AT5G04065	358.44	1.38205	0.150749	9.16786	4.82487e-20	6.6234e-19	UBP5 targets
AT5G04075	358.44	1.38205	0.150749	9.16786	4.82487e-20	6.6234e-19	UBP5 targets
AT5G25756	358.44	1.38205	0.150749	9.16786	4.82487e-20	6.6234e-19	UBP5 targets
AT3G10670	215.117	1.78352	0.194556	9.16711	4.85861e-20	6.66536e-19	UBP5 targets
AT1G09887	543.869	1.01859	0.111165	9.16294	5.05023e-20	6.9192e-19	UBP5 targets
AT1G79540	543.869	1.01859	0.111165	9.16294	5.05023e-20	6.9192e-19	UBP5 targets
AT5G40930	276.815	1.3075	0.142719	9.16137	5.12419e-20	7.01433e-19	UBP5 targets
AT3G63420	5811.96	-0.854864	0.0933122	-9.16133	5.12633e-20	7.01433e-19	Non-UBP5 targets
AT5G19380	1368.44	0.759928	0.0829553	9.16069	5.15666e-20	7.04665e-19	UBP5 targets
AT5G19390	1368.44	0.759928	0.0829553	9.16069	5.15666e-20	7.04665e-19	UBP5 targets
AT3G03600	444.069	1.06999	0.116816	9.15967	5.20563e-20	7.10434e-19	UBP5 targets
AT3G03610	444.069	1.06999	0.116816	9.15967	5.20563e-20	7.10434e-19	UBP5 targets
AT2G19450	1768.44	0.742307	0.0810444	9.15927	5.22491e-20	7.12602e-19	UBP5 targets
AT3G53570	477.878	1.04577	0.114259	9.15265	5.55544e-20	7.56699e-19	UBP5 targets
AT3G53580	477.878	1.04577	0.114259	9.15265	5.55544e-20	7.56699e-19	UBP5 targets
AT4G08935	1766.83	-0.941251	0.102851	-9.15157	5.61136e-20	7.62832e-19	Non-UBP5 targets
AT4G34131	1766.83	-0.941251	0.102851	-9.15157	5.61136e-20	7.62832e-19	Non-UBP5 targets
AT4G34135	1766.83	-0.941251	0.102851	-9.15157	5.61136e-20	7.62832e-19	Non-UBP5 targets
AT4G35040	260.221	1.26315	0.138058	9.14943	5.72347e-20	7.77571e-19	UBP5 targets
AT5G27520	277.782	1.47018	0.160724	9.14726	5.83956e-20	7.9283e-19	UBP5 targets
AT1G66340	353.967	1.16141	0.12697	9.14714	5.84612e-20	7.93208e-19	UBP5 targets
AT5G57130	1360.89	-0.896682	0.0980528	-9.14489	5.96926e-20	8.09393e-19	Non-UBP5 targets
AT3G25640	389.271	-1.09956	0.120245	-9.14429	6.00247e-20	8.13372e-19	Non-UBP5 targets
AT1G75500	1228.18	-0.938382	0.102678	-9.1391	6.29715e-20	8.52752e-19	Non-UBP5 targets
AT5G57210	318.452	1.21354	0.132796	9.13837	6.33982e-20	8.57978e-19	UBP5 targets
AT1G61980	407.232	1.27684	0.139758	9.13606	6.47668e-20	8.75936e-19	UBP5 targets
AT1G52160	421.941	1.43583	0.157195	9.13408	6.59632e-20	8.91542e-19	Non-UBP5 targets
AT1G20575	717.803	0.981998	0.107515	9.13358	6.62721e-20	8.94568e-19	UBP5 targets
AT1G20580	717.803	0.981998	0.107515	9.13358	6.62721e-20	8.94568e-19	UBP5 targets
AT5G49950	385.116	1.13562	0.124351	9.13235	6.70275e-20	9.04183e-19	Non-UBP5 targets
AT3G63010	785.695	-1.00965	0.110596	-9.12923	6.89885e-20	9.29446e-19	Non-UBP5 targets
AT1G06720	1131.89	0.823616	0.0902175	9.12923	6.89887e-20	9.29446e-19	UBP5 targets
AT5G04330	1550.43	-0.960118	0.105193	-9.12717	7.03149e-20	9.46706e-19	Non-UBP5 targets
AT4G39190	1533.81	-0.853263	0.0934927	-9.12652	7.07349e-20	9.51751e-19	Non-UBP5 targets
AT5G01740	666.381	-1.25258	0.137257	-9.12581	7.1201e-20	9.5741e-19	Non-UBP5 targets
AT5G64460	791.101	0.943047	0.103343	9.12545	7.1441e-20	9.5941e-19	Non-UBP5 targets
AT5G64470	791.101	0.943047	0.103343	9.12545	7.1441e-20	9.5941e-19	UBP5 targets
AT5G15540	164.069	1.73979	0.190693	9.12356	7.26991e-20	9.75682e-19	UBP5 targets
AT5G44785	351.192	1.29658	0.142115	9.12348	7.27527e-20	9.75778e-19	UBP5 targets
AT5G07030	1752.16	-1.15897	0.127036	-9.12315	7.29717e-20	9.7809e-19	Non-UBP5 targets
AT5G47870	465.18	1.13405	0.124307	9.12297	7.30955e-20	9.79125e-19	UBP5 targets
AT5G03095	2642.31	-0.668657	0.0733041	-9.12169	7.39643e-20	9.88244e-19	Non-UBP5 targets
AT5G03105	2642.31	-0.668657	0.0733041	-9.12169	7.39643e-20	9.88244e-19	Non-UBP5 targets
AT5G19730	2642.31	-0.668657	0.0733041	-9.12169	7.39643e-20	9.88244e-19	Non-UBP5 targets
AT5G19740	2642.31	-0.668657	0.0733041	-9.12169	7.39643e-20	9.88244e-19	Non-UBP5 targets
AT1G62310	220.448	1.37534	0.150871	9.11598	7.79607e-20	1.04098e-18	UBP5 targets
AT4G07895	708.829	-1.24526	0.136642	-9.11332	7.98974e-20	1.06549e-18	Non-UBP5 targets
AT4G27730	708.829	-1.24526	0.136642	-9.11332	7.98974e-20	1.06549e-18	Non-UBP5 targets
AT4G03395	702.044	-1.09117	0.119737	-9.11308	8.00762e-20	1.06716e-18	Non-UBP5 targets
AT4G22010	836.793	-0.92154	0.101124	-9.11301	8.01248e-20	1.06716e-18	Non-UBP5 targets
AT4G18300	463.419	1.09675	0.120425	9.10736	8.4411e-20	1.12354e-18	UBP5 targets
AT1G22800	601.527	1.03561	0.113734	9.10556	8.58258e-20	1.14165e-18	UBP5 targets
AT1G06900	734.587	1.08031	0.118658	9.10438	8.67617e-20	1.15264e-18	UBP5 targets
AT1G06910	734.587	1.08031	0.118658	9.10438	8.67617e-20	1.15264e-18	UBP5 targets
AT2G13690	616.753	0.943498	0.103636	9.10398	8.70824e-20	1.15609e-18	UBP5 targets
AT5G36210	2225.34	-0.827527	0.0908985	-9.10385	8.71867e-20	1.15609e-18	UBP5 targets
AT5G36220	2225.34	-0.827527	0.0908985	-9.10385	8.71867e-20	1.15609e-18	Non-UBP5 targets
AT2G44180	669.738	1.05535	0.11597	9.10023	9.01379e-20	1.19388e-18	Non-UBP5 targets
AT2G33730	1030.16	0.833193	0.0915588	9.10008	9.02641e-20	1.19388e-18	UBP5 targets
AT2G33735	1030.16	0.833193	0.0915588	9.10008	9.02641e-20	1.19388e-18	UBP5 targets
AT2G33740	1030.16	0.833193	0.0915588	9.10008	9.02641e-20	1.19388e-18	UBP5 targets
AT3G61950	1243.26	-0.813262	0.0893898	-9.09792	9.20772e-20	1.2171e-18	Non-UBP5 targets
AT5G13170	2867.31	-0.612812	0.067361	-9.09744	9.24895e-20	1.22178e-18	Non-UBP5 targets
AT3G27120	411.211	1.21019	0.133063	9.09487	9.47003e-20	1.2502e-18	UBP5 targets
AT1G11840	461.782	1.02157	0.112336	9.09389	9.5561e-20	1.26077e-18	UBP5 targets
AT1G11820	745.041	0.900225	0.0990064	9.0926	9.67012e-20	1.27501e-18	UBP5 targets
AT3G62499	1809.44	0.728042	0.0800966	9.08956	9.94444e-20	1.30872e-18	UBP5 targets
AT3G62500	1809.44	0.728042	0.0800966	9.08956	9.94444e-20	1.30872e-18	UBP5 targets
AT3G62510	1809.44	0.728042	0.0800966	9.08956	9.94444e-20	1.30872e-18	Non-UBP5 targets
AT5G26570	469.957	1.18423	0.130329	9.0865	1.02274e-19	1.34512e-18	Non-UBP5 targets
AT5G13070	367.59	1.17302	0.129124	9.08451	1.04171e-19	1.36921e-18	UBP5 targets
AT4G18550	1204	-0.794313	0.0874466	-9.08341	1.05227e-19	1.38139e-18	Non-UBP5 targets
AT5G40660	694.477	0.994975	0.109538	9.08334	1.05295e-19	1.38139e-18	Non-UBP5 targets
AT5G40670	694.477	0.994975	0.109538	9.08334	1.05295e-19	1.38139e-18	UBP5 targets
AT4G16563	1435.03	-0.810772	0.0892717	-9.08207	1.06525e-19	1.39666e-18	Non-UBP5 targets
AT4G36230	602.531	-1.00302	0.110455	-9.0808	1.07775e-19	1.41216e-18	Non-UBP5 targets
AT5G51260	249.067	1.49252	0.164376	9.07989	1.08688e-19	1.42318e-18	UBP5 targets
AT5G45990	1188.81	-0.881983	0.0971366	-9.07982	1.08751e-19	1.42318e-18	Non-UBP5 targets
AT5G42660	224.842	1.70273	0.187539	9.07934	1.09237e-19	1.42865e-18	UBP5 targets
AT4G00400	957.443	-0.80941	0.0891754	-9.07661	1.12011e-19	1.46401e-18	Non-UBP5 targets
AT2G46060	359.991	1.18199	0.130253	9.07454	1.14155e-19	1.49111e-18	UBP5 targets
AT5G04960	3626.96	-0.633103	0.0697903	-9.0715	1.17385e-19	1.5314e-18	Non-UBP5 targets
AT5G04970	3626.96	-0.633103	0.0697903	-9.0715	1.17385e-19	1.5314e-18	Non-UBP5 targets
AT2G36770	1521.8	-0.997258	0.109943	-9.0707	1.18258e-19	1.54183e-18	Non-UBP5 targets
AT2G35010	251.974	1.25761	0.138678	9.06853	1.20634e-19	1.57183e-18	UBP5 targets
AT4G32350	397.022	1.21505	0.134029	9.06557	1.23951e-19	1.61406e-18	UBP5 targets
AT3G04565	1401.79	-0.751056	0.0828715	-9.06289	1.27041e-19	1.65121e-18	Non-UBP5 targets
AT3G04575	1401.79	-0.751056	0.0828715	-9.06289	1.27041e-19	1.65121e-18	Non-UBP5 targets
AT3G23630	1401.79	-0.751056	0.0828715	-9.06289	1.27041e-19	1.65121e-18	Non-UBP5 targets
AT2G03020	1217.58	-0.973957	0.107474	-9.06227	1.27769e-19	1.65966e-18	Non-UBP5 targets
AT1G48450	365.036	1.1934	0.131709	9.06093	1.29341e-19	1.67904e-18	UBP5 targets
AT3G21700	649.95	1.20801	0.133326	9.06057	1.2977e-19	1.68357e-18	UBP5 targets
AT5G59890	305.821	1.18941	0.131283	9.05994	1.30517e-19	1.69034e-18	UBP5 targets
AT5G05980	911.209	0.96077	0.106047	9.05986	1.30614e-19	1.69034e-18	Non-UBP5 targets
AT5G05985	911.209	0.96077	0.106047	9.05986	1.30614e-19	1.69034e-18	Non-UBP5 targets
AT5G05987	911.209	0.96077	0.106047	9.05986	1.30614e-19	1.69034e-18	UBP5 targets
AT3G61150	3110.32	-0.749977	0.0828032	-9.05735	1.33663e-19	1.72873e-18	Non-UBP5 targets
AT4G35160	1225.83	-0.733605	0.0810019	-9.05664	1.34532e-19	1.73854e-18	Non-UBP5 targets
AT3G22430	324.024	1.24681	0.137669	9.05659	1.34587e-19	1.73854e-18	UBP5 targets
AT1G22490	964.378	-0.887976	0.0980749	-9.05406	1.37754e-19	1.77836e-18	Non-UBP5 targets
AT3G17520	806.131	-0.859109	0.09489	-9.05374	1.3816e-19	1.78141e-18	Non-UBP5 targets
AT3G17530	806.131	-0.859109	0.09489	-9.05374	1.3816e-19	1.78141e-18	Non-UBP5 targets
AT3G54820	1509.36	-0.933478	0.10311	-9.05321	1.38829e-19	1.78895e-18	Non-UBP5 targets
AT4G32400	694.476	1.06743	0.118003	9.04576	1.48623e-19	1.91398e-18	UBP5 targets
AT1G33410	831.728	0.907636	0.100342	9.04539	1.4913e-19	1.91933e-18	UBP5 targets
AT2G08630	1000.95	-0.998703	0.110435	-9.04335	1.51947e-19	1.952e-18	Non-UBP5 targets
AT2G33810	1000.95	-0.998703	0.110435	-9.04335	1.51947e-19	1.952e-18	Non-UBP5 targets
AT2G33815	1000.95	-0.998703	0.110435	-9.04335	1.51947e-19	1.952e-18	Non-UBP5 targets
AT1G67680	359.03	1.21571	0.134443	9.04259	1.53001e-19	1.96313e-18	UBP5 targets
AT1G67690	359.03	1.21571	0.134443	9.04259	1.53001e-19	1.96313e-18	UBP5 targets
AT5G09440	3057.06	-0.859716	0.0950966	-9.04044	1.56036e-19	2.00086e-18	Non-UBP5 targets
AT1G05805	530.989	-1.02052	0.112934	-9.03638	1.61949e-19	2.07541e-18	Non-UBP5 targets
AT5G09380	434.838	1.12214	0.124184	9.03609	1.6237e-19	2.07828e-18	Non-UBP5 targets
AT5G09390	434.838	1.12214	0.124184	9.03609	1.6237e-19	2.07828e-18	UBP5 targets
AT4G07990	246.998	1.2712	0.140702	9.03467	1.64501e-19	2.10428e-18	UBP5 targets
AT5G19950	2122.48	0.731156	0.0809333	9.03405	1.65426e-19	2.11481e-18	UBP5 targets
AT2G45060	389.208	1.18588	0.131286	9.03285	1.67262e-19	2.13699e-18	UBP5 targets
AT5G16480	225.411	1.36177	0.150774	9.03185	1.68798e-19	2.1553e-18	UBP5 targets
AT4G27230	830.54	0.964015	0.106757	9.03003	1.71624e-19	2.19006e-18	UBP5 targets
AT4G13480	427.727	-1.16637	0.129242	-9.02465	1.80277e-19	2.29908e-18	Non-UBP5 targets
AT5G24318	489.35	1.10851	0.122841	9.02395	1.81435e-19	2.31244e-18	UBP5 targets
AT3G17630	2328.19	-0.676471	0.0750029	-9.01926	1.89358e-19	2.41196e-18	Non-UBP5 targets
AT1G75710	1642.87	-0.949746	0.105328	-9.01707	1.93185e-19	2.45921e-18	Non-UBP5 targets
AT1G17790	359.864	1.21246	0.134492	9.01508	1.96726e-19	2.50278e-18	UBP5 targets
AT5G18300	489.587	-1.01997	0.113217	-9.00897	2.08e-19	2.64461e-18	Non-UBP5 targets
AT1G02990	189.024	1.5496	0.172038	9.00733	2.11132e-19	2.6828e-18	UBP5 targets
AT3G22942	150.735	1.60501	0.178196	9.007	2.11775e-19	2.68935e-18	UBP5 targets
AT4G22910	323.174	1.41126	0.156717	9.00513	2.15405e-19	2.73379e-18	UBP5 targets
AT5G38840	267.276	1.50812	0.167484	9.00458	2.16495e-19	2.74597e-18	UBP5 targets
AT5G18290	1022.26	-0.859701	0.0954869	-9.00334	2.18957e-19	2.77552e-18	Non-UBP5 targets
AT3G49000	495.265	1.12205	0.124631	9.00295	2.19729e-19	2.78363e-18	UBP5 targets
AT5G44600	365.455	1.26646	0.140685	9.0021	2.21439e-19	2.80261e-18	UBP5 targets
AT3G18010	1948.34	-0.680014	0.0755397	-9.00207	2.21494e-19	2.80261e-18	Non-UBP5 targets
AT1G59980	409.909	1.31667	0.14631	8.99917	2.27435e-19	2.87606e-18	UBP5 targets
AT5G01415	3969.01	-0.783069	0.0870367	-8.997	2.3197e-19	2.92636e-18	Non-UBP5 targets
AT5G07480	3969.01	-0.783069	0.0870367	-8.997	2.3197e-19	2.92636e-18	Non-UBP5 targets
AT5G07490	3969.01	-0.783069	0.0870367	-8.997	2.3197e-19	2.92636e-18	Non-UBP5 targets
AT5G07500	3969.01	-0.783069	0.0870367	-8.997	2.3197e-19	2.92636e-18	Non-UBP5 targets
AT1G74510	210.518	1.56266	0.17369	8.99685	2.32288e-19	2.92861e-18	UBP5 targets
AT3G52525	1302.84	-0.88467	0.0983343	-8.99656	2.3291e-19	2.93469e-18	Non-UBP5 targets
AT5G51920	690.562	-0.980692	0.109015	-8.99596	2.34171e-19	2.94881e-18	Non-UBP5 targets
AT5G00645	652.584	-0.967116	0.107534	-8.99358	2.39308e-19	3.0099e-18	Non-UBP5 targets
AT5G51420	652.584	-0.967116	0.107534	-8.99358	2.39308e-19	3.0099e-18	Non-UBP5 targets
AT3G11580	886.923	-0.971446	0.10802	-8.99324	2.4004e-19	3.01729e-18	Non-UBP5 targets
AT3G48040	226.142	1.39285	0.154893	8.99233	2.42033e-19	3.04054e-18	UBP5 targets
AT5G40480	354.503	1.17781	0.130982	8.99216	2.42419e-19	3.04356e-18	UBP5 targets
AT2G27960	729.882	1.08831	0.121035	8.99166	2.43519e-19	3.05373e-18	UBP5 targets
AT2G27970	729.882	1.08831	0.121035	8.99166	2.43519e-19	3.05373e-18	UBP5 targets
AT2G23620	396.715	-1.0948	0.121761	-8.99137	2.44166e-19	3.06001e-18	Non-UBP5 targets
AT1G06730	1381.17	0.879592	0.0978482	8.98934	2.48709e-19	3.11509e-18	UBP5 targets
AT5G22280	1300.78	1.01786	0.113234	8.98901	2.49478e-19	3.121e-18	UBP5 targets
AT5G22290	1300.78	1.01786	0.113234	8.98901	2.49478e-19	3.121e-18	UBP5 targets
AT5G38720	453.118	1.03257	0.114888	8.9876	2.52684e-19	3.15922e-18	UBP5 targets
AT1G28010	1122.94	-0.88191	0.0981277	-8.98738	2.53201e-19	3.16381e-18	Non-UBP5 targets
AT1G71960	2721.25	-0.881867	0.0981396	-8.98584	2.56766e-19	3.20645e-18	Non-UBP5 targets
AT1G11860	649.713	0.899578	0.100112	8.98569	2.57118e-19	3.20893e-18	Non-UBP5 targets
AT5G45290	308.056	1.47543	0.164266	8.98197	2.65956e-19	3.31727e-18	UBP5 targets
AT3G15820	749.87	-1.34975	0.150287	-8.98116	2.67927e-19	3.33987e-18	Non-UBP5 targets
AT3G07210	314.921	1.17392	0.130837	8.97238	2.90165e-19	3.61493e-18	UBP5 targets
AT5G50390	665.316	1.27258	0.141835	8.97225	2.90529e-19	3.61732e-18	UBP5 targets
AT5G27460	355.272	1.27559	0.142255	8.96693	3.04887e-19	3.7916e-18	UBP5 targets
AT5G27470	355.272	1.27559	0.142255	8.96693	3.04887e-19	3.7916e-18	Non-UBP5 targets
AT2G42485	265.842	1.52152	0.169705	8.96566	3.08425e-19	3.83334e-18	UBP5 targets
AT5G44650	411.256	1.15837	0.129209	8.96513	3.09921e-19	3.84965e-18	UBP5 targets
AT4G20020	409.295	1.09943	0.122709	8.95961	3.25833e-19	4.04252e-18	UBP5 targets
AT4G20030	409.295	1.09943	0.122709	8.95961	3.25833e-19	4.04252e-18	Non-UBP5 targets
AT2G20650	359.902	1.23989	0.138393	8.95919	3.27079e-19	4.05559e-18	Non-UBP5 targets
AT2G27980	835.17	1.05509	0.117787	8.95756	3.31934e-19	4.11336e-18	UBP5 targets
AT4G23990	3334.38	-0.604849	0.0675375	-8.95575	3.37438e-19	4.1791e-18	Non-UBP5 targets
AT4G10030	279.356	1.32572	0.14805	8.95456	3.41094e-19	4.22189e-18	Non-UBP5 targets
AT3G56760	655.465	0.902971	0.100842	8.95432	3.41837e-19	4.22633e-18	UBP5 targets
AT5G63530	878.954	-0.958628	0.107058	-8.95431	3.41855e-19	4.22633e-18	Non-UBP5 targets
AT5G05470	664.411	1.01115	0.112975	8.95025	3.54665e-19	4.38212e-18	UBP5 targets
AT5G48640	486.737	1.09361	0.122193	8.94986	3.5592e-19	4.39505e-18	UBP5 targets
AT5G50250	501.217	1.18151	0.132056	8.94705	3.65122e-19	4.50603e-18	UBP5 targets
AT1G79880	1087.22	0.794706	0.0888335	8.94602	3.68528e-19	4.54273e-18	UBP5 targets
AT1G79890	1087.22	0.794706	0.0888335	8.94602	3.68528e-19	4.54273e-18	UBP5 targets
AT1G10600	889.156	0.925443	0.103452	8.94561	3.69912e-19	4.55079e-18	Non-UBP5 targets
AT4G06340	591.181	0.982413	0.109821	8.94557	3.70048e-19	4.55079e-18	Non-UBP5 targets
AT4G15810	591.181	0.982413	0.109821	8.94557	3.70048e-19	4.55079e-18	UBP5 targets
AT4G15820	591.181	0.982413	0.109821	8.94557	3.70048e-19	4.55079e-18	Non-UBP5 targets
AT5G41220	333.531	1.1512	0.128702	8.94469	3.72989e-19	4.58427e-18	UBP5 targets
AT4G37000	536.875	0.933056	0.104333	8.94309	3.78449e-19	4.64866e-18	UBP5 targets
AT5G49680	5316.96	-0.854471	0.0955631	-8.94144	3.84131e-19	4.71571e-18	UBP5 targets
AT1G60670	139.969	1.63542	0.182969	8.93821	3.95521e-19	4.85269e-18	UBP5 targets
AT3G07975	2214.71	-0.816399	0.0913917	-8.93297	4.14729e-19	5.08242e-18	Non-UBP5 targets
AT3G48510	2214.71	-0.816399	0.0913917	-8.93297	4.14729e-19	5.08242e-18	Non-UBP5 targets
AT1G75980	350.348	1.2054	0.134949	8.93223	4.17507e-19	5.11349e-18	UBP5 targets
AT4G20320	537.67	-1.0542	0.118052	-8.92998	4.26069e-19	5.21532e-18	Non-UBP5 targets
AT2G44040	567.479	0.985119	0.110332	8.92867	4.3116e-19	5.27149e-18	UBP5 targets
AT2G44050	567.479	0.985119	0.110332	8.92867	4.3116e-19	5.27149e-18	UBP5 targets
AT5G13800	511.172	1.064	0.119169	8.9285	4.31822e-19	5.27345e-18	Non-UBP5 targets
AT5G13810	511.172	1.064	0.119169	8.9285	4.31822e-19	5.27345e-18	UBP5 targets
AT1G62981	777.884	-0.838299	0.0939115	-8.92648	4.39778e-19	5.36748e-18	Non-UBP5 targets
AT2G17860	1016.22	-0.98688	0.110606	-8.92246	4.56043e-19	5.56277e-18	Non-UBP5 targets
AT2G36690	1772.81	-0.727165	0.0815156	-8.92056	4.63933e-19	5.65573e-18	Non-UBP5 targets
AT3G06310	1394.38	0.702922	0.078801	8.92022	4.65351e-19	5.66645e-18	UBP5 targets
AT3G06320	1394.38	0.702922	0.078801	8.92022	4.65351e-19	5.66645e-18	UBP5 targets
AT2G03050	416.232	1.09716	0.123029	8.91786	4.7539e-19	5.78199e-18	UBP5 targets
AT2G03060	416.232	1.09716	0.123029	8.91786	4.7539e-19	5.78199e-18	Non-UBP5 targets
AT5G66110	826.971	-1.01644	0.114071	-8.91059	5.07624e-19	6.17046e-18	Non-UBP5 targets
AT2G25110	614.922	1.18539	0.13307	8.90803	5.19475e-19	6.31086e-18	UBP5 targets
AT5G00970	1682.36	-0.776728	0.0872122	-8.90619	5.28168e-19	6.40537e-18	Non-UBP5 targets
AT5G04520	1682.36	-0.776728	0.0872122	-8.90619	5.28168e-19	6.40537e-18	Non-UBP5 targets
AT5G04530	1682.36	-0.776728	0.0872122	-8.90619	5.28168e-19	6.40537e-18	Non-UBP5 targets
AT5G22210	552.707	1.13614	0.12765	8.90041	5.56424e-19	6.74026e-18	UBP5 targets
AT5G22220	552.707	1.13614	0.12765	8.90041	5.56424e-19	6.74026e-18	UBP5 targets
AT4G10570	163.913	1.60459	0.180304	8.89937	5.6164e-19	6.79953e-18	UBP5 targets
AT5G21960	1481.1	-1.13717	0.127785	-8.8991	5.63002e-19	6.81209e-18	Non-UBP5 targets
AT1G12770	220.119	1.41532	0.159056	8.89822	5.67478e-19	6.85835e-18	Non-UBP5 targets
AT1G12775	220.119	1.41532	0.159056	8.89822	5.67478e-19	6.85835e-18	UBP5 targets
AT5G38690	281.061	1.87575	0.210812	8.89775	5.69892e-19	6.88358e-18	UBP5 targets
AT2G09970	1546.26	-0.783113	0.088031	-8.89588	5.79576e-19	6.99251e-18	Non-UBP5 targets
AT2G09990	1546.26	-0.783113	0.088031	-8.89588	5.79576e-19	6.99251e-18	Non-UBP5 targets
AT1G05100	1003.23	-1.09281	0.122862	-8.89463	5.86126e-19	7.06748e-18	Non-UBP5 targets
AT5G57740	256.519	1.22674	0.137934	8.89362	5.9148e-19	7.12794e-18	UBP5 targets
AT3G25805	511.717	1.10387	0.124142	8.89203	6.00018e-19	7.2267e-18	Non-UBP5 targets
AT1G24590	711.418	-0.948355	0.106654	-8.89192	6.00627e-19	7.22988e-18	Non-UBP5 targets
AT4G05350	537.719	-1.02372	0.115135	-8.8915	6.02899e-19	7.25307e-18	Non-UBP5 targets
AT4G32360	328.829	1.20006	0.134998	8.88944	6.14178e-19	7.38454e-18	UBP5 targets
AT5G19110	2055.92	-0.767549	0.0863675	-8.88701	6.27775e-19	7.54371e-18	Non-UBP5 targets
AT5G19875	1220.03	-0.830318	0.0934567	-8.88452	6.41961e-19	7.70976e-18	Non-UBP5 targets
AT3G21560	2758.98	-0.951395	0.107088	-8.88423	6.43672e-19	7.7259e-18	Non-UBP5 targets
AT4G19520	1824.51	-0.833392	0.0938333	-8.88163	6.58872e-19	7.89732e-18	Non-UBP5 targets
AT1G20290	433.623	1.25693	0.141521	8.8816	6.59081e-19	7.89732e-18	UBP5 targets
AT1G20300	433.623	1.25693	0.141521	8.8816	6.59081e-19	7.89732e-18	UBP5 targets
AT5G04990	242.397	1.26629	0.142592	8.88056	6.65223e-19	7.96638e-18	UBP5 targets
AT5G37247	562.179	1.18961	0.133996	8.87797	6.80933e-19	8.14987e-18	UBP5 targets
AT4G22560	588.429	-1.33229	0.150077	-8.87738	6.84537e-19	8.18834e-18	Non-UBP5 targets
AT2G25290	519.675	1.14462	0.128983	8.8742	7.04384e-19	8.42096e-18	UBP5 targets
AT5G42980	223.563	1.33204	0.150123	8.87296	7.12278e-19	8.51049e-18	UBP5 targets
AT5G39860	2079.23	-0.67982	0.0766249	-8.87205	7.18106e-19	8.57525e-18	Non-UBP5 targets
AT2G17670	418.756	1.15391	0.130063	8.87192	7.18924e-19	8.58014e-18	UBP5 targets
AT3G05800	1889.83	-1.05646	0.119094	-8.87084	7.25971e-19	8.65932e-18	Non-UBP5 targets
AT3G12380	577.615	0.914942	0.103143	8.87064	7.27267e-19	8.66986e-18	UBP5 targets
AT5G47560	2137.76	-1.05729	0.119198	-8.87	7.31466e-19	8.71498e-18	Non-UBP5 targets
AT1G34580	1230.02	-0.813566	0.0917342	-8.86873	7.39849e-19	8.80986e-18	Non-UBP5 targets
AT3G52750	272.387	1.28689	0.145114	8.86815	7.4374e-19	8.84637e-18	UBP5 targets
AT1G04370	1289.48	-0.709407	0.0799956	-8.86808	7.44178e-19	8.84637e-18	Non-UBP5 targets
AT1G04380	1289.48	-0.709407	0.0799956	-8.86808	7.44178e-19	8.84637e-18	Non-UBP5 targets
AT5G06830	237.895	1.48277	0.167262	8.86494	7.65471e-19	9.09435e-18	UBP5 targets
AT2G29570	544.756	0.985617	0.111219	8.86191	7.86573e-19	9.3345e-18	UBP5 targets
AT2G29580	544.756	0.985617	0.111219	8.86191	7.86573e-19	9.3345e-18	UBP5 targets
AT1G21140	1173.09	-0.936216	0.105653	-8.86121	7.91481e-19	9.38745e-18	Non-UBP5 targets
AT2G40630	231.002	1.43327	0.161837	8.85622	8.27764e-19	9.81225e-18	UBP5 targets
AT4G19510	464.888	1.10587	0.124885	8.85508	8.36236e-19	9.90709e-18	UBP5 targets
AT1G55300	456.527	1.08426	0.122481	8.85245	8.56168e-19	1.01318e-17	UBP5 targets
AT1G55310	456.527	1.08426	0.122481	8.85245	8.56168e-19	1.01318e-17	UBP5 targets
AT5G57685	332.341	-1.29562	0.146396	-8.85012	8.74226e-19	1.03397e-17	Non-UBP5 targets
AT1G13710	1347.79	-0.734894	0.0830746	-8.8462	9.05519e-19	1.07038e-17	Non-UBP5 targets
AT4G32230	2866.07	-0.652296	0.073738	-8.84613	9.06101e-19	1.07046e-17	Non-UBP5 targets
AT2G15860	501.994	1.11355	0.125894	8.84516	9.13937e-19	1.07911e-17	UBP5 targets
AT3G16565	548.343	1.06807	0.120772	8.84372	9.25821e-19	1.09253e-17	UBP5 targets
AT3G62620	240.173	1.57145	0.177723	8.84214	9.38993e-19	1.10745e-17	UBP5 targets
AT5G42150	252.178	1.22463	0.138537	8.83976	9.5926e-19	1.13072e-17	UBP5 targets
AT1G09830	245.19	1.33073	0.150553	8.83899	9.65905e-19	1.13792e-17	UBP5 targets
AT4G26900	386.921	1.18196	0.133742	8.83765	9.77494e-19	1.15092e-17	UBP5 targets
AT3G14075	468.396	1.05193	0.119058	8.83544	9.97087e-19	1.17268e-17	UBP5 targets
AT3G14080	468.396	1.05193	0.119058	8.83544	9.97087e-19	1.17268e-17	UBP5 targets
AT1G67770	1519.09	-0.686896	0.0777974	-8.82929	1.05341e-18	1.23823e-17	Non-UBP5 targets
AT1G75990	581.849	1.1345	0.128552	8.82523	1.09236e-18	1.28329e-17	UBP5 targets
AT4G31420	607.015	0.923248	0.10463	8.82392	1.10525e-18	1.29771e-17	UBP5 targets
AT2G47800	2679.27	-0.887872	0.100625	-8.82354	1.10902e-18	1.30141e-17	Non-UBP5 targets
AT1G29350	2007.73	0.669726	0.0759051	8.82319	1.1124e-18	1.3032e-17	UBP5 targets
AT1G29355	2007.73	0.669726	0.0759051	8.82319	1.1124e-18	1.3032e-17	UBP5 targets
AT1G29357	2007.73	0.669726	0.0759051	8.82319	1.1124e-18	1.3032e-17	UBP5 targets
AT2G36026	2402.05	-0.828815	0.0939403	-8.82278	1.11656e-18	1.30661e-17	Non-UBP5 targets
AT2G36030	2402.05	-0.828815	0.0939403	-8.82278	1.11656e-18	1.30661e-17	Non-UBP5 targets
AT1G01080	517.9	1.12131	0.127174	8.81716	1.174e-18	1.37306e-17	UBP5 targets
AT1G22360	5581.31	-0.969255	0.109951	-8.81533	1.19329e-18	1.3933e-17	Non-UBP5 targets
AT1G22370	5581.31	-0.969255	0.109951	-8.81533	1.19329e-18	1.3933e-17	Non-UBP5 targets
AT1G22380	5581.31	-0.969255	0.109951	-8.81533	1.19329e-18	1.3933e-17	Non-UBP5 targets
AT3G29230	391.761	1.11879	0.126944	8.81326	1.21559e-18	1.41855e-17	UBP5 targets
AT3G62390	617.204	0.965901	0.109672	8.80717	1.28345e-18	1.49691e-17	UBP5 targets
AT5G49330	1149.33	-0.762018	0.0865479	-8.80458	1.31346e-18	1.53105e-17	Non-UBP5 targets
AT3G50550	213.778	1.45222	0.164954	8.80375	1.32315e-18	1.5415e-17	UBP5 targets
AT2G36360	514.669	1.09505	0.12439	8.80337	1.32771e-18	1.5451e-17	UBP5 targets
AT2G36370	514.669	1.09505	0.12439	8.80337	1.32771e-18	1.5451e-17	UBP5 targets
AT5G06785	2704.47	-0.62702	0.0712313	-8.80259	1.337e-18	1.55227e-17	Non-UBP5 targets
AT5G46220	2704.47	-0.62702	0.0712313	-8.80259	1.337e-18	1.55227e-17	Non-UBP5 targets
AT5G46230	2704.47	-0.62702	0.0712313	-8.80259	1.337e-18	1.55227e-17	UBP5 targets
AT5G46240	2704.47	-0.62702	0.0712313	-8.80259	1.337e-18	1.55227e-17	Non-UBP5 targets
AT5G44010	176.757	1.62861	0.185016	8.80254	1.33757e-18	1.55227e-17	UBP5 targets
AT5G61520	1558.78	-0.845571	0.0960785	-8.80083	1.35808e-18	1.57521e-17	Non-UBP5 targets
AT4G01985	2211.02	-0.905053	0.102838	-8.80073	1.35929e-18	1.57574e-17	Non-UBP5 targets
AT3G05040	223.206	1.42369	0.161859	8.79591	1.41899e-18	1.64295e-17	UBP5 targets
AT3G07050	680.874	1.04358	0.118646	8.79579	1.4204e-18	1.64295e-17	UBP5 targets
AT3G07055	680.874	1.04358	0.118646	8.79579	1.4204e-18	1.64295e-17	UBP5 targets
AT3G07060	680.874	1.04358	0.118646	8.79579	1.4204e-18	1.64295e-17	UBP5 targets
AT2G32260	351.476	1.10905	0.126104	8.79468	1.43462e-18	1.6585e-17	UBP5 targets
AT3G13800	363.724	1.15731	0.131603	8.79388	1.44478e-18	1.66933e-17	UBP5 targets
AT4G11060	238.854	1.48167	0.168507	8.79293	1.45711e-18	1.68264e-17	UBP5 targets
AT4G02080	180.851	1.50068	0.170725	8.79004	1.49506e-18	1.72551e-17	UBP5 targets
AT3G26450	821.901	-0.797176	0.0906927	-8.78986	1.49751e-18	1.72644e-17	Non-UBP5 targets
AT3G26460	821.901	-0.797176	0.0906927	-8.78986	1.49751e-18	1.72644e-17	Non-UBP5 targets
AT1G80570	765.056	-0.843415	0.0959766	-8.78771	1.52638e-18	1.7578e-17	Non-UBP5 targets
AT1G80580	765.056	-0.843415	0.0959766	-8.78771	1.52638e-18	1.7578e-17	Non-UBP5 targets
AT4G33700	591.644	0.940421	0.107052	8.78467	1.56818e-18	1.80462e-17	UBP5 targets
AT4G17380	628.174	1.26275	0.143745	8.78463	1.56875e-18	1.80462e-17	UBP5 targets
AT5G56580	536.086	1.02711	0.116959	8.78182	1.60852e-18	1.84791e-17	UBP5 targets
AT5G56590	536.086	1.02711	0.116959	8.78182	1.60852e-18	1.84791e-17	UBP5 targets
AT1G10280	577.077	1.16988	0.133216	8.78178	1.60902e-18	1.84791e-17	UBP5 targets
AT4G09830	300.239	1.38204	0.157379	8.78161	1.61152e-18	1.84977e-17	UBP5 targets
AT2G32250	191.275	1.47574	0.168051	8.78154	1.6125e-18	1.84988e-17	UBP5 targets
AT3G20170	288.601	1.19873	0.136515	8.78091	1.62157e-18	1.85928e-17	UBP5 targets
AT3G19895	826.974	0.916029	0.104332	8.77996	1.63534e-18	1.87405e-17	UBP5 targets
AT1G34575	833.337	-0.899054	0.102473	-8.77357	1.73087e-18	1.98243e-17	Non-UBP5 targets
AT5G09970	2049.18	-1.06451	0.121337	-8.7732	1.73656e-18	1.98787e-17	Non-UBP5 targets
AT1G21070	478.636	0.956865	0.109069	8.773	1.73967e-18	1.98973e-17	UBP5 targets
AT4G05085	1365.25	-0.737529	0.0840689	-8.77291	1.74103e-18	1.98973e-17	Non-UBP5 targets
AT4G05310	1365.25	-0.737529	0.0840689	-8.77291	1.74103e-18	1.98973e-17	Non-UBP5 targets
AT1G04260	258.114	1.28309	0.146359	8.76675	1.83898e-18	2.10053e-17	UBP5 targets
AT5G60600	187.053	1.46912	0.167713	8.75973	1.95713e-18	2.23427e-17	UBP5 targets
AT1G20225	285.382	1.20468	0.137588	8.75564	2.02946e-18	2.31433e-17	UBP5 targets
AT1G20230	285.382	1.20468	0.137588	8.75564	2.02946e-18	2.31433e-17	Non-UBP5 targets
AT5G52110	196.32	1.36614	0.156033	8.75547	2.03263e-18	2.3167e-17	UBP5 targets
AT3G07525	454.07	1.09786	0.125432	8.75265	2.08409e-18	2.37277e-17	UBP5 targets
AT3G07530	454.07	1.09786	0.125432	8.75265	2.08409e-18	2.37277e-17	Non-UBP5 targets
AT1G80700	231.366	1.66834	0.190835	8.74232	2.28363e-18	2.59854e-17	UBP5 targets
AT4G12065	968.246	-1.01347	0.11593	-8.74208	2.28858e-18	2.60136e-17	Non-UBP5 targets
AT4G12070	968.246	-1.01347	0.11593	-8.74208	2.28858e-18	2.60136e-17	UBP5 targets
AT2G09270	1519.54	-0.922714	0.105555	-8.74153	2.29969e-18	2.60834e-17	Non-UBP5 targets
AT2G41410	1519.54	-0.922714	0.105555	-8.74153	2.29969e-18	2.60834e-17	Non-UBP5 targets
AT2G41415	1519.54	-0.922714	0.105555	-8.74153	2.29969e-18	2.60834e-17	Non-UBP5 targets
AT2G41417	1519.54	-0.922714	0.105555	-8.74153	2.29969e-18	2.60834e-17	Non-UBP5 targets
AT5G48060	1323.64	-0.810063	0.0926789	-8.74053	2.32013e-18	2.63011e-17	Non-UBP5 targets
AT4G05845	428.721	1.45683	0.166725	8.73792	2.37431e-18	2.69008e-17	Non-UBP5 targets
AT3G03155	225.383	1.39371	0.159525	8.73665	2.40131e-18	2.7192e-17	UBP5 targets
AT4G09810	449.216	1.33912	0.153296	8.73551	2.42568e-18	2.74532e-17	UBP5 targets
AT2G02890	961.416	-0.921559	0.105516	-8.7338	2.46256e-18	2.78555e-17	Non-UBP5 targets
AT1G16030	2040.93	1.06183	0.121625	8.7304	2.53778e-18	2.86755e-17	UBP5 targets
AT1G16040	2040.93	1.06183	0.121625	8.7304	2.53778e-18	2.86755e-17	UBP5 targets
AT2G45200	522.246	0.986399	0.112999	8.72927	2.56332e-18	2.89486e-17	UBP5 targets
AT1G19480	327.345	1.22891	0.140791	8.72866	2.57705e-18	2.9088e-17	UBP5 targets
AT3G50410	846.766	-0.992361	0.113697	-8.72813	2.58914e-18	2.92088e-17	Non-UBP5 targets
AT3G48010	1260.84	-0.73075	0.0837433	-8.72608	2.63656e-18	2.97118e-17	Non-UBP5 targets
AT3G48020	1260.84	-0.73075	0.0837433	-8.72608	2.63656e-18	2.97118e-17	Non-UBP5 targets
AT5G61270	1226.73	-0.826205	0.0946982	-8.72462	2.6708e-18	3.00816e-17	Non-UBP5 targets
AT5G59300	314.472	1.4179	0.162525	8.7242	2.68069e-18	3.01767e-17	UBP5 targets
AT3G56270	737.533	1.18316	0.135628	8.72358	2.69533e-18	3.03254e-17	UBP5 targets
AT3G50230	1202.15	-0.752077	0.0862374	-8.721	2.75749e-18	3.10081e-17	Non-UBP5 targets
AT5G65280	1438.08	-1.00182	0.114896	-8.7194	2.79685e-18	3.14339e-17	Non-UBP5 targets
AT4G21120	1943.83	-0.669014	0.0767311	-8.71894	2.80825e-18	3.15452e-17	Non-UBP5 targets
AT5G26731	349.077	-1.16286	0.13339	-8.71772	2.8386e-18	3.18691e-17	Non-UBP5 targets
AT1G53290	288.926	1.22755	0.140861	8.71462	2.91735e-18	3.27357e-17	UBP5 targets
AT5G43680	552.591	1.0915	0.125275	8.71281	2.96431e-18	3.32449e-17	Non-UBP5 targets
AT1G54740	1413.82	-1.12408	0.129028	-8.71193	2.98742e-18	3.34792e-17	Non-UBP5 targets
AT5G67570	367.157	1.23284	0.141512	8.71189	2.98839e-18	3.34792e-17	UBP5 targets
AT3G17510	323.148	1.40637	0.16154	8.70604	3.14682e-18	3.52353e-17	UBP5 targets
AT2G20900	559.546	0.97301	0.111767	8.7057	3.1563e-18	3.53226e-17	Non-UBP5 targets
AT3G44910	548.424	-1.13541	0.130451	-8.70368	3.21295e-18	3.59376e-17	Non-UBP5 targets
AT4G14170	1232.24	0.999703	0.114891	8.70128	3.2815e-18	3.66652e-17	UBP5 targets
AT4G14180	1232.24	0.999703	0.114891	8.70128	3.2815e-18	3.66652e-17	UBP5 targets
AT1G27120	899.003	1.03676	0.119241	8.69462	3.4799e-18	3.88613e-17	UBP5 targets
AT4G32200	3227.69	-0.735673	0.0846279	-8.69304	3.52866e-18	3.9385e-17	Non-UBP5 targets
AT2G47440	1113.06	-1.10377	0.126984	-8.6922	3.55474e-18	3.96473e-17	Non-UBP5 targets
AT5G08465	998.585	-0.887746	0.102133	-8.69207	3.55885e-18	3.96473e-17	Non-UBP5 targets
AT5G08475	998.585	-0.887746	0.102133	-8.69207	3.55885e-18	3.96473e-17	Non-UBP5 targets
AT5G51740	751.709	0.935353	0.10761	8.69205	3.55971e-18	3.96473e-17	UBP5 targets
AT5G54960	1319.3	0.812589	0.0935017	8.69063	3.60441e-18	4.01027e-17	UBP5 targets
AT5G54970	1319.3	0.812589	0.0935017	8.69063	3.60441e-18	4.01027e-17	UBP5 targets
AT2G08275	747.338	1.06872	0.122994	8.68917	3.65103e-18	4.05998e-17	UBP5 targets
AT4G22745	349.478	1.23631	0.142284	8.68904	3.65504e-18	4.06229e-17	UBP5 targets
AT5G15050	1235.38	1.0159	0.116966	8.68546	3.77224e-18	4.19033e-17	UBP5 targets
AT1G29370	2181.4	0.63334	0.0729453	8.6824	3.87513e-18	4.30236e-17	UBP5 targets
AT3G44930	845.032	-1.02183	0.11774	-8.67872	4.0026e-18	4.44154e-17	Non-UBP5 targets
AT2G39970	312.498	1.17317	0.135218	8.67613	4.09454e-18	4.54116e-17	UBP5 targets
AT2G45460	510.409	0.984276	0.11345	8.67582	4.10586e-18	4.55132e-17	UBP5 targets
AT5G51410	185.953	1.61157	0.185872	8.67033	4.30857e-18	4.77349e-17	UBP5 targets
AT3G25610	721.901	-1.13811	0.13128	-8.66936	4.34571e-18	4.8121e-17	Non-UBP5 targets
AT4G02390	520.18	1.09978	0.12686	8.66926	4.34939e-18	4.81364e-17	UBP5 targets
AT2G31130	322.953	1.22381	0.141174	8.66883	4.36566e-18	4.82911e-17	UBP5 targets
AT5G42740	1840.98	-0.728468	0.0840393	-8.66819	4.39057e-18	4.85411e-17	Non-UBP5 targets
AT5G24130	4046.04	-0.606061	0.0699361	-8.66593	4.4786e-18	4.94622e-17	Non-UBP5 targets
AT5G24140	4046.04	-0.606061	0.0699361	-8.66593	4.4786e-18	4.94622e-17	Non-UBP5 targets
AT1G67100	3272.31	-0.617469	0.0712565	-8.66545	4.49737e-18	4.96435e-17	Non-UBP5 targets
AT3G60350	165.151	1.52798	0.176375	8.66327	4.58429e-18	5.05764e-17	UBP5 targets
AT2G16750	1655.8	-0.750425	0.0866336	-8.66205	4.63355e-18	5.10663e-17	Non-UBP5 targets
AT2G16760	1655.8	-0.750425	0.0866336	-8.66205	4.63355e-18	5.10663e-17	Non-UBP5 targets
AT5G03420	323.259	1.12398	0.129804	8.65904	4.75738e-18	5.24035e-17	UBP5 targets
AT5G65730	1816.05	-1.06221	0.122686	-8.65795	4.80337e-18	5.28824e-17	Non-UBP5 targets
AT1G05317	684.566	-1.13508	0.131184	-8.65262	5.03296e-18	5.5381e-17	Non-UBP5 targets
AT5G02370	863.591	0.798669	0.0923121	8.65184	5.06747e-18	5.57315e-17	UBP5 targets
AT2G03070	232.185	1.35091	0.156152	8.65126	5.09337e-18	5.59872e-17	UBP5 targets
AT4G30180	1488.71	-0.989228	0.114399	-8.64717	5.2791e-18	5.79983e-17	Non-UBP5 targets
AT5G42100	3291.66	-0.75498	0.0873184	-8.64629	5.32007e-18	5.83265e-17	Non-UBP5 targets
AT5G42110	3291.66	-0.75498	0.0873184	-8.64629	5.32007e-18	5.83265e-17	Non-UBP5 targets
AT5G42120	3291.66	-0.75498	0.0873184	-8.64629	5.32007e-18	5.83265e-17	Non-UBP5 targets
AT5G42130	3291.66	-0.75498	0.0873184	-8.64629	5.32007e-18	5.83265e-17	UBP5 targets
AT2G41300	863.454	-0.932486	0.107904	-8.64183	5.53175e-18	6.06156e-17	Non-UBP5 targets
AT5G19260	1030.59	-0.851136	0.0984931	-8.64159	5.54366e-18	6.07145e-17	Non-UBP5 targets
AT5G26720	241.183	1.70648	0.197505	8.64022	5.61051e-18	6.14147e-17	UBP5 targets
AT3G52760	684.774	1.14119	0.132103	8.63859	5.69098e-18	6.22307e-17	UBP5 targets
AT3G52765	684.774	1.14119	0.132103	8.63859	5.69098e-18	6.22307e-17	Non-UBP5 targets
AT5G18760	580.33	0.989743	0.114589	8.63731	5.75546e-18	6.2903e-17	UBP5 targets
AT4G33870	1496.76	0.688101	0.0796712	8.63677	5.78257e-18	6.31665e-17	UBP5 targets
AT1G42430	626.795	1.28557	0.14887	8.63553	5.84579e-18	6.38238e-17	UBP5 targets
AT4G08035	320.309	1.18911	0.137707	8.63503	5.87136e-18	6.40698e-17	UBP5 targets
AT1G53180	685.278	-1.05028	0.121643	-8.6341	5.91922e-18	6.45585e-17	Non-UBP5 targets
AT2G24860	392.26	1.10651	0.128166	8.63342	5.95426e-18	6.4907e-17	UBP5 targets
AT1G62390	237.558	1.45226	0.168248	8.63165	6.04725e-18	6.58865e-17	UBP5 targets
AT5G50420	373.322	1.35133	0.156665	8.62561	6.37547e-18	6.93906e-17	UBP5 targets
AT5G50423	373.322	1.35133	0.156665	8.62561	6.37547e-18	6.93906e-17	Non-UBP5 targets
AT1G66950	2149.11	-0.625517	0.0725356	-8.62358	6.48905e-18	7.05902e-17	Non-UBP5 targets
AT4G09580	214.034	1.30196	0.151004	8.62202	6.5784e-18	7.15252e-17	UBP5 targets
AT4G30620	532.866	1.0336	0.119902	8.62032	6.67655e-18	7.25174e-17	UBP5 targets
AT4G30630	532.866	1.0336	0.119902	8.62032	6.67655e-18	7.25174e-17	UBP5 targets
AT2G21560	773.022	-1.01307	0.117522	-8.62024	6.68119e-18	7.25303e-17	Non-UBP5 targets
AT4G09012	199.426	1.35075	0.156742	8.61765	6.83408e-18	7.41517e-17	UBP5 targets
AT1G66190	567.678	-1.0489	0.121723	-8.61711	6.8663e-18	7.44629e-17	Non-UBP5 targets
AT2G09115	1672.77	-0.662143	0.076843	-8.61682	6.88372e-18	7.45748e-17	Non-UBP5 targets
AT2G40130	1672.77	-0.662143	0.076843	-8.61682	6.88372e-18	7.45748e-17	Non-UBP5 targets
AT3G18000	405.794	1.3171	0.152955	8.61103	7.24053e-18	7.83952e-17	UBP5 targets
AT4G08225	550.056	1.08233	0.125693	8.61086	7.25129e-18	7.83952e-17	UBP5 targets
AT4G29820	550.056	1.08233	0.125693	8.61086	7.25129e-18	7.83952e-17	UBP5 targets
AT4G29830	550.056	1.08233	0.125693	8.61086	7.25129e-18	7.83952e-17	UBP5 targets
AT3G45240	214.129	1.34869	0.156708	8.60639	7.54005e-18	8.14751e-17	UBP5 targets
AT4G21903	4709.44	-0.685842	0.0796925	-8.60611	7.55829e-18	8.15698e-17	Non-UBP5 targets
AT4G21910	4709.44	-0.685842	0.0796925	-8.60611	7.55829e-18	8.15698e-17	Non-UBP5 targets
AT3G59000	354.76	1.16167	0.134983	8.60608	7.56045e-18	8.15698e-17	UBP5 targets
AT1G07110	557.706	1.09143	0.126837	8.60497	7.63399e-18	8.22788e-17	Non-UBP5 targets
AT1G07120	557.706	1.09143	0.126837	8.60497	7.63399e-18	8.22788e-17	UBP5 targets
AT1G65860	2575.49	-0.580284	0.0674505	-8.6031	7.75907e-18	8.35412e-17	Non-UBP5 targets
AT1G65870	2575.49	-0.580284	0.0674505	-8.6031	7.75907e-18	8.35412e-17	Non-UBP5 targets
AT4G14550	878.506	-0.843567	0.0980705	-8.60164	7.85871e-18	8.45707e-17	Non-UBP5 targets
AT3G07605	435.363	1.0703	0.124434	8.60135	7.87832e-18	8.46517e-17	UBP5 targets
AT3G46940	435.363	1.0703	0.124434	8.60135	7.87832e-18	8.46517e-17	UBP5 targets
AT3G46950	435.363	1.0703	0.124434	8.60135	7.87832e-18	8.46517e-17	UBP5 targets
AT3G60580	1524.48	-1.01047	0.117493	-8.60023	7.95597e-18	8.54424e-17	Non-UBP5 targets
AT3G20930	846.318	0.913106	0.106173	8.60016	7.96064e-18	8.54488e-17	Non-UBP5 targets
AT5G49140	3713.77	-0.619751	0.072074	-8.59882	8.05392e-18	8.64059e-17	Non-UBP5 targets
AT5G16760	685.748	0.981625	0.114164	8.59836	8.08644e-18	8.67105e-17	UBP5 targets
AT4G08280	400.375	1.30691	0.152014	8.59731	8.16086e-18	8.74639e-17	UBP5 targets
AT1G18250	732.327	-1.10535	0.128592	-8.59574	8.27295e-18	8.85644e-17	Non-UBP5 targets
AT5G00905	769.122	0.900559	0.104769	8.5957	8.27618e-18	8.85644e-17	UBP5 targets
AT5G03190	769.122	0.900559	0.104769	8.5957	8.27618e-18	8.85644e-17	UBP5 targets
AT3G25860	885.869	0.93029	0.108283	8.59128	8.60047e-18	9.19878e-17	UBP5 targets
AT5G38610	316.985	-1.2642	0.147205	-8.58802	8.84808e-18	9.4588e-17	Non-UBP5 targets
AT3G22180	363.881	1.1219	0.130641	8.58763	8.87823e-18	9.48226e-17	UBP5 targets
AT1G05140	198.976	1.37119	0.15967	8.58762	8.87905e-18	9.48226e-17	UBP5 targets
AT4G13260	871.112	-0.932295	0.108567	-8.58724	8.90818e-18	9.50855e-17	Non-UBP5 targets
AT1G68840	2017.17	-0.820031	0.0955019	-8.58654	8.96267e-18	9.55216e-17	Non-UBP5 targets
AT1G68845	2017.17	-0.820031	0.0955019	-8.58654	8.96267e-18	9.55216e-17	Non-UBP5 targets
AT1G68850	2017.17	-0.820031	0.0955019	-8.58654	8.96267e-18	9.55216e-17	Non-UBP5 targets
AT5G66470	642.589	0.919386	0.107079	8.58604	9.00214e-18	9.58935e-17	UBP5 targets
AT5G01135	1130.41	0.783442	0.0912496	8.58571	9.02772e-18	9.59229e-17	Non-UBP5 targets
AT5G01145	1130.41	0.783442	0.0912496	8.58571	9.02772e-18	9.59229e-17	Non-UBP5 targets
AT5G05990	1130.41	0.783442	0.0912496	8.58571	9.02772e-18	9.59229e-17	UBP5 targets
AT5G06000	1130.41	0.783442	0.0912496	8.58571	9.02772e-18	9.59229e-17	Non-UBP5 targets
AT5G06010	1130.41	0.783442	0.0912496	8.58571	9.02772e-18	9.59229e-17	Non-UBP5 targets
AT5G12330	1126.61	-1.07248	0.124935	-8.58436	9.13412e-18	9.70044e-17	Non-UBP5 targets
AT2G30410	234.363	1.27887	0.14899	8.58364	9.19182e-18	9.75679e-17	UBP5 targets
AT4G34340	338.56	1.13895	0.132719	8.58161	9.35579e-18	9.92583e-17	UBP5 targets
AT1G60995	280.648	1.18244	0.137824	8.57934	9.54205e-18	1.01183e-16	UBP5 targets
AT3G51830	345.485	1.15337	0.134445	8.5787	9.5951e-18	1.01695e-16	Non-UBP5 targets
AT3G10040	517.06	0.982872	0.114588	8.57741	9.70325e-18	1.02784e-16	UBP5 targets
AT4G13050	422.274	1.01776	0.118657	8.57736	9.70765e-18	1.02784e-16	UBP5 targets
AT4G37409	2700.51	-0.64193	0.0748647	-8.57454	9.94869e-18	1.05177e-16	Non-UBP5 targets
AT4G37410	2700.51	-0.64193	0.0748647	-8.57454	9.94869e-18	1.05177e-16	Non-UBP5 targets
AT4G37420	2700.51	-0.64193	0.0748647	-8.57454	9.94869e-18	1.05177e-16	Non-UBP5 targets
AT2G23820	382.102	1.13203	0.132037	8.5736	1.00298e-17	1.05982e-16	Non-UBP5 targets
AT1G03350	723.266	0.95956	0.111964	8.57027	1.03238e-17	1.09033e-16	UBP5 targets
AT5G45710	138.254	1.69847	0.19819	8.56993	1.03545e-17	1.09302e-16	UBP5 targets
AT2G45640	310.175	1.30635	0.152516	8.56533	1.07765e-17	1.137e-16	UBP5 targets
AT5G11310	398.053	1.04808	0.122368	8.56495	1.08122e-17	1.14019e-16	UBP5 targets
AT4G08235	595.514	0.981649	0.114655	8.56175	1.1117e-17	1.17116e-16	Non-UBP5 targets
AT4G29870	595.514	0.981649	0.114655	8.56175	1.1117e-17	1.17116e-16	UBP5 targets
AT1G20140	304.445	1.47386	0.172155	8.56121	1.11686e-17	1.176e-16	UBP5 targets
AT3G46770	528.045	-0.927602	0.108368	-8.55976	1.13106e-17	1.19036e-16	Non-UBP5 targets
AT5G38970	846.657	-0.810908	0.0947504	-8.55836	1.14483e-17	1.20424e-16	Non-UBP5 targets
[truncated: 19,019 more rows]

## Sheet: Fig. 3h
Figure 3h : dotted areas denote the blot´s images showed in the manuscript. Remaining samples are not included in the manuscript.
	Signal density
	Control : Gfp empty	Treatment : UBP5-GFP
Rep1	90808	32272
Rep2	100636	10855

## Sheet: Fig. 4a
Figure 4a
gene	base_mean	log2fold_change	lfc_se	stat	pvalue	padj	ubp5_target	sig
AT1G01010	14.2811	-1.62134	0.478493	-3.38844	0.000702915	0.0149963	TRUE	Down
AT1G01020	27.7695	0.0532965	0.281024	0.189651	0.849582	0.958798	TRUE	Non-significant
AT1G01030	9.48979	-0.476674	0.504873	-0.944147	0.345095	0.714019	TRUE	Non-significant
AT1G01040	34.9309	0.0469543	0.262042	0.179186	0.857792	0.961582	TRUE	Non-significant
AT1G01050	215.818	0.0507346	0.12955	0.391623	0.695337	0.907069	TRUE	Non-significant
AT1G01060	3.21839	-0.585629	0.808051	-0.724742	0.46861	0.798104	FALSE	Non-significant
AT1G01070	14.3345	-0.145087	0.420895	-0.34471	0.730312	0.918029	FALSE	Non-significant
AT1G01080	131.355	0.091806	0.156533	0.586497	0.557542	0.84612	TRUE	Non-significant
AT1G01090	371.809	-0.0319783	0.131526	-0.243133	0.807902	0.94773	FALSE	Non-significant
AT1G01100	601.189	0.298064	0.132025	2.25763	0.0239688	0.174314	FALSE	Non-significant
AT1G01110	7.72583	-0.790401	0.518886	-1.52327	0.127692	0.450741	FALSE	Non-significant
AT1G01120	92.0961	0.099552	0.238021	0.418249	0.675765	0.8997	FALSE	Non-significant
AT1G01130	1.98228	-0.0335688	1.08036	-0.0310718	0.975212	0.994368	FALSE	Non-significant
AT1G01140	141.667	0.11769	0.170719	0.689381	0.490584	0.812484	FALSE	Non-significant
AT1G01150	0.0954948	-0.281949	3.53381	-0.0797861	0.936407	NA	TRUE	Non-significant
AT1G01160	56.006	0.0417874	0.207321	0.20156	0.840261	0.955737	TRUE	Non-significant
AT1G01170	322.359	0.0885453	0.145212	0.609764	0.542018	0.838625	FALSE	Non-significant
AT1G01180	57.4622	0.172518	0.220301	0.783103	0.433567	0.778211	FALSE	Non-significant
AT1G01190	4.29851	-2.35215	0.958099	-2.45502	0.0140879	0.125133	FALSE	Non-significant
AT1G01200	1.6654	-0.0526012	1.10726	-0.047506	0.96211	0.990482	FALSE	Non-significant
AT1G01210	33.0527	0.124984	0.267589	0.467073	0.640447	0.88544	TRUE	Non-significant
AT1G01220	34.5305	0.347368	0.278298	1.24819	0.211961	0.581041	FALSE	Non-significant
AT1G01225	6.10971	0.086185	0.603233	0.142872	0.886391	0.96967	TRUE	Non-significant
AT1G01230	103.15	0.140443	0.158279	0.887314	0.37491	0.739545	TRUE	Non-significant
AT1G01240	72.4832	-0.00166172	0.220587	-0.00753317	0.993989	0.9978	FALSE	Non-significant
AT1G01250	5.22515	0.532904	0.631691	0.843615	0.398884	0.754601	FALSE	Non-significant
AT1G01260	22.9337	-0.0401983	0.336901	-0.119318	0.905024	0.974711	FALSE	Non-significant
AT1G01270	0	NA	NA	NA	NA	NA	FALSE	Non-significant
AT1G01280	0	NA	NA	NA	NA	NA	FALSE	Non-significant
AT1G01290	27.1606	-0.597287	0.285034	-2.09549	0.0361276	0.224825	TRUE	Non-significant
AT1G01300	102.436	0.260664	0.227594	1.1453	0.252084	0.627802	FALSE	Non-significant
AT1G01305	0.111026	1.16072	3.53381	0.328462	0.742562	NA	FALSE	Non-significant
AT1G01310	0.202319	1.16072	3.53381	0.328462	0.742562	NA	FALSE	Non-significant
AT1G01320	286.065	0.200877	0.137567	1.46021	0.144232	0.481291	FALSE	Non-significant
AT1G01335	0	NA	NA	NA	NA	NA	FALSE	Non-significant
AT1G01340	14.5034	-0.959696	0.444518	-2.15896	0.0308532	0.204324	FALSE	Non-significant
AT1G01350	44.8851	-0.0374395	0.240547	-0.155644	0.876314	0.96666	TRUE	Non-significant
AT1G01355	2.34233	1.77147	1.04689	1.69213	0.0906215	0.377434	FALSE	Non-significant
AT1G01360	27.9538	-0.551004	0.306964	-1.79501	0.0726515	0.33655	TRUE	Non-significant
AT1G01370	7.26376	-0.516413	0.568719	-0.908027	0.363864	0.729902	TRUE	Non-significant
AT1G01380	2.60811	-0.151433	0.867157	-0.174632	0.861369	0.962975	FALSE	Non-significant
AT1G01390	9.09978	2.11885	0.600296	3.52967	0.000416076	0.0100061	FALSE	Up
AT1G01400	0	NA	NA	NA	NA	NA	FALSE	Non-significant
AT1G01410	0	NA	NA	NA	NA	NA	FALSE	Non-significant
AT1G01420	25.3011	0.786219	0.299012	2.62939	0.00855379	0.0883556	FALSE	Non-significant
AT1G01430	109.783	0.155277	0.185258	0.838168	0.401936	0.756552	TRUE	Non-significant
AT1G01440	34.5438	0.160385	0.259616	0.617778	0.536722	0.8357	TRUE	Non-significant
AT1G01448	23.5203	-0.915022	0.317635	-2.88074	0.00396746	0.0529996	FALSE	Non-significant
AT1G01450	0	NA	NA	NA	NA	NA	FALSE	Non-significant
AT1G01453	1.54557	-0.464544	1.35237	-0.343503	0.73122	0.918029	FALSE	Non-significant
AT1G01460	0	NA	NA	NA	NA	NA	FALSE	Non-significant
AT1G01470	226.882	-0.151235	0.196181	-0.770895	0.440769	0.782322	FALSE	Non-significant
AT1G01480	3.9391	-0.162507	0.948788	-0.171278	0.864005	0.964061	FALSE	Non-significant
AT1G01490	271.442	0.0374099	0.134547	0.278043	0.780979	0.938632	FALSE	Non-significant
AT1G01500	68.672	0.0810679	0.208281	0.389224	0.697111	0.907801	TRUE	Non-significant
AT1G01510	55.0815	0.0961246	0.227748	0.422065	0.672978	0.898715	TRUE	Non-significant
AT1G01520	0.520095	-0.862881	1.98008	-0.435781	0.662996	NA	FALSE	Non-significant
AT1G01530	0	NA	NA	NA	NA	NA	FALSE	Non-significant
AT1G01540	129.422	-0.123981	0.159019	-0.779661	0.435591	0.779717	FALSE	Non-significant
AT1G01550	418.212	-0.0829133	0.140532	-0.589997	0.555193	0.845833	FALSE	Non-significant
AT1G01560	12.1766	-0.0581677	0.613161	-0.0948653	0.924422	0.979845	FALSE	Non-significant
AT1G01570	5.58896	0.185676	0.667577	0.278134	0.780909	0.938632	TRUE	Non-significant
AT1G01580	4.55624	0.468011	0.7913	0.591446	0.554222	0.845335	FALSE	Non-significant
AT1G01590	0	NA	NA	NA	NA	NA	FALSE	Non-significant
AT1G01600	10.6958	-0.793589	0.472503	-1.67954	0.0930466	0.382202	TRUE	Non-significant
AT1G01610	93.545	-0.256266	0.179949	-1.42411	0.154416	0.499304	FALSE	Non-significant
AT1G01620	1297.2	-0.244547	0.167867	-1.45679	0.145173	0.482915	FALSE	Non-significant
AT1G01630	182.49	0.23284	0.162145	1.436	0.151004	0.493225	FALSE	Non-significant
AT1G01640	11.7222	-0.290661	0.415985	-0.69873	0.484721	0.808868	FALSE	Non-significant
AT1G01650	78.1964	-0.218919	0.198915	-1.10056	0.271088	0.646599	FALSE	Non-significant
AT1G01660	1.86895	-0.349547	1.01191	-0.345432	0.729769	0.917777	FALSE	Non-significant
AT1G01670	2.74695	0.480043	0.868401	0.55279	0.580407	0.856762	FALSE	Non-significant
AT1G01680	8.01462	2.39699	0.588809	4.07091	4.68289e-05	0.00177566	FALSE	Up
AT1G01690	5.98508	0.0827248	0.617432	0.133982	0.893417	0.970775	TRUE	Non-significant
AT1G01695	0.390519	1.19873	2.34691	0.51077	0.609512	NA	FALSE	Non-significant
AT1G01700	0.436146	-0.887767	2.2627	-0.392349	0.6948	NA	FALSE	Non-significant
AT1G01710	56.1545	-0.00590282	0.207217	-0.0284861	0.977274	0.994368	TRUE	Non-significant
AT1G01715	9.76657	-0.388329	0.501407	-0.774479	0.438647	0.781268	FALSE	Non-significant
AT1G01720	112.89	-0.529048	0.197228	-2.68242	0.00730921	0.0789963	FALSE	Non-significant
AT1G01725	25.9157	-0.312798	0.347732	-0.899538	0.368366	0.734157	FALSE	Non-significant
AT1G01730	90.1236	0.374974	0.192202	1.95094	0.0510643	0.276217	FALSE	Non-significant
AT1G01740	5.03302	0.583458	0.764945	0.762744	0.445616	0.784389	FALSE	Non-significant
AT1G01750	17.8891	-0.468596	0.408718	-1.1465	0.251587	0.627417	FALSE	Non-significant
AT1G01760	0.897598	-0.41099	1.58717	-0.258945	0.795677	NA	TRUE	Non-significant
AT1G01770	53.0394	0.0111958	0.248978	0.044967	0.964134	0.990693	TRUE	Non-significant
AT1G01780	30.0003	0.0872927	0.31133	0.280386	0.779181	0.937865	FALSE	Non-significant
AT1G01790	88.8011	-0.114854	0.177237	-0.648023	0.51697	0.826016	TRUE	Non-significant
AT1G01800	209.462	0.449749	0.146072	3.07895	0.00207729	0.033291	FALSE	Non-significant
AT1G01810	1.15137	-0.820246	1.36394	-0.60138	0.547587	NA	FALSE	Non-significant
AT1G01820	203.153	0.127519	0.130103	0.980139	0.327018	0.700926	TRUE	Non-significant
AT1G01830	18.4231	0.0256916	0.355723	0.0722238	0.942424	0.984544	FALSE	Non-significant
AT1G01840	3.63642	0.433924	0.814549	0.532718	0.594229	0.863382	FALSE	Non-significant
AT1G01860	25.3386	0.33551	0.322236	1.04119	0.297786	0.672488	TRUE	Non-significant
AT1G01870	0	NA	NA	NA	NA	NA	FALSE	Non-significant
AT1G01880	4.22394	0.411045	0.719117	0.571597	0.567595	0.849838	TRUE	Non-significant
AT1G01890	0	NA	NA	NA	NA	NA	FALSE	Non-significant
AT1G01900	14.7565	0.12887	0.419609	0.307119	0.758753	0.930468	FALSE	Non-significant
AT1G01910	88.9328	-0.427502	0.192386	-2.22211	0.026276	0.183887	TRUE	Non-significant
AT1G01920	30.1078	-0.126882	0.279055	-0.454684	0.649336	0.888991	FALSE	Non-significant
AT1G01930	23.7259	0.216886	0.311979	0.695192	0.486935	0.809823	TRUE	Non-significant
AT1G01940	38.9194	-0.246912	0.243994	-1.01196	0.311557	0.686186	TRUE	Non-significant
AT1G01950	24.7195	-0.858473	0.3145	-2.72965	0.00634024	0.0729416	TRUE	Non-significant
AT1G01960	83.4983	0.0907099	0.179787	0.504542	0.613881	0.873364	FALSE	Non-significant
AT1G01970	39.9202	0.0617934	0.243922	0.253333	0.800011	0.945383	TRUE	Non-significant
AT1G01980	0.113128	-0.281949	3.53381	-0.0797861	0.936407	NA	FALSE	Non-significant
AT1G01990	37.0595	-2.07959	0.292838	-7.10148	1.23428e-12	3.56619e-10	TRUE	Down
AT1G02000	35.9462	-0.0796304	0.265529	-0.299893	0.764259	0.932094	TRUE	Non-significant
AT1G02010	9.03202	0.27122	0.5108	0.530972	0.595438	0.864335	TRUE	Non-significant
AT1G02020	25.5375	-0.253967	0.334788	-0.75859	0.448098	0.785666	FALSE	Non-significant
AT1G02030	0.804831	0.489415	1.67925	0.291449	0.770708	NA	FALSE	Non-significant
AT1G02040	0.955816	-2.25163	1.56454	-1.43917	0.150103	NA	FALSE	Non-significant
AT1G02050	14.9477	0.424528	0.381038	1.11414	0.265221	0.640059	FALSE	Non-significant
AT1G02060	2.42121	1.50614	0.980937	1.53541	0.124684	0.445378	FALSE	Non-significant
AT1G02065	2.83437	-1.23255	0.920976	-1.3383	0.180797	0.539325	FALSE	Non-significant
AT1G02067	0	NA	NA	NA	NA	NA	FALSE	Non-significant
AT1G02070	0.643599	-1.60606	1.86056	-0.863213	0.38802	NA	FALSE	Non-significant
AT1G02080	108.985	-0.0683091	0.183878	-0.371491	0.710272	0.910886	TRUE	Non-significant
AT1G02090	63.7867	0.221426	0.204119	1.08479	0.278016	0.653063	TRUE	Non-significant
AT1G02100	54.1625	0.123006	0.231459	0.531436	0.595116	0.864054	FALSE	Non-significant
AT1G02110	45.807	0.372754	0.25112	1.48437	0.137711	0.469364	FALSE	Non-significant
AT1G02120	142.899	0.0485362	0.14408	0.336871	0.736214	0.920439	FALSE	Non-significant
AT1G02130	106.09	0.0947713	0.19005	0.498665	0.618015	0.875551	FALSE	Non-significant
AT1G02136	0	NA	NA	NA	NA	NA	FALSE	Non-significant
AT1G02140	207.845	0.283287	0.12842	2.20594	0.0273879	0.188864	TRUE	Non-significant
AT1G02145	26.3715	0.131266	0.311745	0.421069	0.673704	0.898948	FALSE	Non-significant
AT1G02150	221.818	0.214931	0.138636	1.55033	0.121063	0.438248	FALSE	Non-significant
AT1G02160	73.5029	-0.494837	0.197595	-2.5043	0.0122695	0.113991	TRUE	Non-significant
AT1G02170	63.5914	-0.0525093	0.204665	-0.256562	0.797517	0.944849	FALSE	Non-significant
AT1G02180	7.3611	-1.77252	0.59585	-2.97478	0.00293197	0.0430014	FALSE	Down
AT1G02190	0.967397	0.307768	1.55314	0.198159	0.842921	NA	FALSE	Non-significant
AT1G02205	99.4332	0.179233	0.242086	0.740368	0.459077	0.79141	FALSE	Non-significant
AT1G02210	0	NA	NA	NA	NA	NA	FALSE	Non-significant
AT1G02220	30.8098	-0.154433	0.5067	-0.304781	0.760533	0.931127	FALSE	Non-significant
AT1G02228	0	NA	NA	NA	NA	NA	FALSE	Non-significant
AT1G02230	4.87501	-0.359141	0.712818	-0.503833	0.614379	0.873526	TRUE	Non-significant
AT1G02250	0.109154	-0.281949	3.53381	-0.0797861	0.936407	NA	FALSE	Non-significant
AT1G02260	38.9796	0.10649	0.2441	0.436254	0.662652	0.895039	TRUE	Non-significant
AT1G02270	41.4468	-0.327846	0.261253	-1.2549	0.209515	0.578411	FALSE	Non-significant
AT1G02280	188.631	-0.126467	0.165084	-0.766078	0.44363	0.784367	TRUE	Non-significant
AT1G02290	16.0028	-0.366278	0.365375	-1.00247	0.316117	0.690215	TRUE	Non-significant
AT1G02300	268.716	0.260851	0.151825	1.7181	0.0857784	0.365585	FALSE	Non-significant
AT1G02305	298.269	0.331064	0.14187	2.33356	0.0196186	0.153912	FALSE	Non-significant
AT1G02310	1.69074	0.374717	1.06531	0.351746	0.725029	0.91694	FALSE	Non-significant
AT1G02320	0	NA	NA	NA	NA	NA	FALSE	Non-significant
AT1G02330	54.2082	0.190467	0.213157	0.893552	0.371562	0.737037	TRUE	Non-significant
AT1G02335	31.7039	-0.145066	0.328729	-0.441295	0.658999	0.892723	FALSE	Non-significant
AT1G02340	15.8344	-0.186722	0.479833	-0.38914	0.697173	0.907824	FALSE	Non-significant
AT1G02350	4.09153	-0.839061	0.752982	-1.11432	0.265143	0.640059	TRUE	Non-significant
AT1G02360	52.7716	-1.13555	0.412782	-2.75097	0.00594193	0.0695058	FALSE	Non-significant
AT1G02370	13.2726	0.145731	0.460969	0.316141	0.751895	0.927706	TRUE	Non-significant
AT1G02380	12.511	0.224166	0.409258	0.547736	0.583873	0.858512	TRUE	Non-significant
AT1G02390	4.46427	0.370934	0.7279	0.509595	0.610336	0.871569	FALSE	Non-significant
AT1G02400	19.2994	-1.11823	0.385394	-2.90154	0.00371338	0.0506069	FALSE	Non-significant
AT1G02405	0.749721	-1.63341	1.77656	-0.919425	0.357873	NA	FALSE	Non-significant
AT1G02410	49.5983	0.0480615	0.239031	0.201068	0.840645	0.955737	TRUE	Non-significant
AT1G02420	0.328163	-0.31157	2.47056	-0.126113	0.899642	NA	TRUE	Non-significant
AT1G02430	0.130443	1.16072	3.53381	0.328462	0.742562	NA	FALSE	Non-significant
AT1G02440	0.420626	-0.316813	2.58763	-0.122433	0.902556	NA	FALSE	Non-significant
AT1G02450	2.15747	0.664713	1.04286	0.637394	0.523868	0.829812	FALSE	Non-significant
AT1G02460	1.03657	-0.6514	1.682	-0.387278	0.698551	NA	FALSE	Non-significant
AT1G02470	11.1556	-0.499497	0.566646	-0.881497	0.378049	0.742046	FALSE	Non-significant
AT1G02475	192.926	-0.0631331	0.157875	-0.399893	0.689235	0.904938	TRUE	Non-significant
AT1G02480	0	NA	NA	NA	NA	NA	FALSE	Non-significant
AT1G02490	0.202319	1.16072	3.53381	0.328462	0.742562	NA	FALSE	Non-significant
AT1G02500	837.289	0.14877	0.119697	1.24289	0.213907	0.583054	FALSE	Non-significant
AT1G02510	0	NA	NA	NA	NA	NA	FALSE	Non-significant
AT1G02520	13.5784	-0.0557746	0.513105	-0.1087	0.91344	0.97757	FALSE	Non-significant
AT1G02530	0	NA	NA	NA	NA	NA	FALSE	Non-significant
AT1G02540	0	NA	NA	NA	NA	NA	FALSE	Non-significant
AT1G02550	0	NA	NA	NA	NA	NA	FALSE	Non-significant
AT1G02560	709.282	-0.1756	0.0994782	-1.76521	0.0775291	0.348295	TRUE	Non-significant
AT1G02570	1.95869	-1.74266	1.25578	-1.38771	0.165225	0.514657	FALSE	Non-significant
AT1G02575	0.428257	1.20095	2.3023	0.521628	0.601929	NA	FALSE	Non-significant
AT1G02580	0.868845	-0.868543	1.66073	-0.522988	0.600982	NA	FALSE	Non-significant
AT1G02590	0	NA	NA	NA	NA	NA	FALSE	Non-significant
AT1G02600	0	NA	NA	NA	NA	NA	FALSE	Non-significant
AT1G02610	100.713	0.15124	0.278668	0.542724	0.58732	0.860326	FALSE	Non-significant
AT1G02620	4.02489	-0.11497	0.730295	-0.15743	0.874906	0.966601	TRUE	Non-significant
AT1G02630	0.54656	-1.21559	2.12705	-0.571492	0.567666	NA	FALSE	Non-significant
AT1G02640	92.1213	-0.193381	0.246152	-0.785614	0.432093	0.77714	FALSE	Non-significant
AT1G02650	4.60171	-1.11074	0.752711	-1.47565	0.140038	0.473623	TRUE	Non-significant
AT1G02660	114.198	-0.412873	0.19974	-2.06705	0.0387292	0.233701	FALSE	Non-significant
AT1G02670	2.8436	-3.09072	1.20062	-2.57427	0.0100452	0.0991049	TRUE	Non-significant
AT1G02680	26.9552	0.1212	0.280055	0.432774	0.665179	0.895263	TRUE	Non-significant
AT1G02681	0	NA	NA	NA	NA	NA	FALSE	Non-significant
AT1G02690	8.21063	-0.280745	0.516471	-0.543584	0.586728	0.859974	TRUE	Non-significant
AT1G02700	0.960443	-1.43708	1.54425	-0.9306	0.352061	NA	FALSE	Non-significant
AT1G02705	8.60499	0.421282	0.535865	0.786173	0.431766	0.776898	FALSE	Non-significant
AT1G02710	0	NA	NA	NA	NA	NA	FALSE	Non-significant
AT1G02720	15.601	-0.918804	0.399548	-2.29961	0.0214705	0.163372	TRUE	Non-significant
AT1G02730	24.2138	0.174449	0.324543	0.537521	0.590908	0.861652	FALSE	Non-significant
AT1G02740	21.5589	-0.505177	0.3288	-1.53642	0.124434	0.444918	TRUE	Non-significant
AT1G02750	44.2965	0.284546	0.24125	1.17947	0.238213	0.612179	TRUE	Non-significant
AT1G02760	0	NA	NA	NA	NA	NA	FALSE	Non-significant
AT1G02770	12.863	-0.354538	0.424189	-0.835803	0.403266	0.757716	TRUE	Non-significant
AT1G02780	1265.15	0.12196	0.0953411	1.2792	0.200827	0.564599	FALSE	Non-significant
AT1G02790	0	NA	NA	NA	NA	NA	FALSE	Non-significant
AT1G02800	5.19457	-0.67285	0.718413	-0.936579	0.348975	0.716668	TRUE	Non-significant
AT1G02810	16.1262	0.0693492	0.447411	0.155001	0.87682	0.966804	FALSE	Non-significant
AT1G02813	0.111026	1.16072	3.53381	0.328462	0.742562	NA	FALSE	Non-significant
AT1G02816	85.63	-0.225306	0.221174	-1.01868	0.308354	0.682999	TRUE	Non-significant
AT1G02820	8.95735	-0.857494	0.526112	-1.62987	0.103129	0.404442	FALSE	Non-significant
AT1G02830	0.109154	-0.281949	3.53381	-0.0797861	0.936407	NA	FALSE	Non-significant
AT1G02840	169.345	0.0191553	0.162399	0.117953	0.906105	0.975116	TRUE	Non-significant
AT1G02850	151.167	-0.466726	0.24706	-1.88912	0.0588757	0.300242	FALSE	Non-significant
AT1G02860	45.646	-0.0367082	0.231831	-0.158341	0.874188	0.966601	FALSE	Non-significant
AT1G02870	83.9604	-0.311177	0.195385	-1.59263	0.111242	0.419675	TRUE	Non-significant
AT1G02880	40.0479	-0.563847	0.252616	-2.23204	0.0256125	0.181652	TRUE	Non-significant
AT1G02890	43.1144	0.062446	0.236295	0.264271	0.791571	0.943778	FALSE	Non-significant
AT1G02900	46.2359	-0.492366	0.238111	-2.0678	0.0386586	0.233464	FALSE	Non-significant
AT1G02910	79.5139	-0.0680384	0.1769	-0.384614	0.700523	0.908338	FALSE	Non-significant
AT1G02920	602.905	0.315527	1.01689	0.310286	NA	NA	FALSE	Non-significant
AT1G02930	1518.14	0.807902	0.892304	0.905411	NA	NA	FALSE	Non-significant
AT1G02940	0.333307	-0.314363	2.46213	-0.127679	0.898403	NA	FALSE	Non-significant
AT1G02950	9.39493	0.584124	0.507689	1.15055	0.249915	0.625126	FALSE	Non-significant
AT1G02952	0	NA	NA	NA	NA	NA	FALSE	Non-significant
AT1G02960	30.5123	-0.122845	0.295917	-0.415135	0.678043	0.900776	FALSE	Non-significant
AT1G02965	0	NA	NA	NA	NA	NA	TRUE	Non-significant
AT1G02970	3.88151	0.523123	0.744435	0.702712	0.482235	0.80674	TRUE	Non-significant
AT1G02980	0.327461	-1.62231	3.20604	-0.506016	0.612846	NA	FALSE	Non-significant
AT1G02990	30.9597	-0.0323966	0.2708	-0.119633	0.904774	0.974598	TRUE	Non-significant
AT1G03000	39.4653	-0.126023	0.242308	-0.520093	0.602999	0.868265	TRUE	Non-significant
AT1G03010	1.01027	-0.665448	1.52058	-0.437629	0.661655	NA	FALSE	Non-significant
AT1G03020	6.6217	-3.86415	0.948081	-4.07576	4.58648e-05	0.00174364	FALSE	Down
AT1G03030	29.211	-0.570009	0.297343	-1.91701	0.055237	0.289999	TRUE	Non-significant
AT1G03040	58.2774	-0.219737	0.228993	-0.959578	0.337268	0.708336	TRUE	Non-significant
AT1G03050	0.111026	1.16072	3.53381	0.328462	0.742562	NA	FALSE	Non-significant
AT1G03055	3.12788	-0.758014	0.839094	-0.903372	0.366328	0.732693	TRUE	Non-significant
AT1G03060	43.4143	-0.0592309	0.242442	-0.244309	0.806991	0.947412	TRUE	Non-significant
AT1G03070	1.65154	0.393703	1.34941	0.291758	0.770471	0.934151	TRUE	Non-significant
AT1G03080	76.8538	-0.119833	0.196312	-0.610422	0.541582	0.838395	TRUE	Non-significant
AT1G03090	211.199	-0.852254	0.194797	-4.37508	1.21389e-05	0.00058977	TRUE	Non-significant
AT1G03100	9.37651	0.807404	0.480142	1.68159	0.0926477	0.381681	FALSE	Non-significant
AT1G03103	0	NA	NA	NA	NA	NA	FALSE	Non-significant
AT1G03106	31.2829	2.28924	0.342575	6.68245	2.34979e-11	5.2805e-09	FALSE	Up
AT1G03110	20.0386	-0.206715	0.343943	-0.601015	0.54783	0.842232	TRUE	Non-significant
AT1G03120	0.42459	-2.00183	2.20909	-0.906179	0.364841	NA	FALSE	Non-significant
AT1G03130	1737.05	-0.221201	0.158147	-1.3987	0.161902	0.509961	FALSE	Non-significant
AT1G03140	89.7701	-0.126299	0.176352	-0.716177	0.473882	0.802011	FALSE	Non-significant
AT1G03150	53.5038	-0.177973	0.230136	-0.77334	0.439321	0.781533	FALSE	Non-significant
AT1G03160	57.6006	0.0859668	0.207658	0.413982	0.678887	0.901296	FALSE	Non-significant
AT1G03165	0.423658	-0.848151	2.07205	-0.409329	0.682298	NA	FALSE	Non-significant
AT1G03170	0.390519	1.19873	2.34691	0.51077	0.609512	NA	FALSE	Non-significant
AT1G03180	1.18947	-1.50171	1.50162	-1.00006	0.317284	NA	TRUE	Non-significant
AT1G03190	10.5501	-0.351699	0.456634	-0.770198	0.441182	0.782805	TRUE	Non-significant
AT1G03200	0	NA	NA	NA	NA	NA	FALSE	Non-significant
AT1G03210	44.7256	0.384126	0.247572	1.55157	0.120764	0.437749	FALSE	Non-significant
AT1G03220	342.08	-0.909996	0.164705	-5.52501	3.29474e-08	3.76475e-06	FALSE	Non-significant
AT1G03230	62.2955	-0.222079	0.204357	-1.08672	0.277159	0.651882	FALSE	Non-significant
AT1G03240	0	NA	NA	NA	NA	NA	FALSE	Non-significant
AT1G03250	64.4107	-0.357053	0.196995	-1.8125	0.0699088	0.329889	TRUE	Non-significant
AT1G03260	19.4528	-0.829333	0.373148	-2.22253	0.0262474	0.183887	TRUE	Non-significant
AT1G03270	9.51993	0.402734	0.548666	0.734024	0.462934	0.794757	TRUE	Non-significant
AT1G03280	68.5758	-0.123392	0.194672	-0.633846	0.526181	0.830211	TRUE	Non-significant
AT1G03290	65.5267	-0.466304	0.20815	-2.24023	0.0250761	0.179123	TRUE	Non-significant
AT1G03300	5.62625	0.359903	0.593361	0.60655	0.54415	0.840241	FALSE	Non-significant
AT1G03310	49.4634	0.13549	0.224177	0.604389	0.545585	0.841041	TRUE	Non-significant
AT1G03320	2.26063	3.34954	1.32336	2.53108	0.0113712	0.108636	FALSE	Non-significant
AT1G03325	0	NA	NA	NA	NA	NA	FALSE	Non-significant
AT1G03330	93.4891	-0.0572861	0.200324	-0.285967	0.774903	0.935834	TRUE	Non-significant
AT1G03340	6.22296	1.32969	0.591525	2.2479	0.0245827	0.176871	FALSE	Non-significant
AT1G03350	67.0756	-0.0137467	0.194909	-0.0705289	0.943773	0.985145	TRUE	Non-significant
AT1G03360	24.2762	-0.316811	0.307691	-1.02964	0.30318	0.677398	TRUE	Non-significant
AT1G03365	24.6546	-0.56662	0.316825	-1.78843	0.0737063	0.339647	TRUE	Non-significant
AT1G03370	53.5997	-0.118596	0.247973	-0.478262	0.632464	0.881508	TRUE	Non-significant
AT1G03380	71.2553	0.289045	0.182954	1.57987	0.114136	0.42465	FALSE	Non-significant
AT1G03390	0.109154	-0.281949	3.53381	-0.0797861	0.936407	NA	FALSE	Non-significant
AT1G03395	0	NA	NA	NA	NA	NA	FALSE	Non-significant
AT1G03400	55.0224	0.16882	0.226216	0.746278	0.455499	0.789648	TRUE	Non-significant
AT1G03410	25.9726	1.07194	0.345266	3.10468	0.00190483	0.031245	FALSE	Up
AT1G03420	0.889052	0.768003	1.5985	0.480451	0.630907	NA	FALSE	Non-significant
AT1G03430	48.7376	0.331131	0.235686	1.40497	0.16003	0.507631	FALSE	Non-significant
AT1G03440	30.9337	0.0629806	0.291847	0.2158	0.829144	0.953079	TRUE	Non-significant
AT1G03445	0.109154	-0.281949	3.53381	-0.0797861	0.936407	NA	FALSE	Non-significant
AT1G03457	21.2224	-0.181546	0.323205	-0.561704	0.574317	0.853772	FALSE	Non-significant
AT1G03470	17.0927	-0.418517	0.371698	-1.12596	0.260183	0.635838	FALSE	Non-significant
AT1G03475	374.044	0.0532012	0.12114	0.439171	0.660538	0.894022	TRUE	Non-significant
AT1G03490	0	NA	NA	NA	NA	NA	FALSE	Non-significant
AT1G03495	0	NA	NA	NA	NA	NA	FALSE	Non-significant
AT1G03502	0	NA	NA	NA	NA	NA	FALSE	Non-significant
AT1G03506	0.371101	1.12894	2.37109	0.47613	0.633982	NA	FALSE	Non-significant
AT1G03510	4.25793	-0.306161	0.70968	-0.431407	0.666172	0.895918	FALSE	Non-significant
AT1G03515	0	NA	NA	NA	NA	NA	FALSE	Non-significant
AT1G03520	29.5126	-0.117642	0.294087	-0.400023	0.689139	0.904927	TRUE	Non-significant
AT1G03530	13.1833	0.00579565	0.433631	0.0133654	0.989336	0.997076	TRUE	Non-significant
AT1G03540	0	NA	NA	NA	NA	NA	TRUE	Non-significant
AT1G03545	4.16453	0.66693	0.700232	0.952442	0.340873	0.711345	FALSE	Non-significant
AT1G03550	6.35997	-1.3283	0.599779	-2.21466	0.0267837	0.186176	FALSE	Non-significant
AT1G03560	22.3907	-0.148449	0.347893	-0.426709	0.669591	0.897269	TRUE	Non-significant
AT1G03570	0	NA	NA	NA	NA	NA	FALSE	Non-significant
AT1G03580	22.7763	-0.405428	0.364612	-1.11194	0.266162	0.640958	FALSE	Non-significant
AT1G03590	52.67	0.212483	0.230918	0.920164	0.357487	0.724608	FALSE	Non-significant
AT1G03600	837.356	-0.280793	0.12673	-2.21568	0.0267134	0.18579	FALSE	Non-significant
AT1G03610	102.387	-0.477967	0.258749	-1.84722	0.0647152	0.31448	FALSE	Non-significant
AT1G03620	6.9032	0.395581	0.537094	0.73652	0.461414	0.793614	FALSE	Non-significant
AT1G03630	298.023	0.249565	0.141517	1.7635	0.0778169	0.349333	FALSE	Non-significant
AT1G03640	0	NA	NA	NA	NA	NA	FALSE	Non-significant
AT1G03650	17.5764	0.143168	0.344368	0.415742	0.677599	0.900423	FALSE	Non-significant
AT1G03660	6.28571	0.717952	0.627408	1.14432	0.252493	0.628204	FALSE	Non-significant
AT1G03670	0.111026	1.16072	3.53381	0.328462	0.742562	NA	FALSE	Non-significant
AT1G03680	1104.53	0.00960104	0.110265	0.0870725	0.930614	0.982127	TRUE	Non-significant
AT1G03687	16.1144	-1.08577	0.391142	-2.77589	0.00550509	0.0658041	TRUE	Non-significant
AT1G03700	1.73262	0.800867	1.12132	0.714216	0.475093	0.802226	FALSE	Non-significant
AT1G03710	0.0954948	-0.281949	3.53381	-0.0797861	0.936407	NA	TRUE	Non-significant
AT1G03720	0	NA	NA	NA	NA	NA	FALSE	Non-significant
AT1G03730	27.1866	0.187369	0.32107	0.583575	0.559506	0.846564	FALSE	Non-significant
AT1G03740	139.385	-0.480216	0.160867	-2.98517	0.00283416	0.0418248	TRUE	Non-significant
AT1G03743	4.12624	1.67036	0.771524	2.16502	0.0303862	0.202225	FALSE	Non-significant
AT1G03746	0.47971	2.56358	2.1746	1.17887	0.238449	NA	FALSE	Non-significant
AT1G03750	9.07201	-0.768036	0.519453	-1.47855	0.139261	0.472775	TRUE	Non-significant
AT1G03760	18.3715	-1.75116	0.377086	-4.64394	3.41829e-06	0.000208867	TRUE	Down
AT1G03770	13.2772	0.295221	0.454001	0.650264	0.515522	0.825319	FALSE	Non-significant
AT1G03780	10.5962	-0.233167	0.466463	-0.499863	0.617172	0.875473	TRUE	Non-significant
AT1G03790	0.942876	0.343678	1.53046	0.22456	0.822322	NA	FALSE	Non-significant
AT1G03800	0.579406	0.972014	1.96274	0.495233	0.620436	NA	FALSE	Non-significant
AT1G03810	0	NA	NA	NA	NA	NA	FALSE	Non-significant
AT1G03820	31.5632	-0.0585974	0.414746	-0.141285	0.887645	0.970279	FALSE	Non-significant
AT1G03830	11.592	0.125223	0.446389	0.280525	0.779075	0.937865	TRUE	Non-significant
AT1G03840	1.96726	0.0598341	1.00218	0.0597039	0.952391	0.987297	FALSE	Non-significant
AT1G03850	142.967	0.875733	0.26154	3.34837	0.000812873	0.0166738	FALSE	Non-significant
AT1G03860	145.081	0.370843	0.15432	2.40308	0.0162578	0.136977	TRUE	Non-significant
AT1G03870	586.139	0.125835	0.233288	0.539397	0.589613	0.861068	FALSE	Non-significant
AT1G03880	0.829227	-0.470211	1.81123	-0.259609	0.795165	NA	FALSE	Non-significant
AT1G03890	0.202319	1.16072	3.53381	0.328462	0.742562	NA	FALSE	Non-significant
AT1G03900	237.955	0.464321	0.137621	3.37391	0.000741077	0.015548	FALSE	Non-significant
AT1G03905	4.95074	-0.577177	0.652266	-0.884879	0.376222	0.740674	FALSE	Non-significant
AT1G03910	77.5297	-0.148929	0.193376	-0.770151	0.44121	0.782805	TRUE	Non-significant
AT1G03920	3.01719	-0.216178	0.941643	-0.229575	0.818422	0.950336	FALSE	Non-significant
AT1G03930	54.4953	0.145834	0.215653	0.676241	0.498887	0.817456	TRUE	Non-significant
AT1G03935	1.43065	-1.1529	1.29703	-0.888877	0.374069	0.739229	FALSE	Non-significant
AT1G03940	0.764409	0.501549	1.6911	0.296582	0.766786	NA	FALSE	Non-significant
AT1G03950	27.3173	-1.31048	0.335551	-3.90545	9.40503e-05	0.00311831	TRUE	Down
AT1G03960	15.7966	-1.17549	0.41713	-2.81803	0.00483187	0.0601599	TRUE	Non-significant
AT1G03970	92.0412	0.315624	0.206003	1.53213	0.12549	0.446522	TRUE	Non-significant
AT1G03980	0.107984	-0.281949	3.53381	-0.0797861	0.936407	NA	TRUE	Non-significant
AT1G03982	0	NA	NA	NA	NA	NA	FALSE	Non-significant
AT1G03987	0	NA	NA	NA	NA	NA	FALSE	Non-significant
AT1G03990	0.277391	1.92744	2.88483	0.66813	0.504051	NA	FALSE	Non-significant
AT1G03993	0.241469	1.81596	3.01423	0.60246	0.546868	NA	TRUE	Non-significant
AT1G03997	0	NA	NA	NA	NA	NA	TRUE	Non-significant
AT1G04000	37.973	0.734529	0.259478	2.83079	0.00464332	0.0587622	TRUE	Non-significant
AT1G04003	0	NA	NA	NA	NA	NA	FALSE	Non-significant
AT1G04007	0.225938	0.439394	3.09654	0.141898	0.88716	NA	TRUE	Non-significant
AT1G04010	8.43925	-1.06832	0.53088	-2.01236	0.0441823	0.252926	TRUE	Non-significant
AT1G04013	0.978928	-0.682966	1.52645	-0.447422	0.65457	NA	FALSE	Non-significant
AT1G04017	0	NA	NA	NA	NA	NA	FALSE	Non-significant
AT1G04020	15.4711	-0.0333157	0.395114	-0.0843192	0.932803	0.982345	FALSE	Non-significant
AT1G04023	0	NA	NA	NA	NA	NA	FALSE	Non-significant
AT1G04030	8.90203	-0.238202	0.605199	-0.393593	0.693882	0.906866	TRUE	Non-significant
AT1G04033	0	NA	NA	NA	NA	NA	TRUE	Non-significant
AT1G04037	0	NA	NA	NA	NA	NA	TRUE	Non-significant
AT1G04040	370	0.369248	0.118963	3.10388	0.00191002	0.0313048	FALSE	Non-significant
AT1G04043	0.202319	1.16072	3.53381	0.328462	0.742562	NA	FALSE	Non-significant
AT1G04047	0.19099	-0.945316	3.53143	-0.267686	0.788941	NA	FALSE	Non-significant
AT1G04050	6.0343	0.617677	0.641565	0.962766	0.335665	0.706875	FALSE	Non-significant
AT1G04053	3.27076	-1.54435	0.982278	-1.57222	0.115901	0.428379	FALSE	Non-significant
AT1G04057	0	NA	NA	NA	NA	NA	FALSE	Non-significant
AT1G04063	0	NA	NA	NA	NA	NA	FALSE	Non-significant
AT1G04067	0.146948	1.16072	3.53381	0.328462	0.742562	NA	FALSE	Non-significant
AT1G04070	21.7074	-0.654628	0.372242	-1.75861	0.0786445	0.351433	TRUE	Non-significant
AT1G04073	0	NA	NA	NA	NA	NA	FALSE	Non-significant
AT1G04077	0	NA	NA	NA	NA	NA	FALSE	Non-significant
AT1G04080	107.544	0.0735607	0.156743	0.469307	0.63885	0.885219	TRUE	Non-significant
AT1G04083	0	NA	NA	NA	NA	NA	FALSE	Non-significant
AT1G04087	0	NA	NA	NA	NA	NA	FALSE	Non-significant
AT1G04090	0.464494	1.59535	2.21128	0.72146	0.470626	NA	TRUE	Non-significant
AT1G04093	0	NA	NA	NA	NA	NA	FALSE	Non-significant
AT1G04097	0	NA	NA	NA	NA	NA	FALSE	Non-significant
AT1G04100	9.34029	-0.285704	0.492275	-0.580375	0.561662	0.847706	TRUE	Non-significant
AT1G04103	0.260076	0.439395	2.95385	0.148753	0.881748	NA	FALSE	Non-significant
AT1G04105	0	NA	NA	NA	NA	NA	TRUE	Non-significant
AT1G04110	7.39713	-0.471953	0.541588	-0.871426	0.383522	0.745839	FALSE	Non-significant
AT1G04117	0	NA	NA	NA	NA	NA	TRUE	Non-significant
AT1G04120	51.3208	-0.397735	0.232352	-1.71178	0.0869372	0.368308	TRUE	Non-significant
AT1G04123	0.0954948	-0.281949	3.53381	-0.0797861	0.936407	NA	FALSE	Non-significant
AT1G04127	0.130443	1.16072	3.53381	0.328462	0.742562	NA	TRUE	Non-significant
AT1G04130	11.3812	0.0879679	0.435931	0.201793	0.840078	0.955737	TRUE	Non-significant
AT1G04133	0.202319	1.16072	3.53381	0.328462	0.742562	NA	TRUE	Non-significant
AT1G04137	0.202319	1.16072	3.53381	0.328462	0.742562	NA	FALSE	Non-significant
AT1G04140	156.404	-0.0147608	0.138409	-0.106646	0.91507	0.97829	TRUE	Non-significant
AT1G04143	0	NA	NA	NA	NA	NA	FALSE	Non-significant
AT1G04147	0	NA	NA	NA	NA	NA	FALSE	Non-significant
AT1G04150	0.107984	-0.281949	3.53381	-0.0797861	0.936407	NA	FALSE	Non-significant
AT1G04153	0	NA	NA	NA	NA	NA	TRUE	Non-significant
AT1G04157	0	NA	NA	NA	NA	NA	FALSE	Non-significant
AT1G04160	6.24366	-0.657732	0.622169	-1.05716	0.290438	0.66541	FALSE	Non-significant
AT1G04163	0	NA	NA	NA	NA	NA	FALSE	Non-significant
AT1G04167	0	NA	NA	NA	NA	NA	FALSE	Non-significant
AT1G04170	116.822	0.194411	0.16611	1.17037	0.24185	0.616359	TRUE	Non-significant
AT1G04173	0	NA	NA	NA	NA	NA	FALSE	Non-significant
AT1G04177	0	NA	NA	NA	NA	NA	FALSE	Non-significant
AT1G04180	1.96879	-2.57237	1.59454	-1.61324	0.106692	0.410083	FALSE	Non-significant
AT1G04183	0.130443	1.16072	3.53381	0.328462	0.742562	NA	FALSE	Non-significant
AT1G04187	0.843981	0.752909	1.6104	0.46753	0.640121	NA	FALSE	Non-significant
AT1G04190	47.0689	0.158719	0.235964	0.672642	0.501175	0.818432	TRUE	Non-significant
AT1G04193	1.05352	-1.32052	1.53787	-0.858667	0.390524	NA	FALSE	Non-significant
AT1G04197	0.961155	0.357426	1.4717	0.242866	0.80811	NA	FALSE	Non-significant
AT1G04200	45.7223	-0.0327988	0.223905	-0.146485	0.883538	0.968753	TRUE	Non-significant
AT1G04203	0	NA	NA	NA	NA	NA	FALSE	Non-significant
AT1G04207	0	NA	NA	NA	NA	NA	FALSE	Non-significant
AT1G04210	71.0221	0.0882637	0.198248	0.445218	0.656163	0.891561	TRUE	Non-significant
AT1G04213	0.107984	-0.281949	3.53381	-0.0797861	0.936407	NA	FALSE	Non-significant
AT1G04217	1.25263	1.49714	1.33821	1.11876	0.263242	NA	FALSE	Non-significant
AT1G04220	17.501	-0.885499	0.422701	-2.09486	0.0361837	0.224897	FALSE	Non-significant
AT1G04223	7.10627	0.21198	0.580908	0.364912	0.715177	0.913349	FALSE	Non-significant
AT1G04227	4.79677	-0.184977	0.774083	-0.238963	0.811134	0.94888	FALSE	Non-significant
AT1G04230	22.6598	-0.117914	0.322954	-0.365112	0.715028	0.913349	FALSE	Non-significant
AT1G04233	0	NA	NA	NA	NA	NA	TRUE	Non-significant
AT1G04237	0	NA	NA	NA	NA	NA	FALSE	Non-significant
AT1G04240	109.566	-0.00121696	0.182969	-0.00665116	0.994693	0.997999	FALSE	Non-significant
AT1G04243	0	NA	NA	NA	NA	NA	FALSE	Non-significant
AT1G04247	0.673217	-0.0678745	2.0945	-0.032406	0.974148	NA	FALSE	Non-significant
AT1G04250	85.2035	0.110455	0.199123	0.554708	0.579094	0.856529	FALSE	Non-significant
AT1G04253	0	NA	NA	NA	NA	NA	FALSE	Non-significant
AT1G04257	0	NA	NA	NA	NA	NA	FALSE	Non-significant
AT1G04260	45.0419	0.258329	0.237003	1.08998	0.275721	0.650993	TRUE	Non-significant
AT1G04263	1.76715	-0.202909	1.05679	-0.192005	0.847738	0.958117	FALSE	Non-significant
AT1G04267	0	NA	NA	NA	NA	NA	FALSE	Non-significant
AT1G04270	893.447	0.312273	0.128188	2.43606	0.0148484	0.129276	FALSE	Non-significant
AT1G04273	0.640795	-1.60086	1.833	-0.873355	0.38247	NA	FALSE	Non-significant
AT1G04277	2.30637	0.736645	0.933065	0.78949	0.429826	0.776234	FALSE	Non-significant
AT1G04280	128.759	0.547804	0.164146	3.3373	0.000845955	0.0172127	FALSE	Non-significant
AT1G04283	0	NA	NA	NA	NA	NA	FALSE	Non-significant
AT1G04287	0	NA	NA	NA	NA	NA	FALSE	Non-significant
AT1G04290	57.0234	0.186676	0.22237	0.839484	0.401198	0.756256	TRUE	Non-significant
AT1G04293	0	NA	NA	NA	NA	NA	FALSE	Non-significant
AT1G04295	3.17873	0.787709	0.859707	0.916253	0.359534	0.725905	TRUE	Non-significant
AT1G04297	0	NA	NA	NA	NA	NA	FALSE	Non-significant
AT1G04300	71.8718	0.187326	0.189023	0.991022	0.321675	0.695748	TRUE	Non-significant
AT1G04303	0	NA	NA	NA	NA	NA	FALSE	Non-significant
AT1G04307	0	NA	NA	NA	NA	NA	FALSE	Non-significant
AT1G04310	17.9317	-1.95964	0.39448	-4.96765	6.77692e-07	5.29202e-05	TRUE	Down
AT1G04313	0.0954948	-0.281949	3.53381	-0.0797861	0.936407	NA	FALSE	Non-significant
AT1G04320	0	NA	NA	NA	NA	NA	FALSE	Non-significant
AT1G04323	0.111026	1.16072	3.53381	0.328462	0.742562	NA	FALSE	Non-significant
AT1G04327	0	NA	NA	NA	NA	NA	FALSE	Non-significant
AT1G04330	0.606724	0.909191	1.94576	0.467267	0.640309	NA	FALSE	Non-significant
AT1G04333	0	NA	NA	NA	NA	NA	FALSE	Non-significant
AT1G04337	0	NA	NA	NA	NA	NA	FALSE	Non-significant
AT1G04340	53.0312	0.207948	0.218376	0.952247	0.340972	0.711457	TRUE	Non-significant
AT1G04343	0	NA	NA	NA	NA	NA	FALSE	Non-significant
AT1G04347	0.113128	-0.281949	3.53381	-0.0797861	0.936407	NA	TRUE	Non-significant
AT1G04350	96.6963	0.0518059	0.206059	0.251414	0.801494	0.94611	FALSE	Non-significant
AT1G04353	1.45672	-0.819423	1.25661	-0.65209	0.514343	0.824656	FALSE	Non-significant
AT1G04357	0	NA	NA	NA	NA	NA	FALSE	Non-significant
AT1G04360	7.16622	-0.543575	0.628572	-0.864778	0.387161	0.747954	FALSE	Non-significant
AT1G04363	0	NA	NA	NA	NA	NA	FALSE	Non-significant
AT1G04367	0	NA	NA	NA	NA	NA	FALSE	Non-significant
AT1G04370	0	NA	NA	NA	NA	NA	FALSE	Non-significant
AT1G04373	0	NA	NA	NA	NA	NA	FALSE	Non-significant
AT1G04377	0	NA	NA	NA	NA	NA	FALSE	Non-significant
AT1G04380	0.352494	2.25942	2.64058	0.855653	0.39219	NA	FALSE	Non-significant
AT1G04383	0	NA	NA	NA	NA	NA	FALSE	Non-significant
AT1G04387	0	NA	NA	NA	NA	NA	FALSE	Non-significant
AT1G04390	14.6072	0.288488	0.385304	0.748729	0.454021	0.789287	TRUE	Non-significant
AT1G04397	0	NA	NA	NA	NA	NA	FALSE	Non-significant
AT1G04400	267.4	-0.07405	0.133778	-0.55353	0.5799	0.856548	FALSE	Non-significant
AT1G04403	0	NA	NA	NA	NA	NA	FALSE	Non-significant
AT1G04407	0	NA	NA	NA	NA	NA	FALSE	Non-significant
AT1G04410	2424.47	0.0948419	0.0993268	0.954847	0.339655	0.709882	FALSE	Non-significant
AT1G04413	0.111026	1.16072	3.53381	0.328462	0.742562	NA	FALSE	Non-significant
AT1G04417	0	NA	NA	NA	NA	NA	TRUE	Non-significant
AT1G04420	93.5393	-0.0675389	0.180352	-0.374484	0.708044	0.910073	TRUE	Non-significant
AT1G04425	10.5994	-0.0138954	0.470702	-0.0295206	0.976449	0.994368	FALSE	Non-significant
AT1G04427	0	NA	NA	NA	NA	NA	TRUE	Non-significant
AT1G04430	150.284	0.102099	0.173205	0.589467	0.555548	0.845833	FALSE	Non-significant
AT1G04433	0.202319	1.16072	3.53381	0.328462	0.742562	NA	FALSE	Non-significant
AT1G04437	0	NA	NA	NA	NA	NA	FALSE	Non-significant
AT1G04440	128.804	-0.433481	0.155758	-2.78304	0.00538516	0.0648694	FALSE	Non-significant
AT1G04443	0	NA	NA	NA	NA	NA	FALSE	Non-significant
AT1G04445	0.313802	-1.56973	2.76448	-0.567822	0.570156	NA	FALSE	Non-significant
AT1G04447	0	NA	NA	NA	NA	NA	FALSE	Non-significant
AT1G04450	0	NA	NA	NA	NA	NA	FALSE	Non-significant
AT1G04453	0	NA	NA	NA	NA	NA	FALSE	Non-significant
AT1G04455	0	NA	NA	NA	NA	NA	FALSE	Non-significant
AT1G04457	0	NA	NA	NA	NA	NA	FALSE	Non-significant
AT1G04463	2.43206	0.3513	0.93895	0.374141	0.708299	0.910073	TRUE	Non-significant
AT1G04467	0	NA	NA	NA	NA	NA	FALSE	Non-significant
AT1G04470	0	NA	NA	NA	NA	NA	FALSE	Non-significant
AT1G04473	0	NA	NA	NA	NA	NA	TRUE	Non-significant
AT1G04477	0.215967	-1.03656	3.52902	-0.293726	0.768968	NA	TRUE	Non-significant
AT1G04480	368.113	0.203785	0.121418	1.67837	0.0932751	0.382495	FALSE	Non-significant
AT1G04483	0.130443	1.16072	3.53381	0.328462	0.742562	NA	FALSE	Non-significant
AT1G04487	0	NA	NA	NA	NA	NA	TRUE	Non-significant
AT1G04490	3.06716	-0.134472	0.897695	-0.149797	0.880925	0.968036	FALSE	Non-significant
AT1G04493	0	NA	NA	NA	NA	NA	FALSE	Non-significant
AT1G04497	0	NA	NA	NA	NA	NA	FALSE	Non-significant
AT1G04500	0.529769	-2.32207	2.05271	-1.13122	0.257961	NA	FALSE	Non-significant
AT1G04503	1.70441	-1.23355	1.28487	-0.960053	0.337029	0.708124	TRUE	Non-significant
AT1G04507	0	NA	NA	NA	NA	NA	FALSE	Non-significant
AT1G04510	113.548	0.0998177	0.175218	0.569678	0.568896	0.850778	TRUE	Non-significant
AT1G04513	0	NA	NA	NA	NA	NA	TRUE	Non-significant
AT1G04517	0	NA	NA	NA	NA	NA	FALSE	Non-significant
AT1G04520	14.6136	0.739703	0.388557	1.90372	0.0569473	0.295161	TRUE	Non-significant
AT1G04523	0	NA	NA	NA	NA	NA	FALSE	Non-significant
AT1G04527	0	NA	NA	NA	NA	NA	FALSE	Non-significant
AT1G04530	64.1042	-0.245123	0.20661	-1.18641	0.235461	0.608229	TRUE	Non-significant
AT1G04533	0	NA	NA	NA	NA	NA	FALSE	Non-significant
AT1G04537	0.146948	1.16072	3.53381	0.328462	0.742562	NA	FALSE	Non-significant
AT1G04540	0	NA	NA	NA	NA	NA	FALSE	Non-significant
AT1G04547	0	NA	NA	NA	NA	NA	FALSE	Non-significant
AT1G04550	35.7048	0.525007	0.267782	1.96058	0.0499281	0.271962	TRUE	Non-significant
AT1G04555	29.3538	0.457235	0.297432	1.53728	0.124226	0.444606	TRUE	Non-significant
AT1G04557	0	NA	NA	NA	NA	NA	FALSE	Non-significant
AT1G04560	3.7816	2.5886	1.07816	2.40094	0.016353	0.137636	FALSE	Non-significant
AT1G04563	0.434561	-0.817772	2.25727	-0.362283	0.717141	NA	FALSE	Non-significant
AT1G04567	0	NA	NA	NA	NA	NA	FALSE	Non-significant
AT1G04570	0.871681	-2.0635	1.58784	-1.29956	0.193752	NA	FALSE	Non-significant
AT1G04573	0	NA	NA	NA	NA	NA	FALSE	Non-significant
AT1G04577	0	NA	NA	NA	NA	NA	FALSE	Non-significant
AT1G04580	3.74497	1.61316	0.945841	1.70553	0.0880964	0.371585	FALSE	Non-significant
AT1G04583	0.203478	-0.979032	3.20225	-0.305732	0.759809	NA	FALSE	Non-significant
AT1G04587	0	NA	NA	NA	NA	NA	FALSE	Non-significant
AT1G04590	24.7403	-0.638478	0.314978	-2.02705	0.042657	0.247486	FALSE	Non-significant
AT1G04593	0	NA	NA	NA	NA	NA	FALSE	Non-significant
AT1G04597	0	NA	NA	NA	NA	NA	FALSE	Non-significant
AT1G04600	0.51728	-2.29525	2.0614	-1.11344	0.265519	NA	TRUE	Non-significant
AT1G04603	0	NA	NA	NA	NA	NA	FALSE	Non-significant
AT1G04607	0	NA	NA	NA	NA	NA	FALSE	Non-significant
AT1G04610	4.6647	-0.332392	0.741214	-0.448443	0.653833	0.890728	FALSE	Non-significant
AT1G04620	91.9725	-0.147605	0.17279	-0.854244	0.39297	0.751246	FALSE	Non-significant
AT1G04623	0	NA	NA	NA	NA	NA	FALSE	Non-significant
AT1G04625	0	NA	NA	NA	NA	NA	FALSE	Non-significant
AT1G04630	59.8983	-0.252547	0.23762	-1.06282	0.287864	0.66244	TRUE	Non-significant
AT1G04635	8.76512	0.299419	0.526284	0.568932	0.569402	0.850867	TRUE	Non-significant
AT1G04640	111.392	0.0575351	0.177962	0.3233	0.746468	0.92528	TRUE	Non-significant
AT1G04643	0.226256	-1.05482	3.52784	-0.298998	0.764941	NA	FALSE	Non-significant
AT1G04645	0	NA	NA	NA	NA	NA	FALSE	Non-significant
AT1G04647	2.23535	0.659434	0.975424	0.676048	0.49901	0.817456	FALSE	Non-significant
AT1G04650	4.762	-0.283116	0.660723	-0.428493	0.668292	0.896931	TRUE	Non-significant
AT1G04653	0	NA	NA	NA	NA	NA	FALSE	Non-significant
AT1G04657	0	NA	NA	NA	NA	NA	FALSE	Non-significant
AT1G04660	11.7512	2.34754	0.557661	4.20962	2.55802e-05	0.00110311	FALSE	Up
AT1G04667	0	NA	NA	NA	NA	NA	FALSE	Non-significant
AT1G04670	0	NA	NA	NA	NA	NA	FALSE	Non-significant
AT1G04673	0	NA	NA	NA	NA	NA	FALSE	Non-significant
AT1G04677	0	NA	NA	NA	NA	NA	FALSE	Non-significant
AT1G04680	122.534	0.32033	0.161752	1.98038	0.0476609	0.264166	FALSE	Non-significant
AT1G04683	0	NA	NA	NA	NA	NA	FALSE	Non-significant
AT1G04687	0	NA	NA	NA	NA	NA	FALSE	Non-significant
AT1G04690	222.911	-0.145662	0.143836	-1.01269	0.311207	0.685652	TRUE	Non-significant
AT1G04693	0	NA	NA	NA	NA	NA	FALSE	Non-significant
AT1G04697	0	NA	NA	NA	NA	NA	FALSE	Non-significant
AT1G04700	1.55869	-2.10606	1.35169	-1.55809	0.119212	0.434975	TRUE	Non-significant
AT1G04703	0	NA	NA	NA	NA	NA	FALSE	Non-significant
AT1G04707	0.109154	-0.281949	3.53381	-0.0797861	0.936407	NA	FALSE	Non-significant
AT1G04710	26.2282	-0.641979	0.345484	-1.8582	0.0631405	0.310634	FALSE	Non-significant
AT1G04713	0	NA	NA	NA	NA	NA	FALSE	Non-significant
AT1G04717	0	NA	NA	NA	NA	NA	FALSE	Non-significant
AT1G04720	0	NA	NA	NA	NA	NA	FALSE	Non-significant
AT1G04723	0	NA	NA	NA	NA	NA	TRUE	Non-significant
AT1G04730	6.86385	0.428622	0.554663	0.772761	0.439664	0.78154	TRUE	Non-significant
AT1G04733	0	NA	NA	NA	NA	NA	FALSE	Non-significant
AT1G04737	0	NA	NA	NA	NA	NA	TRUE	Non-significant
AT1G04743	0	NA	NA	NA	NA	NA	FALSE	Non-significant
AT1G04747	0	NA	NA	NA	NA	NA	FALSE	Non-significant
AT1G04750	266.14	0.256491	0.120834	2.12267	0.0337815	0.216076	TRUE	Non-significant
AT1G04753	0	NA	NA	NA	NA	NA	FALSE	Non-significant
AT1G04760	2.98861	-0.849111	0.901321	-0.942075	0.346154	0.714458	TRUE	Non-significant
AT1G04763	0	NA	NA	NA	NA	NA	FALSE	Non-significant
AT1G04767	0.204648	-0.979051	3.19577	-0.306358	0.759332	NA	TRUE	Non-significant
AT1G04770	29.5505	0.66448	0.331418	2.00496	0.0449675	0.25537	FALSE	Non-significant
AT1G04773	0.225938	0.439394	3.09654	0.141898	0.88716	NA	FALSE	Non-significant
AT1G04778	1.41761	-1.0893	1.31283	-0.829732	0.40669	0.760839	FALSE	Non-significant
AT1G04780	123.294	-0.0131325	0.17045	-0.0770462	0.938587	0.983724	TRUE	Non-significant
AT1G04783	0	NA	NA	NA	NA	NA	TRUE	Non-significant
AT1G04787	0	NA	NA	NA	NA	NA	FALSE	Non-significant
AT1G04790	35.6334	-0.145622	0.287987	-0.505654	0.6131	0.873278	TRUE	Non-significant
AT1G04793	0	NA	NA	NA	NA	NA	FALSE	Non-significant
AT1G04797	0	NA	NA	NA	NA	NA	FALSE	Non-significant
AT1G04800	156.955	-1.29857	0.210497	-6.16908	6.86868e-10	1.14809e-07	FALSE	Down
AT1G04803	0	NA	NA	NA	NA	NA	FALSE	Non-significant
AT1G04807	0	NA	NA	NA	NA	NA	FALSE	Non-significant
AT1G04810	95.4892	-0.154411	0.176371	-0.87549	0.381307	0.744314	TRUE	Non-significant
AT1G04813	0	NA	NA	NA	NA	NA	FALSE	Non-significant
AT1G04817	0	NA	NA	NA	NA	NA	FALSE	Non-significant
AT1G04820	510.42	-0.091493	0.125874	-0.726861	0.467311	0.797277	FALSE	Non-significant
AT1G04823	0.107984	-0.281949	3.53381	-0.0797861	0.936407	NA	TRUE	Non-significant
AT1G04827	0	NA	NA	NA	NA	NA	FALSE	Non-significant
AT1G04830	26.2088	-0.166443	0.30409	-0.547348	0.58414	0.858695	TRUE	Non-significant
AT1G04833	0.130443	1.16072	3.53381	0.328462	0.742562	NA	FALSE	Non-significant
AT1G04837	0.321433	-0.228129	2.80585	-0.081305	0.935199	NA	TRUE	Non-significant
AT1G04840	3.98757	0.826346	0.727211	1.13632	0.255821	0.632715	FALSE	Non-significant
AT1G04847	0	NA	NA	NA	NA	NA	FALSE	Non-significant
AT1G04850	190.682	0.275855	0.138887	1.98619	0.0470123	0.262234	TRUE	Non-significant
AT1G04853	0.146948	1.16072	3.53381	0.328462	0.742562	NA	FALSE	Non-significant
AT1G04857	0	NA	NA	NA	NA	NA	FALSE	Non-significant
AT1G04860	52.3773	-0.177928	0.221351	-0.803826	0.421497	0.771366	TRUE	Non-significant
AT1G04863	0	NA	NA	NA	NA	NA	FALSE	Non-significant
AT1G04867	0	NA	NA	NA	NA	NA	FALSE	Non-significant
AT1G04870	47.1927	0.345409	0.252486	1.36803	0.171302	0.524339	FALSE	Non-significant
AT1G04873	0.146948	1.16072	3.53381	0.328462	0.742562	NA	FALSE	Non-significant
AT1G04877	0.224153	0.439394	3.10481	0.14152	0.887459	NA	FALSE	Non-significant
AT1G04880	0.759431	1.42286	1.82045	0.781599	0.43445	NA	FALSE	Non-significant
AT1G04883	0	NA	NA	NA	NA	NA	TRUE	Non-significant
AT1G04887	0	NA	NA	NA	NA	NA	FALSE	Non-significant
AT1G04890	0	NA	NA	NA	NA	NA	FALSE	Non-significant
AT1G04893	0	NA	NA	NA	NA	NA	FALSE	Non-significant
AT1G04895	0	NA	NA	NA	NA	NA	FALSE	Non-significant
AT1G04897	0.146948	1.16072	3.53381	0.328462	0.742562	NA	FALSE	Non-significant
AT1G04900	17.5262	-0.30221	0.35362	-0.854619	0.392762	0.751246	FALSE	Non-significant
AT1G04907	0.929373	0.955974	1.6634	0.574711	0.565487	NA	FALSE	Non-significant
AT1G04910	59.9272	0.224176	0.220952	1.01459	0.3103	0.684598	TRUE	Non-significant
AT1G04913	0	NA	NA	NA	NA	NA	FALSE	Non-significant
AT1G04917	0	NA	NA	NA	NA	NA	FALSE	Non-significant
AT1G04920	1.56881	0.146189	1.09774	0.133172	0.894057	0.971071	FALSE	Non-significant
AT1G04923	0	NA	NA	NA	NA	NA	FALSE	Non-significant
AT1G04927	0	NA	NA	NA	NA	NA	TRUE	Non-significant
AT1G04930	14.9105	-0.265269	0.417008	-0.636125	0.524695	0.829812	TRUE	Non-significant
AT1G04933	2.20993	0.550071	1.1241	0.489344	0.624598	0.878649	FALSE	Non-significant
AT1G04937	0	NA	NA	NA	NA	NA	FALSE	Non-significant
AT1G04940	62.2063	0.444758	0.195412	2.27601	0.0228456	0.169186	TRUE	Non-significant
AT1G04943	0	NA	NA	NA	NA	NA	FALSE	Non-significant
AT1G04945	21.6188	-0.0175777	0.340825	-0.0515741	0.958868	0.989347	TRUE	Non-significant
AT1G04947	0	NA	NA	NA	NA	NA	FALSE	Non-significant
AT1G04950	37.0857	-0.34488	0.286673	-1.20304	0.22896	0.600456	TRUE	Non-significant
AT1G04953	0	NA	NA	NA	NA	NA	FALSE	Non-significant
AT1G04957	0	NA	NA	NA	NA	NA	FALSE	Non-significant
AT1G04960	61.4349	-0.0580792	0.228935	-0.253694	0.799732	0.945316	FALSE	Non-significant
AT1G04963	0	NA	NA	NA	NA	NA	FALSE	Non-significant
AT1G04967	0	NA	NA	NA	NA	NA	FALSE	Non-significant
AT1G04970	76.3618	-0.0115025	0.197913	-0.0581191	0.953654	0.98741	TRUE	Non-significant
AT1G04973	0	NA	NA	NA	NA	NA	TRUE	Non-significant
AT1G04977	0	NA	NA	NA	NA	NA	FALSE	Non-significant
AT1G04980	37.7449	0.942314	0.287288	3.28004	0.00103794	0.02005	FALSE	Non-significant
AT1G04983	0	NA	NA	NA	NA	NA	FALSE	Non-significant
AT1G04985	65.4803	0.170327	0.212996	0.799669	0.423903	0.773217	TRUE	Non-significant
AT1G04987	0	NA	NA	NA	NA	NA	FALSE	Non-significant
AT1G04990	73.8	0.194401	0.208983	0.930224	0.352255	0.719777	FALSE	Non-significant
AT1G04997	0	NA	NA	NA	NA	NA	FALSE	Non-significant
AT1G05000	71.3171	-0.676457	0.244281	-2.76918	0.00561981	0.0668696	TRUE	Non-significant
AT1G05003	0	NA	NA	NA	NA	NA	FALSE	Non-significant
AT1G05005	0.204648	-0.979051	3.19577	-0.306358	0.759332	NA	FALSE	Non-significant
AT1G05007	0	NA	NA	NA	NA	NA	FALSE	Non-significant
AT1G05010	1313.52	-0.172262	0.130426	-1.32076	0.186581	0.547653	FALSE	Non-significant
AT1G05013	0	NA	NA	NA	NA	NA	FALSE	Non-significant
AT1G05017	0.313344	1.84797	2.77251	0.666535	0.505069	NA	TRUE	Non-significant
AT1G05020	3.49416	-0.915318	0.790779	-1.15749	0.247073	0.622743	TRUE	Non-significant
AT1G05023	0	NA	NA	NA	NA	NA	FALSE	Non-significant
AT1G05027	0	NA	NA	NA	NA	NA	FALSE	Non-significant
AT1G05030	14.95	0.0172664	0.414547	0.0416512	0.966777	0.991836	FALSE	Non-significant
AT1G05033	0	NA	NA	NA	NA	NA	FALSE	Non-significant
AT1G05035	0	NA	NA	NA	NA	NA	FALSE	Non-significant
AT1G05037	0	NA	NA	NA	NA	NA	FALSE	Non-significant
AT1G05040	0.817802	2.45045	1.76569	1.38782	0.165193	NA	FALSE	Non-significant
AT1G05043	0	NA	NA	NA	NA	NA	TRUE	Non-significant
AT1G05047	0	NA	NA	NA	NA	NA	FALSE	Non-significant
AT1G05053	0	NA	NA	NA	NA	NA	FALSE	Non-significant
AT1G05055	26.5829	0.298156	0.306971	0.971287	0.331406	0.703705	TRUE	Non-significant
AT1G05057	4.42671	0.376684	0.719755	0.52335	0.60073	0.867343	FALSE	Non-significant
AT1G05060	54.1576	0.322444	0.329385	0.978927	0.327616	0.701019	TRUE	Non-significant
AT1G05061	0.423658	-0.848151	2.07205	-0.409329	0.682298	NA	FALSE	Non-significant
AT1G05065	9.26113	0.303265	0.524151	0.578584	0.56287	0.84829	FALSE	Non-significant
AT1G05067	0	NA	NA	NA	NA	NA	FALSE	Non-significant
AT1G05070	53.188	0.411905	0.236916	1.73861	0.0821034	0.358184	TRUE	Non-significant
AT1G05073	0	NA	NA	NA	NA	NA	FALSE	Non-significant
AT1G05077	0.109154	-0.281949	3.53381	-0.0797861	0.936407	NA	FALSE	Non-significant
AT1G05080	0	NA	NA	NA	NA	NA	FALSE	Non-significant
AT1G05083	0	NA	NA	NA	NA	NA	TRUE	Non-significant
AT1G05085	0	NA	NA	NA	NA	NA	FALSE	Non-significant
AT1G05087	0	NA	NA	NA	NA	NA	TRUE	Non-significant
AT1G05090	1.1428	0.175033	1.4457	0.121071	0.903635	NA	FALSE	Non-significant
AT1G05093	0	NA	NA	NA	NA	NA	FALSE	Non-significant
AT1G05097	0	NA	NA	NA	NA	NA	FALSE	Non-significant
AT1G05100	1.99319	-0.12398	1.10041	-0.112668	0.910294	0.976258	FALSE	Non-significant
AT1G05103	0	NA	NA	NA	NA	NA	FALSE	Non-significant
AT1G05107	0.558393	-1.33758	2.13324	-0.627018	0.530647	NA	FALSE	Non-significant
AT1G05113	0	NA	NA	NA	NA	NA	TRUE	Non-significant
AT1G05117	0	NA	NA	NA	NA	NA	FALSE	Non-significant
AT1G05120	26.2441	-0.596339	0.299793	-1.98917	0.0466825	0.261501	TRUE	Non-significant
AT1G05123	0	NA	NA	NA	NA	NA	FALSE	Non-significant
AT1G05127	0	NA	NA	NA	NA	NA	FALSE	Non-significant
AT1G05133	0	NA	NA	NA	NA	NA	FALSE	Non-significant
AT1G05135	283.812	-0.832651	0.150195	-5.5438	2.9597e-08	3.46012e-06	FALSE	Non-significant
AT1G05136	0.111026	1.16072	3.53381	0.328462	0.742562	NA	FALSE	Non-significant
AT1G05137	0	NA	NA	NA	NA	NA	TRUE	Non-significant
AT1G05140	105.116	0.449558	0.167817	2.67885	0.00738754	0.0794328	TRUE	Non-significant
AT1G05143	0.130443	1.16072	3.53381	0.328462	0.742562	NA	FALSE	Non-significant
AT1G05147	0	NA	NA	NA	NA	NA	FALSE	Non-significant
AT1G05150	56.2479	-0.0595863	0.222552	-0.267741	0.788898	0.942631	TRUE	Non-significant
AT1G05153	3.14986	1.15626	0.833304	1.38756	0.165272	0.514709	FALSE	Non-significant
AT1G05160	16.0953	-0.110092	0.389244	-0.282834	0.777304	0.937154	FALSE	Non-significant
AT1G05163	0.313344	1.84797	2.77251	0.666535	0.505069	NA	FALSE	Non-significant
AT1G05170	16.5387	0.279604	0.3527	0.792754	0.427921	0.77572	TRUE	Non-significant
AT1G05173	0	NA	NA	NA	NA	NA	FALSE	Non-significant
AT1G05177	0	NA	NA	NA	NA	NA	FALSE	Non-significant
AT1G05180	79.168	0.132102	0.205529	0.642742	0.520391	0.828246	TRUE	Non-significant
AT1G05183	0	NA	NA	NA	NA	NA	TRUE	Non-significant
AT1G05187	0	NA	NA	NA	NA	NA	TRUE	Non-significant
AT1G05190	980.354	-0.247352	0.107051	-2.31059	0.0208555	0.160137	FALSE	Non-significant
AT1G05193	0	NA	NA	NA	NA	NA	FALSE	Non-significant
AT1G05197	0	NA	NA	NA	NA	NA	FALSE	Non-significant
AT1G05200	14.8602	-0.383781	0.399846	-0.959821	0.337146	0.708296	FALSE	Non-significant
AT1G05203	0	NA	NA	NA	NA	NA	FALSE	Non-significant
AT1G05205	81.1663	0.27	0.179601	1.50333	0.132753	0.459095	TRUE	Non-significant
AT1G05207	0.130443	1.16072	3.53381	0.328462	0.742562	NA	FALSE	Non-significant
AT1G05210	14.9384	0.042852	0.428738	0.0999491	0.920385	0.979469	TRUE	Non-significant
AT1G05213	0.20652	0.439393	3.19206	0.137652	0.890516	NA	FALSE	Non-significant
AT1G05217	0	NA	NA	NA	NA	NA	FALSE	Non-significant
AT1G05220	0.552745	0.53809	2.02965	0.265114	0.790922	NA	FALSE	Non-significant
AT1G05223	0	NA	NA	NA	NA	NA	FALSE	Non-significant
AT1G05227	0	NA	NA	NA	NA	NA	TRUE	Non-significant
AT1G05230	20.5938	-0.291552	0.331162	-0.880393	0.378647	0.742714	FALSE	Non-significant
AT1G05233	0	NA	NA	NA	NA	NA	FALSE	Non-significant
AT1G05237	0	NA	NA	NA	NA	NA	FALSE	Non-significant
AT1G05240	0	NA	NA	NA	NA	NA	FALSE	Non-significant
AT1G05243	0	NA	NA	NA	NA	NA	FALSE	Non-significant
[truncated: 36,629 more rows]

[truncated: 23 more sheets: Fig. 4e, Fig.5b, Fig. 5c, Fig. 5d, Fig. 5h, Supp. Fig. 1d, Supp. Fig. 2a, Supp.Fig.3a, Supp. Fig.4, Supp Fig. 6a, Supp.Fig.6c, Supp. Fig. 7a, Supp. Fig. 7b, Supp. Fig. 7c, Supp.Fig.7d, Supp.Fig.7e, Supp.Fig. 9, Supp.Fig.10b, Supp. Fig. 10d, Supp. Fig. 11a …]
